# Supplementary material for: Causal associations between environmental factors and risk of IgA nephropathy and membranous nephropathy: a bidirectional Mendelian randomization and mediation analysis
Source: Ren Fail. 2025 Apr 9;47(1):2486620. doi: 10.1080/0886022X.2025.2486620 (PMC11983537; doi:10.1080/0886022X.2025.2486620)
Supplement: File 6.xlsx [file IRNF_A_2486620_SM8336.xlsx]

## Sheet: Socioeconomic factors
Influence of socioeconomic factors on IgAN
Educational attainment (college completion)
	exposure	outcome	id.exposure	id.outcome	samplesize	SNP	b	se	p
1	Educational attainment (college completion) || id:ebi-a-GCST90029012	IgA nephropathy || id:ebi-a-GCST90018866	ebi-a-GCST90029012	ebi-a-GCST90018866	477784	rs10045552	-0.0736849	2.26581	0.974057
2	Educational attainment (college completion) || id:ebi-a-GCST90029012	IgA nephropathy || id:ebi-a-GCST90018866	ebi-a-GCST90029012	ebi-a-GCST90018866	477784	rs1013014	0.627676	2.28246	0.783316
3	Educational attainment (college completion) || id:ebi-a-GCST90029012	IgA nephropathy || id:ebi-a-GCST90018866	ebi-a-GCST90029012	ebi-a-GCST90018866	477784	rs10189857	-3.21955	1.71903	0.0610848
4	Educational attainment (college completion) || id:ebi-a-GCST90029012	IgA nephropathy || id:ebi-a-GCST90018866	ebi-a-GCST90029012	ebi-a-GCST90018866	477784	rs10200608	-2.61035	2.29072	0.25448
5	Educational attainment (college completion) || id:ebi-a-GCST90029012	IgA nephropathy || id:ebi-a-GCST90018866	ebi-a-GCST90029012	ebi-a-GCST90018866	477784	rs10205057	-0.162919	2.11794	0.938685
6	Educational attainment (college completion) || id:ebi-a-GCST90029012	IgA nephropathy || id:ebi-a-GCST90018866	ebi-a-GCST90029012	ebi-a-GCST90018866	477784	rs1020875	0.013601	2.23056	0.995135
7	Educational attainment (college completion) || id:ebi-a-GCST90029012	IgA nephropathy || id:ebi-a-GCST90018866	ebi-a-GCST90029012	ebi-a-GCST90018866	477784	rs10239094	1.52894	2.17367	0.481813
8	Educational attainment (college completion) || id:ebi-a-GCST90029012	IgA nephropathy || id:ebi-a-GCST90018866	ebi-a-GCST90029012	ebi-a-GCST90018866	477784	rs10431632	1.16099	2.12551	0.584916
9	Educational attainment (college completion) || id:ebi-a-GCST90029012	IgA nephropathy || id:ebi-a-GCST90018866	ebi-a-GCST90029012	ebi-a-GCST90018866	477784	rs10484022	-0.354636	2.28544	0.876685
10	Educational attainment (college completion) || id:ebi-a-GCST90029012	IgA nephropathy || id:ebi-a-GCST90018866	ebi-a-GCST90029012	ebi-a-GCST90018866	477784	rs1050847	0.409428	1.9325	0.832213
11	Educational attainment (college completion) || id:ebi-a-GCST90029012	IgA nephropathy || id:ebi-a-GCST90018866	ebi-a-GCST90029012	ebi-a-GCST90018866	477784	rs10518019	-3.75799	1.73789	0.0305879
12	Educational attainment (college completion) || id:ebi-a-GCST90029012	IgA nephropathy || id:ebi-a-GCST90018866	ebi-a-GCST90029012	ebi-a-GCST90018866	477784	rs10752262	-1.70906	2.05785	0.406251
13	Educational attainment (college completion) || id:ebi-a-GCST90029012	IgA nephropathy || id:ebi-a-GCST90018866	ebi-a-GCST90029012	ebi-a-GCST90018866	477784	rs10911634	-0.354946	1.99446	0.85875
14	Educational attainment (college completion) || id:ebi-a-GCST90029012	IgA nephropathy || id:ebi-a-GCST90018866	ebi-a-GCST90029012	ebi-a-GCST90018866	477784	rs10940919	-0.660319	2.05047	0.747427
15	Educational attainment (college completion) || id:ebi-a-GCST90029012	IgA nephropathy || id:ebi-a-GCST90018866	ebi-a-GCST90029012	ebi-a-GCST90018866	477784	rs11011942	-2.93213	2.13801	0.170241
16	Educational attainment (college completion) || id:ebi-a-GCST90029012	IgA nephropathy || id:ebi-a-GCST90018866	ebi-a-GCST90029012	ebi-a-GCST90018866	477784	rs11097376	-0.197633	2.12007	0.925729
17	Educational attainment (college completion) || id:ebi-a-GCST90029012	IgA nephropathy || id:ebi-a-GCST90018866	ebi-a-GCST90029012	ebi-a-GCST90018866	477784	rs11155821	-2.97694	1.80105	0.0983527
18	Educational attainment (college completion) || id:ebi-a-GCST90029012	IgA nephropathy || id:ebi-a-GCST90018866	ebi-a-GCST90029012	ebi-a-GCST90018866	477784	rs11158800	-0.78221	1.86773	0.67536
19	Educational attainment (college completion) || id:ebi-a-GCST90029012	IgA nephropathy || id:ebi-a-GCST90018866	ebi-a-GCST90029012	ebi-a-GCST90018866	477784	rs112139144	0.0607015	2.17008	0.977684
20	Educational attainment (college completion) || id:ebi-a-GCST90029012	IgA nephropathy || id:ebi-a-GCST90018866	ebi-a-GCST90029012	ebi-a-GCST90018866	477784	rs11245344	-1.93607	2.1351	0.364523
21	Educational attainment (college completion) || id:ebi-a-GCST90029012	IgA nephropathy || id:ebi-a-GCST90018866	ebi-a-GCST90029012	ebi-a-GCST90018866	477784	rs11249939	-0.340988	1.69073	0.840166
22	Educational attainment (college completion) || id:ebi-a-GCST90029012	IgA nephropathy || id:ebi-a-GCST90018866	ebi-a-GCST90029012	ebi-a-GCST90018866	477784	rs114468556	-0.975531	2.25743	0.665638
23	Educational attainment (college completion) || id:ebi-a-GCST90029012	IgA nephropathy || id:ebi-a-GCST90018866	ebi-a-GCST90029012	ebi-a-GCST90018866	477784	rs11532322	0.16802	1.6202	0.917404
24	Educational attainment (college completion) || id:ebi-a-GCST90029012	IgA nephropathy || id:ebi-a-GCST90018866	ebi-a-GCST90029012	ebi-a-GCST90018866	477784	rs11540358	0.414085	1.73916	0.811807
25	Educational attainment (college completion) || id:ebi-a-GCST90029012	IgA nephropathy || id:ebi-a-GCST90018866	ebi-a-GCST90029012	ebi-a-GCST90018866	477784	rs11572842	-1.63173	1.927	0.397121
26	Educational attainment (college completion) || id:ebi-a-GCST90029012	IgA nephropathy || id:ebi-a-GCST90018866	ebi-a-GCST90029012	ebi-a-GCST90018866	477784	rs11635966	-2.17716	2.10805	0.301704
27	Educational attainment (college completion) || id:ebi-a-GCST90029012	IgA nephropathy || id:ebi-a-GCST90018866	ebi-a-GCST90029012	ebi-a-GCST90018866	477784	rs11663602	-1.79454	2.18028	0.410464
28	Educational attainment (college completion) || id:ebi-a-GCST90029012	IgA nephropathy || id:ebi-a-GCST90018866	ebi-a-GCST90029012	ebi-a-GCST90018866	477784	rs11669334	-1.04656	2.00155	0.601061
29	Educational attainment (college completion) || id:ebi-a-GCST90029012	IgA nephropathy || id:ebi-a-GCST90018866	ebi-a-GCST90029012	ebi-a-GCST90018866	477784	rs11678980	0.263653	1.32925	0.842773
30	Educational attainment (college completion) || id:ebi-a-GCST90029012	IgA nephropathy || id:ebi-a-GCST90018866	ebi-a-GCST90029012	ebi-a-GCST90018866	477784	rs11690224	-0.832845	2.06094	0.686132
31	Educational attainment (college completion) || id:ebi-a-GCST90029012	IgA nephropathy || id:ebi-a-GCST90018866	ebi-a-GCST90029012	ebi-a-GCST90018866	477784	rs11703948	-3.18168	1.66453	0.0559457
32	Educational attainment (college completion) || id:ebi-a-GCST90029012	IgA nephropathy || id:ebi-a-GCST90018866	ebi-a-GCST90029012	ebi-a-GCST90018866	477784	rs11732657	0.891874	2.04516	0.662771
33	Educational attainment (college completion) || id:ebi-a-GCST90029012	IgA nephropathy || id:ebi-a-GCST90018866	ebi-a-GCST90029012	ebi-a-GCST90018866	477784	rs11764590	-4.12325	1.90304	0.0302603
34	Educational attainment (college completion) || id:ebi-a-GCST90029012	IgA nephropathy || id:ebi-a-GCST90018866	ebi-a-GCST90029012	ebi-a-GCST90018866	477784	rs11775333	2.1094	1.4978	0.159032
35	Educational attainment (college completion) || id:ebi-a-GCST90029012	IgA nephropathy || id:ebi-a-GCST90018866	ebi-a-GCST90029012	ebi-a-GCST90018866	477784	rs117799466	0.39002	1.66409	0.814694
36	Educational attainment (college completion) || id:ebi-a-GCST90029012	IgA nephropathy || id:ebi-a-GCST90018866	ebi-a-GCST90029012	ebi-a-GCST90018866	477784	rs11780699	-2.82808	2.11274	0.180707
37	Educational attainment (college completion) || id:ebi-a-GCST90029012	IgA nephropathy || id:ebi-a-GCST90018866	ebi-a-GCST90029012	ebi-a-GCST90018866	477784	rs118083122	-1.20735	1.96662	0.539266
38	Educational attainment (college completion) || id:ebi-a-GCST90029012	IgA nephropathy || id:ebi-a-GCST90018866	ebi-a-GCST90029012	ebi-a-GCST90018866	477784	rs11831208	0.73751	2.23052	0.740913
39	Educational attainment (college completion) || id:ebi-a-GCST90029012	IgA nephropathy || id:ebi-a-GCST90018866	ebi-a-GCST90029012	ebi-a-GCST90018866	477784	rs11871429	-3.92258	2.30059	0.0881877
40	Educational attainment (college completion) || id:ebi-a-GCST90029012	IgA nephropathy || id:ebi-a-GCST90018866	ebi-a-GCST90029012	ebi-a-GCST90018866	477784	rs11885093	0.943788	2.12352	0.656721
41	Educational attainment (college completion) || id:ebi-a-GCST90029012	IgA nephropathy || id:ebi-a-GCST90018866	ebi-a-GCST90029012	ebi-a-GCST90018866	477784	rs12079656	-2.38876	1.57155	0.128511
42	Educational attainment (college completion) || id:ebi-a-GCST90029012	IgA nephropathy || id:ebi-a-GCST90018866	ebi-a-GCST90029012	ebi-a-GCST90018866	477784	rs12218315	0.990588	2.04387	0.627916
43	Educational attainment (college completion) || id:ebi-a-GCST90029012	IgA nephropathy || id:ebi-a-GCST90018866	ebi-a-GCST90029012	ebi-a-GCST90018866	477784	rs12322997	-0.432104	2.12595	0.838938
44	Educational attainment (college completion) || id:ebi-a-GCST90029012	IgA nephropathy || id:ebi-a-GCST90018866	ebi-a-GCST90029012	ebi-a-GCST90018866	477784	rs12448821	-2.19627	2.0448	0.282789
45	Educational attainment (college completion) || id:ebi-a-GCST90029012	IgA nephropathy || id:ebi-a-GCST90018866	ebi-a-GCST90029012	ebi-a-GCST90018866	477784	rs12468040	2.05232	1.72223	0.233392
46	Educational attainment (college completion) || id:ebi-a-GCST90029012	IgA nephropathy || id:ebi-a-GCST90018866	ebi-a-GCST90029012	ebi-a-GCST90018866	477784	rs12526814	-0.406112	2.1365	0.849244
47	Educational attainment (college completion) || id:ebi-a-GCST90029012	IgA nephropathy || id:ebi-a-GCST90018866	ebi-a-GCST90029012	ebi-a-GCST90018866	477784	rs1254989	-1.42144	1.69702	0.402252
48	Educational attainment (college completion) || id:ebi-a-GCST90029012	IgA nephropathy || id:ebi-a-GCST90018866	ebi-a-GCST90029012	ebi-a-GCST90018866	477784	rs12554151	-3.3149	1.98132	0.0943122
49	Educational attainment (college completion) || id:ebi-a-GCST90029012	IgA nephropathy || id:ebi-a-GCST90018866	ebi-a-GCST90029012	ebi-a-GCST90018866	477784	rs12681504	-2.11038	2.25107	0.348501
50	Educational attainment (college completion) || id:ebi-a-GCST90029012	IgA nephropathy || id:ebi-a-GCST90018866	ebi-a-GCST90029012	ebi-a-GCST90018866	477784	rs12705284	-0.601246	1.97075	0.760302
51	Educational attainment (college completion) || id:ebi-a-GCST90029012	IgA nephropathy || id:ebi-a-GCST90018866	ebi-a-GCST90029012	ebi-a-GCST90018866	477784	rs12735232	-0.950967	1.96369	0.628189
52	Educational attainment (college completion) || id:ebi-a-GCST90029012	IgA nephropathy || id:ebi-a-GCST90018866	ebi-a-GCST90029012	ebi-a-GCST90018866	477784	rs1277060	-1.95272	2.19886	0.374509
53	Educational attainment (college completion) || id:ebi-a-GCST90029012	IgA nephropathy || id:ebi-a-GCST90018866	ebi-a-GCST90029012	ebi-a-GCST90018866	477784	rs12991254	-1.0101	1.20202	0.40072
54	Educational attainment (college completion) || id:ebi-a-GCST90029012	IgA nephropathy || id:ebi-a-GCST90018866	ebi-a-GCST90029012	ebi-a-GCST90018866	477784	rs13018621	1.79894	2.17181	0.407493
55	Educational attainment (college completion) || id:ebi-a-GCST90029012	IgA nephropathy || id:ebi-a-GCST90018866	ebi-a-GCST90029012	ebi-a-GCST90018866	477784	rs13090388	-1.01307	0.969651	0.296126
56	Educational attainment (college completion) || id:ebi-a-GCST90029012	IgA nephropathy || id:ebi-a-GCST90018866	ebi-a-GCST90029012	ebi-a-GCST90018866	477784	rs1334297	-2.04048	1.32682	0.124078
57	Educational attainment (college completion) || id:ebi-a-GCST90029012	IgA nephropathy || id:ebi-a-GCST90018866	ebi-a-GCST90029012	ebi-a-GCST90018866	477784	rs13409451	-0.131947	1.75929	0.940215
58	Educational attainment (college completion) || id:ebi-a-GCST90029012	IgA nephropathy || id:ebi-a-GCST90018866	ebi-a-GCST90029012	ebi-a-GCST90018866	477784	rs1363862	-1.94596	2.25593	0.38836
59	Educational attainment (college completion) || id:ebi-a-GCST90029012	IgA nephropathy || id:ebi-a-GCST90018866	ebi-a-GCST90029012	ebi-a-GCST90018866	477784	rs1391438	-0.594269	1.62778	0.715052
60	Educational attainment (college completion) || id:ebi-a-GCST90029012	IgA nephropathy || id:ebi-a-GCST90018866	ebi-a-GCST90029012	ebi-a-GCST90018866	477784	rs1407495	-0.411793	2.03151	0.839367
61	Educational attainment (college completion) || id:ebi-a-GCST90029012	IgA nephropathy || id:ebi-a-GCST90018866	ebi-a-GCST90029012	ebi-a-GCST90018866	477784	rs1423920	2.20755	1.99339	0.268105
62	Educational attainment (college completion) || id:ebi-a-GCST90029012	IgA nephropathy || id:ebi-a-GCST90018866	ebi-a-GCST90029012	ebi-a-GCST90018866	477784	rs1469921	-0.791323	1.69569	0.640738
63	Educational attainment (college completion) || id:ebi-a-GCST90029012	IgA nephropathy || id:ebi-a-GCST90018866	ebi-a-GCST90029012	ebi-a-GCST90018866	477784	rs149406097	-1.50842	2.2996	0.511857
64	Educational attainment (college completion) || id:ebi-a-GCST90029012	IgA nephropathy || id:ebi-a-GCST90018866	ebi-a-GCST90029012	ebi-a-GCST90018866	477784	rs1575676	-3.87776	2.17227	0.0742412
65	Educational attainment (college completion) || id:ebi-a-GCST90029012	IgA nephropathy || id:ebi-a-GCST90018866	ebi-a-GCST90029012	ebi-a-GCST90018866	477784	rs1620977	0.527986	1.36655	0.699227
66	Educational attainment (college completion) || id:ebi-a-GCST90029012	IgA nephropathy || id:ebi-a-GCST90018866	ebi-a-GCST90029012	ebi-a-GCST90018866	477784	rs1698135	1.39764	2.25529	0.535443
67	Educational attainment (college completion) || id:ebi-a-GCST90029012	IgA nephropathy || id:ebi-a-GCST90018866	ebi-a-GCST90029012	ebi-a-GCST90018866	477784	rs17425572	0.479759	2.00471	0.81086
68	Educational attainment (college completion) || id:ebi-a-GCST90029012	IgA nephropathy || id:ebi-a-GCST90018866	ebi-a-GCST90029012	ebi-a-GCST90018866	477784	rs17504871	-1.96085	1.85016	0.289222
69	Educational attainment (college completion) || id:ebi-a-GCST90029012	IgA nephropathy || id:ebi-a-GCST90018866	ebi-a-GCST90029012	ebi-a-GCST90018866	477784	rs17669337	-4.98819	2.1097	0.018059
70	Educational attainment (college completion) || id:ebi-a-GCST90029012	IgA nephropathy || id:ebi-a-GCST90018866	ebi-a-GCST90029012	ebi-a-GCST90018866	477784	rs1812587	-1.39584	1.87716	0.457125
71	Educational attainment (college completion) || id:ebi-a-GCST90029012	IgA nephropathy || id:ebi-a-GCST90018866	ebi-a-GCST90029012	ebi-a-GCST90018866	477784	rs1861047	-0.973667	2.06485	0.637252
72	Educational attainment (college completion) || id:ebi-a-GCST90029012	IgA nephropathy || id:ebi-a-GCST90018866	ebi-a-GCST90029012	ebi-a-GCST90018866	477784	rs1865407	-1.18438	2.06662	0.566577
73	Educational attainment (college completion) || id:ebi-a-GCST90029012	IgA nephropathy || id:ebi-a-GCST90018866	ebi-a-GCST90029012	ebi-a-GCST90018866	477784	rs1888187	1.57787	2.10383	0.453255
74	Educational attainment (college completion) || id:ebi-a-GCST90029012	IgA nephropathy || id:ebi-a-GCST90018866	ebi-a-GCST90029012	ebi-a-GCST90018866	477784	rs1914391	0.32724	1.66466	0.844155
75	Educational attainment (college completion) || id:ebi-a-GCST90029012	IgA nephropathy || id:ebi-a-GCST90018866	ebi-a-GCST90029012	ebi-a-GCST90018866	477784	rs1940711	-1.61556	2.13824	0.449916
76	Educational attainment (college completion) || id:ebi-a-GCST90029012	IgA nephropathy || id:ebi-a-GCST90018866	ebi-a-GCST90029012	ebi-a-GCST90018866	477784	rs1961268	-2.54801	2.31461	0.270966
77	Educational attainment (college completion) || id:ebi-a-GCST90029012	IgA nephropathy || id:ebi-a-GCST90018866	ebi-a-GCST90029012	ebi-a-GCST90018866	477784	rs2128941	-3.72757	2.21384	0.0922279
78	Educational attainment (college completion) || id:ebi-a-GCST90029012	IgA nephropathy || id:ebi-a-GCST90018866	ebi-a-GCST90029012	ebi-a-GCST90018866	477784	rs214626	-1.84946	2.27392	0.416027
79	Educational attainment (college completion) || id:ebi-a-GCST90029012	IgA nephropathy || id:ebi-a-GCST90018866	ebi-a-GCST90029012	ebi-a-GCST90018866	477784	rs215614	0.93782	1.80121	0.602603
80	Educational attainment (college completion) || id:ebi-a-GCST90029012	IgA nephropathy || id:ebi-a-GCST90018866	ebi-a-GCST90029012	ebi-a-GCST90018866	477784	rs2189659	2.61248	1.92239	0.174155
81	Educational attainment (college completion) || id:ebi-a-GCST90029012	IgA nephropathy || id:ebi-a-GCST90018866	ebi-a-GCST90029012	ebi-a-GCST90018866	477784	rs2201718	-2.60839	1.79037	0.145145
82	Educational attainment (college completion) || id:ebi-a-GCST90029012	IgA nephropathy || id:ebi-a-GCST90018866	ebi-a-GCST90029012	ebi-a-GCST90018866	477784	rs2242523	-1.85511	2.06712	0.369486
83	Educational attainment (college completion) || id:ebi-a-GCST90029012	IgA nephropathy || id:ebi-a-GCST90018866	ebi-a-GCST90029012	ebi-a-GCST90018866	477784	rs2252383	0.140242	2.1387	0.947717
84	Educational attainment (college completion) || id:ebi-a-GCST90029012	IgA nephropathy || id:ebi-a-GCST90018866	ebi-a-GCST90029012	ebi-a-GCST90018866	477784	rs2299098	-2.00222	2.00222	0.317311
85	Educational attainment (college completion) || id:ebi-a-GCST90029012	IgA nephropathy || id:ebi-a-GCST90018866	ebi-a-GCST90029012	ebi-a-GCST90018866	477784	rs2341336	-3.95373	2.08091	0.0574331
86	Educational attainment (college completion) || id:ebi-a-GCST90029012	IgA nephropathy || id:ebi-a-GCST90018866	ebi-a-GCST90029012	ebi-a-GCST90018866	477784	rs2388334	-0.566915	0.896339	0.527074
87	Educational attainment (college completion) || id:ebi-a-GCST90029012	IgA nephropathy || id:ebi-a-GCST90018866	ebi-a-GCST90029012	ebi-a-GCST90018866	477784	rs2455775	1.98479	2.1997	0.366898
88	Educational attainment (college completion) || id:ebi-a-GCST90029012	IgA nephropathy || id:ebi-a-GCST90018866	ebi-a-GCST90029012	ebi-a-GCST90018866	477784	rs2718794	-0.181539	2.29518	0.936956
89	Educational attainment (college completion) || id:ebi-a-GCST90029012	IgA nephropathy || id:ebi-a-GCST90018866	ebi-a-GCST90029012	ebi-a-GCST90018866	477784	rs2727565	0.853646	2.06427	0.679216
90	Educational attainment (college completion) || id:ebi-a-GCST90029012	IgA nephropathy || id:ebi-a-GCST90018866	ebi-a-GCST90029012	ebi-a-GCST90018866	477784	rs2765042	-0.833099	1.97657	0.673399
91	Educational attainment (college completion) || id:ebi-a-GCST90029012	IgA nephropathy || id:ebi-a-GCST90018866	ebi-a-GCST90029012	ebi-a-GCST90018866	477784	rs2786847	0.822696	1.40693	0.558719
92	Educational attainment (college completion) || id:ebi-a-GCST90029012	IgA nephropathy || id:ebi-a-GCST90018866	ebi-a-GCST90029012	ebi-a-GCST90018866	477784	rs28591249	-0.214004	1.65496	0.897112
93	Educational attainment (college completion) || id:ebi-a-GCST90029012	IgA nephropathy || id:ebi-a-GCST90018866	ebi-a-GCST90029012	ebi-a-GCST90018866	477784	rs2860049	1.25941	1.93756	0.515692
94	Educational attainment (college completion) || id:ebi-a-GCST90029012	IgA nephropathy || id:ebi-a-GCST90018866	ebi-a-GCST90029012	ebi-a-GCST90018866	477784	rs2885198	-0.98098	1.88155	0.602111
95	Educational attainment (college completion) || id:ebi-a-GCST90029012	IgA nephropathy || id:ebi-a-GCST90018866	ebi-a-GCST90029012	ebi-a-GCST90018866	477784	rs2974337	-1.73683	2.1618	0.421733
96	Educational attainment (college completion) || id:ebi-a-GCST90029012	IgA nephropathy || id:ebi-a-GCST90018866	ebi-a-GCST90029012	ebi-a-GCST90018866	477784	rs3021146	0.485774	1.58516	0.759261
97	Educational attainment (college completion) || id:ebi-a-GCST90029012	IgA nephropathy || id:ebi-a-GCST90018866	ebi-a-GCST90029012	ebi-a-GCST90018866	477784	rs303752	0.545161	1.76809	0.757829
98	Educational attainment (college completion) || id:ebi-a-GCST90029012	IgA nephropathy || id:ebi-a-GCST90018866	ebi-a-GCST90029012	ebi-a-GCST90018866	477784	rs335466	-2.23505	1.98106	0.259233
99	Educational attainment (college completion) || id:ebi-a-GCST90029012	IgA nephropathy || id:ebi-a-GCST90018866	ebi-a-GCST90029012	ebi-a-GCST90018866	477784	rs34190234	-1.86289	2.35313	0.428555
100	Educational attainment (college completion) || id:ebi-a-GCST90029012	IgA nephropathy || id:ebi-a-GCST90018866	ebi-a-GCST90029012	ebi-a-GCST90018866	477784	rs34224566	-2.11977	1.95671	0.27866
101	Educational attainment (college completion) || id:ebi-a-GCST90029012	IgA nephropathy || id:ebi-a-GCST90018866	ebi-a-GCST90029012	ebi-a-GCST90018866	477784	rs34281671	-0.704962	2.09769	0.736821
102	Educational attainment (college completion) || id:ebi-a-GCST90029012	IgA nephropathy || id:ebi-a-GCST90018866	ebi-a-GCST90029012	ebi-a-GCST90018866	477784	rs34373811	-0.490168	1.5503	0.751869
103	Educational attainment (college completion) || id:ebi-a-GCST90029012	IgA nephropathy || id:ebi-a-GCST90018866	ebi-a-GCST90029012	ebi-a-GCST90018866	477784	rs34538116	-4.75826	2.17194	0.028467
104	Educational attainment (college completion) || id:ebi-a-GCST90029012	IgA nephropathy || id:ebi-a-GCST90018866	ebi-a-GCST90029012	ebi-a-GCST90018866	477784	rs34811474	-3.37873	2.00976	0.092732
105	Educational attainment (college completion) || id:ebi-a-GCST90029012	IgA nephropathy || id:ebi-a-GCST90018866	ebi-a-GCST90029012	ebi-a-GCST90018866	477784	rs350201	2.53523	2.07725	0.222286
106	Educational attainment (college completion) || id:ebi-a-GCST90029012	IgA nephropathy || id:ebi-a-GCST90018866	ebi-a-GCST90029012	ebi-a-GCST90018866	477784	rs35626515	-3.07298	1.6188	0.0576559
107	Educational attainment (college completion) || id:ebi-a-GCST90029012	IgA nephropathy || id:ebi-a-GCST90018866	ebi-a-GCST90029012	ebi-a-GCST90018866	477784	rs35649565	-2.79065	2.05868	0.175241
108	Educational attainment (college completion) || id:ebi-a-GCST90029012	IgA nephropathy || id:ebi-a-GCST90018866	ebi-a-GCST90029012	ebi-a-GCST90018866	477784	rs35811586	-1.93687	1.85586	0.296647
109	Educational attainment (college completion) || id:ebi-a-GCST90029012	IgA nephropathy || id:ebi-a-GCST90018866	ebi-a-GCST90029012	ebi-a-GCST90018866	477784	rs360947	1.314	2.24713	0.558719
110	Educational attainment (college completion) || id:ebi-a-GCST90029012	IgA nephropathy || id:ebi-a-GCST90018866	ebi-a-GCST90029012	ebi-a-GCST90018866	477784	rs36572	-4.68663	2.10898	0.0262683
111	Educational attainment (college completion) || id:ebi-a-GCST90029012	IgA nephropathy || id:ebi-a-GCST90018866	ebi-a-GCST90029012	ebi-a-GCST90018866	477784	rs367117	2.09529	2.15092	0.329988
112	Educational attainment (college completion) || id:ebi-a-GCST90029012	IgA nephropathy || id:ebi-a-GCST90018866	ebi-a-GCST90029012	ebi-a-GCST90018866	477784	rs3747631	1.21259	1.43489	0.398072
113	Educational attainment (college completion) || id:ebi-a-GCST90029012	IgA nephropathy || id:ebi-a-GCST90018866	ebi-a-GCST90029012	ebi-a-GCST90018866	477784	rs3800925	0.776452	1.57541	0.622114
114	Educational attainment (college completion) || id:ebi-a-GCST90029012	IgA nephropathy || id:ebi-a-GCST90018866	ebi-a-GCST90029012	ebi-a-GCST90018866	477784	rs3812257	-1.15986	2.04273	0.570173
115	Educational attainment (college completion) || id:ebi-a-GCST90029012	IgA nephropathy || id:ebi-a-GCST90018866	ebi-a-GCST90029012	ebi-a-GCST90018866	477784	rs3908618	0.893972	2.27556	0.694425
116	Educational attainment (college completion) || id:ebi-a-GCST90029012	IgA nephropathy || id:ebi-a-GCST90018866	ebi-a-GCST90029012	ebi-a-GCST90018866	477784	rs4246167	-3.75163	2.19738	0.0877631
117	Educational attainment (college completion) || id:ebi-a-GCST90029012	IgA nephropathy || id:ebi-a-GCST90018866	ebi-a-GCST90029012	ebi-a-GCST90018866	477784	rs4337674	-4.3575	2.15629	0.043297
118	Educational attainment (college completion) || id:ebi-a-GCST90029012	IgA nephropathy || id:ebi-a-GCST90018866	ebi-a-GCST90029012	ebi-a-GCST90018866	477784	rs4339163	-3.13429	1.80885	0.0831386
119	Educational attainment (college completion) || id:ebi-a-GCST90029012	IgA nephropathy || id:ebi-a-GCST90018866	ebi-a-GCST90029012	ebi-a-GCST90018866	477784	rs4353993	-1.51063	2.31273	0.513641
120	Educational attainment (college completion) || id:ebi-a-GCST90029012	IgA nephropathy || id:ebi-a-GCST90018866	ebi-a-GCST90029012	ebi-a-GCST90018866	477784	rs4387263	-2.53562	2.21054	0.251357
121	Educational attainment (college completion) || id:ebi-a-GCST90029012	IgA nephropathy || id:ebi-a-GCST90018866	ebi-a-GCST90029012	ebi-a-GCST90018866	477784	rs4491284	-0.106152	2.29996	0.963188
122	Educational attainment (college completion) || id:ebi-a-GCST90029012	IgA nephropathy || id:ebi-a-GCST90018866	ebi-a-GCST90029012	ebi-a-GCST90018866	477784	rs4531435	-1.11459	2.2103	0.614069
123	Educational attainment (college completion) || id:ebi-a-GCST90029012	IgA nephropathy || id:ebi-a-GCST90018866	ebi-a-GCST90029012	ebi-a-GCST90018866	477784	rs455868	2.37532	1.97714	0.2296
124	Educational attainment (college completion) || id:ebi-a-GCST90029012	IgA nephropathy || id:ebi-a-GCST90018866	ebi-a-GCST90029012	ebi-a-GCST90018866	477784	rs4567409	-2.10199	2.08402	0.313157
125	Educational attainment (college completion) || id:ebi-a-GCST90029012	IgA nephropathy || id:ebi-a-GCST90018866	ebi-a-GCST90029012	ebi-a-GCST90018866	477784	rs4700393	0.480097	1.23758	0.698067
126	Educational attainment (college completion) || id:ebi-a-GCST90029012	IgA nephropathy || id:ebi-a-GCST90018866	ebi-a-GCST90029012	ebi-a-GCST90018866	477784	rs4731366	-1.05043	2.08518	0.61443
127	Educational attainment (college completion) || id:ebi-a-GCST90029012	IgA nephropathy || id:ebi-a-GCST90018866	ebi-a-GCST90029012	ebi-a-GCST90018866	477784	rs4757957	-1.04435	2.25076	0.642648
128	Educational attainment (college completion) || id:ebi-a-GCST90029012	IgA nephropathy || id:ebi-a-GCST90018866	ebi-a-GCST90029012	ebi-a-GCST90018866	477784	rs4760188	-1.82974	2.27821	0.421888
129	Educational attainment (college completion) || id:ebi-a-GCST90029012	IgA nephropathy || id:ebi-a-GCST90018866	ebi-a-GCST90029012	ebi-a-GCST90018866	477784	rs4808762	-2.45014	2.02334	0.225919
130	Educational attainment (college completion) || id:ebi-a-GCST90029012	IgA nephropathy || id:ebi-a-GCST90018866	ebi-a-GCST90029012	ebi-a-GCST90018866	477784	rs4887925	1.36774	2.24158	0.54175
131	Educational attainment (college completion) || id:ebi-a-GCST90029012	IgA nephropathy || id:ebi-a-GCST90018866	ebi-a-GCST90029012	ebi-a-GCST90018866	477784	rs4930351	-4.29538	1.85661	0.0206919
132	Educational attainment (college completion) || id:ebi-a-GCST90029012	IgA nephropathy || id:ebi-a-GCST90018866	ebi-a-GCST90029012	ebi-a-GCST90018866	477784	rs4972400	0.73482	1.99218	0.712238
133	Educational attainment (college completion) || id:ebi-a-GCST90029012	IgA nephropathy || id:ebi-a-GCST90018866	ebi-a-GCST90029012	ebi-a-GCST90018866	477784	rs4981625	1.95547	1.89753	0.302759
134	Educational attainment (college completion) || id:ebi-a-GCST90029012	IgA nephropathy || id:ebi-a-GCST90018866	ebi-a-GCST90029012	ebi-a-GCST90018866	477784	rs521671	-2.69066	2.31324	0.244765
135	Educational attainment (college completion) || id:ebi-a-GCST90029012	IgA nephropathy || id:ebi-a-GCST90018866	ebi-a-GCST90029012	ebi-a-GCST90018866	477784	rs533371	-2.20619	1.9686	0.26242
136	Educational attainment (college completion) || id:ebi-a-GCST90029012	IgA nephropathy || id:ebi-a-GCST90018866	ebi-a-GCST90029012	ebi-a-GCST90018866	477784	rs549845	-3.97802	1.43934	0.00571361
137	Educational attainment (college completion) || id:ebi-a-GCST90029012	IgA nephropathy || id:ebi-a-GCST90018866	ebi-a-GCST90029012	ebi-a-GCST90018866	477784	rs56044892	-4.60692	1.93491	0.0172679
138	Educational attainment (college completion) || id:ebi-a-GCST90029012	IgA nephropathy || id:ebi-a-GCST90018866	ebi-a-GCST90029012	ebi-a-GCST90018866	477784	rs56099375	-3.81589	2.2631	0.0917705
139	Educational attainment (college completion) || id:ebi-a-GCST90029012	IgA nephropathy || id:ebi-a-GCST90018866	ebi-a-GCST90029012	ebi-a-GCST90018866	477784	rs56370807	-0.600463	2.23957	0.78861
140	Educational attainment (college completion) || id:ebi-a-GCST90029012	IgA nephropathy || id:ebi-a-GCST90018866	ebi-a-GCST90029012	ebi-a-GCST90018866	477784	rs567203	-0.0146267	1.84297	0.993668
141	Educational attainment (college completion) || id:ebi-a-GCST90029012	IgA nephropathy || id:ebi-a-GCST90018866	ebi-a-GCST90029012	ebi-a-GCST90018866	477784	rs57352738	1.59028	1.60141	0.320683
142	Educational attainment (college completion) || id:ebi-a-GCST90029012	IgA nephropathy || id:ebi-a-GCST90018866	ebi-a-GCST90029012	ebi-a-GCST90018866	477784	rs6002948	1.69405	2.08636	0.416811
143	Educational attainment (college completion) || id:ebi-a-GCST90029012	IgA nephropathy || id:ebi-a-GCST90018866	ebi-a-GCST90029012	ebi-a-GCST90018866	477784	rs6028083	-0.145047	1.58233	0.926963
144	Educational attainment (college completion) || id:ebi-a-GCST90029012	IgA nephropathy || id:ebi-a-GCST90018866	ebi-a-GCST90029012	ebi-a-GCST90018866	477784	rs6042943	-2.93009	1.96715	0.136353
145	Educational attainment (college completion) || id:ebi-a-GCST90029012	IgA nephropathy || id:ebi-a-GCST90018866	ebi-a-GCST90029012	ebi-a-GCST90018866	477784	rs60811752	-1.26336	2.31148	0.584682
146	Educational attainment (college completion) || id:ebi-a-GCST90029012	IgA nephropathy || id:ebi-a-GCST90018866	ebi-a-GCST90029012	ebi-a-GCST90018866	477784	rs62061734	-0.174112	1.37355	0.89913
147	Educational attainment (college completion) || id:ebi-a-GCST90029012	IgA nephropathy || id:ebi-a-GCST90018866	ebi-a-GCST90029012	ebi-a-GCST90018866	477784	rs62184480	1.1821	1.69434	0.485381
148	Educational attainment (college completion) || id:ebi-a-GCST90029012	IgA nephropathy || id:ebi-a-GCST90018866	ebi-a-GCST90029012	ebi-a-GCST90018866	477784	rs6436555	-2.37995	1.89424	0.208967
149	Educational attainment (college completion) || id:ebi-a-GCST90029012	IgA nephropathy || id:ebi-a-GCST90018866	ebi-a-GCST90029012	ebi-a-GCST90018866	477784	rs6437189	-0.755074	2.20714	0.732272
150	Educational attainment (college completion) || id:ebi-a-GCST90029012	IgA nephropathy || id:ebi-a-GCST90018866	ebi-a-GCST90029012	ebi-a-GCST90018866	477784	rs6440053	0.744373	1.97259	0.705907
151	Educational attainment (college completion) || id:ebi-a-GCST90029012	IgA nephropathy || id:ebi-a-GCST90018866	ebi-a-GCST90029012	ebi-a-GCST90018866	477784	rs660001	-0.0342477	1.63247	0.983262
152	Educational attainment (college completion) || id:ebi-a-GCST90029012	IgA nephropathy || id:ebi-a-GCST90018866	ebi-a-GCST90029012	ebi-a-GCST90018866	477784	rs66890092	-3.68693	2.1355	0.0842583
153	Educational attainment (college completion) || id:ebi-a-GCST90029012	IgA nephropathy || id:ebi-a-GCST90018866	ebi-a-GCST90029012	ebi-a-GCST90018866	477784	rs6696068	2.28964	1.9602	0.24278
154	Educational attainment (college completion) || id:ebi-a-GCST90029012	IgA nephropathy || id:ebi-a-GCST90018866	ebi-a-GCST90029012	ebi-a-GCST90018866	477784	rs6706275	-4.05663	2.27612	0.0747072
155	Educational attainment (college completion) || id:ebi-a-GCST90029012	IgA nephropathy || id:ebi-a-GCST90018866	ebi-a-GCST90029012	ebi-a-GCST90018866	477784	rs67593591	-3.77351	2.24131	0.0922559
156	Educational attainment (college completion) || id:ebi-a-GCST90029012	IgA nephropathy || id:ebi-a-GCST90018866	ebi-a-GCST90029012	ebi-a-GCST90018866	477784	rs67651814	0.772169	1.91557	0.686874
157	Educational attainment (college completion) || id:ebi-a-GCST90029012	IgA nephropathy || id:ebi-a-GCST90018866	ebi-a-GCST90029012	ebi-a-GCST90018866	477784	rs6779035	-2.33195	2.31252	0.313261
158	Educational attainment (college completion) || id:ebi-a-GCST90029012	IgA nephropathy || id:ebi-a-GCST90018866	ebi-a-GCST90029012	ebi-a-GCST90018866	477784	rs6861021	2.12103	1.82381	0.244845
159	Educational attainment (college completion) || id:ebi-a-GCST90029012	IgA nephropathy || id:ebi-a-GCST90018866	ebi-a-GCST90029012	ebi-a-GCST90018866	477784	rs6918725	1.42757	2.16917	0.510461
160	Educational attainment (college completion) || id:ebi-a-GCST90029012	IgA nephropathy || id:ebi-a-GCST90018866	ebi-a-GCST90029012	ebi-a-GCST90018866	477784	rs6991838	2.62508	2.15111	0.222336
161	Educational attainment (college completion) || id:ebi-a-GCST90029012	IgA nephropathy || id:ebi-a-GCST90018866	ebi-a-GCST90029012	ebi-a-GCST90018866	477784	rs702606	2.42218	2.21382	0.273903
162	Educational attainment (college completion) || id:ebi-a-GCST90029012	IgA nephropathy || id:ebi-a-GCST90018866	ebi-a-GCST90029012	ebi-a-GCST90018866	477784	rs7032484	-2.08542	1.67119	0.212081
163	Educational attainment (college completion) || id:ebi-a-GCST90029012	IgA nephropathy || id:ebi-a-GCST90018866	ebi-a-GCST90029012	ebi-a-GCST90018866	477784	rs7233920	-0.0784868	2.18193	0.971305
164	Educational attainment (college completion) || id:ebi-a-GCST90029012	IgA nephropathy || id:ebi-a-GCST90018866	ebi-a-GCST90029012	ebi-a-GCST90018866	477784	rs7260359	0.714696	1.81781	0.6942
165	Educational attainment (college completion) || id:ebi-a-GCST90029012	IgA nephropathy || id:ebi-a-GCST90018866	ebi-a-GCST90029012	ebi-a-GCST90018866	477784	rs72673546	-2.21687	1.71065	0.195004
166	Educational attainment (college completion) || id:ebi-a-GCST90029012	IgA nephropathy || id:ebi-a-GCST90018866	ebi-a-GCST90029012	ebi-a-GCST90018866	477784	rs72829857	0.0557717	1.5393	0.971097
167	Educational attainment (college completion) || id:ebi-a-GCST90029012	IgA nephropathy || id:ebi-a-GCST90018866	ebi-a-GCST90029012	ebi-a-GCST90018866	477784	rs72915557	-1.93745	1.90669	0.309568
168	Educational attainment (college completion) || id:ebi-a-GCST90029012	IgA nephropathy || id:ebi-a-GCST90018866	ebi-a-GCST90029012	ebi-a-GCST90018866	477784	rs72977992	-1.8482	2.08696	0.375837
169	Educational attainment (college completion) || id:ebi-a-GCST90029012	IgA nephropathy || id:ebi-a-GCST90018866	ebi-a-GCST90029012	ebi-a-GCST90018866	477784	rs736282	0.806035	2.14332	0.706866
170	Educational attainment (college completion) || id:ebi-a-GCST90029012	IgA nephropathy || id:ebi-a-GCST90018866	ebi-a-GCST90029012	ebi-a-GCST90018866	477784	rs74762347	1.33529	2.09609	0.524101
171	Educational attainment (college completion) || id:ebi-a-GCST90029012	IgA nephropathy || id:ebi-a-GCST90018866	ebi-a-GCST90029012	ebi-a-GCST90018866	477784	rs7526112	-0.76093	1.35401	0.574127
172	Educational attainment (college completion) || id:ebi-a-GCST90029012	IgA nephropathy || id:ebi-a-GCST90018866	ebi-a-GCST90029012	ebi-a-GCST90018866	477784	rs7526730	-7.83277	21.9706	0.721458
173	Educational attainment (college completion) || id:ebi-a-GCST90029012	IgA nephropathy || id:ebi-a-GCST90018866	ebi-a-GCST90029012	ebi-a-GCST90018866	477784	rs75775827	0.168454	1.9719	0.931922
174	Educational attainment (college completion) || id:ebi-a-GCST90029012	IgA nephropathy || id:ebi-a-GCST90018866	ebi-a-GCST90029012	ebi-a-GCST90018866	477784	rs75973558	-3.2455	2.1108	0.124153
175	Educational attainment (college completion) || id:ebi-a-GCST90029012	IgA nephropathy || id:ebi-a-GCST90018866	ebi-a-GCST90029012	ebi-a-GCST90018866	477784	rs7599087	0.255886	2.15245	0.90537
176	Educational attainment (college completion) || id:ebi-a-GCST90029012	IgA nephropathy || id:ebi-a-GCST90018866	ebi-a-GCST90029012	ebi-a-GCST90018866	477784	rs76076331	-1.89528	2.23643	0.39674
177	Educational attainment (college completion) || id:ebi-a-GCST90029012	IgA nephropathy || id:ebi-a-GCST90018866	ebi-a-GCST90029012	ebi-a-GCST90018866	477784	rs76577427	0.890683	1.88033	0.635725
178	Educational attainment (college completion) || id:ebi-a-GCST90029012	IgA nephropathy || id:ebi-a-GCST90018866	ebi-a-GCST90029012	ebi-a-GCST90018866	477784	rs7698230	0.445839	1.93197	0.817494
179	Educational attainment (college completion) || id:ebi-a-GCST90029012	IgA nephropathy || id:ebi-a-GCST90018866	ebi-a-GCST90029012	ebi-a-GCST90018866	477784	rs77128898	-2.12361	2.22771	0.340453
180	Educational attainment (college completion) || id:ebi-a-GCST90029012	IgA nephropathy || id:ebi-a-GCST90018866	ebi-a-GCST90029012	ebi-a-GCST90018866	477784	rs772921	-5.85168	2.01049	0.00360771
181	Educational attainment (college completion) || id:ebi-a-GCST90029012	IgA nephropathy || id:ebi-a-GCST90018866	ebi-a-GCST90029012	ebi-a-GCST90018866	477784	rs7742212	-2.30434	2.09163	0.270594
182	Educational attainment (college completion) || id:ebi-a-GCST90029012	IgA nephropathy || id:ebi-a-GCST90018866	ebi-a-GCST90029012	ebi-a-GCST90018866	477784	rs7757476	-0.636323	1.70803	0.709484
183	Educational attainment (college completion) || id:ebi-a-GCST90029012	IgA nephropathy || id:ebi-a-GCST90018866	ebi-a-GCST90029012	ebi-a-GCST90018866	477784	rs77719387	0.605482	2.07278	0.770202
184	Educational attainment (college completion) || id:ebi-a-GCST90029012	IgA nephropathy || id:ebi-a-GCST90018866	ebi-a-GCST90029012	ebi-a-GCST90018866	477784	rs7868984	-0.0549861	0.926908	0.952696
185	Educational attainment (college completion) || id:ebi-a-GCST90029012	IgA nephropathy || id:ebi-a-GCST90018866	ebi-a-GCST90029012	ebi-a-GCST90018866	477784	rs790643	-2.68326	2.22847	0.228558
186	Educational attainment (college completion) || id:ebi-a-GCST90029012	IgA nephropathy || id:ebi-a-GCST90018866	ebi-a-GCST90029012	ebi-a-GCST90018866	477784	rs7921305	-3.57155	1.639	0.0293239
187	Educational attainment (college completion) || id:ebi-a-GCST90029012	IgA nephropathy || id:ebi-a-GCST90018866	ebi-a-GCST90029012	ebi-a-GCST90018866	477784	rs7924036	-2.18331	2.20229	0.3215
188	Educational attainment (college completion) || id:ebi-a-GCST90029012	IgA nephropathy || id:ebi-a-GCST90018866	ebi-a-GCST90029012	ebi-a-GCST90018866	477784	rs79269403	-2.39401	1.96651	0.223455
189	Educational attainment (college completion) || id:ebi-a-GCST90029012	IgA nephropathy || id:ebi-a-GCST90018866	ebi-a-GCST90029012	ebi-a-GCST90018866	477784	rs7966054	0.117429	2.28987	0.959101
190	Educational attainment (college completion) || id:ebi-a-GCST90029012	IgA nephropathy || id:ebi-a-GCST90018866	ebi-a-GCST90029012	ebi-a-GCST90018866	477784	rs79918827	-3.53249	2.19281	0.107192
191	Educational attainment (college completion) || id:ebi-a-GCST90029012	IgA nephropathy || id:ebi-a-GCST90018866	ebi-a-GCST90029012	ebi-a-GCST90018866	477784	rs806789	1.81256	1.22583	0.139239
192	Educational attainment (college completion) || id:ebi-a-GCST90029012	IgA nephropathy || id:ebi-a-GCST90018866	ebi-a-GCST90029012	ebi-a-GCST90018866	477784	rs868698	0.560512	1.87875	0.765442
193	Educational attainment (college completion) || id:ebi-a-GCST90029012	IgA nephropathy || id:ebi-a-GCST90018866	ebi-a-GCST90029012	ebi-a-GCST90018866	477784	rs9284954	-1.86161	2.21889	0.401479
194	Educational attainment (college completion) || id:ebi-a-GCST90029012	IgA nephropathy || id:ebi-a-GCST90018866	ebi-a-GCST90029012	ebi-a-GCST90018866	477784	rs9324380	-1.0034	1.68189	0.550781
195	Educational attainment (college completion) || id:ebi-a-GCST90029012	IgA nephropathy || id:ebi-a-GCST90018866	ebi-a-GCST90029012	ebi-a-GCST90018866	477784	rs9436863	-0.235952	2.13429	0.911971
196	Educational attainment (college completion) || id:ebi-a-GCST90029012	IgA nephropathy || id:ebi-a-GCST90018866	ebi-a-GCST90029012	ebi-a-GCST90018866	477784	rs9557427	-1.18286	1.95095	0.544316
197	Educational attainment (college completion) || id:ebi-a-GCST90029012	IgA nephropathy || id:ebi-a-GCST90018866	ebi-a-GCST90029012	ebi-a-GCST90018866	477784	rs9879265	-1.41805	2.10935	0.501413
198	Educational attainment (college completion) || id:ebi-a-GCST90029012	IgA nephropathy || id:ebi-a-GCST90018866	ebi-a-GCST90029012	ebi-a-GCST90018866	477784	rs9891803	0.0780416	2.28272	0.972727
199	Educational attainment (college completion) || id:ebi-a-GCST90029012	IgA nephropathy || id:ebi-a-GCST90018866	ebi-a-GCST90029012	ebi-a-GCST90018866	477784	rs9934839	0.355968	1.66593	0.8308
200	Educational attainment (college completion) || id:ebi-a-GCST90029012	IgA nephropathy || id:ebi-a-GCST90018866	ebi-a-GCST90029012	ebi-a-GCST90018866	477784	rs9964724	-3.04976	1.1766	0.00954198
201	Educational attainment (college completion) || id:ebi-a-GCST90029012	IgA nephropathy || id:ebi-a-GCST90018866	ebi-a-GCST90029012	ebi-a-GCST90018866	477784	All - Inverse variance weighted	-0.83727	0.132088	2.31641e-10
202	Educational attainment (college completion) || id:ebi-a-GCST90029012	IgA nephropathy || id:ebi-a-GCST90018866	ebi-a-GCST90029012	ebi-a-GCST90018866	477784	All - MR Egger	-0.511325	0.531704	0.337387
Average total household income before tax
	exposure	outcome	id.exposure	id.outcome	samplesize	SNP	b	se	p
1	Average total household income before tax || id:ukb-b-7408	IgA nephropathy || id:ebi-a-GCST90018866	ukb-b-7408	ebi-a-GCST90018866	477784	rs10429582	-0.118404	0.436615	0.786248
2	Average total household income before tax || id:ukb-b-7408	IgA nephropathy || id:ebi-a-GCST90018866	ukb-b-7408	ebi-a-GCST90018866	477784	rs10761035	1.37338	0.799348	0.0857746
3	Average total household income before tax || id:ukb-b-7408	IgA nephropathy || id:ebi-a-GCST90018866	ukb-b-7408	ebi-a-GCST90018866	477784	rs11191116	0.152446	0.743934	0.837636
4	Average total household income before tax || id:ukb-b-7408	IgA nephropathy || id:ebi-a-GCST90018866	ukb-b-7408	ebi-a-GCST90018866	477784	rs11588857	0.623237	0.670097	0.352335
5	Average total household income before tax || id:ukb-b-7408	IgA nephropathy || id:ebi-a-GCST90018866	ukb-b-7408	ebi-a-GCST90018866	477784	rs11665242	-0.62116	0.672449	0.355628
6	Average total household income before tax || id:ukb-b-7408	IgA nephropathy || id:ebi-a-GCST90018866	ukb-b-7408	ebi-a-GCST90018866	477784	rs11678501	-0.316648	0.72018	0.66017
7	Average total household income before tax || id:ukb-b-7408	IgA nephropathy || id:ebi-a-GCST90018866	ukb-b-7408	ebi-a-GCST90018866	477784	rs11714337	0.162541	0.767195	0.832213
8	Average total household income before tax || id:ukb-b-7408	IgA nephropathy || id:ebi-a-GCST90018866	ukb-b-7408	ebi-a-GCST90018866	477784	rs11877758	-1.6159	0.618854	0.00902486
9	Average total household income before tax || id:ukb-b-7408	IgA nephropathy || id:ebi-a-GCST90018866	ukb-b-7408	ebi-a-GCST90018866	477784	rs11917431	-0.893742	0.589958	0.129791
10	Average total household income before tax || id:ukb-b-7408	IgA nephropathy || id:ebi-a-GCST90018866	ukb-b-7408	ebi-a-GCST90018866	477784	rs1229984	0.0305454	0.794181	0.96932
11	Average total household income before tax || id:ukb-b-7408	IgA nephropathy || id:ebi-a-GCST90018866	ukb-b-7408	ebi-a-GCST90018866	477784	rs1239705	-1.70908	0.75174	0.0229958
12	Average total household income before tax || id:ukb-b-7408	IgA nephropathy || id:ebi-a-GCST90018866	ukb-b-7408	ebi-a-GCST90018866	477784	rs12531825	-0.906355	0.685576	0.186157
13	Average total household income before tax || id:ukb-b-7408	IgA nephropathy || id:ebi-a-GCST90018866	ukb-b-7408	ebi-a-GCST90018866	477784	rs12692596	0.512677	0.77875	0.510324
14	Average total household income before tax || id:ukb-b-7408	IgA nephropathy || id:ebi-a-GCST90018866	ukb-b-7408	ebi-a-GCST90018866	477784	rs12883788	-0.302269	0.620446	0.626131
15	Average total household income before tax || id:ukb-b-7408	IgA nephropathy || id:ebi-a-GCST90018866	ukb-b-7408	ebi-a-GCST90018866	477784	rs13002946	-0.414539	0.643755	0.519615
16	Average total household income before tax || id:ukb-b-7408	IgA nephropathy || id:ebi-a-GCST90018866	ukb-b-7408	ebi-a-GCST90018866	477784	rs1421334	0.214792	0.71802	0.764829
17	Average total household income before tax || id:ukb-b-7408	IgA nephropathy || id:ebi-a-GCST90018866	ukb-b-7408	ebi-a-GCST90018866	477784	rs2068428	-0.147298	0.801301	0.854152
18	Average total household income before tax || id:ukb-b-7408	IgA nephropathy || id:ebi-a-GCST90018866	ukb-b-7408	ebi-a-GCST90018866	477784	rs2332719	-1.21284	0.71022	0.0876935
19	Average total household income before tax || id:ukb-b-7408	IgA nephropathy || id:ebi-a-GCST90018866	ukb-b-7408	ebi-a-GCST90018866	477784	rs2362523	-1.60714	0.775208	0.0381564
20	Average total household income before tax || id:ukb-b-7408	IgA nephropathy || id:ebi-a-GCST90018866	ukb-b-7408	ebi-a-GCST90018866	477784	rs2422859	-0.879599	0.708566	0.214466
21	Average total household income before tax || id:ukb-b-7408	IgA nephropathy || id:ebi-a-GCST90018866	ukb-b-7408	ebi-a-GCST90018866	477784	rs2820314	-0.706517	0.742749	0.341493
22	Average total household income before tax || id:ukb-b-7408	IgA nephropathy || id:ebi-a-GCST90018866	ukb-b-7408	ebi-a-GCST90018866	477784	rs32940	-0.14662	0.600669	0.807158
23	Average total household income before tax || id:ukb-b-7408	IgA nephropathy || id:ebi-a-GCST90018866	ukb-b-7408	ebi-a-GCST90018866	477784	rs34473884	-1.76488	0.777939	0.0232892
24	Average total household income before tax || id:ukb-b-7408	IgA nephropathy || id:ebi-a-GCST90018866	ukb-b-7408	ebi-a-GCST90018866	477784	rs387780	0.466231	0.747165	0.532628
25	Average total household income before tax || id:ukb-b-7408	IgA nephropathy || id:ebi-a-GCST90018866	ukb-b-7408	ebi-a-GCST90018866	477784	rs4115668	-1.93927	0.683466	0.00454828
26	Average total household income before tax || id:ukb-b-7408	IgA nephropathy || id:ebi-a-GCST90018866	ukb-b-7408	ebi-a-GCST90018866	477784	rs488786	0.662226	0.754068	0.379832
27	Average total household income before tax || id:ukb-b-7408	IgA nephropathy || id:ebi-a-GCST90018866	ukb-b-7408	ebi-a-GCST90018866	477784	rs5754738	-1.3603	0.794022	0.0866797
28	Average total household income before tax || id:ukb-b-7408	IgA nephropathy || id:ebi-a-GCST90018866	ukb-b-7408	ebi-a-GCST90018866	477784	rs589914	-0.352343	0.813591	0.664963
29	Average total household income before tax || id:ukb-b-7408	IgA nephropathy || id:ebi-a-GCST90018866	ukb-b-7408	ebi-a-GCST90018866	477784	rs6035877	-0.40651	0.799239	0.611018
30	Average total household income before tax || id:ukb-b-7408	IgA nephropathy || id:ebi-a-GCST90018866	ukb-b-7408	ebi-a-GCST90018866	477784	rs62183028	0.142231	0.663745	0.830324
31	Average total household income before tax || id:ukb-b-7408	IgA nephropathy || id:ebi-a-GCST90018866	ukb-b-7408	ebi-a-GCST90018866	477784	rs6429636	-1.4311	0.679256	0.0351288
32	Average total household income before tax || id:ukb-b-7408	IgA nephropathy || id:ebi-a-GCST90018866	ukb-b-7408	ebi-a-GCST90018866	477784	rs6699397	-1.02749	0.629073	0.102399
33	Average total household income before tax || id:ukb-b-7408	IgA nephropathy || id:ebi-a-GCST90018866	ukb-b-7408	ebi-a-GCST90018866	477784	rs6868457	-0.42422	0.557682	0.446846
34	Average total household income before tax || id:ukb-b-7408	IgA nephropathy || id:ebi-a-GCST90018866	ukb-b-7408	ebi-a-GCST90018866	477784	rs71576284	-0.535251	0.797512	0.502124
35	Average total household income before tax || id:ukb-b-7408	IgA nephropathy || id:ebi-a-GCST90018866	ukb-b-7408	ebi-a-GCST90018866	477784	rs73015322	-0.38256	0.801904	0.633316
36	Average total household income before tax || id:ukb-b-7408	IgA nephropathy || id:ebi-a-GCST90018866	ukb-b-7408	ebi-a-GCST90018866	477784	rs75413320	-0.869302	0.716121	0.224784
37	Average total household income before tax || id:ukb-b-7408	IgA nephropathy || id:ebi-a-GCST90018866	ukb-b-7408	ebi-a-GCST90018866	477784	rs7700107	-0.836633	0.740267	0.258401
38	Average total household income before tax || id:ukb-b-7408	IgA nephropathy || id:ebi-a-GCST90018866	ukb-b-7408	ebi-a-GCST90018866	477784	rs77126132	-0.295346	0.75145	0.694294
39	Average total household income before tax || id:ukb-b-7408	IgA nephropathy || id:ebi-a-GCST90018866	ukb-b-7408	ebi-a-GCST90018866	477784	rs784256	-0.784042	0.590986	0.184619
40	Average total household income before tax || id:ukb-b-7408	IgA nephropathy || id:ebi-a-GCST90018866	ukb-b-7408	ebi-a-GCST90018866	477784	rs7896518	-0.351043	0.803348	0.66213
41	Average total household income before tax || id:ukb-b-7408	IgA nephropathy || id:ebi-a-GCST90018866	ukb-b-7408	ebi-a-GCST90018866	477784	rs9388490	1.15194	0.781198	0.140326
42	Average total household income before tax || id:ukb-b-7408	IgA nephropathy || id:ebi-a-GCST90018866	ukb-b-7408	ebi-a-GCST90018866	477784	rs9556958	-1.44059	0.762667	0.0589067
43	Average total household income before tax || id:ukb-b-7408	IgA nephropathy || id:ebi-a-GCST90018866	ukb-b-7408	ebi-a-GCST90018866	477784	rs968050	-0.344013	0.518253	0.506823
44	Average total household income before tax || id:ukb-b-7408	IgA nephropathy || id:ebi-a-GCST90018866	ukb-b-7408	ebi-a-GCST90018866	477784	rs9891103	-0.179091	0.592708	0.762531
45	Average total household income before tax || id:ukb-b-7408	IgA nephropathy || id:ebi-a-GCST90018866	ukb-b-7408	ebi-a-GCST90018866	477784	All - Inverse variance weighted	-0.48228	0.108943	9.56e-06
46	Average total household income before tax || id:ukb-b-7408	IgA nephropathy || id:ebi-a-GCST90018866	ukb-b-7408	ebi-a-GCST90018866	477784	All - MR Egger	-0.317263	0.466412	0.500098
Influence of socioeconomic factors on MN
	exposure	outcome	id.exposure	id.outcome	samplesize	SNP	b	se	p
1	Educational attainment (college completion) || id:ebi-a-GCST90029012	Membranous nephropathy || id:ebi-a-GCST010005	ebi-a-GCST90029012	ebi-a-GCST010005	7979	rs10045552	-22.9344	8.32639	0.00587954
2	Educational attainment (college completion) || id:ebi-a-GCST90029012	Membranous nephropathy || id:ebi-a-GCST010005	ebi-a-GCST90029012	ebi-a-GCST010005	7979	rs1013014	-5.82027	8.14077	0.474638
3	Educational attainment (college completion) || id:ebi-a-GCST90029012	Membranous nephropathy || id:ebi-a-GCST010005	ebi-a-GCST90029012	ebi-a-GCST010005	7979	rs10189857	0.37877	6.1186	0.950639
4	Educational attainment (college completion) || id:ebi-a-GCST90029012	Membranous nephropathy || id:ebi-a-GCST010005	ebi-a-GCST90029012	ebi-a-GCST010005	7979	rs10200608	0.621513	8.78997	0.943631
5	Educational attainment (college completion) || id:ebi-a-GCST90029012	Membranous nephropathy || id:ebi-a-GCST010005	ebi-a-GCST90029012	ebi-a-GCST010005	7979	rs10205057	1.15853	7.58477	0.8786
6	Educational attainment (college completion) || id:ebi-a-GCST90029012	Membranous nephropathy || id:ebi-a-GCST010005	ebi-a-GCST90029012	ebi-a-GCST010005	7979	rs10239094	1.01315	7.58942	0.893802
7	Educational attainment (college completion) || id:ebi-a-GCST90029012	Membranous nephropathy || id:ebi-a-GCST010005	ebi-a-GCST90029012	ebi-a-GCST010005	7979	rs10484022	-9.53578	8.31426	0.251415
8	Educational attainment (college completion) || id:ebi-a-GCST90029012	Membranous nephropathy || id:ebi-a-GCST010005	ebi-a-GCST90029012	ebi-a-GCST010005	7979	rs1050847	12.4302	6.97665	0.0747998
9	Educational attainment (college completion) || id:ebi-a-GCST90029012	Membranous nephropathy || id:ebi-a-GCST010005	ebi-a-GCST90029012	ebi-a-GCST010005	7979	rs10518019	-12.0315	6.43166	0.0613909
10	Educational attainment (college completion) || id:ebi-a-GCST90029012	Membranous nephropathy || id:ebi-a-GCST010005	ebi-a-GCST90029012	ebi-a-GCST010005	7979	rs10752262	2.52871	7.5687	0.738303
11	Educational attainment (college completion) || id:ebi-a-GCST90029012	Membranous nephropathy || id:ebi-a-GCST010005	ebi-a-GCST90029012	ebi-a-GCST010005	7979	rs10911634	-6.03408	7.26795	0.406407
12	Educational attainment (college completion) || id:ebi-a-GCST90029012	Membranous nephropathy || id:ebi-a-GCST010005	ebi-a-GCST90029012	ebi-a-GCST010005	7979	rs10940919	-1.72031	7.36778	0.81538
13	Educational attainment (college completion) || id:ebi-a-GCST90029012	Membranous nephropathy || id:ebi-a-GCST010005	ebi-a-GCST90029012	ebi-a-GCST010005	7979	rs11011942	-1.26754	7.77321	0.870467
14	Educational attainment (college completion) || id:ebi-a-GCST90029012	Membranous nephropathy || id:ebi-a-GCST010005	ebi-a-GCST90029012	ebi-a-GCST010005	7979	rs11097376	-9.7559	7.56397	0.197125
15	Educational attainment (college completion) || id:ebi-a-GCST90029012	Membranous nephropathy || id:ebi-a-GCST010005	ebi-a-GCST90029012	ebi-a-GCST010005	7979	rs11155821	-9.55599	6.54928	0.14454
16	Educational attainment (college completion) || id:ebi-a-GCST90029012	Membranous nephropathy || id:ebi-a-GCST010005	ebi-a-GCST90029012	ebi-a-GCST010005	7979	rs11158800	6.88026	6.62484	0.299012
17	Educational attainment (college completion) || id:ebi-a-GCST90029012	Membranous nephropathy || id:ebi-a-GCST010005	ebi-a-GCST90029012	ebi-a-GCST010005	7979	rs112139144	-1.66929	8.45269	0.843447
18	Educational attainment (college completion) || id:ebi-a-GCST90029012	Membranous nephropathy || id:ebi-a-GCST010005	ebi-a-GCST90029012	ebi-a-GCST010005	7979	rs11245344	4.2702	7.61761	0.575091
19	Educational attainment (college completion) || id:ebi-a-GCST90029012	Membranous nephropathy || id:ebi-a-GCST010005	ebi-a-GCST90029012	ebi-a-GCST010005	7979	rs11249939	-7.82852	6.10937	0.200055
20	Educational attainment (college completion) || id:ebi-a-GCST90029012	Membranous nephropathy || id:ebi-a-GCST010005	ebi-a-GCST90029012	ebi-a-GCST010005	7979	rs11532322	-4.9566	5.70069	0.384588
21	Educational attainment (college completion) || id:ebi-a-GCST90029012	Membranous nephropathy || id:ebi-a-GCST010005	ebi-a-GCST90029012	ebi-a-GCST010005	7979	rs11635966	-2.92016	7.81014	0.708483
22	Educational attainment (college completion) || id:ebi-a-GCST90029012	Membranous nephropathy || id:ebi-a-GCST010005	ebi-a-GCST90029012	ebi-a-GCST010005	7979	rs11663602	0.536684	8.01672	0.946625
23	Educational attainment (college completion) || id:ebi-a-GCST90029012	Membranous nephropathy || id:ebi-a-GCST010005	ebi-a-GCST90029012	ebi-a-GCST010005	7979	rs11690224	-1.07282	7.84851	0.891275
24	Educational attainment (college completion) || id:ebi-a-GCST90029012	Membranous nephropathy || id:ebi-a-GCST010005	ebi-a-GCST90029012	ebi-a-GCST010005	7979	rs11703948	-2.98228	6.6321	0.652946
25	Educational attainment (college completion) || id:ebi-a-GCST90029012	Membranous nephropathy || id:ebi-a-GCST010005	ebi-a-GCST90029012	ebi-a-GCST010005	7979	rs11732657	-6.90434	7.42716	0.352575
26	Educational attainment (college completion) || id:ebi-a-GCST90029012	Membranous nephropathy || id:ebi-a-GCST010005	ebi-a-GCST90029012	ebi-a-GCST010005	7979	rs11764590	6.80019	6.16585	0.270079
27	Educational attainment (college completion) || id:ebi-a-GCST90029012	Membranous nephropathy || id:ebi-a-GCST010005	ebi-a-GCST90029012	ebi-a-GCST010005	7979	rs11775333	-1.3605	5.39208	0.800798
28	Educational attainment (college completion) || id:ebi-a-GCST90029012	Membranous nephropathy || id:ebi-a-GCST010005	ebi-a-GCST90029012	ebi-a-GCST010005	7979	rs11780699	6.62103	7.63581	0.385886
29	Educational attainment (college completion) || id:ebi-a-GCST90029012	Membranous nephropathy || id:ebi-a-GCST010005	ebi-a-GCST90029012	ebi-a-GCST010005	7979	rs11831208	-18.3478	8.00468	0.0218979
30	Educational attainment (college completion) || id:ebi-a-GCST90029012	Membranous nephropathy || id:ebi-a-GCST010005	ebi-a-GCST90029012	ebi-a-GCST010005	7979	rs11871429	0.34757	8.29204	0.966566
31	Educational attainment (college completion) || id:ebi-a-GCST90029012	Membranous nephropathy || id:ebi-a-GCST010005	ebi-a-GCST90029012	ebi-a-GCST010005	7979	rs11885093	-12.0152	7.89515	0.128049
32	Educational attainment (college completion) || id:ebi-a-GCST90029012	Membranous nephropathy || id:ebi-a-GCST010005	ebi-a-GCST90029012	ebi-a-GCST010005	7979	rs12079656	0.0125724	5.61988	0.998215
33	Educational attainment (college completion) || id:ebi-a-GCST90029012	Membranous nephropathy || id:ebi-a-GCST010005	ebi-a-GCST90029012	ebi-a-GCST010005	7979	rs12218315	-6.47017	7.26013	0.372826
34	Educational attainment (college completion) || id:ebi-a-GCST90029012	Membranous nephropathy || id:ebi-a-GCST010005	ebi-a-GCST90029012	ebi-a-GCST010005	7979	rs12322997	10.2668	7.57045	0.175047
35	Educational attainment (college completion) || id:ebi-a-GCST90029012	Membranous nephropathy || id:ebi-a-GCST010005	ebi-a-GCST90029012	ebi-a-GCST010005	7979	rs12448821	-1.45408	7.34614	0.843093
36	Educational attainment (college completion) || id:ebi-a-GCST90029012	Membranous nephropathy || id:ebi-a-GCST010005	ebi-a-GCST90029012	ebi-a-GCST010005	7979	rs12468040	9.87411	6.04215	0.102216
37	Educational attainment (college completion) || id:ebi-a-GCST90029012	Membranous nephropathy || id:ebi-a-GCST010005	ebi-a-GCST90029012	ebi-a-GCST010005	7979	rs12526814	2.6309	7.55722	0.727742
38	Educational attainment (college completion) || id:ebi-a-GCST90029012	Membranous nephropathy || id:ebi-a-GCST010005	ebi-a-GCST90029012	ebi-a-GCST010005	7979	rs1254989	-4.35135	6.12089	0.477146
39	Educational attainment (college completion) || id:ebi-a-GCST90029012	Membranous nephropathy || id:ebi-a-GCST010005	ebi-a-GCST90029012	ebi-a-GCST010005	7979	rs12554151	0.419125	6.97272	0.952069
40	Educational attainment (college completion) || id:ebi-a-GCST90029012	Membranous nephropathy || id:ebi-a-GCST010005	ebi-a-GCST90029012	ebi-a-GCST010005	7979	rs12681504	-3.18316	7.93151	0.688177
41	Educational attainment (college completion) || id:ebi-a-GCST90029012	Membranous nephropathy || id:ebi-a-GCST010005	ebi-a-GCST90029012	ebi-a-GCST010005	7979	rs12705284	1.77033	6.94773	0.798872
42	Educational attainment (college completion) || id:ebi-a-GCST90029012	Membranous nephropathy || id:ebi-a-GCST010005	ebi-a-GCST90029012	ebi-a-GCST010005	7979	rs12735232	9.76903	7.06433	0.166706
43	Educational attainment (college completion) || id:ebi-a-GCST90029012	Membranous nephropathy || id:ebi-a-GCST010005	ebi-a-GCST90029012	ebi-a-GCST010005	7979	rs1277060	-10.6169	8.3524	0.203686
44	Educational attainment (college completion) || id:ebi-a-GCST90029012	Membranous nephropathy || id:ebi-a-GCST010005	ebi-a-GCST90029012	ebi-a-GCST010005	7979	rs12991254	-5.19191	4.32322	0.229777
45	Educational attainment (college completion) || id:ebi-a-GCST90029012	Membranous nephropathy || id:ebi-a-GCST010005	ebi-a-GCST90029012	ebi-a-GCST010005	7979	rs13090388	-3.1984	3.32142	0.335566
46	Educational attainment (college completion) || id:ebi-a-GCST90029012	Membranous nephropathy || id:ebi-a-GCST010005	ebi-a-GCST90029012	ebi-a-GCST010005	7979	rs1334297	-6.4431	4.81473	0.18083
47	Educational attainment (college completion) || id:ebi-a-GCST90029012	Membranous nephropathy || id:ebi-a-GCST010005	ebi-a-GCST90029012	ebi-a-GCST010005	7979	rs13409451	-1.07023	6.37742	0.866728
48	Educational attainment (college completion) || id:ebi-a-GCST90029012	Membranous nephropathy || id:ebi-a-GCST010005	ebi-a-GCST90029012	ebi-a-GCST010005	7979	rs1363862	-7.33609	7.9216	0.354401
49	Educational attainment (college completion) || id:ebi-a-GCST90029012	Membranous nephropathy || id:ebi-a-GCST010005	ebi-a-GCST90029012	ebi-a-GCST010005	7979	rs1391438	-2.91967	5.56804	0.600027
50	Educational attainment (college completion) || id:ebi-a-GCST90029012	Membranous nephropathy || id:ebi-a-GCST010005	ebi-a-GCST90029012	ebi-a-GCST010005	7979	rs1407495	-2.70411	7.22011	0.708014
51	Educational attainment (college completion) || id:ebi-a-GCST90029012	Membranous nephropathy || id:ebi-a-GCST010005	ebi-a-GCST90029012	ebi-a-GCST010005	7979	rs1423920	9.98341	7.49579	0.182904
52	Educational attainment (college completion) || id:ebi-a-GCST90029012	Membranous nephropathy || id:ebi-a-GCST010005	ebi-a-GCST90029012	ebi-a-GCST010005	7979	rs1469921	-8.25236	5.99144	0.168401
53	Educational attainment (college completion) || id:ebi-a-GCST90029012	Membranous nephropathy || id:ebi-a-GCST010005	ebi-a-GCST90029012	ebi-a-GCST010005	7979	rs149406097	-0.406681	7.86744	0.958774
54	Educational attainment (college completion) || id:ebi-a-GCST90029012	Membranous nephropathy || id:ebi-a-GCST010005	ebi-a-GCST90029012	ebi-a-GCST010005	7979	rs1575676	-13.9851	7.77348	0.0720066
55	Educational attainment (college completion) || id:ebi-a-GCST90029012	Membranous nephropathy || id:ebi-a-GCST010005	ebi-a-GCST90029012	ebi-a-GCST010005	7979	rs1698135	3.49411	7.92528	0.659299
56	Educational attainment (college completion) || id:ebi-a-GCST90029012	Membranous nephropathy || id:ebi-a-GCST010005	ebi-a-GCST90029012	ebi-a-GCST010005	7979	rs17425572	-2.82715	7.07645	0.689513
57	Educational attainment (college completion) || id:ebi-a-GCST90029012	Membranous nephropathy || id:ebi-a-GCST010005	ebi-a-GCST90029012	ebi-a-GCST010005	7979	rs17504871	1.35994	6.62577	0.837376
58	Educational attainment (college completion) || id:ebi-a-GCST90029012	Membranous nephropathy || id:ebi-a-GCST010005	ebi-a-GCST90029012	ebi-a-GCST010005	7979	rs17669337	1.07273	7.49123	0.886134
59	Educational attainment (college completion) || id:ebi-a-GCST90029012	Membranous nephropathy || id:ebi-a-GCST010005	ebi-a-GCST90029012	ebi-a-GCST010005	7979	rs1812587	-3.25696	6.89897	0.63686
60	Educational attainment (college completion) || id:ebi-a-GCST90029012	Membranous nephropathy || id:ebi-a-GCST010005	ebi-a-GCST90029012	ebi-a-GCST010005	7979	rs1861047	16.4013	7.50395	0.0288389
61	Educational attainment (college completion) || id:ebi-a-GCST90029012	Membranous nephropathy || id:ebi-a-GCST010005	ebi-a-GCST90029012	ebi-a-GCST010005	7979	rs1865407	-20.0498	7.8193	0.0103431
62	Educational attainment (college completion) || id:ebi-a-GCST90029012	Membranous nephropathy || id:ebi-a-GCST010005	ebi-a-GCST90029012	ebi-a-GCST010005	7979	rs1888187	3.7835	7.34643	0.606545
63	Educational attainment (college completion) || id:ebi-a-GCST90029012	Membranous nephropathy || id:ebi-a-GCST010005	ebi-a-GCST90029012	ebi-a-GCST010005	7979	rs1914391	3.79884	6.04684	0.52985
64	Educational attainment (college completion) || id:ebi-a-GCST90029012	Membranous nephropathy || id:ebi-a-GCST010005	ebi-a-GCST90029012	ebi-a-GCST010005	7979	rs1940711	3.56374	6.63647	0.591273
65	Educational attainment (college completion) || id:ebi-a-GCST90029012	Membranous nephropathy || id:ebi-a-GCST010005	ebi-a-GCST90029012	ebi-a-GCST010005	7979	rs2128941	-9.53653	7.94711	0.230139
66	Educational attainment (college completion) || id:ebi-a-GCST90029012	Membranous nephropathy || id:ebi-a-GCST010005	ebi-a-GCST90029012	ebi-a-GCST010005	7979	rs214626	12.6733	7.85261	0.106549
67	Educational attainment (college completion) || id:ebi-a-GCST90029012	Membranous nephropathy || id:ebi-a-GCST010005	ebi-a-GCST90029012	ebi-a-GCST010005	7979	rs215614	2.54551	6.32656	0.687424
68	Educational attainment (college completion) || id:ebi-a-GCST90029012	Membranous nephropathy || id:ebi-a-GCST010005	ebi-a-GCST90029012	ebi-a-GCST010005	7979	rs2189659	12.208	6.83518	0.0740899
69	Educational attainment (college completion) || id:ebi-a-GCST90029012	Membranous nephropathy || id:ebi-a-GCST010005	ebi-a-GCST90029012	ebi-a-GCST010005	7979	rs2201718	-6.03479	6.42064	0.347267
70	Educational attainment (college completion) || id:ebi-a-GCST90029012	Membranous nephropathy || id:ebi-a-GCST010005	ebi-a-GCST90029012	ebi-a-GCST010005	7979	rs2242523	-11.2543	7.34977	0.125708
71	Educational attainment (college completion) || id:ebi-a-GCST90029012	Membranous nephropathy || id:ebi-a-GCST010005	ebi-a-GCST90029012	ebi-a-GCST010005	7979	rs2252383	-12.3764	7.73086	0.109398
72	Educational attainment (college completion) || id:ebi-a-GCST90029012	Membranous nephropathy || id:ebi-a-GCST010005	ebi-a-GCST90029012	ebi-a-GCST010005	7979	rs2388334	1.17214	3.22529	0.716291
73	Educational attainment (college completion) || id:ebi-a-GCST90029012	Membranous nephropathy || id:ebi-a-GCST010005	ebi-a-GCST90029012	ebi-a-GCST010005	7979	rs2455775	9.216	8.17935	0.259853
74	Educational attainment (college completion) || id:ebi-a-GCST90029012	Membranous nephropathy || id:ebi-a-GCST010005	ebi-a-GCST90029012	ebi-a-GCST010005	7979	rs2718794	-17.35	8.22114	0.034823
75	Educational attainment (college completion) || id:ebi-a-GCST90029012	Membranous nephropathy || id:ebi-a-GCST010005	ebi-a-GCST90029012	ebi-a-GCST010005	7979	rs2786847	4.22079	5.13887	0.411449
76	Educational attainment (college completion) || id:ebi-a-GCST90029012	Membranous nephropathy || id:ebi-a-GCST010005	ebi-a-GCST90029012	ebi-a-GCST010005	7979	rs28591249	-0.727612	5.96357	0.902891
77	Educational attainment (college completion) || id:ebi-a-GCST90029012	Membranous nephropathy || id:ebi-a-GCST010005	ebi-a-GCST90029012	ebi-a-GCST010005	7979	rs2860049	0.145317	6.87833	0.983145
78	Educational attainment (college completion) || id:ebi-a-GCST90029012	Membranous nephropathy || id:ebi-a-GCST010005	ebi-a-GCST90029012	ebi-a-GCST010005	7979	rs2885198	8.4107	6.41658	0.189933
79	Educational attainment (college completion) || id:ebi-a-GCST90029012	Membranous nephropathy || id:ebi-a-GCST010005	ebi-a-GCST90029012	ebi-a-GCST010005	7979	rs2974337	-9.03523	7.74184	0.243184
80	Educational attainment (college completion) || id:ebi-a-GCST90029012	Membranous nephropathy || id:ebi-a-GCST010005	ebi-a-GCST90029012	ebi-a-GCST010005	7979	rs3021146	9.88168	5.61197	0.0782689
81	Educational attainment (college completion) || id:ebi-a-GCST90029012	Membranous nephropathy || id:ebi-a-GCST010005	ebi-a-GCST90029012	ebi-a-GCST010005	7979	rs303752	-14.7635	6.48299	0.0227699
82	Educational attainment (college completion) || id:ebi-a-GCST90029012	Membranous nephropathy || id:ebi-a-GCST010005	ebi-a-GCST90029012	ebi-a-GCST010005	7979	rs335466	13.2748	7.06071	0.060095
83	Educational attainment (college completion) || id:ebi-a-GCST90029012	Membranous nephropathy || id:ebi-a-GCST010005	ebi-a-GCST90029012	ebi-a-GCST010005	7979	rs34190234	-0.666719	8.29477	0.935936
84	Educational attainment (college completion) || id:ebi-a-GCST90029012	Membranous nephropathy || id:ebi-a-GCST010005	ebi-a-GCST90029012	ebi-a-GCST010005	7979	rs34281671	8.5627	7.49666	0.25337
85	Educational attainment (college completion) || id:ebi-a-GCST90029012	Membranous nephropathy || id:ebi-a-GCST010005	ebi-a-GCST90029012	ebi-a-GCST010005	7979	rs34373811	-0.250783	5.82501	0.965659
86	Educational attainment (college completion) || id:ebi-a-GCST90029012	Membranous nephropathy || id:ebi-a-GCST010005	ebi-a-GCST90029012	ebi-a-GCST010005	7979	rs34538116	-5.68705	8.27337	0.491836
87	Educational attainment (college completion) || id:ebi-a-GCST90029012	Membranous nephropathy || id:ebi-a-GCST010005	ebi-a-GCST90029012	ebi-a-GCST010005	7979	rs350201	1.07952	7.2622	0.881831
88	Educational attainment (college completion) || id:ebi-a-GCST90029012	Membranous nephropathy || id:ebi-a-GCST010005	ebi-a-GCST90029012	ebi-a-GCST010005	7979	rs35649565	-9.04293	7.60948	0.234685
89	Educational attainment (college completion) || id:ebi-a-GCST90029012	Membranous nephropathy || id:ebi-a-GCST010005	ebi-a-GCST90029012	ebi-a-GCST010005	7979	rs360947	-5.33218	7.99826	0.504985
90	Educational attainment (college completion) || id:ebi-a-GCST90029012	Membranous nephropathy || id:ebi-a-GCST010005	ebi-a-GCST90029012	ebi-a-GCST010005	7979	rs36572	10.6891	7.48058	0.153028
91	Educational attainment (college completion) || id:ebi-a-GCST90029012	Membranous nephropathy || id:ebi-a-GCST010005	ebi-a-GCST90029012	ebi-a-GCST010005	7979	rs367117	-0.6119	7.84344	0.937817
92	Educational attainment (college completion) || id:ebi-a-GCST90029012	Membranous nephropathy || id:ebi-a-GCST010005	ebi-a-GCST90029012	ebi-a-GCST010005	7979	rs3800925	3.63469	5.72774	0.525704
93	Educational attainment (college completion) || id:ebi-a-GCST90029012	Membranous nephropathy || id:ebi-a-GCST010005	ebi-a-GCST90029012	ebi-a-GCST010005	7979	rs3812257	-0.709764	7.35731	0.923147
94	Educational attainment (college completion) || id:ebi-a-GCST90029012	Membranous nephropathy || id:ebi-a-GCST010005	ebi-a-GCST90029012	ebi-a-GCST010005	7979	rs3908618	0.292573	8.69591	0.97316
95	Educational attainment (college completion) || id:ebi-a-GCST90029012	Membranous nephropathy || id:ebi-a-GCST010005	ebi-a-GCST90029012	ebi-a-GCST010005	7979	rs4246167	2.66187	7.89628	0.736038
96	Educational attainment (college completion) || id:ebi-a-GCST90029012	Membranous nephropathy || id:ebi-a-GCST010005	ebi-a-GCST90029012	ebi-a-GCST010005	7979	rs4337674	-1.36265	8.05614	0.865683
97	Educational attainment (college completion) || id:ebi-a-GCST90029012	Membranous nephropathy || id:ebi-a-GCST010005	ebi-a-GCST90029012	ebi-a-GCST010005	7979	rs4339163	2.30784	6.45571	0.720727
98	Educational attainment (college completion) || id:ebi-a-GCST90029012	Membranous nephropathy || id:ebi-a-GCST010005	ebi-a-GCST90029012	ebi-a-GCST010005	7979	rs4353993	-4.77252	8.64935	0.581101
99	Educational attainment (college completion) || id:ebi-a-GCST90029012	Membranous nephropathy || id:ebi-a-GCST010005	ebi-a-GCST90029012	ebi-a-GCST010005	7979	rs4387263	11.3453	7.80191	0.1459
100	Educational attainment (college completion) || id:ebi-a-GCST90029012	Membranous nephropathy || id:ebi-a-GCST010005	ebi-a-GCST90029012	ebi-a-GCST010005	7979	rs4491284	-15.0028	8.6691	0.0835209
101	Educational attainment (college completion) || id:ebi-a-GCST90029012	Membranous nephropathy || id:ebi-a-GCST010005	ebi-a-GCST90029012	ebi-a-GCST010005	7979	rs4531435	-6.68756	7.99107	0.40266
102	Educational attainment (college completion) || id:ebi-a-GCST90029012	Membranous nephropathy || id:ebi-a-GCST010005	ebi-a-GCST90029012	ebi-a-GCST010005	7979	rs455868	-9.47381	7.56531	0.210472
103	Educational attainment (college completion) || id:ebi-a-GCST90029012	Membranous nephropathy || id:ebi-a-GCST010005	ebi-a-GCST90029012	ebi-a-GCST010005	7979	rs4567409	-8.28219	7.45577	0.266636
104	Educational attainment (college completion) || id:ebi-a-GCST90029012	Membranous nephropathy || id:ebi-a-GCST010005	ebi-a-GCST90029012	ebi-a-GCST010005	7979	rs4700393	-0.757487	4.39556	0.863178
105	Educational attainment (college completion) || id:ebi-a-GCST90029012	Membranous nephropathy || id:ebi-a-GCST010005	ebi-a-GCST90029012	ebi-a-GCST010005	7979	rs4731366	-1.03475	7.76063	0.89393
106	Educational attainment (college completion) || id:ebi-a-GCST90029012	Membranous nephropathy || id:ebi-a-GCST010005	ebi-a-GCST90029012	ebi-a-GCST010005	7979	rs4760188	-2.51141	8.32353	0.762862
107	Educational attainment (college completion) || id:ebi-a-GCST90029012	Membranous nephropathy || id:ebi-a-GCST010005	ebi-a-GCST90029012	ebi-a-GCST010005	7979	rs4808762	3.0192	7.06588	0.669166
108	Educational attainment (college completion) || id:ebi-a-GCST90029012	Membranous nephropathy || id:ebi-a-GCST010005	ebi-a-GCST90029012	ebi-a-GCST010005	7979	rs4930351	-2.89505	6.5296	0.657496
109	Educational attainment (college completion) || id:ebi-a-GCST90029012	Membranous nephropathy || id:ebi-a-GCST010005	ebi-a-GCST90029012	ebi-a-GCST010005	7979	rs4981625	0.579399	6.5617	0.929638
110	Educational attainment (college completion) || id:ebi-a-GCST90029012	Membranous nephropathy || id:ebi-a-GCST010005	ebi-a-GCST90029012	ebi-a-GCST010005	7979	rs521671	16.2414	7.15277	0.0231689
111	Educational attainment (college completion) || id:ebi-a-GCST90029012	Membranous nephropathy || id:ebi-a-GCST010005	ebi-a-GCST90029012	ebi-a-GCST010005	7979	rs533371	3.37717	7.07678	0.633207
112	Educational attainment (college completion) || id:ebi-a-GCST90029012	Membranous nephropathy || id:ebi-a-GCST010005	ebi-a-GCST90029012	ebi-a-GCST010005	7979	rs549845	-8.09204	4.97536	0.10386
113	Educational attainment (college completion) || id:ebi-a-GCST90029012	Membranous nephropathy || id:ebi-a-GCST010005	ebi-a-GCST90029012	ebi-a-GCST010005	7979	rs56099375	-9.31671	8.85418	0.29269
114	Educational attainment (college completion) || id:ebi-a-GCST90029012	Membranous nephropathy || id:ebi-a-GCST010005	ebi-a-GCST90029012	ebi-a-GCST010005	7979	rs56370807	-9.63987	8.40648	0.251498
115	Educational attainment (college completion) || id:ebi-a-GCST90029012	Membranous nephropathy || id:ebi-a-GCST010005	ebi-a-GCST90029012	ebi-a-GCST010005	7979	rs6002948	2.30034	7.73914	0.766287
116	Educational attainment (college completion) || id:ebi-a-GCST90029012	Membranous nephropathy || id:ebi-a-GCST010005	ebi-a-GCST90029012	ebi-a-GCST010005	7979	rs6028083	0.830721	5.5777	0.881604
117	Educational attainment (college completion) || id:ebi-a-GCST90029012	Membranous nephropathy || id:ebi-a-GCST010005	ebi-a-GCST90029012	ebi-a-GCST010005	7979	rs6042943	-1.08675	7.23581	0.880615
118	Educational attainment (college completion) || id:ebi-a-GCST90029012	Membranous nephropathy || id:ebi-a-GCST010005	ebi-a-GCST90029012	ebi-a-GCST010005	7979	rs62061734	-3.85947	4.97185	0.437593
119	Educational attainment (college completion) || id:ebi-a-GCST90029012	Membranous nephropathy || id:ebi-a-GCST010005	ebi-a-GCST90029012	ebi-a-GCST010005	7979	rs62184480	-3.42808	6.25197	0.583473
120	Educational attainment (college completion) || id:ebi-a-GCST90029012	Membranous nephropathy || id:ebi-a-GCST010005	ebi-a-GCST90029012	ebi-a-GCST010005	7979	rs6436555	-8.24077	6.92937	0.23434
121	Educational attainment (college completion) || id:ebi-a-GCST90029012	Membranous nephropathy || id:ebi-a-GCST010005	ebi-a-GCST90029012	ebi-a-GCST010005	7979	rs6437189	6.63303	8.45683	0.43284
122	Educational attainment (college completion) || id:ebi-a-GCST90029012	Membranous nephropathy || id:ebi-a-GCST010005	ebi-a-GCST90029012	ebi-a-GCST010005	7979	rs660001	-5.38831	5.68512	0.343236
123	Educational attainment (college completion) || id:ebi-a-GCST90029012	Membranous nephropathy || id:ebi-a-GCST010005	ebi-a-GCST90029012	ebi-a-GCST010005	7979	rs66890092	8.45072	7.68414	0.271436
124	Educational attainment (college completion) || id:ebi-a-GCST90029012	Membranous nephropathy || id:ebi-a-GCST010005	ebi-a-GCST90029012	ebi-a-GCST010005	7979	rs6696068	-9.01031	7.42898	0.225183
125	Educational attainment (college completion) || id:ebi-a-GCST90029012	Membranous nephropathy || id:ebi-a-GCST010005	ebi-a-GCST90029012	ebi-a-GCST010005	7979	rs6706275	-10.5362	8.03984	0.190026
126	Educational attainment (college completion) || id:ebi-a-GCST90029012	Membranous nephropathy || id:ebi-a-GCST010005	ebi-a-GCST90029012	ebi-a-GCST010005	7979	rs67593591	-14.7648	8.16749	0.0706451
127	Educational attainment (college completion) || id:ebi-a-GCST90029012	Membranous nephropathy || id:ebi-a-GCST010005	ebi-a-GCST90029012	ebi-a-GCST010005	7979	rs6779035	3.47849	8.10352	0.667737
128	Educational attainment (college completion) || id:ebi-a-GCST90029012	Membranous nephropathy || id:ebi-a-GCST010005	ebi-a-GCST90029012	ebi-a-GCST010005	7979	rs6861021	-5.62005	6.6603	0.398774
129	Educational attainment (college completion) || id:ebi-a-GCST90029012	Membranous nephropathy || id:ebi-a-GCST010005	ebi-a-GCST90029012	ebi-a-GCST010005	7979	rs6918725	1.31633	7.74968	0.865123
130	Educational attainment (college completion) || id:ebi-a-GCST90029012	Membranous nephropathy || id:ebi-a-GCST010005	ebi-a-GCST90029012	ebi-a-GCST010005	7979	rs6991838	10.081	7.63825	0.186899
131	Educational attainment (college completion) || id:ebi-a-GCST90029012	Membranous nephropathy || id:ebi-a-GCST010005	ebi-a-GCST90029012	ebi-a-GCST010005	7979	rs702606	0.494854	7.65722	0.948472
132	Educational attainment (college completion) || id:ebi-a-GCST90029012	Membranous nephropathy || id:ebi-a-GCST010005	ebi-a-GCST90029012	ebi-a-GCST010005	7979	rs7032484	14.8122	6.08485	0.0149218
133	Educational attainment (college completion) || id:ebi-a-GCST90029012	Membranous nephropathy || id:ebi-a-GCST010005	ebi-a-GCST90029012	ebi-a-GCST010005	7979	rs7233920	14.2218	7.94286	0.0733713
134	Educational attainment (college completion) || id:ebi-a-GCST90029012	Membranous nephropathy || id:ebi-a-GCST010005	ebi-a-GCST90029012	ebi-a-GCST010005	7979	rs7260359	-2.15963	6.50995	0.740084
135	Educational attainment (college completion) || id:ebi-a-GCST90029012	Membranous nephropathy || id:ebi-a-GCST010005	ebi-a-GCST90029012	ebi-a-GCST010005	7979	rs72829857	-4.41712	5.28716	0.403468
136	Educational attainment (college completion) || id:ebi-a-GCST90029012	Membranous nephropathy || id:ebi-a-GCST010005	ebi-a-GCST90029012	ebi-a-GCST010005	7979	rs72915557	-11.5017	6.6273	0.0826525
137	Educational attainment (college completion) || id:ebi-a-GCST90029012	Membranous nephropathy || id:ebi-a-GCST010005	ebi-a-GCST90029012	ebi-a-GCST010005	7979	rs72977992	-3.05086	7.02139	0.663919
138	Educational attainment (college completion) || id:ebi-a-GCST90029012	Membranous nephropathy || id:ebi-a-GCST010005	ebi-a-GCST90029012	ebi-a-GCST010005	7979	rs736282	19.3998	7.71229	0.0118884
139	Educational attainment (college completion) || id:ebi-a-GCST90029012	Membranous nephropathy || id:ebi-a-GCST010005	ebi-a-GCST90029012	ebi-a-GCST010005	7979	rs74762347	-5.91563	7.54593	0.433069
140	Educational attainment (college completion) || id:ebi-a-GCST90029012	Membranous nephropathy || id:ebi-a-GCST010005	ebi-a-GCST90029012	ebi-a-GCST010005	7979	rs7526112	-2.65207	4.90129	0.588441
141	Educational attainment (college completion) || id:ebi-a-GCST90029012	Membranous nephropathy || id:ebi-a-GCST010005	ebi-a-GCST90029012	ebi-a-GCST010005	7979	rs7526730	2.55537	8.52716	0.764426
142	Educational attainment (college completion) || id:ebi-a-GCST90029012	Membranous nephropathy || id:ebi-a-GCST010005	ebi-a-GCST90029012	ebi-a-GCST010005	7979	rs75775827	-10.4342	7.40205	0.158646
143	Educational attainment (college completion) || id:ebi-a-GCST90029012	Membranous nephropathy || id:ebi-a-GCST010005	ebi-a-GCST90029012	ebi-a-GCST010005	7979	rs7599087	-2.36318	7.63142	0.756816
144	Educational attainment (college completion) || id:ebi-a-GCST90029012	Membranous nephropathy || id:ebi-a-GCST010005	ebi-a-GCST90029012	ebi-a-GCST010005	7979	rs76076331	-7.79593	8.80674	0.376037
145	Educational attainment (college completion) || id:ebi-a-GCST90029012	Membranous nephropathy || id:ebi-a-GCST010005	ebi-a-GCST90029012	ebi-a-GCST010005	7979	rs7698230	-13.3917	6.88573	0.0517937
146	Educational attainment (college completion) || id:ebi-a-GCST90029012	Membranous nephropathy || id:ebi-a-GCST010005	ebi-a-GCST90029012	ebi-a-GCST010005	7979	rs772921	8.28716	7.15932	0.247054
147	Educational attainment (college completion) || id:ebi-a-GCST90029012	Membranous nephropathy || id:ebi-a-GCST010005	ebi-a-GCST90029012	ebi-a-GCST010005	7979	rs7757476	-0.401888	5.61527	0.942944
148	Educational attainment (college completion) || id:ebi-a-GCST90029012	Membranous nephropathy || id:ebi-a-GCST010005	ebi-a-GCST90029012	ebi-a-GCST010005	7979	rs7868984	1.25682	3.33844	0.706567
149	Educational attainment (college completion) || id:ebi-a-GCST90029012	Membranous nephropathy || id:ebi-a-GCST010005	ebi-a-GCST90029012	ebi-a-GCST010005	7979	rs790643	1.19761	8.35298	0.885993
150	Educational attainment (college completion) || id:ebi-a-GCST90029012	Membranous nephropathy || id:ebi-a-GCST010005	ebi-a-GCST90029012	ebi-a-GCST010005	7979	rs7921305	2.91106	6.3236	0.645266
151	Educational attainment (college completion) || id:ebi-a-GCST90029012	Membranous nephropathy || id:ebi-a-GCST010005	ebi-a-GCST90029012	ebi-a-GCST010005	7979	rs7924036	11.9987	8.04976	0.136075
152	Educational attainment (college completion) || id:ebi-a-GCST90029012	Membranous nephropathy || id:ebi-a-GCST010005	ebi-a-GCST90029012	ebi-a-GCST010005	7979	rs79269403	8.80656	7.3388	0.230139
153	Educational attainment (college completion) || id:ebi-a-GCST90029012	Membranous nephropathy || id:ebi-a-GCST010005	ebi-a-GCST90029012	ebi-a-GCST010005	7979	rs7966054	10.3142	8.06346	0.200853
154	Educational attainment (college completion) || id:ebi-a-GCST90029012	Membranous nephropathy || id:ebi-a-GCST010005	ebi-a-GCST90029012	ebi-a-GCST010005	7979	rs79918827	-16.9426	7.87144	0.0313648
155	Educational attainment (college completion) || id:ebi-a-GCST90029012	Membranous nephropathy || id:ebi-a-GCST010005	ebi-a-GCST90029012	ebi-a-GCST010005	7979	rs806789	-21.9393	4.41091	6.56287e-07
156	Educational attainment (college completion) || id:ebi-a-GCST90029012	Membranous nephropathy || id:ebi-a-GCST010005	ebi-a-GCST90029012	ebi-a-GCST010005	7979	rs868698	5.78158	6.78842	0.394391
157	Educational attainment (college completion) || id:ebi-a-GCST90029012	Membranous nephropathy || id:ebi-a-GCST010005	ebi-a-GCST90029012	ebi-a-GCST010005	7979	rs9284954	-9.49609	7.78491	0.222538
158	Educational attainment (college completion) || id:ebi-a-GCST90029012	Membranous nephropathy || id:ebi-a-GCST010005	ebi-a-GCST90029012	ebi-a-GCST010005	7979	rs9436863	-4.54743	7.29305	0.532937
159	Educational attainment (college completion) || id:ebi-a-GCST90029012	Membranous nephropathy || id:ebi-a-GCST010005	ebi-a-GCST90029012	ebi-a-GCST010005	7979	rs9557427	13.8256	7.31223	0.0586569
160	Educational attainment (college completion) || id:ebi-a-GCST90029012	Membranous nephropathy || id:ebi-a-GCST010005	ebi-a-GCST90029012	ebi-a-GCST010005	7979	rs9879265	5.28224	7.55112	0.484221
161	Educational attainment (college completion) || id:ebi-a-GCST90029012	Membranous nephropathy || id:ebi-a-GCST010005	ebi-a-GCST90029012	ebi-a-GCST010005	7979	rs9891803	1.5023	8.66262	0.862319
162	Educational attainment (college completion) || id:ebi-a-GCST90029012	Membranous nephropathy || id:ebi-a-GCST010005	ebi-a-GCST90029012	ebi-a-GCST010005	7979	rs9964724	-3.44509	4.15106	0.406577
163	Educational attainment (college completion) || id:ebi-a-GCST90029012	Membranous nephropathy || id:ebi-a-GCST010005	ebi-a-GCST90029012	ebi-a-GCST010005	7979	All - Inverse variance weighted	-1.26224	0.601007	0.0357111
164	Educational attainment (college completion) || id:ebi-a-GCST90029012	Membranous nephropathy || id:ebi-a-GCST010005	ebi-a-GCST90029012	ebi-a-GCST010005	7979	All - MR Egger	-4.52019	2.52576	0.0754041

## Sheet: Behaviorual factors
Influence of Behavioral factors on IgAN
Alcohol intake frequency
	exposure	outcome	id.exposure	id.outcome	samplesize	SNP	b	se	p
1	Alcohol intake frequency. || id:ukb-b-5779	IgA nephropathy || id:ebi-a-GCST90018866	ukb-b-5779	ebi-a-GCST90018866	477784	rs10188314	0.181939	0.5913	0.758316
2	Alcohol intake frequency. || id:ukb-b-5779	IgA nephropathy || id:ebi-a-GCST90018866	ukb-b-5779	ebi-a-GCST90018866	477784	rs10792669	0.613807	0.671172	0.360438
3	Alcohol intake frequency. || id:ukb-b-5779	IgA nephropathy || id:ebi-a-GCST90018866	ukb-b-5779	ebi-a-GCST90018866	477784	rs11039429	0.428702	0.543305	0.430075
4	Alcohol intake frequency. || id:ukb-b-5779	IgA nephropathy || id:ebi-a-GCST90018866	ukb-b-5779	ebi-a-GCST90018866	477784	rs11223617	0.239131	0.573916	0.676922
5	Alcohol intake frequency. || id:ukb-b-5779	IgA nephropathy || id:ebi-a-GCST90018866	ukb-b-5779	ebi-a-GCST90018866	477784	rs11700855	0.62091	0.667897	0.352553
6	Alcohol intake frequency. || id:ukb-b-5779	IgA nephropathy || id:ebi-a-GCST90018866	ukb-b-5779	ebi-a-GCST90018866	477784	rs11750777	-0.385497	0.697799	0.580642
7	Alcohol intake frequency. || id:ukb-b-5779	IgA nephropathy || id:ebi-a-GCST90018866	ukb-b-5779	ebi-a-GCST90018866	477784	rs117799466	-0.152513	0.650724	0.814694
8	Alcohol intake frequency. || id:ukb-b-5779	IgA nephropathy || id:ebi-a-GCST90018866	ukb-b-5779	ebi-a-GCST90018866	477784	rs11787216	-0.200686	0.503764	0.690355
9	Alcohol intake frequency. || id:ukb-b-5779	IgA nephropathy || id:ebi-a-GCST90018866	ukb-b-5779	ebi-a-GCST90018866	477784	rs11940694	-0.011438	0.274513	0.966764
10	Alcohol intake frequency. || id:ukb-b-5779	IgA nephropathy || id:ebi-a-GCST90018866	ukb-b-5779	ebi-a-GCST90018866	477784	rs12153855	0.149439	0.652096	0.818739
11	Alcohol intake frequency. || id:ukb-b-5779	IgA nephropathy || id:ebi-a-GCST90018866	ukb-b-5779	ebi-a-GCST90018866	477784	rs1228589	0.436642	0.645471	0.498742
12	Alcohol intake frequency. || id:ukb-b-5779	IgA nephropathy || id:ebi-a-GCST90018866	ukb-b-5779	ebi-a-GCST90018866	477784	rs1229984	0.00573158	0.149021	0.96932
13	Alcohol intake frequency. || id:ukb-b-5779	IgA nephropathy || id:ebi-a-GCST90018866	ukb-b-5779	ebi-a-GCST90018866	477784	rs12312693	-0.441149	0.661724	0.504985
14	Alcohol intake frequency. || id:ukb-b-5779	IgA nephropathy || id:ebi-a-GCST90018866	ukb-b-5779	ebi-a-GCST90018866	477784	rs13102973	0.329775	0.618327	0.593803
15	Alcohol intake frequency. || id:ukb-b-5779	IgA nephropathy || id:ebi-a-GCST90018866	ukb-b-5779	ebi-a-GCST90018866	477784	rs13135092	-0.321667	0.483642	0.50599
16	Alcohol intake frequency. || id:ukb-b-5779	IgA nephropathy || id:ebi-a-GCST90018866	ukb-b-5779	ebi-a-GCST90018866	477784	rs13178443	0.69163	0.696991	0.321047
17	Alcohol intake frequency. || id:ukb-b-5779	IgA nephropathy || id:ebi-a-GCST90018866	ukb-b-5779	ebi-a-GCST90018866	477784	rs13390019	0.364722	0.587608	0.534804
18	Alcohol intake frequency. || id:ukb-b-5779	IgA nephropathy || id:ebi-a-GCST90018866	ukb-b-5779	ebi-a-GCST90018866	477784	rs1421085	0.310945	0.596814	0.602361
19	Alcohol intake frequency. || id:ukb-b-5779	IgA nephropathy || id:ebi-a-GCST90018866	ukb-b-5779	ebi-a-GCST90018866	477784	rs1515591	0.614362	0.658245	0.350648
20	Alcohol intake frequency. || id:ukb-b-5779	IgA nephropathy || id:ebi-a-GCST90018866	ukb-b-5779	ebi-a-GCST90018866	477784	rs1666658	-0.667876	0.662311	0.313261
21	Alcohol intake frequency. || id:ukb-b-5779	IgA nephropathy || id:ebi-a-GCST90018866	ukb-b-5779	ebi-a-GCST90018866	477784	rs17662759	1.42692	0.696869	0.0405973
22	Alcohol intake frequency. || id:ukb-b-5779	IgA nephropathy || id:ebi-a-GCST90018866	ukb-b-5779	ebi-a-GCST90018866	477784	rs17690703	0.407443	0.527279	0.439684
23	Alcohol intake frequency. || id:ukb-b-5779	IgA nephropathy || id:ebi-a-GCST90018866	ukb-b-5779	ebi-a-GCST90018866	477784	rs186347	0.178284	0.651851	0.784466
24	Alcohol intake frequency. || id:ukb-b-5779	IgA nephropathy || id:ebi-a-GCST90018866	ukb-b-5779	ebi-a-GCST90018866	477784	rs1893659	0.426243	0.398963	0.285351
25	Alcohol intake frequency. || id:ukb-b-5779	IgA nephropathy || id:ebi-a-GCST90018866	ukb-b-5779	ebi-a-GCST90018866	477784	rs1937522	0.686476	0.686476	0.317311
26	Alcohol intake frequency. || id:ukb-b-5779	IgA nephropathy || id:ebi-a-GCST90018866	ukb-b-5779	ebi-a-GCST90018866	477784	rs1991083	0.544825	0.562688	0.332918
27	Alcohol intake frequency. || id:ukb-b-5779	IgA nephropathy || id:ebi-a-GCST90018866	ukb-b-5779	ebi-a-GCST90018866	477784	rs2043677	1.60072	0.64335	0.0128429
28	Alcohol intake frequency. || id:ukb-b-5779	IgA nephropathy || id:ebi-a-GCST90018866	ukb-b-5779	ebi-a-GCST90018866	477784	rs2159935	0.699896	0.624522	0.26242
29	Alcohol intake frequency. || id:ukb-b-5779	IgA nephropathy || id:ebi-a-GCST90018866	ukb-b-5779	ebi-a-GCST90018866	477784	rs2160935	0.0961641	0.635752	0.87977
30	Alcohol intake frequency. || id:ukb-b-5779	IgA nephropathy || id:ebi-a-GCST90018866	ukb-b-5779	ebi-a-GCST90018866	477784	rs2244598	0.206769	0.652955	0.751497
31	Alcohol intake frequency. || id:ukb-b-5779	IgA nephropathy || id:ebi-a-GCST90018866	ukb-b-5779	ebi-a-GCST90018866	477784	rs2411453	0.675612	0.339231	0.0464153
32	Alcohol intake frequency. || id:ukb-b-5779	IgA nephropathy || id:ebi-a-GCST90018866	ukb-b-5779	ebi-a-GCST90018866	477784	rs2535911	1.35826	0.641992	0.0343701
33	Alcohol intake frequency. || id:ukb-b-5779	IgA nephropathy || id:ebi-a-GCST90018866	ukb-b-5779	ebi-a-GCST90018866	477784	rs2622167	-0.742853	0.6173	0.228826
34	Alcohol intake frequency. || id:ukb-b-5779	IgA nephropathy || id:ebi-a-GCST90018866	ukb-b-5779	ebi-a-GCST90018866	477784	rs262240	-0.0813622	0.679956	0.904754
35	Alcohol intake frequency. || id:ukb-b-5779	IgA nephropathy || id:ebi-a-GCST90018866	ukb-b-5779	ebi-a-GCST90018866	477784	rs2717063	-0.53509	0.579272	0.355628
36	Alcohol intake frequency. || id:ukb-b-5779	IgA nephropathy || id:ebi-a-GCST90018866	ukb-b-5779	ebi-a-GCST90018866	477784	rs28622224	0.730386	0.692792	0.291762
37	Alcohol intake frequency. || id:ukb-b-5779	IgA nephropathy || id:ebi-a-GCST90018866	ukb-b-5779	ebi-a-GCST90018866	477784	rs28768122	0.202899	0.657005	0.757456
38	Alcohol intake frequency. || id:ukb-b-5779	IgA nephropathy || id:ebi-a-GCST90018866	ukb-b-5779	ebi-a-GCST90018866	477784	rs28787109	2.08302	0.668138	0.00182301
39	Alcohol intake frequency. || id:ukb-b-5779	IgA nephropathy || id:ebi-a-GCST90018866	ukb-b-5779	ebi-a-GCST90018866	477784	rs2924321	0.00512476	0.599597	0.993181
40	Alcohol intake frequency. || id:ukb-b-5779	IgA nephropathy || id:ebi-a-GCST90018866	ukb-b-5779	ebi-a-GCST90018866	477784	rs2977454	0.570939	0.675097	0.397712
41	Alcohol intake frequency. || id:ukb-b-5779	IgA nephropathy || id:ebi-a-GCST90018866	ukb-b-5779	ebi-a-GCST90018866	477784	rs34440851	1.37988	0.696554	0.0475899
42	Alcohol intake frequency. || id:ukb-b-5779	IgA nephropathy || id:ebi-a-GCST90018866	ukb-b-5779	ebi-a-GCST90018866	477784	rs34473884	1.49301	0.658105	0.0232892
43	Alcohol intake frequency. || id:ukb-b-5779	IgA nephropathy || id:ebi-a-GCST90018866	ukb-b-5779	ebi-a-GCST90018866	477784	rs34631026	0.384324	0.691784	0.578515
44	Alcohol intake frequency. || id:ukb-b-5779	IgA nephropathy || id:ebi-a-GCST90018866	ukb-b-5779	ebi-a-GCST90018866	477784	rs34811474	1.1496	0.683815	0.092732
45	Alcohol intake frequency. || id:ukb-b-5779	IgA nephropathy || id:ebi-a-GCST90018866	ukb-b-5779	ebi-a-GCST90018866	477784	rs35105141	0.246726	0.451699	0.584916
46	Alcohol intake frequency. || id:ukb-b-5779	IgA nephropathy || id:ebi-a-GCST90018866	ukb-b-5779	ebi-a-GCST90018866	477784	rs362307	0.921378	0.514956	0.0735765
47	Alcohol intake frequency. || id:ukb-b-5779	IgA nephropathy || id:ebi-a-GCST90018866	ukb-b-5779	ebi-a-GCST90018866	477784	rs4241258	0.410955	0.674285	0.542215
48	Alcohol intake frequency. || id:ukb-b-5779	IgA nephropathy || id:ebi-a-GCST90018866	ukb-b-5779	ebi-a-GCST90018866	477784	rs4242715	0.262674	0.670087	0.695058
49	Alcohol intake frequency. || id:ukb-b-5779	IgA nephropathy || id:ebi-a-GCST90018866	ukb-b-5779	ebi-a-GCST90018866	477784	rs4417025	0.727257	0.647631	0.261458
50	Alcohol intake frequency. || id:ukb-b-5779	IgA nephropathy || id:ebi-a-GCST90018866	ukb-b-5779	ebi-a-GCST90018866	477784	rs4503294	-0.666755	0.650224	0.305163
51	Alcohol intake frequency. || id:ukb-b-5779	IgA nephropathy || id:ebi-a-GCST90018866	ukb-b-5779	ebi-a-GCST90018866	477784	rs461599	0.30226	0.609731	0.620087
52	Alcohol intake frequency. || id:ukb-b-5779	IgA nephropathy || id:ebi-a-GCST90018866	ukb-b-5779	ebi-a-GCST90018866	477784	rs4726481	0.3906	0.54684	0.475051
53	Alcohol intake frequency. || id:ukb-b-5779	IgA nephropathy || id:ebi-a-GCST90018866	ukb-b-5779	ebi-a-GCST90018866	477784	rs473098	1.20052	0.538164	0.0256964
54	Alcohol intake frequency. || id:ukb-b-5779	IgA nephropathy || id:ebi-a-GCST90018866	ukb-b-5779	ebi-a-GCST90018866	477784	rs489062	0.804814	0.702711	0.252085
55	Alcohol intake frequency. || id:ukb-b-5779	IgA nephropathy || id:ebi-a-GCST90018866	ukb-b-5779	ebi-a-GCST90018866	477784	rs4916723	-0.471858	0.496912	0.342326
56	Alcohol intake frequency. || id:ukb-b-5779	IgA nephropathy || id:ebi-a-GCST90018866	ukb-b-5779	ebi-a-GCST90018866	477784	rs4940926	-0.727737	0.696324	0.295971
57	Alcohol intake frequency. || id:ukb-b-5779	IgA nephropathy || id:ebi-a-GCST90018866	ukb-b-5779	ebi-a-GCST90018866	477784	rs4968391	-0.11936	0.648694	0.854013
58	Alcohol intake frequency. || id:ukb-b-5779	IgA nephropathy || id:ebi-a-GCST90018866	ukb-b-5779	ebi-a-GCST90018866	477784	rs5022348	3.02012	4.55485	0.507295
59	Alcohol intake frequency. || id:ukb-b-5779	IgA nephropathy || id:ebi-a-GCST90018866	ukb-b-5779	ebi-a-GCST90018866	477784	rs550942	0.499978	0.687469	0.467059
60	Alcohol intake frequency. || id:ukb-b-5779	IgA nephropathy || id:ebi-a-GCST90018866	ukb-b-5779	ebi-a-GCST90018866	477784	rs56194430	1.05145	0.69653	0.131157
61	Alcohol intake frequency. || id:ukb-b-5779	IgA nephropathy || id:ebi-a-GCST90018866	ukb-b-5779	ebi-a-GCST90018866	477784	rs58905411	-0.642029	0.443038	0.147295
62	Alcohol intake frequency. || id:ukb-b-5779	IgA nephropathy || id:ebi-a-GCST90018866	ukb-b-5779	ebi-a-GCST90018866	477784	rs6030200	1.47985	0.645194	0.0218106
63	Alcohol intake frequency. || id:ukb-b-5779	IgA nephropathy || id:ebi-a-GCST90018866	ukb-b-5779	ebi-a-GCST90018866	477784	rs61873510	-0.137432	0.623353	0.825503
64	Alcohol intake frequency. || id:ukb-b-5779	IgA nephropathy || id:ebi-a-GCST90018866	ukb-b-5779	ebi-a-GCST90018866	477784	rs62305780	-0.348298	0.399822	0.383681
65	Alcohol intake frequency. || id:ukb-b-5779	IgA nephropathy || id:ebi-a-GCST90018866	ukb-b-5779	ebi-a-GCST90018866	477784	rs62339673	0.590348	0.661408	0.372092
66	Alcohol intake frequency. || id:ukb-b-5779	IgA nephropathy || id:ebi-a-GCST90018866	ukb-b-5779	ebi-a-GCST90018866	477784	rs62466318	-0.37659	0.568808	0.507927
67	Alcohol intake frequency. || id:ukb-b-5779	IgA nephropathy || id:ebi-a-GCST90018866	ukb-b-5779	ebi-a-GCST90018866	477784	rs650558	-0.525651	0.646213	0.41597
68	Alcohol intake frequency. || id:ukb-b-5779	IgA nephropathy || id:ebi-a-GCST90018866	ukb-b-5779	ebi-a-GCST90018866	477784	rs6727281	0.312474	0.620837	0.614745
69	Alcohol intake frequency. || id:ukb-b-5779	IgA nephropathy || id:ebi-a-GCST90018866	ukb-b-5779	ebi-a-GCST90018866	477784	rs6943160	-0.227857	0.698114	0.74413
70	Alcohol intake frequency. || id:ukb-b-5779	IgA nephropathy || id:ebi-a-GCST90018866	ukb-b-5779	ebi-a-GCST90018866	477784	rs71651683	0.787693	0.706795	0.265083
71	Alcohol intake frequency. || id:ukb-b-5779	IgA nephropathy || id:ebi-a-GCST90018866	ukb-b-5779	ebi-a-GCST90018866	477784	rs72769229	0.691587	0.691587	0.317311
72	Alcohol intake frequency. || id:ukb-b-5779	IgA nephropathy || id:ebi-a-GCST90018866	ukb-b-5779	ebi-a-GCST90018866	477784	rs72787062	-1.28748	0.560389	0.0215921
73	Alcohol intake frequency. || id:ukb-b-5779	IgA nephropathy || id:ebi-a-GCST90018866	ukb-b-5779	ebi-a-GCST90018866	477784	rs728538	0.699447	0.686333	0.308152
74	Alcohol intake frequency. || id:ukb-b-5779	IgA nephropathy || id:ebi-a-GCST90018866	ukb-b-5779	ebi-a-GCST90018866	477784	rs7298932	1.32791	0.695574	0.0562504
75	Alcohol intake frequency. || id:ukb-b-5779	IgA nephropathy || id:ebi-a-GCST90018866	ukb-b-5779	ebi-a-GCST90018866	477784	rs7302200	1.81846	0.667673	0.00645791
76	Alcohol intake frequency. || id:ukb-b-5779	IgA nephropathy || id:ebi-a-GCST90018866	ukb-b-5779	ebi-a-GCST90018866	477784	rs73050128	1.54971	0.60758	0.0107528
77	Alcohol intake frequency. || id:ukb-b-5779	IgA nephropathy || id:ebi-a-GCST90018866	ukb-b-5779	ebi-a-GCST90018866	477784	rs7330939	-1.09235	0.609467	0.0730837
78	Alcohol intake frequency. || id:ukb-b-5779	IgA nephropathy || id:ebi-a-GCST90018866	ukb-b-5779	ebi-a-GCST90018866	477784	rs74679146	0.567447	0.685925	0.408082
79	Alcohol intake frequency. || id:ukb-b-5779	IgA nephropathy || id:ebi-a-GCST90018866	ukb-b-5779	ebi-a-GCST90018866	477784	rs7514579	-0.660999	0.701676	0.346178
80	Alcohol intake frequency. || id:ukb-b-5779	IgA nephropathy || id:ebi-a-GCST90018866	ukb-b-5779	ebi-a-GCST90018866	477784	rs76082653	0.941265	0.579405	0.104262
81	Alcohol intake frequency. || id:ukb-b-5779	IgA nephropathy || id:ebi-a-GCST90018866	ukb-b-5779	ebi-a-GCST90018866	477784	rs7610856	-0.142474	0.494469	0.773243
82	Alcohol intake frequency. || id:ukb-b-5779	IgA nephropathy || id:ebi-a-GCST90018866	ukb-b-5779	ebi-a-GCST90018866	477784	rs780094	-0.392205	0.233362	0.0928266
83	Alcohol intake frequency. || id:ukb-b-5779	IgA nephropathy || id:ebi-a-GCST90018866	ukb-b-5779	ebi-a-GCST90018866	477784	rs780569	-0.939237	0.651407	0.149342
84	Alcohol intake frequency. || id:ukb-b-5779	IgA nephropathy || id:ebi-a-GCST90018866	ukb-b-5779	ebi-a-GCST90018866	477784	rs80292319	0.558761	0.627337	0.373096
85	Alcohol intake frequency. || id:ukb-b-5779	IgA nephropathy || id:ebi-a-GCST90018866	ukb-b-5779	ebi-a-GCST90018866	477784	rs8043563	1.24115	0.569218	0.029224
86	Alcohol intake frequency. || id:ukb-b-5779	IgA nephropathy || id:ebi-a-GCST90018866	ukb-b-5779	ebi-a-GCST90018866	477784	rs838145	0.569352	0.537468	0.289453
87	Alcohol intake frequency. || id:ukb-b-5779	IgA nephropathy || id:ebi-a-GCST90018866	ukb-b-5779	ebi-a-GCST90018866	477784	rs8614	0.14931	0.609348	0.806431
88	Alcohol intake frequency. || id:ukb-b-5779	IgA nephropathy || id:ebi-a-GCST90018866	ukb-b-5779	ebi-a-GCST90018866	477784	rs9349379	-0.382518	0.609961	0.530581
89	Alcohol intake frequency. || id:ukb-b-5779	IgA nephropathy || id:ebi-a-GCST90018866	ukb-b-5779	ebi-a-GCST90018866	477784	rs9372625	0.536038	0.469522	0.253593
90	Alcohol intake frequency. || id:ukb-b-5779	IgA nephropathy || id:ebi-a-GCST90018866	ukb-b-5779	ebi-a-GCST90018866	477784	rs9403297	-0.71188	0.637504	0.264137
91	Alcohol intake frequency. || id:ukb-b-5779	IgA nephropathy || id:ebi-a-GCST90018866	ukb-b-5779	ebi-a-GCST90018866	477784	rs9648478	1.42346	0.688007	0.0385493
92	Alcohol intake frequency. || id:ukb-b-5779	IgA nephropathy || id:ebi-a-GCST90018866	ukb-b-5779	ebi-a-GCST90018866	477784	rs9814516	-0.135395	0.549545	0.805391
93	Alcohol intake frequency. || id:ukb-b-5779	IgA nephropathy || id:ebi-a-GCST90018866	ukb-b-5779	ebi-a-GCST90018866	477784	rs9829192	-0.0826817	0.690983	0.904754
94	Alcohol intake frequency. || id:ukb-b-5779	IgA nephropathy || id:ebi-a-GCST90018866	ukb-b-5779	ebi-a-GCST90018866	477784	rs9906502	-0.147131	0.63897	0.817887
95	Alcohol intake frequency. || id:ukb-b-5779	IgA nephropathy || id:ebi-a-GCST90018866	ukb-b-5779	ebi-a-GCST90018866	477784	rs9912298	0.305983	0.665391	0.645621
96	Alcohol intake frequency. || id:ukb-b-5779	IgA nephropathy || id:ebi-a-GCST90018866	ukb-b-5779	ebi-a-GCST90018866	477784	rs9958320	1.50873	0.659819	0.02222
97	Alcohol intake frequency. || id:ukb-b-5779	IgA nephropathy || id:ebi-a-GCST90018866	ukb-b-5779	ebi-a-GCST90018866	477784	All - Inverse variance weighted	0.217014	0.0640791	0.000707495
98	Alcohol intake frequency. || id:ukb-b-5779	IgA nephropathy || id:ebi-a-GCST90018866	ukb-b-5779	ebi-a-GCST90018866	477784	All - MR Egger	-0.0403641	0.148929	0.786962
insomnia
	exposure	outcome	id.exposure	id.outcome	samplesize	SNP	b	se	p
1	Sleeplessness / insomnia || id:ukb-b-3957	IgA nephropathy || id:ebi-a-GCST90018866	ukb-b-3957	ebi-a-GCST90018866	477784	rs10838708	0.559275	1.38236	0.685786
2	Sleeplessness / insomnia || id:ukb-b-3957	IgA nephropathy || id:ebi-a-GCST90018866	ukb-b-3957	ebi-a-GCST90018866	477784	rs11097861	0.896084	1.28439	0.485381
3	Sleeplessness / insomnia || id:ukb-b-3957	IgA nephropathy || id:ebi-a-GCST90018866	ukb-b-3957	ebi-a-GCST90018866	477784	rs11152363	0.41562	0.959122	0.664773
4	Sleeplessness / insomnia || id:ukb-b-3957	IgA nephropathy || id:ebi-a-GCST90018866	ukb-b-3957	ebi-a-GCST90018866	477784	rs113851554	0.245831	0.555791	0.658267
5	Sleeplessness / insomnia || id:ukb-b-3957	IgA nephropathy || id:ebi-a-GCST90018866	ukb-b-3957	ebi-a-GCST90018866	477784	rs11635495	0.117353	1.23754	0.924452
6	Sleeplessness / insomnia || id:ukb-b-3957	IgA nephropathy || id:ebi-a-GCST90018866	ukb-b-3957	ebi-a-GCST90018866	477784	rs11790060	2.23424	1.18966	0.0603745
7	Sleeplessness / insomnia || id:ukb-b-3957	IgA nephropathy || id:ebi-a-GCST90018866	ukb-b-3957	ebi-a-GCST90018866	477784	rs12049261	2.10069	1.13527	0.0642568
8	Sleeplessness / insomnia || id:ukb-b-3957	IgA nephropathy || id:ebi-a-GCST90018866	ukb-b-3957	ebi-a-GCST90018866	477784	rs12470989	1.99162	1.41561	0.159458
9	Sleeplessness / insomnia || id:ukb-b-3957	IgA nephropathy || id:ebi-a-GCST90018866	ukb-b-3957	ebi-a-GCST90018866	477784	rs1430205	1.44592	1.23484	0.241623
10	Sleeplessness / insomnia || id:ukb-b-3957	IgA nephropathy || id:ebi-a-GCST90018866	ukb-b-3957	ebi-a-GCST90018866	477784	rs1547630	-0.428188	1.33946	0.749217
11	Sleeplessness / insomnia || id:ukb-b-3957	IgA nephropathy || id:ebi-a-GCST90018866	ukb-b-3957	ebi-a-GCST90018866	477784	rs1592757	1.66314	1.18377	0.160034
12	Sleeplessness / insomnia || id:ukb-b-3957	IgA nephropathy || id:ebi-a-GCST90018866	ukb-b-3957	ebi-a-GCST90018866	477784	rs17151854	-2.76381	1.24718	0.0266881
13	Sleeplessness / insomnia || id:ukb-b-3957	IgA nephropathy || id:ebi-a-GCST90018866	ukb-b-3957	ebi-a-GCST90018866	477784	rs17709610	2.29929	1.28075	0.0726098
14	Sleeplessness / insomnia || id:ukb-b-3957	IgA nephropathy || id:ebi-a-GCST90018866	ukb-b-3957	ebi-a-GCST90018866	477784	rs1988337	1.13267	1.39497	0.416811
15	Sleeplessness / insomnia || id:ukb-b-3957	IgA nephropathy || id:ebi-a-GCST90018866	ukb-b-3957	ebi-a-GCST90018866	477784	rs2014830	-0.689548	1.15499	0.550497
16	Sleeplessness / insomnia || id:ukb-b-3957	IgA nephropathy || id:ebi-a-GCST90018866	ukb-b-3957	ebi-a-GCST90018866	477784	rs2062113	-0.20797	1.22702	0.86541
17	Sleeplessness / insomnia || id:ukb-b-3957	IgA nephropathy || id:ebi-a-GCST90018866	ukb-b-3957	ebi-a-GCST90018866	477784	rs224032	-2.3836	1.39441	0.0873766
18	Sleeplessness / insomnia || id:ukb-b-3957	IgA nephropathy || id:ebi-a-GCST90018866	ukb-b-3957	ebi-a-GCST90018866	477784	rs2297787	2.08988	1.22471	0.0879295
19	Sleeplessness / insomnia || id:ukb-b-3957	IgA nephropathy || id:ebi-a-GCST90018866	ukb-b-3957	ebi-a-GCST90018866	477784	rs2604551	2.9714	1.43854	0.0388687
20	Sleeplessness / insomnia || id:ukb-b-3957	IgA nephropathy || id:ebi-a-GCST90018866	ukb-b-3957	ebi-a-GCST90018866	477784	rs314280	1.75012	1.20449	0.146226
21	Sleeplessness / insomnia || id:ukb-b-3957	IgA nephropathy || id:ebi-a-GCST90018866	ukb-b-3957	ebi-a-GCST90018866	477784	rs324017	-1.99343	1.29522	0.123789
22	Sleeplessness / insomnia || id:ukb-b-3957	IgA nephropathy || id:ebi-a-GCST90018866	ukb-b-3957	ebi-a-GCST90018866	477784	rs4572538	-0.728714	1.27004	0.566123
23	Sleeplessness / insomnia || id:ukb-b-3957	IgA nephropathy || id:ebi-a-GCST90018866	ukb-b-3957	ebi-a-GCST90018866	477784	rs4577309	0.748684	1.36869	0.584373
24	Sleeplessness / insomnia || id:ukb-b-3957	IgA nephropathy || id:ebi-a-GCST90018866	ukb-b-3957	ebi-a-GCST90018866	477784	rs4886860	0.593421	1.16141	0.609387
25	Sleeplessness / insomnia || id:ukb-b-3957	IgA nephropathy || id:ebi-a-GCST90018866	ukb-b-3957	ebi-a-GCST90018866	477784	rs56093896	0.765444	1.14414	0.503486
26	Sleeplessness / insomnia || id:ukb-b-3957	IgA nephropathy || id:ebi-a-GCST90018866	ukb-b-3957	ebi-a-GCST90018866	477784	rs56330606	-2.4599	1.28903	0.0563481
27	Sleeplessness / insomnia || id:ukb-b-3957	IgA nephropathy || id:ebi-a-GCST90018866	ukb-b-3957	ebi-a-GCST90018866	477784	rs56365214	0.824614	1.08822	0.448592
28	Sleeplessness / insomnia || id:ukb-b-3957	IgA nephropathy || id:ebi-a-GCST90018866	ukb-b-3957	ebi-a-GCST90018866	477784	rs6561715	1.60888	1.04104	0.122236
29	Sleeplessness / insomnia || id:ukb-b-3957	IgA nephropathy || id:ebi-a-GCST90018866	ukb-b-3957	ebi-a-GCST90018866	477784	rs6690017	0.0974004	1.14932	0.932464
30	Sleeplessness / insomnia || id:ukb-b-3957	IgA nephropathy || id:ebi-a-GCST90018866	ukb-b-3957	ebi-a-GCST90018866	477784	rs68094047	0.454739	1.30617	0.727729
31	Sleeplessness / insomnia || id:ukb-b-3957	IgA nephropathy || id:ebi-a-GCST90018866	ukb-b-3957	ebi-a-GCST90018866	477784	rs6975972	0.576454	1.30811	0.659446
32	Sleeplessness / insomnia || id:ukb-b-3957	IgA nephropathy || id:ebi-a-GCST90018866	ukb-b-3957	ebi-a-GCST90018866	477784	rs705219	-0.156448	1.36333	0.90864
33	Sleeplessness / insomnia || id:ukb-b-3957	IgA nephropathy || id:ebi-a-GCST90018866	ukb-b-3957	ebi-a-GCST90018866	477784	rs72924721	0.479427	1.36546	0.725505
34	Sleeplessness / insomnia || id:ukb-b-3957	IgA nephropathy || id:ebi-a-GCST90018866	ukb-b-3957	ebi-a-GCST90018866	477784	rs7711696	0.725053	1.12786	0.520317
35	Sleeplessness / insomnia || id:ukb-b-3957	IgA nephropathy || id:ebi-a-GCST90018866	ukb-b-3957	ebi-a-GCST90018866	477784	rs931221	3.30948	1.29747	0.0107499
36	Sleeplessness / insomnia || id:ukb-b-3957	IgA nephropathy || id:ebi-a-GCST90018866	ukb-b-3957	ebi-a-GCST90018866	477784	rs9570080	0.0376014	1.15624	0.974057
37	Sleeplessness / insomnia || id:ukb-b-3957	IgA nephropathy || id:ebi-a-GCST90018866	ukb-b-3957	ebi-a-GCST90018866	477784	rs9845387	-2.80927	1.35431	0.0380492
38	Sleeplessness / insomnia || id:ukb-b-3957	IgA nephropathy || id:ebi-a-GCST90018866	ukb-b-3957	ebi-a-GCST90018866	477784	rs9894577	1.61301	0.946604	0.0883811
39	Sleeplessness / insomnia || id:ukb-b-3957	IgA nephropathy || id:ebi-a-GCST90018866	ukb-b-3957	ebi-a-GCST90018866	477784	rs9906181	-0.983579	1.39887	0.481978
40	Sleeplessness / insomnia || id:ukb-b-3957	IgA nephropathy || id:ebi-a-GCST90018866	ukb-b-3957	ebi-a-GCST90018866	477784	All - Inverse variance weighted	0.501672	0.221388	0.0234494
41	Sleeplessness / insomnia || id:ukb-b-3957	IgA nephropathy || id:ebi-a-GCST90018866	ukb-b-3957	ebi-a-GCST90018866	477784	All - MR Egger	0.205364	0.712204	0.774688
Gluten-free
	exposure	outcome	id.exposure	id.outcome	samplesize	SNP	b	se	p
1	Type of special diet followed: Gluten-free || id:ukb-b-11189	IgA nephropathy || id:ebi-a-GCST90018866	ukb-b-11189	ebi-a-GCST90018866	477784	rs1548306	-12.8707	1.70509	4.40681e-14
2	Type of special diet followed: Gluten-free || id:ukb-b-11189	IgA nephropathy || id:ebi-a-GCST90018866	ukb-b-11189	ebi-a-GCST90018866	477784	rs9271842	2.76803	17.2099	0.87222
3	Type of special diet followed: Gluten-free || id:ukb-b-11189	IgA nephropathy || id:ebi-a-GCST90018866	ukb-b-11189	ebi-a-GCST90018866	477784	rs9273595	-7.06394	1.31834	8.4051e-08
4	Type of special diet followed: Gluten-free || id:ukb-b-11189	IgA nephropathy || id:ebi-a-GCST90018866	ukb-b-11189	ebi-a-GCST90018866	477784	All - Inverse variance weighted	-9.19256	2.04841	7.20106e-06
5	Type of special diet followed: Gluten-free || id:ukb-b-11189	IgA nephropathy || id:ebi-a-GCST90018866	ukb-b-11189	ebi-a-GCST90018866	477784	All - MR Egger	6.24954	7.35358	0.551555
cheese intake
	exposure	outcome	id.exposure	id.outcome	samplesize	SNP	b	se	p
1	Cheese intake || id:ukb-b-1489	IgA nephropathy || id:ebi-a-GCST90018866	ukb-b-1489	ebi-a-GCST90018866	477784	rs1073242	-1.3797	0.756612	0.0682232
2	Cheese intake || id:ukb-b-1489	IgA nephropathy || id:ebi-a-GCST90018866	ukb-b-1489	ebi-a-GCST90018866	477784	rs10896050	-0.460218	0.795907	0.563108
3	Cheese intake || id:ukb-b-1489	IgA nephropathy || id:ebi-a-GCST90018866	ukb-b-1489	ebi-a-GCST90018866	477784	rs10938397	-0.283306	0.928615	0.760302
4	Cheese intake || id:ukb-b-1489	IgA nephropathy || id:ebi-a-GCST90018866	ukb-b-1489	ebi-a-GCST90018866	477784	rs113367286	-1.40978	0.856407	0.0997321
5	Cheese intake || id:ukb-b-1489	IgA nephropathy || id:ebi-a-GCST90018866	ukb-b-1489	ebi-a-GCST90018866	477784	rs11620149	0.441314	0.950522	0.642443
6	Cheese intake || id:ukb-b-1489	IgA nephropathy || id:ebi-a-GCST90018866	ukb-b-1489	ebi-a-GCST90018866	477784	rs12296440	0.979025	0.830043	0.238204
7	Cheese intake || id:ukb-b-1489	IgA nephropathy || id:ebi-a-GCST90018866	ukb-b-1489	ebi-a-GCST90018866	477784	rs12447542	-0.901375	0.901375	0.317311
8	Cheese intake || id:ukb-b-1489	IgA nephropathy || id:ebi-a-GCST90018866	ukb-b-1489	ebi-a-GCST90018866	477784	rs12475594	-1.14323	0.949567	0.22861
9	Cheese intake || id:ukb-b-1489	IgA nephropathy || id:ebi-a-GCST90018866	ukb-b-1489	ebi-a-GCST90018866	477784	rs12672200	-0.101719	0.908206	0.910823
10	Cheese intake || id:ukb-b-1489	IgA nephropathy || id:ebi-a-GCST90018866	ukb-b-1489	ebi-a-GCST90018866	477784	rs12786959	-0.261337	0.91468	0.775097
11	Cheese intake || id:ukb-b-1489	IgA nephropathy || id:ebi-a-GCST90018866	ukb-b-1489	ebi-a-GCST90018866	477784	rs1291145	-1.41238	0.622238	0.0232172
12	Cheese intake || id:ukb-b-1489	IgA nephropathy || id:ebi-a-GCST90018866	ukb-b-1489	ebi-a-GCST90018866	477784	rs12951057	-0.732663	0.742117	0.323515
13	Cheese intake || id:ukb-b-1489	IgA nephropathy || id:ebi-a-GCST90018866	ukb-b-1489	ebi-a-GCST90018866	477784	rs13107325	0.785217	0.761215	0.302292
14	Cheese intake || id:ukb-b-1489	IgA nephropathy || id:ebi-a-GCST90018866	ukb-b-1489	ebi-a-GCST90018866	477784	rs13257887	4.93177	7.83027	0.528803
15	Cheese intake || id:ukb-b-1489	IgA nephropathy || id:ebi-a-GCST90018866	ukb-b-1489	ebi-a-GCST90018866	477784	rs1434511	2.20601	0.902457	0.0145075
16	Cheese intake || id:ukb-b-1489	IgA nephropathy || id:ebi-a-GCST90018866	ukb-b-1489	ebi-a-GCST90018866	477784	rs1514755	-0.262597	0.830539	0.751869
17	Cheese intake || id:ukb-b-1489	IgA nephropathy || id:ebi-a-GCST90018866	ukb-b-1489	ebi-a-GCST90018866	477784	rs17115145	1.11796	0.92387	0.226247
18	Cheese intake || id:ukb-b-1489	IgA nephropathy || id:ebi-a-GCST90018866	ukb-b-1489	ebi-a-GCST90018866	477784	rs1806771	-0.00451535	0.943707	0.996182
19	Cheese intake || id:ukb-b-1489	IgA nephropathy || id:ebi-a-GCST90018866	ukb-b-1489	ebi-a-GCST90018866	477784	rs1931805	-0.997127	0.989214	0.313454
20	Cheese intake || id:ukb-b-1489	IgA nephropathy || id:ebi-a-GCST90018866	ukb-b-1489	ebi-a-GCST90018866	477784	rs2339928	-0.349985	0.85477	0.68221
21	Cheese intake || id:ukb-b-1489	IgA nephropathy || id:ebi-a-GCST90018866	ukb-b-1489	ebi-a-GCST90018866	477784	rs2352974	0.482852	0.820848	0.556374
22	Cheese intake || id:ukb-b-1489	IgA nephropathy || id:ebi-a-GCST90018866	ukb-b-1489	ebi-a-GCST90018866	477784	rs2802530	-0.547604	0.944885	0.562221
23	Cheese intake || id:ukb-b-1489	IgA nephropathy || id:ebi-a-GCST90018866	ukb-b-1489	ebi-a-GCST90018866	477784	rs2854175	-0.447225	0.788528	0.570603
24	Cheese intake || id:ukb-b-1489	IgA nephropathy || id:ebi-a-GCST90018866	ukb-b-1489	ebi-a-GCST90018866	477784	rs2960578	-0.628369	0.681223	0.356313
25	Cheese intake || id:ukb-b-1489	IgA nephropathy || id:ebi-a-GCST90018866	ukb-b-1489	ebi-a-GCST90018866	477784	rs34198643	0.467049	0.838293	0.57743
26	Cheese intake || id:ukb-b-1489	IgA nephropathy || id:ebi-a-GCST90018866	ukb-b-1489	ebi-a-GCST90018866	477784	rs35270670	0.732628	0.860837	0.394734
27	Cheese intake || id:ukb-b-1489	IgA nephropathy || id:ebi-a-GCST90018866	ukb-b-1489	ebi-a-GCST90018866	477784	rs3911016	-1.54982	0.833439	0.0629491
28	Cheese intake || id:ukb-b-1489	IgA nephropathy || id:ebi-a-GCST90018866	ukb-b-1489	ebi-a-GCST90018866	477784	rs4296548	-0.299436	0.913663	0.743115
29	Cheese intake || id:ukb-b-1489	IgA nephropathy || id:ebi-a-GCST90018866	ukb-b-1489	ebi-a-GCST90018866	477784	rs4503172	-0.933671	0.918238	0.309245
30	Cheese intake || id:ukb-b-1489	IgA nephropathy || id:ebi-a-GCST90018866	ukb-b-1489	ebi-a-GCST90018866	477784	rs4681981	0.00804111	0.948851	0.993238
31	Cheese intake || id:ukb-b-1489	IgA nephropathy || id:ebi-a-GCST90018866	ukb-b-1489	ebi-a-GCST90018866	477784	rs4692708	-1.14055	0.916509	0.213336
32	Cheese intake || id:ukb-b-1489	IgA nephropathy || id:ebi-a-GCST90018866	ukb-b-1489	ebi-a-GCST90018866	477784	rs4860341	1.77302	0.919344	0.0537841
33	Cheese intake || id:ukb-b-1489	IgA nephropathy || id:ebi-a-GCST90018866	ukb-b-1489	ebi-a-GCST90018866	477784	rs504675	-0.0619493	0.444577	0.889178
34	Cheese intake || id:ukb-b-1489	IgA nephropathy || id:ebi-a-GCST90018866	ukb-b-1489	ebi-a-GCST90018866	477784	rs524468	0.259793	0.92683	0.779245
35	Cheese intake || id:ukb-b-1489	IgA nephropathy || id:ebi-a-GCST90018866	ukb-b-1489	ebi-a-GCST90018866	477784	rs531358	-0.713928	0.926587	0.441008
36	Cheese intake || id:ukb-b-1489	IgA nephropathy || id:ebi-a-GCST90018866	ukb-b-1489	ebi-a-GCST90018866	477784	rs6126641	-1.57266	0.937547	0.0934605
37	Cheese intake || id:ukb-b-1489	IgA nephropathy || id:ebi-a-GCST90018866	ukb-b-1489	ebi-a-GCST90018866	477784	rs61734410	-0.174132	0.822625	0.832358
38	Cheese intake || id:ukb-b-1489	IgA nephropathy || id:ebi-a-GCST90018866	ukb-b-1489	ebi-a-GCST90018866	477784	rs61953351	0.212428	0.918236	0.817048
39	Cheese intake || id:ukb-b-1489	IgA nephropathy || id:ebi-a-GCST90018866	ukb-b-1489	ebi-a-GCST90018866	477784	rs62034322	-2.59768	0.86111	0.00255571
40	Cheese intake || id:ukb-b-1489	IgA nephropathy || id:ebi-a-GCST90018866	ukb-b-1489	ebi-a-GCST90018866	477784	rs62236533	-1.25597	0.763276	0.0998662
41	Cheese intake || id:ukb-b-1489	IgA nephropathy || id:ebi-a-GCST90018866	ukb-b-1489	ebi-a-GCST90018866	477784	rs62245792	-1.17095	0.914459	0.200374
42	Cheese intake || id:ukb-b-1489	IgA nephropathy || id:ebi-a-GCST90018866	ukb-b-1489	ebi-a-GCST90018866	477784	rs6685323	-0.424609	0.955371	0.656721
43	Cheese intake || id:ukb-b-1489	IgA nephropathy || id:ebi-a-GCST90018866	ukb-b-1489	ebi-a-GCST90018866	477784	rs67238148	-1.63209	0.852314	0.0555061
44	Cheese intake || id:ukb-b-1489	IgA nephropathy || id:ebi-a-GCST90018866	ukb-b-1489	ebi-a-GCST90018866	477784	rs6774906	-0.622838	0.932677	0.504263
45	Cheese intake || id:ukb-b-1489	IgA nephropathy || id:ebi-a-GCST90018866	ukb-b-1489	ebi-a-GCST90018866	477784	rs6873324	0.617155	0.94577	0.514051
46	Cheese intake || id:ukb-b-1489	IgA nephropathy || id:ebi-a-GCST90018866	ukb-b-1489	ebi-a-GCST90018866	477784	rs7012814	-1.15575	0.631883	0.0673906
47	Cheese intake || id:ukb-b-1489	IgA nephropathy || id:ebi-a-GCST90018866	ukb-b-1489	ebi-a-GCST90018866	477784	rs71386942	-0.518837	0.913154	0.569912
48	Cheese intake || id:ukb-b-1489	IgA nephropathy || id:ebi-a-GCST90018866	ukb-b-1489	ebi-a-GCST90018866	477784	rs72970243	-0.454932	0.837796	0.587122
49	Cheese intake || id:ukb-b-1489	IgA nephropathy || id:ebi-a-GCST90018866	ukb-b-1489	ebi-a-GCST90018866	477784	rs7298331	-1.06262	0.910816	0.243345
50	Cheese intake || id:ukb-b-1489	IgA nephropathy || id:ebi-a-GCST90018866	ukb-b-1489	ebi-a-GCST90018866	477784	rs73024305	-0.540918	0.79601	0.496798
51	Cheese intake || id:ukb-b-1489	IgA nephropathy || id:ebi-a-GCST90018866	ukb-b-1489	ebi-a-GCST90018866	477784	rs73096946	-0.223394	0.78188	0.775097
52	Cheese intake || id:ukb-b-1489	IgA nephropathy || id:ebi-a-GCST90018866	ukb-b-1489	ebi-a-GCST90018866	477784	rs73335955	-2.06679	0.939775	0.0278613
53	Cheese intake || id:ukb-b-1489	IgA nephropathy || id:ebi-a-GCST90018866	ukb-b-1489	ebi-a-GCST90018866	477784	rs7386207	-0.344072	0.944196	0.715554
54	Cheese intake || id:ukb-b-1489	IgA nephropathy || id:ebi-a-GCST90018866	ukb-b-1489	ebi-a-GCST90018866	477784	rs77742462	-0.669942	0.901683	0.457487
55	Cheese intake || id:ukb-b-1489	IgA nephropathy || id:ebi-a-GCST90018866	ukb-b-1489	ebi-a-GCST90018866	477784	rs78876700	1.60252	0.944934	0.0899036
56	Cheese intake || id:ukb-b-1489	IgA nephropathy || id:ebi-a-GCST90018866	ukb-b-1489	ebi-a-GCST90018866	477784	rs79184944	-0.372415	0.872369	0.669452
57	Cheese intake || id:ukb-b-1489	IgA nephropathy || id:ebi-a-GCST90018866	ukb-b-1489	ebi-a-GCST90018866	477784	rs7936836	-0.653969	0.742003	0.378125
58	Cheese intake || id:ukb-b-1489	IgA nephropathy || id:ebi-a-GCST90018866	ukb-b-1489	ebi-a-GCST90018866	477784	rs919109	0.150465	0.847619	0.859104
59	Cheese intake || id:ukb-b-1489	IgA nephropathy || id:ebi-a-GCST90018866	ukb-b-1489	ebi-a-GCST90018866	477784	rs9504123	0.105853	0.924449	0.908838
60	Cheese intake || id:ukb-b-1489	IgA nephropathy || id:ebi-a-GCST90018866	ukb-b-1489	ebi-a-GCST90018866	477784	rs9649582	-0.239454	0.862034	0.781183
61	Cheese intake || id:ukb-b-1489	IgA nephropathy || id:ebi-a-GCST90018866	ukb-b-1489	ebi-a-GCST90018866	477784	rs975303	-0.63453	0.709733	0.371301
62	Cheese intake || id:ukb-b-1489	IgA nephropathy || id:ebi-a-GCST90018866	ukb-b-1489	ebi-a-GCST90018866	477784	All - Inverse variance weighted	-0.401807	0.110764	0.000286069
63	Cheese intake || id:ukb-b-1489	IgA nephropathy || id:ebi-a-GCST90018866	ukb-b-1489	ebi-a-GCST90018866	477784	All - MR Egger	-0.539825	0.45995	0.245247
Fresh fruit intake
	exposure	outcome	id.exposure	id.outcome	samplesize	SNP	b	se	p
1	Fresh fruit intake || id:ukb-b-3881	IgA nephropathy || id:ebi-a-GCST90018866	ukb-b-3881	ebi-a-GCST90018866	477784	rs10064431	2.31056	1.54477	0.134725
2	Fresh fruit intake || id:ukb-b-3881	IgA nephropathy || id:ebi-a-GCST90018866	ukb-b-3881	ebi-a-GCST90018866	477784	rs10192394	1.47501	1.52722	0.334138
3	Fresh fruit intake || id:ukb-b-3881	IgA nephropathy || id:ebi-a-GCST90018866	ukb-b-3881	ebi-a-GCST90018866	477784	rs10249294	-0.495816	0.613381	0.418899
4	Fresh fruit intake || id:ukb-b-3881	IgA nephropathy || id:ebi-a-GCST90018866	ukb-b-3881	ebi-a-GCST90018866	477784	rs10271924	-1.02175	1.70291	0.548506
5	Fresh fruit intake || id:ukb-b-3881	IgA nephropathy || id:ebi-a-GCST90018866	ukb-b-3881	ebi-a-GCST90018866	477784	rs1051547	-0.818457	1.55771	0.599289
6	Fresh fruit intake || id:ukb-b-3881	IgA nephropathy || id:ebi-a-GCST90018866	ukb-b-3881	ebi-a-GCST90018866	477784	rs10828266	-2.37783	1.05142	0.0237259
7	Fresh fruit intake || id:ukb-b-3881	IgA nephropathy || id:ebi-a-GCST90018866	ukb-b-3881	ebi-a-GCST90018866	477784	rs10838724	0.610373	1.4649	0.676922
8	Fresh fruit intake || id:ukb-b-3881	IgA nephropathy || id:ebi-a-GCST90018866	ukb-b-3881	ebi-a-GCST90018866	477784	rs10840126	0.868152	1.58081	0.582882
9	Fresh fruit intake || id:ukb-b-3881	IgA nephropathy || id:ebi-a-GCST90018866	ukb-b-3881	ebi-a-GCST90018866	477784	rs11032362	-3.19538	1.6461	0.0522369
10	Fresh fruit intake || id:ukb-b-3881	IgA nephropathy || id:ebi-a-GCST90018866	ukb-b-3881	ebi-a-GCST90018866	477784	rs11085749	-1.44822	1.53874	0.346614
11	Fresh fruit intake || id:ukb-b-3881	IgA nephropathy || id:ebi-a-GCST90018866	ukb-b-3881	ebi-a-GCST90018866	477784	rs11248509	0.70944	1.65081	0.667376
12	Fresh fruit intake || id:ukb-b-3881	IgA nephropathy || id:ebi-a-GCST90018866	ukb-b-3881	ebi-a-GCST90018866	477784	rs11896330	-1.9063	1.43269	0.183328
13	Fresh fruit intake || id:ukb-b-3881	IgA nephropathy || id:ebi-a-GCST90018866	ukb-b-3881	ebi-a-GCST90018866	477784	rs12044599	0.615664	1.51793	0.685041
14	Fresh fruit intake || id:ukb-b-3881	IgA nephropathy || id:ebi-a-GCST90018866	ukb-b-3881	ebi-a-GCST90018866	477784	rs12536253	-0.0857903	1.65453	0.958647
15	Fresh fruit intake || id:ukb-b-3881	IgA nephropathy || id:ebi-a-GCST90018866	ukb-b-3881	ebi-a-GCST90018866	477784	rs12641371	-1.12477	1.47863	0.446846
16	Fresh fruit intake || id:ukb-b-3881	IgA nephropathy || id:ebi-a-GCST90018866	ukb-b-3881	ebi-a-GCST90018866	477784	rs12780952	-1.76599	1.72585	0.306187
17	Fresh fruit intake || id:ukb-b-3881	IgA nephropathy || id:ebi-a-GCST90018866	ukb-b-3881	ebi-a-GCST90018866	477784	rs12885598	-1.53017	1.5834	0.333851
18	Fresh fruit intake || id:ukb-b-3881	IgA nephropathy || id:ebi-a-GCST90018866	ukb-b-3881	ebi-a-GCST90018866	477784	rs13072255	-0.07795	1.30288	0.952292
19	Fresh fruit intake || id:ukb-b-3881	IgA nephropathy || id:ebi-a-GCST90018866	ukb-b-3881	ebi-a-GCST90018866	477784	rs1356292	3.89113	1.61313	0.0158582
20	Fresh fruit intake || id:ukb-b-3881	IgA nephropathy || id:ebi-a-GCST90018866	ukb-b-3881	ebi-a-GCST90018866	477784	rs1375566	-1.3914	1.55735	0.37162
21	Fresh fruit intake || id:ukb-b-3881	IgA nephropathy || id:ebi-a-GCST90018866	ukb-b-3881	ebi-a-GCST90018866	477784	rs139042899	11.5655	11.8989	0.331059
22	Fresh fruit intake || id:ukb-b-3881	IgA nephropathy || id:ebi-a-GCST90018866	ukb-b-3881	ebi-a-GCST90018866	477784	rs149449	-3.04587	1.59154	0.0556466
23	Fresh fruit intake || id:ukb-b-3881	IgA nephropathy || id:ebi-a-GCST90018866	ukb-b-3881	ebi-a-GCST90018866	477784	rs1620977	0.38712	1.00196	0.699227
24	Fresh fruit intake || id:ukb-b-3881	IgA nephropathy || id:ebi-a-GCST90018866	ukb-b-3881	ebi-a-GCST90018866	477784	rs17049185	0.684043	1.6417	0.676922
25	Fresh fruit intake || id:ukb-b-3881	IgA nephropathy || id:ebi-a-GCST90018866	ukb-b-3881	ebi-a-GCST90018866	477784	rs1866823	-2.059	1.58799	0.194765
26	Fresh fruit intake || id:ukb-b-3881	IgA nephropathy || id:ebi-a-GCST90018866	ukb-b-3881	ebi-a-GCST90018866	477784	rs2093654	3.19814	1.68323	0.0574331
27	Fresh fruit intake || id:ukb-b-3881	IgA nephropathy || id:ebi-a-GCST90018866	ukb-b-3881	ebi-a-GCST90018866	477784	rs2143081	0.288436	1.40613	0.837472
28	Fresh fruit intake || id:ukb-b-3881	IgA nephropathy || id:ebi-a-GCST90018866	ukb-b-3881	ebi-a-GCST90018866	477784	rs2790688	-1.10076	1.39779	0.430989
29	Fresh fruit intake || id:ukb-b-3881	IgA nephropathy || id:ebi-a-GCST90018866	ukb-b-3881	ebi-a-GCST90018866	477784	rs28479795	-2.42157	1.24639	0.0520334
30	Fresh fruit intake || id:ukb-b-3881	IgA nephropathy || id:ebi-a-GCST90018866	ukb-b-3881	ebi-a-GCST90018866	477784	rs2867113	1.64495	1.34193	0.220272
31	Fresh fruit intake || id:ukb-b-3881	IgA nephropathy || id:ebi-a-GCST90018866	ukb-b-3881	ebi-a-GCST90018866	477784	rs329274	-0.850652	1.71597	0.620087
32	Fresh fruit intake || id:ukb-b-3881	IgA nephropathy || id:ebi-a-GCST90018866	ukb-b-3881	ebi-a-GCST90018866	477784	rs34162196	-0.887458	1.06385	0.40417
33	Fresh fruit intake || id:ukb-b-3881	IgA nephropathy || id:ebi-a-GCST90018866	ukb-b-3881	ebi-a-GCST90018866	477784	rs4302893	-0.0270688	1.67827	0.987131
34	Fresh fruit intake || id:ukb-b-3881	IgA nephropathy || id:ebi-a-GCST90018866	ukb-b-3881	ebi-a-GCST90018866	477784	rs4953150	0.604322	1.45748	0.67841
35	Fresh fruit intake || id:ukb-b-3881	IgA nephropathy || id:ebi-a-GCST90018866	ukb-b-3881	ebi-a-GCST90018866	477784	rs559734	-0.566422	1.66065	0.733039
36	Fresh fruit intake || id:ukb-b-3881	IgA nephropathy || id:ebi-a-GCST90018866	ukb-b-3881	ebi-a-GCST90018866	477784	rs586346	-14.1728	1.74813	5.16982e-16
37	Fresh fruit intake || id:ukb-b-3881	IgA nephropathy || id:ebi-a-GCST90018866	ukb-b-3881	ebi-a-GCST90018866	477784	rs60452247	1.07909	1.51825	0.477243
38	Fresh fruit intake || id:ukb-b-3881	IgA nephropathy || id:ebi-a-GCST90018866	ukb-b-3881	ebi-a-GCST90018866	477784	rs62051554	-3.2467	1.61043	0.0437955
39	Fresh fruit intake || id:ukb-b-3881	IgA nephropathy || id:ebi-a-GCST90018866	ukb-b-3881	ebi-a-GCST90018866	477784	rs6475724	0.19426	1.69653	0.908838
40	Fresh fruit intake || id:ukb-b-3881	IgA nephropathy || id:ebi-a-GCST90018866	ukb-b-3881	ebi-a-GCST90018866	477784	rs72974263	2.24724	1.6922	0.184178
41	Fresh fruit intake || id:ukb-b-3881	IgA nephropathy || id:ebi-a-GCST90018866	ukb-b-3881	ebi-a-GCST90018866	477784	rs73455661	-0.514873	1.25318	0.681181
42	Fresh fruit intake || id:ukb-b-3881	IgA nephropathy || id:ebi-a-GCST90018866	ukb-b-3881	ebi-a-GCST90018866	477784	rs739320	-1.42265	1.35596	0.294095
43	Fresh fruit intake || id:ukb-b-3881	IgA nephropathy || id:ebi-a-GCST90018866	ukb-b-3881	ebi-a-GCST90018866	477784	rs7554485	-0.774019	1.48562	0.602361
44	Fresh fruit intake || id:ukb-b-3881	IgA nephropathy || id:ebi-a-GCST90018866	ukb-b-3881	ebi-a-GCST90018866	477784	rs7818437	1.93833	1.71468	0.258293
45	Fresh fruit intake || id:ukb-b-3881	IgA nephropathy || id:ebi-a-GCST90018866	ukb-b-3881	ebi-a-GCST90018866	477784	rs78537042	3.82361	1.7441	0.0283573
46	Fresh fruit intake || id:ukb-b-3881	IgA nephropathy || id:ebi-a-GCST90018866	ukb-b-3881	ebi-a-GCST90018866	477784	rs7869969	-3.05258	1.6254	0.0603745
47	Fresh fruit intake || id:ukb-b-3881	IgA nephropathy || id:ebi-a-GCST90018866	ukb-b-3881	ebi-a-GCST90018866	477784	rs7982441	0.499252	1.55719	0.748505
48	Fresh fruit intake || id:ukb-b-3881	IgA nephropathy || id:ebi-a-GCST90018866	ukb-b-3881	ebi-a-GCST90018866	477784	rs8095324	-1.00776	1.71318	0.556374
49	Fresh fruit intake || id:ukb-b-3881	IgA nephropathy || id:ebi-a-GCST90018866	ukb-b-3881	ebi-a-GCST90018866	477784	rs817223	-1.41696	1.5958	0.374578
50	Fresh fruit intake || id:ukb-b-3881	IgA nephropathy || id:ebi-a-GCST90018866	ukb-b-3881	ebi-a-GCST90018866	477784	rs862227	-1.29125	1.1434	0.258767
51	Fresh fruit intake || id:ukb-b-3881	IgA nephropathy || id:ebi-a-GCST90018866	ukb-b-3881	ebi-a-GCST90018866	477784	rs9517948	-1.39505	1.68269	0.407071
52	Fresh fruit intake || id:ukb-b-3881	IgA nephropathy || id:ebi-a-GCST90018866	ukb-b-3881	ebi-a-GCST90018866	477784	rs9919429	-1.48738	1.72536	0.38865
53	Fresh fruit intake || id:ukb-b-3881	IgA nephropathy || id:ebi-a-GCST90018866	ukb-b-3881	ebi-a-GCST90018866	477784	rs994270	-1.35762	1.04084	0.192115
54	Fresh fruit intake || id:ukb-b-3881	IgA nephropathy || id:ebi-a-GCST90018866	ukb-b-3881	ebi-a-GCST90018866	477784	All - Inverse variance weighted	-0.625322	0.298968	0.036474
55	Fresh fruit intake || id:ukb-b-3881	IgA nephropathy || id:ebi-a-GCST90018866	ukb-b-3881	ebi-a-GCST90018866	477784	All - MR Egger	-0.257893	1.10392	0.816219
Influence of Behavioral factors on MN
Moderate to vigorous physical activity levels
	exposure	outcome	id.exposure	id.outcome	samplesize	SNP	b	se	p
1	Moderate to vigorous physical activity levels || id:ebi-a-GCST006097	Membranous nephropathy || id:ebi-a-GCST010005	ebi-a-GCST006097	ebi-a-GCST010005	7979	rs10145335	-3.95125	3.45558	0.252855
2	Moderate to vigorous physical activity levels || id:ebi-a-GCST006097	Membranous nephropathy || id:ebi-a-GCST010005	ebi-a-GCST006097	ebi-a-GCST010005	7979	rs1043595	0.131844	3.27528	0.96789
3	Moderate to vigorous physical activity levels || id:ebi-a-GCST006097	Membranous nephropathy || id:ebi-a-GCST010005	ebi-a-GCST006097	ebi-a-GCST010005	7979	rs1186721	-7.79061	3.41032	0.0223466
4	Moderate to vigorous physical activity levels || id:ebi-a-GCST006097	Membranous nephropathy || id:ebi-a-GCST010005	ebi-a-GCST006097	ebi-a-GCST010005	7979	rs12912808	5.79049	3.3113	0.0803413
5	Moderate to vigorous physical activity levels || id:ebi-a-GCST006097	Membranous nephropathy || id:ebi-a-GCST010005	ebi-a-GCST006097	ebi-a-GCST010005	7979	rs1921981	-2.68467	3.57444	0.452609
6	Moderate to vigorous physical activity levels || id:ebi-a-GCST006097	Membranous nephropathy || id:ebi-a-GCST010005	ebi-a-GCST006097	ebi-a-GCST010005	7979	rs1972763	-6.26251	3.3883	0.0645624
7	Moderate to vigorous physical activity levels || id:ebi-a-GCST006097	Membranous nephropathy || id:ebi-a-GCST010005	ebi-a-GCST006097	ebi-a-GCST010005	7979	rs1974771	-0.548294	3.12106	0.860549
8	Moderate to vigorous physical activity levels || id:ebi-a-GCST006097	Membranous nephropathy || id:ebi-a-GCST010005	ebi-a-GCST006097	ebi-a-GCST010005	7979	rs2035562	0.18737	3.17087	0.95288
9	Moderate to vigorous physical activity levels || id:ebi-a-GCST006097	Membranous nephropathy || id:ebi-a-GCST010005	ebi-a-GCST006097	ebi-a-GCST010005	7979	rs2114286	1.81294	3.50338	0.604819
10	Moderate to vigorous physical activity levels || id:ebi-a-GCST006097	Membranous nephropathy || id:ebi-a-GCST010005	ebi-a-GCST006097	ebi-a-GCST010005	7979	rs2854277	-37.5194	1.77028	1.0847e-99
11	Moderate to vigorous physical activity levels || id:ebi-a-GCST006097	Membranous nephropathy || id:ebi-a-GCST010005	ebi-a-GCST006097	ebi-a-GCST010005	7979	rs2942127	0.243188	3.30486	0.941341
12	Moderate to vigorous physical activity levels || id:ebi-a-GCST006097	Membranous nephropathy || id:ebi-a-GCST010005	ebi-a-GCST006097	ebi-a-GCST010005	7979	rs2988004	0.751663	3.24961	0.817075
13	Moderate to vigorous physical activity levels || id:ebi-a-GCST006097	Membranous nephropathy || id:ebi-a-GCST010005	ebi-a-GCST006097	ebi-a-GCST010005	7979	rs429358	-1.91974	2.94329	0.514246
14	Moderate to vigorous physical activity levels || id:ebi-a-GCST006097	Membranous nephropathy || id:ebi-a-GCST010005	ebi-a-GCST006097	ebi-a-GCST010005	7979	rs7326482	0.910459	3.24833	0.779259
15	Moderate to vigorous physical activity levels || id:ebi-a-GCST006097	Membranous nephropathy || id:ebi-a-GCST010005	ebi-a-GCST006097	ebi-a-GCST010005	7979	rs77742115	-2.57794	3.26466	0.429733
16	Moderate to vigorous physical activity levels || id:ebi-a-GCST006097	Membranous nephropathy || id:ebi-a-GCST010005	ebi-a-GCST006097	ebi-a-GCST010005	7979	rs7804463	-0.906093	2.7849	0.744909
17	Moderate to vigorous physical activity levels || id:ebi-a-GCST006097	Membranous nephropathy || id:ebi-a-GCST010005	ebi-a-GCST006097	ebi-a-GCST010005	7979	rs877483	1.93004	3.41847	0.57235
18	Moderate to vigorous physical activity levels || id:ebi-a-GCST006097	Membranous nephropathy || id:ebi-a-GCST010005	ebi-a-GCST006097	ebi-a-GCST010005	7979	rs921915	-8.59723	3.06735	0.00506584
19	Moderate to vigorous physical activity levels || id:ebi-a-GCST006097	Membranous nephropathy || id:ebi-a-GCST010005	ebi-a-GCST006097	ebi-a-GCST010005	7979	All - Inverse variance weighted	-7.35907	3.34538	0.0278233
20	Moderate to vigorous physical activity levels || id:ebi-a-GCST006097	Membranous nephropathy || id:ebi-a-GCST010005	ebi-a-GCST006097	ebi-a-GCST010005	7979	All - MR Egger	-45.007	8.50271	7.28024e-05
Beef intake
	exposure	outcome	id.exposure	id.outcome	samplesize	SNP	b	se	p
1	Beef intake || id:ukb-b-2862	Membranous nephropathy || id:ebi-a-GCST010005	ukb-b-2862	ebi-a-GCST010005	7979	rs10789340	5.67501	3.22213	0.0781942
2	Beef intake || id:ukb-b-2862	Membranous nephropathy || id:ebi-a-GCST010005	ukb-b-2862	ebi-a-GCST010005	7979	rs10959890	-1.35799	4.11344	0.741298
3	Beef intake || id:ukb-b-2862	Membranous nephropathy || id:ebi-a-GCST010005	ukb-b-2862	ebi-a-GCST010005	7979	rs1105388	-1.08128	4.0614	0.790059
4	Beef intake || id:ukb-b-2862	Membranous nephropathy || id:ebi-a-GCST010005	ukb-b-2862	ebi-a-GCST010005	7979	rs11878917	10.3205	4.22806	0.0146489
5	Beef intake || id:ukb-b-2862	Membranous nephropathy || id:ebi-a-GCST010005	ukb-b-2862	ebi-a-GCST010005	7979	rs132901	10.9301	3.59069	0.00233455
6	Beef intake || id:ukb-b-2862	Membranous nephropathy || id:ebi-a-GCST010005	ukb-b-2862	ebi-a-GCST010005	7979	rs1421085	2.73855	3.45618	0.428149
7	Beef intake || id:ukb-b-2862	Membranous nephropathy || id:ebi-a-GCST010005	ukb-b-2862	ebi-a-GCST010005	7979	rs429358	2.84148	4.35649	0.514246
8	Beef intake || id:ukb-b-2862	Membranous nephropathy || id:ebi-a-GCST010005	ukb-b-2862	ebi-a-GCST010005	7979	rs4676964	0.374439	3.23516	0.907858
9	Beef intake || id:ukb-b-2862	Membranous nephropathy || id:ebi-a-GCST010005	ukb-b-2862	ebi-a-GCST010005	7979	rs62169335	4.11923	4.53218	0.363411
10	Beef intake || id:ukb-b-2862	Membranous nephropathy || id:ebi-a-GCST010005	ukb-b-2862	ebi-a-GCST010005	7979	rs7791463	4.56618	4.4824	0.308349
11	Beef intake || id:ukb-b-2862	Membranous nephropathy || id:ebi-a-GCST010005	ukb-b-2862	ebi-a-GCST010005	7979	rs784251	5.16506	4.03339	0.200343
12	Beef intake || id:ukb-b-2862	Membranous nephropathy || id:ebi-a-GCST010005	ukb-b-2862	ebi-a-GCST010005	7979	All - Inverse variance weighted	4.0273	1.22088	0.000971355
13	Beef intake || id:ukb-b-2862	Membranous nephropathy || id:ebi-a-GCST010005	ukb-b-2862	ebi-a-GCST010005	7979	All - MR Egger	10.0878	8.45007	0.263069

## Sheet: Metabolic factors
Effects of metabolic factors on IgAN
Triglycerides
	exposure	outcome	id.exposure	id.outcome	samplesize	SNP	b	se	p
1	Triglycerides || id:ebi-a-GCST90018975	IgA nephropathy || id:ebi-a-GCST90018866	ebi-a-GCST90018975	ebi-a-GCST90018866	477784	rs10210970	0.180488	0.843902	0.830646
2	Triglycerides || id:ebi-a-GCST90018975	IgA nephropathy || id:ebi-a-GCST90018866	ebi-a-GCST90018975	ebi-a-GCST90018866	477784	rs10211562	0.473282	0.89313	0.596171
3	Triglycerides || id:ebi-a-GCST90018975	IgA nephropathy || id:ebi-a-GCST90018866	ebi-a-GCST90018975	ebi-a-GCST90018866	477784	rs10242866	-0.0384615	0.762821	0.959788
4	Triglycerides || id:ebi-a-GCST90018975	IgA nephropathy || id:ebi-a-GCST90018866	ebi-a-GCST90018975	ebi-a-GCST90018866	477784	rs1047964	-0.300336	0.24203	0.214642
5	Triglycerides || id:ebi-a-GCST90018975	IgA nephropathy || id:ebi-a-GCST90018866	ebi-a-GCST90018975	ebi-a-GCST90018866	477784	rs10513686	0.238971	0.650735	0.713446
6	Triglycerides || id:ebi-a-GCST90018975	IgA nephropathy || id:ebi-a-GCST90018866	ebi-a-GCST90018975	ebi-a-GCST90018866	477784	rs10519336	0.244444	0.977778	0.802587
7	Triglycerides || id:ebi-a-GCST90018975	IgA nephropathy || id:ebi-a-GCST90018866	ebi-a-GCST90018975	ebi-a-GCST90018866	477784	rs1057510	-0.529412	0.986928	0.591666
8	Triglycerides || id:ebi-a-GCST90018975	IgA nephropathy || id:ebi-a-GCST90018866	ebi-a-GCST90018975	ebi-a-GCST90018866	477784	rs1064173	1.55507	0.594714	0.00892758
9	Triglycerides || id:ebi-a-GCST90018975	IgA nephropathy || id:ebi-a-GCST90018866	ebi-a-GCST90018975	ebi-a-GCST90018866	477784	rs10752652	0.852941	0.860294	0.321464
10	Triglycerides || id:ebi-a-GCST90018975	IgA nephropathy || id:ebi-a-GCST90018866	ebi-a-GCST90018975	ebi-a-GCST90018866	477784	rs10763928	2.54913	1.15029	0.026686
11	Triglycerides || id:ebi-a-GCST90018975	IgA nephropathy || id:ebi-a-GCST90018866	ebi-a-GCST90018975	ebi-a-GCST90018866	477784	rs10775406	0.548544	0.660194	0.40604
12	Triglycerides || id:ebi-a-GCST90018975	IgA nephropathy || id:ebi-a-GCST90018866	ebi-a-GCST90018975	ebi-a-GCST90018866	477784	rs10786114	1.15789	0.657895	0.0784078
13	Triglycerides || id:ebi-a-GCST90018975	IgA nephropathy || id:ebi-a-GCST90018866	ebi-a-GCST90018975	ebi-a-GCST90018866	477784	rs10838681	0.3379	0.616438	0.58359
14	Triglycerides || id:ebi-a-GCST90018975	IgA nephropathy || id:ebi-a-GCST90018866	ebi-a-GCST90018975	ebi-a-GCST90018866	477784	rs10851698	-0.842466	0.910959	0.355064
15	Triglycerides || id:ebi-a-GCST90018975	IgA nephropathy || id:ebi-a-GCST90018866	ebi-a-GCST90018975	ebi-a-GCST90018866	477784	rs10861662	0.716667	0.761111	0.346394
16	Triglycerides || id:ebi-a-GCST90018975	IgA nephropathy || id:ebi-a-GCST90018866	ebi-a-GCST90018975	ebi-a-GCST90018866	477784	rs10889333	-0.227157	0.154822	0.142318
17	Triglycerides || id:ebi-a-GCST90018975	IgA nephropathy || id:ebi-a-GCST90018866	ebi-a-GCST90018975	ebi-a-GCST90018866	477784	rs10954750	-1.04965	1.02837	0.307401
18	Triglycerides || id:ebi-a-GCST90018975	IgA nephropathy || id:ebi-a-GCST90018866	ebi-a-GCST90018975	ebi-a-GCST90018866	477784	rs11030102	0.290909	0.8	0.71613
19	Triglycerides || id:ebi-a-GCST90018975	IgA nephropathy || id:ebi-a-GCST90018866	ebi-a-GCST90018975	ebi-a-GCST90018866	477784	rs11057837	-0.0321101	0.885321	0.971068
20	Triglycerides || id:ebi-a-GCST90018975	IgA nephropathy || id:ebi-a-GCST90018866	ebi-a-GCST90018975	ebi-a-GCST90018866	477784	rs11078597	1.1694	0.814208	0.150934
21	Triglycerides || id:ebi-a-GCST90018975	IgA nephropathy || id:ebi-a-GCST90018866	ebi-a-GCST90018975	ebi-a-GCST90018866	477784	rs1108627	0.994475	0.651934	0.127153
22	Triglycerides || id:ebi-a-GCST90018975	IgA nephropathy || id:ebi-a-GCST90018866	ebi-a-GCST90018975	ebi-a-GCST90018866	477784	rs111703587	0.997312	0.736559	0.175732
23	Triglycerides || id:ebi-a-GCST90018975	IgA nephropathy || id:ebi-a-GCST90018866	ebi-a-GCST90018975	ebi-a-GCST90018866	477784	rs11228377	-0.971429	0.85	0.253098
24	Triglycerides || id:ebi-a-GCST90018975	IgA nephropathy || id:ebi-a-GCST90018866	ebi-a-GCST90018975	ebi-a-GCST90018866	477784	rs11231694	1.22591	0.840532	0.144703
25	Triglycerides || id:ebi-a-GCST90018975	IgA nephropathy || id:ebi-a-GCST90018866	ebi-a-GCST90018975	ebi-a-GCST90018866	477784	rs112424890	0.08	0.862857	0.92613
26	Triglycerides || id:ebi-a-GCST90018975	IgA nephropathy || id:ebi-a-GCST90018866	ebi-a-GCST90018975	ebi-a-GCST90018866	477784	rs1128249	0.318452	0.354167	0.368568
27	Triglycerides || id:ebi-a-GCST90018975	IgA nephropathy || id:ebi-a-GCST90018866	ebi-a-GCST90018975	ebi-a-GCST90018866	477784	rs1133400	-0.638889	0.972222	0.511089
28	Triglycerides || id:ebi-a-GCST90018975	IgA nephropathy || id:ebi-a-GCST90018866	ebi-a-GCST90018975	ebi-a-GCST90018866	477784	rs113366589	0.674699	0.815261	0.407905
29	Triglycerides || id:ebi-a-GCST90018975	IgA nephropathy || id:ebi-a-GCST90018866	ebi-a-GCST90018975	ebi-a-GCST90018866	477784	rs114052230	0.217573	0.677824	0.74822
30	Triglycerides || id:ebi-a-GCST90018975	IgA nephropathy || id:ebi-a-GCST90018866	ebi-a-GCST90018975	ebi-a-GCST90018866	477784	rs114165349	0.17613	0.448436	0.694493
31	Triglycerides || id:ebi-a-GCST90018975	IgA nephropathy || id:ebi-a-GCST90018866	ebi-a-GCST90018975	ebi-a-GCST90018866	477784	rs11588907	1.66912	0.904412	0.0649607
32	Triglycerides || id:ebi-a-GCST90018975	IgA nephropathy || id:ebi-a-GCST90018866	ebi-a-GCST90018975	ebi-a-GCST90018866	477784	rs115912456	0.804945	0.81044	0.320603
33	Triglycerides || id:ebi-a-GCST90018975	IgA nephropathy || id:ebi-a-GCST90018866	ebi-a-GCST90018975	ebi-a-GCST90018866	477784	rs11600815	0.561644	0.726027	0.439176
34	Triglycerides || id:ebi-a-GCST90018975	IgA nephropathy || id:ebi-a-GCST90018866	ebi-a-GCST90018975	ebi-a-GCST90018866	477784	rs11654777	0.0544554	0.601485	0.927862
35	Triglycerides || id:ebi-a-GCST90018975	IgA nephropathy || id:ebi-a-GCST90018866	ebi-a-GCST90018975	ebi-a-GCST90018866	477784	rs11664106	-0.310811	0.831081	0.708416
36	Triglycerides || id:ebi-a-GCST90018975	IgA nephropathy || id:ebi-a-GCST90018866	ebi-a-GCST90018975	ebi-a-GCST90018866	477784	rs116843064	-0.0833699	0.182975	0.648652
37	Triglycerides || id:ebi-a-GCST90018975	IgA nephropathy || id:ebi-a-GCST90018866	ebi-a-GCST90018975	ebi-a-GCST90018866	477784	rs11759549	1.39949	0.765903	0.0676633
38	Triglycerides || id:ebi-a-GCST90018975	IgA nephropathy || id:ebi-a-GCST90018866	ebi-a-GCST90018975	ebi-a-GCST90018866	477784	rs11770163	2.11034	0.855172	0.0135968
39	Triglycerides || id:ebi-a-GCST90018975	IgA nephropathy || id:ebi-a-GCST90018866	ebi-a-GCST90018975	ebi-a-GCST90018866	477784	rs11868959	-0.10177	0.650442	0.875668
40	Triglycerides || id:ebi-a-GCST90018975	IgA nephropathy || id:ebi-a-GCST90018866	ebi-a-GCST90018975	ebi-a-GCST90018866	477784	rs12138136	2.06228	0.730104	0.00473331
41	Triglycerides || id:ebi-a-GCST90018975	IgA nephropathy || id:ebi-a-GCST90018866	ebi-a-GCST90018975	ebi-a-GCST90018866	477784	rs12151142	0.774011	0.661017	0.241623
42	Triglycerides || id:ebi-a-GCST90018975	IgA nephropathy || id:ebi-a-GCST90018866	ebi-a-GCST90018975	ebi-a-GCST90018866	477784	rs12446515	-0.0392157	0.35014	0.910823
43	Triglycerides || id:ebi-a-GCST90018975	IgA nephropathy || id:ebi-a-GCST90018866	ebi-a-GCST90018975	ebi-a-GCST90018866	477784	rs12492351	-0.736111	0.9375	0.432345
44	Triglycerides || id:ebi-a-GCST90018975	IgA nephropathy || id:ebi-a-GCST90018866	ebi-a-GCST90018975	ebi-a-GCST90018866	477784	rs12503461	0.521008	0.991597	0.599289
45	Triglycerides || id:ebi-a-GCST90018975	IgA nephropathy || id:ebi-a-GCST90018866	ebi-a-GCST90018975	ebi-a-GCST90018866	477784	rs12513202	-1.44355	0.967742	0.135787
46	Triglycerides || id:ebi-a-GCST90018975	IgA nephropathy || id:ebi-a-GCST90018866	ebi-a-GCST90018975	ebi-a-GCST90018866	477784	rs1260326	-0.197581	0.11996	0.099546
47	Triglycerides || id:ebi-a-GCST90018975	IgA nephropathy || id:ebi-a-GCST90018866	ebi-a-GCST90018975	ebi-a-GCST90018866	477784	rs12878001	0.532995	0.807107	0.509012
48	Triglycerides || id:ebi-a-GCST90018975	IgA nephropathy || id:ebi-a-GCST90018866	ebi-a-GCST90018975	ebi-a-GCST90018866	477784	rs12928099	0.0553746	0.416938	0.894342
49	Triglycerides || id:ebi-a-GCST90018975	IgA nephropathy || id:ebi-a-GCST90018866	ebi-a-GCST90018975	ebi-a-GCST90018866	477784	rs12928324	0.204082	0.795918	0.797634
50	Triglycerides || id:ebi-a-GCST90018975	IgA nephropathy || id:ebi-a-GCST90018866	ebi-a-GCST90018975	ebi-a-GCST90018866	477784	rs13066793	0.353712	0.886463	0.689882
51	Triglycerides || id:ebi-a-GCST90018975	IgA nephropathy || id:ebi-a-GCST90018866	ebi-a-GCST90018975	ebi-a-GCST90018866	477784	rs13108218	-0.220126	0.380503	0.562918
52	Triglycerides || id:ebi-a-GCST90018975	IgA nephropathy || id:ebi-a-GCST90018866	ebi-a-GCST90018975	ebi-a-GCST90018866	477784	rs13280055	-0.0561224	0.446429	0.899958
53	Triglycerides || id:ebi-a-GCST90018975	IgA nephropathy || id:ebi-a-GCST90018866	ebi-a-GCST90018975	ebi-a-GCST90018866	477784	rs1340819	-0.408333	1.01667	0.687949
54	Triglycerides || id:ebi-a-GCST90018975	IgA nephropathy || id:ebi-a-GCST90018866	ebi-a-GCST90018975	ebi-a-GCST90018866	477784	rs138422027	-1.14919	0.834677	0.168571
55	Triglycerides || id:ebi-a-GCST90018975	IgA nephropathy || id:ebi-a-GCST90018866	ebi-a-GCST90018975	ebi-a-GCST90018866	477784	rs139624990	-1.02478	0.905248	0.257615
56	Triglycerides || id:ebi-a-GCST90018975	IgA nephropathy || id:ebi-a-GCST90018866	ebi-a-GCST90018975	ebi-a-GCST90018866	477784	rs139974673	-0.186288	0.261773	0.476688
57	Triglycerides || id:ebi-a-GCST90018975	IgA nephropathy || id:ebi-a-GCST90018866	ebi-a-GCST90018975	ebi-a-GCST90018866	477784	rs141469619	0.25	0.183413	0.172868
58	Triglycerides || id:ebi-a-GCST90018975	IgA nephropathy || id:ebi-a-GCST90018866	ebi-a-GCST90018975	ebi-a-GCST90018866	477784	rs143791312	0.969912	0.584956	0.0972985
59	Triglycerides || id:ebi-a-GCST90018975	IgA nephropathy || id:ebi-a-GCST90018866	ebi-a-GCST90018975	ebi-a-GCST90018866	477784	rs144423449	-0.424408	0.863388	0.62303
60	Triglycerides || id:ebi-a-GCST90018975	IgA nephropathy || id:ebi-a-GCST90018866	ebi-a-GCST90018975	ebi-a-GCST90018866	477784	rs144586415	0.361702	0.734043	0.622187
61	Triglycerides || id:ebi-a-GCST90018975	IgA nephropathy || id:ebi-a-GCST90018866	ebi-a-GCST90018975	ebi-a-GCST90018866	477784	rs149142833	-1.68449	0.882353	0.0562504
62	Triglycerides || id:ebi-a-GCST90018975	IgA nephropathy || id:ebi-a-GCST90018866	ebi-a-GCST90018975	ebi-a-GCST90018866	477784	rs150460588	-2.29388	1.1551	0.0470482
63	Triglycerides || id:ebi-a-GCST90018975	IgA nephropathy || id:ebi-a-GCST90018866	ebi-a-GCST90018975	ebi-a-GCST90018866	477784	rs1532085	0.266289	0.33711	0.429577
64	Triglycerides || id:ebi-a-GCST90018975	IgA nephropathy || id:ebi-a-GCST90018866	ebi-a-GCST90018975	ebi-a-GCST90018866	477784	rs1549293	0.708609	0.81457	0.384345
65	Triglycerides || id:ebi-a-GCST90018975	IgA nephropathy || id:ebi-a-GCST90018866	ebi-a-GCST90018975	ebi-a-GCST90018866	477784	rs1556494	-0.252033	0.95935	0.792773
66	Triglycerides || id:ebi-a-GCST90018975	IgA nephropathy || id:ebi-a-GCST90018866	ebi-a-GCST90018975	ebi-a-GCST90018866	477784	rs1561748	0.081203	0.21203	0.701736
67	Triglycerides || id:ebi-a-GCST90018975	IgA nephropathy || id:ebi-a-GCST90018866	ebi-a-GCST90018975	ebi-a-GCST90018866	477784	rs1672981	0.95873	0.746032	0.198755
68	Triglycerides || id:ebi-a-GCST90018975	IgA nephropathy || id:ebi-a-GCST90018866	ebi-a-GCST90018975	ebi-a-GCST90018866	477784	rs17052061	0.955128	0.483974	0.0484375
69	Triglycerides || id:ebi-a-GCST90018975	IgA nephropathy || id:ebi-a-GCST90018866	ebi-a-GCST90018975	ebi-a-GCST90018866	477784	rs17184382	1.12778	0.655556	0.0853708
70	Triglycerides || id:ebi-a-GCST90018975	IgA nephropathy || id:ebi-a-GCST90018866	ebi-a-GCST90018975	ebi-a-GCST90018866	477784	rs17252123	0.237931	0.841379	0.77734
71	Triglycerides || id:ebi-a-GCST90018975	IgA nephropathy || id:ebi-a-GCST90018866	ebi-a-GCST90018975	ebi-a-GCST90018866	477784	rs17311740	0.75	0.882576	0.395444
72	Triglycerides || id:ebi-a-GCST90018975	IgA nephropathy || id:ebi-a-GCST90018866	ebi-a-GCST90018975	ebi-a-GCST90018866	477784	rs17326656	0.025	0.85625	0.976707
73	Triglycerides || id:ebi-a-GCST90018975	IgA nephropathy || id:ebi-a-GCST90018866	ebi-a-GCST90018975	ebi-a-GCST90018866	477784	rs174574	-0.380645	0.262366	0.14683
74	Triglycerides || id:ebi-a-GCST90018975	IgA nephropathy || id:ebi-a-GCST90018866	ebi-a-GCST90018975	ebi-a-GCST90018866	477784	rs17496249	-1.66667	0.78	0.0326182
75	Triglycerides || id:ebi-a-GCST90018975	IgA nephropathy || id:ebi-a-GCST90018866	ebi-a-GCST90018975	ebi-a-GCST90018866	477784	rs177430	0.607143	0.702381	0.387364
76	Triglycerides || id:ebi-a-GCST90018975	IgA nephropathy || id:ebi-a-GCST90018866	ebi-a-GCST90018975	ebi-a-GCST90018866	477784	rs181193678	-0.121429	0.878571	0.890073
77	Triglycerides || id:ebi-a-GCST90018975	IgA nephropathy || id:ebi-a-GCST90018866	ebi-a-GCST90018975	ebi-a-GCST90018866	477784	rs1835346	0.824356	0.896956	0.358064
78	Triglycerides || id:ebi-a-GCST90018975	IgA nephropathy || id:ebi-a-GCST90018866	ebi-a-GCST90018975	ebi-a-GCST90018866	477784	rs1853413	0.778689	1.0082	0.439903
79	Triglycerides || id:ebi-a-GCST90018975	IgA nephropathy || id:ebi-a-GCST90018866	ebi-a-GCST90018975	ebi-a-GCST90018866	477784	rs186696265	0.0801564	0.471163	0.864912
80	Triglycerides || id:ebi-a-GCST90018975	IgA nephropathy || id:ebi-a-GCST90018866	ebi-a-GCST90018975	ebi-a-GCST90018866	477784	rs188247550	-0.0124451	0.384334	0.974168
81	Triglycerides || id:ebi-a-GCST90018975	IgA nephropathy || id:ebi-a-GCST90018866	ebi-a-GCST90018975	ebi-a-GCST90018866	477784	rs1883025	0.732955	0.755682	0.332084
82	Triglycerides || id:ebi-a-GCST90018975	IgA nephropathy || id:ebi-a-GCST90018866	ebi-a-GCST90018975	ebi-a-GCST90018866	477784	rs1928496	0.568627	0.869281	0.513025
83	Triglycerides || id:ebi-a-GCST90018975	IgA nephropathy || id:ebi-a-GCST90018866	ebi-a-GCST90018975	ebi-a-GCST90018866	477784	rs202186505	0.703704	0.851852	0.408755
84	Triglycerides || id:ebi-a-GCST90018975	IgA nephropathy || id:ebi-a-GCST90018866	ebi-a-GCST90018975	ebi-a-GCST90018866	477784	rs2039098	0.936709	0.753165	0.213611
85	Triglycerides || id:ebi-a-GCST90018975	IgA nephropathy || id:ebi-a-GCST90018866	ebi-a-GCST90018975	ebi-a-GCST90018866	477784	rs2067819	1.89035	0.622807	0.00240367
86	Triglycerides || id:ebi-a-GCST90018975	IgA nephropathy || id:ebi-a-GCST90018866	ebi-a-GCST90018975	ebi-a-GCST90018866	477784	rs2068888	-0.176282	0.375	0.638294
87	Triglycerides || id:ebi-a-GCST90018975	IgA nephropathy || id:ebi-a-GCST90018866	ebi-a-GCST90018975	ebi-a-GCST90018866	477784	rs2070895	0.0896947	0.267176	0.737086
88	Triglycerides || id:ebi-a-GCST90018975	IgA nephropathy || id:ebi-a-GCST90018866	ebi-a-GCST90018975	ebi-a-GCST90018866	477784	rs2070971	0.377551	0.862245	0.661481
89	Triglycerides || id:ebi-a-GCST90018975	IgA nephropathy || id:ebi-a-GCST90018866	ebi-a-GCST90018975	ebi-a-GCST90018866	477784	rs2081194	-0.599034	0.589372	0.309442
90	Triglycerides || id:ebi-a-GCST90018975	IgA nephropathy || id:ebi-a-GCST90018866	ebi-a-GCST90018975	ebi-a-GCST90018866	477784	rs2122982	0.464684	0.505576	0.358034
91	Triglycerides || id:ebi-a-GCST90018975	IgA nephropathy || id:ebi-a-GCST90018866	ebi-a-GCST90018975	ebi-a-GCST90018866	477784	rs2130382	1.14876	0.520661	0.0273596
92	Triglycerides || id:ebi-a-GCST90018975	IgA nephropathy || id:ebi-a-GCST90018866	ebi-a-GCST90018975	ebi-a-GCST90018866	477784	rs2160348	-0.795775	0.93662	0.395534
93	Triglycerides || id:ebi-a-GCST90018975	IgA nephropathy || id:ebi-a-GCST90018866	ebi-a-GCST90018975	ebi-a-GCST90018866	477784	rs2209815	0.15873	0.944444	0.86653
94	Triglycerides || id:ebi-a-GCST90018975	IgA nephropathy || id:ebi-a-GCST90018866	ebi-a-GCST90018975	ebi-a-GCST90018866	477784	rs2267373	0.658654	0.567308	0.245635
95	Triglycerides || id:ebi-a-GCST90018975	IgA nephropathy || id:ebi-a-GCST90018866	ebi-a-GCST90018975	ebi-a-GCST90018866	477784	rs2281721	-0.629371	0.27972	0.0244489
96	Triglycerides || id:ebi-a-GCST90018975	IgA nephropathy || id:ebi-a-GCST90018866	ebi-a-GCST90018975	ebi-a-GCST90018866	477784	rs2302883	0.244898	0.938776	0.794193
97	Triglycerides || id:ebi-a-GCST90018975	IgA nephropathy || id:ebi-a-GCST90018866	ebi-a-GCST90018975	ebi-a-GCST90018866	477784	rs2303566	0.371585	0.639344	0.561108
98	Triglycerides || id:ebi-a-GCST90018975	IgA nephropathy || id:ebi-a-GCST90018866	ebi-a-GCST90018975	ebi-a-GCST90018866	477784	rs2306363	-0.922156	0.856287	0.281515
99	Triglycerides || id:ebi-a-GCST90018975	IgA nephropathy || id:ebi-a-GCST90018866	ebi-a-GCST90018975	ebi-a-GCST90018866	477784	rs2540945	-0.581921	0.683616	0.394636
100	Triglycerides || id:ebi-a-GCST90018975	IgA nephropathy || id:ebi-a-GCST90018866	ebi-a-GCST90018975	ebi-a-GCST90018866	477784	rs2618567	-1.39024	1	0.164455
101	Triglycerides || id:ebi-a-GCST90018975	IgA nephropathy || id:ebi-a-GCST90018866	ebi-a-GCST90018975	ebi-a-GCST90018866	477784	rs2678379	-0.385135	0.243243	0.113346
102	Triglycerides || id:ebi-a-GCST90018975	IgA nephropathy || id:ebi-a-GCST90018866	ebi-a-GCST90018975	ebi-a-GCST90018866	477784	rs2699805	0.993827	0.734568	0.176074
103	Triglycerides || id:ebi-a-GCST90018975	IgA nephropathy || id:ebi-a-GCST90018866	ebi-a-GCST90018975	ebi-a-GCST90018866	477784	rs2792751	0.38342	0.673575	0.5692
104	Triglycerides || id:ebi-a-GCST90018975	IgA nephropathy || id:ebi-a-GCST90018866	ebi-a-GCST90018975	ebi-a-GCST90018866	477784	rs2812208	-0.236893	0.790291	0.764365
105	Triglycerides || id:ebi-a-GCST90018975	IgA nephropathy || id:ebi-a-GCST90018866	ebi-a-GCST90018975	ebi-a-GCST90018866	477784	rs2823291	1.31707	0.884146	0.136315
106	Triglycerides || id:ebi-a-GCST90018975	IgA nephropathy || id:ebi-a-GCST90018866	ebi-a-GCST90018975	ebi-a-GCST90018866	477784	rs28359800	2.81818	0.586364	1.54e-06
107	Triglycerides || id:ebi-a-GCST90018975	IgA nephropathy || id:ebi-a-GCST90018866	ebi-a-GCST90018975	ebi-a-GCST90018866	477784	rs28383314	2.13994	0.349854	9.56e-10
108	Triglycerides || id:ebi-a-GCST90018975	IgA nephropathy || id:ebi-a-GCST90018866	ebi-a-GCST90018975	ebi-a-GCST90018866	477784	rs28419182	1.296	1.112	0.24383
109	Triglycerides || id:ebi-a-GCST90018975	IgA nephropathy || id:ebi-a-GCST90018866	ebi-a-GCST90018975	ebi-a-GCST90018866	477784	rs28471687	0.478571	0.771429	0.535014
110	Triglycerides || id:ebi-a-GCST90018975	IgA nephropathy || id:ebi-a-GCST90018866	ebi-a-GCST90018975	ebi-a-GCST90018866	477784	rs28572074	-2.8752	1.34633	0.0327142
111	Triglycerides || id:ebi-a-GCST90018975	IgA nephropathy || id:ebi-a-GCST90018866	ebi-a-GCST90018975	ebi-a-GCST90018866	477784	rs28679685	-0.100592	0.408284	0.805391
112	Triglycerides || id:ebi-a-GCST90018975	IgA nephropathy || id:ebi-a-GCST90018866	ebi-a-GCST90018975	ebi-a-GCST90018866	477784	rs2870237	-1.60902	0.887218	0.0697456
113	Triglycerides || id:ebi-a-GCST90018975	IgA nephropathy || id:ebi-a-GCST90018866	ebi-a-GCST90018975	ebi-a-GCST90018866	477784	rs28712486	-0.970085	0.598291	0.104926
114	Triglycerides || id:ebi-a-GCST90018975	IgA nephropathy || id:ebi-a-GCST90018866	ebi-a-GCST90018975	ebi-a-GCST90018866	477784	rs28752924	2.66877	0.381703	2.72e-12
115	Triglycerides || id:ebi-a-GCST90018975	IgA nephropathy || id:ebi-a-GCST90018866	ebi-a-GCST90018975	ebi-a-GCST90018866	477784	rs2896906	1.25543	0.798913	0.116083
116	Triglycerides || id:ebi-a-GCST90018975	IgA nephropathy || id:ebi-a-GCST90018866	ebi-a-GCST90018975	ebi-a-GCST90018866	477784	rs2925979	-0.728223	0.442509	0.0998319
117	Triglycerides || id:ebi-a-GCST90018975	IgA nephropathy || id:ebi-a-GCST90018866	ebi-a-GCST90018975	ebi-a-GCST90018866	477784	rs293427	0.266667	0.763636	0.726934
118	Triglycerides || id:ebi-a-GCST90018975	IgA nephropathy || id:ebi-a-GCST90018866	ebi-a-GCST90018975	ebi-a-GCST90018866	477784	rs2939312	2.61765	0.889706	0.00325943
119	Triglycerides || id:ebi-a-GCST90018975	IgA nephropathy || id:ebi-a-GCST90018866	ebi-a-GCST90018975	ebi-a-GCST90018866	477784	rs2943645	0.86398	0.307305	0.00493149
120	Triglycerides || id:ebi-a-GCST90018975	IgA nephropathy || id:ebi-a-GCST90018866	ebi-a-GCST90018975	ebi-a-GCST90018866	477784	rs2954021	0.062425	0.139256	0.653954
121	Triglycerides || id:ebi-a-GCST90018975	IgA nephropathy || id:ebi-a-GCST90018866	ebi-a-GCST90018975	ebi-a-GCST90018866	477784	rs2963469	0.992188	0.960938	0.301828
122	Triglycerides || id:ebi-a-GCST90018975	IgA nephropathy || id:ebi-a-GCST90018866	ebi-a-GCST90018975	ebi-a-GCST90018866	477784	rs328	0.184928	0.103153	0.0730135
123	Triglycerides || id:ebi-a-GCST90018975	IgA nephropathy || id:ebi-a-GCST90018866	ebi-a-GCST90018975	ebi-a-GCST90018866	477784	rs34390319	0.160173	0.848485	0.850269
124	Triglycerides || id:ebi-a-GCST90018975	IgA nephropathy || id:ebi-a-GCST90018866	ebi-a-GCST90018975	ebi-a-GCST90018866	477784	rs34682685	0.492447	0.577039	0.393436
125	Triglycerides || id:ebi-a-GCST90018975	IgA nephropathy || id:ebi-a-GCST90018866	ebi-a-GCST90018975	ebi-a-GCST90018866	477784	rs34690548	-0.55794	0.875536	0.523959
126	Triglycerides || id:ebi-a-GCST90018975	IgA nephropathy || id:ebi-a-GCST90018866	ebi-a-GCST90018975	ebi-a-GCST90018866	477784	rs35225200	-0.750799	0.696486	0.281042
127	Triglycerides || id:ebi-a-GCST90018975	IgA nephropathy || id:ebi-a-GCST90018866	ebi-a-GCST90018975	ebi-a-GCST90018866	477784	rs35482991	0.246231	0.623116	0.692724
128	Triglycerides || id:ebi-a-GCST90018975	IgA nephropathy || id:ebi-a-GCST90018866	ebi-a-GCST90018975	ebi-a-GCST90018866	477784	rs35859536	-0.075	1.04167	0.942602
129	Triglycerides || id:ebi-a-GCST90018975	IgA nephropathy || id:ebi-a-GCST90018866	ebi-a-GCST90018975	ebi-a-GCST90018866	477784	rs35932591	2.09827	1.0289	0.0414175
130	Triglycerides || id:ebi-a-GCST90018975	IgA nephropathy || id:ebi-a-GCST90018866	ebi-a-GCST90018975	ebi-a-GCST90018866	477784	rs3735080	-1.2293	0.878981	0.161948
131	Triglycerides || id:ebi-a-GCST90018975	IgA nephropathy || id:ebi-a-GCST90018866	ebi-a-GCST90018975	ebi-a-GCST90018866	477784	rs374796059	-1.17155	0.778243	0.132227
132	Triglycerides || id:ebi-a-GCST90018975	IgA nephropathy || id:ebi-a-GCST90018866	ebi-a-GCST90018975	ebi-a-GCST90018866	477784	rs37507	-0.684211	1.02632	0.504985
133	Triglycerides || id:ebi-a-GCST90018975	IgA nephropathy || id:ebi-a-GCST90018866	ebi-a-GCST90018975	ebi-a-GCST90018866	477784	rs3775228	0.372881	0.336158	0.267325
134	Triglycerides || id:ebi-a-GCST90018975	IgA nephropathy || id:ebi-a-GCST90018866	ebi-a-GCST90018975	ebi-a-GCST90018866	477784	rs38205	1.88889	1.03419	0.0677831
135	Triglycerides || id:ebi-a-GCST90018975	IgA nephropathy || id:ebi-a-GCST90018866	ebi-a-GCST90018975	ebi-a-GCST90018866	477784	rs3936510	0.264501	0.336427	0.431746
136	Triglycerides || id:ebi-a-GCST90018975	IgA nephropathy || id:ebi-a-GCST90018866	ebi-a-GCST90018975	ebi-a-GCST90018866	477784	rs4149056	0.888	0.648	0.170571
137	Triglycerides || id:ebi-a-GCST90018975	IgA nephropathy || id:ebi-a-GCST90018866	ebi-a-GCST90018975	ebi-a-GCST90018866	477784	rs4257266	-0.293333	0.853333	0.731034
138	Triglycerides || id:ebi-a-GCST90018975	IgA nephropathy || id:ebi-a-GCST90018866	ebi-a-GCST90018975	ebi-a-GCST90018866	477784	rs4410790	0.430556	0.840278	0.608373
139	Triglycerides || id:ebi-a-GCST90018975	IgA nephropathy || id:ebi-a-GCST90018866	ebi-a-GCST90018975	ebi-a-GCST90018866	477784	rs4622313	0.968553	0.735849	0.188094
140	Triglycerides || id:ebi-a-GCST90018975	IgA nephropathy || id:ebi-a-GCST90018866	ebi-a-GCST90018975	ebi-a-GCST90018866	477784	rs4722551	0.101333	0.424	0.81111
141	Triglycerides || id:ebi-a-GCST90018975	IgA nephropathy || id:ebi-a-GCST90018866	ebi-a-GCST90018975	ebi-a-GCST90018866	477784	rs4731702	-0.0574324	0.391892	0.883486
142	Triglycerides || id:ebi-a-GCST90018975	IgA nephropathy || id:ebi-a-GCST90018866	ebi-a-GCST90018975	ebi-a-GCST90018866	477784	rs4800395	-0.192857	0.842857	0.819014
143	Triglycerides || id:ebi-a-GCST90018975	IgA nephropathy || id:ebi-a-GCST90018866	ebi-a-GCST90018975	ebi-a-GCST90018866	477784	rs4843756	-0.528169	0.823944	0.521506
144	Triglycerides || id:ebi-a-GCST90018975	IgA nephropathy || id:ebi-a-GCST90018866	ebi-a-GCST90018975	ebi-a-GCST90018866	477784	rs492443	-0.47093	0.767442	0.539456
145	Triglycerides || id:ebi-a-GCST90018975	IgA nephropathy || id:ebi-a-GCST90018866	ebi-a-GCST90018975	ebi-a-GCST90018866	477784	rs4945823	-1.44262	0.808743	0.0744588
146	Triglycerides || id:ebi-a-GCST90018975	IgA nephropathy || id:ebi-a-GCST90018866	ebi-a-GCST90018975	ebi-a-GCST90018866	477784	rs4947121	0.536424	0.927152	0.562878
147	Triglycerides || id:ebi-a-GCST90018975	IgA nephropathy || id:ebi-a-GCST90018866	ebi-a-GCST90018975	ebi-a-GCST90018866	477784	rs4969179	-2.16092	0.683908	0.00157951
148	Triglycerides || id:ebi-a-GCST90018975	IgA nephropathy || id:ebi-a-GCST90018866	ebi-a-GCST90018975	ebi-a-GCST90018866	477784	rs4976033	-0.151899	0.759494	0.841481
149	Triglycerides || id:ebi-a-GCST90018975	IgA nephropathy || id:ebi-a-GCST90018866	ebi-a-GCST90018975	ebi-a-GCST90018866	477784	rs5005705	-0.01	0.78	0.989771
150	Triglycerides || id:ebi-a-GCST90018975	IgA nephropathy || id:ebi-a-GCST90018866	ebi-a-GCST90018975	ebi-a-GCST90018866	477784	rs5117	-0.127803	0.154709	0.408755
151	Triglycerides || id:ebi-a-GCST90018975	IgA nephropathy || id:ebi-a-GCST90018866	ebi-a-GCST90018975	ebi-a-GCST90018866	477784	rs550057	0.780105	0.701571	0.266164
152	Triglycerides || id:ebi-a-GCST90018975	IgA nephropathy || id:ebi-a-GCST90018866	ebi-a-GCST90018975	ebi-a-GCST90018866	477784	rs553779	1.24868	0.613757	0.0419029
153	Triglycerides || id:ebi-a-GCST90018975	IgA nephropathy || id:ebi-a-GCST90018866	ebi-a-GCST90018975	ebi-a-GCST90018866	477784	rs55747707	-0.0888681	0.134705	0.509432
154	Triglycerides || id:ebi-a-GCST90018975	IgA nephropathy || id:ebi-a-GCST90018866	ebi-a-GCST90018975	ebi-a-GCST90018866	477784	rs57994353	-0.0979021	0.888112	0.912222
155	Triglycerides || id:ebi-a-GCST90018975	IgA nephropathy || id:ebi-a-GCST90018866	ebi-a-GCST90018975	ebi-a-GCST90018866	477784	rs57996145	0.0791367	0.568345	0.88926
156	Triglycerides || id:ebi-a-GCST90018975	IgA nephropathy || id:ebi-a-GCST90018866	ebi-a-GCST90018975	ebi-a-GCST90018866	477784	rs58542926	0.154176	0.236617	0.51467
157	Triglycerides || id:ebi-a-GCST90018975	IgA nephropathy || id:ebi-a-GCST90018866	ebi-a-GCST90018975	ebi-a-GCST90018866	477784	rs5870855	0.625592	0.625592	0.317311
158	Triglycerides || id:ebi-a-GCST90018975	IgA nephropathy || id:ebi-a-GCST90018866	ebi-a-GCST90018975	ebi-a-GCST90018866	477784	rs59096593	0.205298	0.847682	0.808635
159	Triglycerides || id:ebi-a-GCST90018975	IgA nephropathy || id:ebi-a-GCST90018866	ebi-a-GCST90018975	ebi-a-GCST90018866	477784	rs59104589	0.53913	1.05217	0.608373
160	Triglycerides || id:ebi-a-GCST90018975	IgA nephropathy || id:ebi-a-GCST90018866	ebi-a-GCST90018975	ebi-a-GCST90018866	477784	rs5965373	0.329545	0.75	0.660376
161	Triglycerides || id:ebi-a-GCST90018975	IgA nephropathy || id:ebi-a-GCST90018866	ebi-a-GCST90018975	ebi-a-GCST90018866	477784	rs6066138	0.0757576	0.656566	0.90814
162	Triglycerides || id:ebi-a-GCST90018975	IgA nephropathy || id:ebi-a-GCST90018866	ebi-a-GCST90018975	ebi-a-GCST90018866	477784	rs6073958	0.13211	0.26789	0.621906
163	Triglycerides || id:ebi-a-GCST90018975	IgA nephropathy || id:ebi-a-GCST90018866	ebi-a-GCST90018975	ebi-a-GCST90018866	477784	rs6093446	1.52419	1.04032	0.142889
164	Triglycerides || id:ebi-a-GCST90018975	IgA nephropathy || id:ebi-a-GCST90018866	ebi-a-GCST90018975	ebi-a-GCST90018866	477784	rs61778883	-1.34659	0.994318	0.175645
165	Triglycerides || id:ebi-a-GCST90018975	IgA nephropathy || id:ebi-a-GCST90018866	ebi-a-GCST90018975	ebi-a-GCST90018866	477784	rs61993685	-0.0460251	0.90795	0.959572
166	Triglycerides || id:ebi-a-GCST90018975	IgA nephropathy || id:ebi-a-GCST90018866	ebi-a-GCST90018975	ebi-a-GCST90018866	477784	rs62117489	0.402626	0.562363	0.47402
167	Triglycerides || id:ebi-a-GCST90018975	IgA nephropathy || id:ebi-a-GCST90018866	ebi-a-GCST90018975	ebi-a-GCST90018866	477784	rs62466875	1.11401	0.840855	0.185218
168	Triglycerides || id:ebi-a-GCST90018975	IgA nephropathy || id:ebi-a-GCST90018866	ebi-a-GCST90018975	ebi-a-GCST90018866	477784	rs62521590	0.217252	0.42492	0.609156
169	Triglycerides || id:ebi-a-GCST90018975	IgA nephropathy || id:ebi-a-GCST90018866	ebi-a-GCST90018975	ebi-a-GCST90018866	477784	rs632057	-0.137681	0.434783	0.751497
170	Triglycerides || id:ebi-a-GCST90018975	IgA nephropathy || id:ebi-a-GCST90018866	ebi-a-GCST90018975	ebi-a-GCST90018866	477784	rs6432622	2.75397	0.920635	0.0027772
171	Triglycerides || id:ebi-a-GCST90018975	IgA nephropathy || id:ebi-a-GCST90018866	ebi-a-GCST90018975	ebi-a-GCST90018866	477784	rs6490029	-2.76515	1.06061	0.00913013
172	Triglycerides || id:ebi-a-GCST90018975	IgA nephropathy || id:ebi-a-GCST90018866	ebi-a-GCST90018975	ebi-a-GCST90018866	477784	rs6492721	-0.0466667	0.833333	0.955342
173	Triglycerides || id:ebi-a-GCST90018975	IgA nephropathy || id:ebi-a-GCST90018866	ebi-a-GCST90018975	ebi-a-GCST90018866	477784	rs6542680	-0.167832	1.06294	0.87454
174	Triglycerides || id:ebi-a-GCST90018975	IgA nephropathy || id:ebi-a-GCST90018866	ebi-a-GCST90018975	ebi-a-GCST90018866	477784	rs6606694	1.59278	1.09278	0.144965
175	Triglycerides || id:ebi-a-GCST90018975	IgA nephropathy || id:ebi-a-GCST90018866	ebi-a-GCST90018975	ebi-a-GCST90018866	477784	rs664732	0.283077	0.910769	0.755944
176	Triglycerides || id:ebi-a-GCST90018975	IgA nephropathy || id:ebi-a-GCST90018866	ebi-a-GCST90018975	ebi-a-GCST90018866	477784	rs6658257	-0.494792	0.619792	0.424685
177	Triglycerides || id:ebi-a-GCST90018975	IgA nephropathy || id:ebi-a-GCST90018866	ebi-a-GCST90018975	ebi-a-GCST90018866	477784	rs6730325	-0.696296	0.881481	0.429577
178	Triglycerides || id:ebi-a-GCST90018975	IgA nephropathy || id:ebi-a-GCST90018866	ebi-a-GCST90018975	ebi-a-GCST90018866	477784	rs6792725	-0.162338	0.844156	0.847501
179	Triglycerides || id:ebi-a-GCST90018975	IgA nephropathy || id:ebi-a-GCST90018866	ebi-a-GCST90018975	ebi-a-GCST90018866	477784	rs6822892	-0.315068	0.849315	0.710662
180	Triglycerides || id:ebi-a-GCST90018975	IgA nephropathy || id:ebi-a-GCST90018866	ebi-a-GCST90018975	ebi-a-GCST90018866	477784	rs684773	-0.230769	0.526923	0.661418
181	Triglycerides || id:ebi-a-GCST90018975	IgA nephropathy || id:ebi-a-GCST90018866	ebi-a-GCST90018975	ebi-a-GCST90018866	477784	rs6882076	0.36	0.345714	0.297726
182	Triglycerides || id:ebi-a-GCST90018975	IgA nephropathy || id:ebi-a-GCST90018866	ebi-a-GCST90018975	ebi-a-GCST90018866	477784	rs6913325	-0.865546	0.983193	0.378674
183	Triglycerides || id:ebi-a-GCST90018975	IgA nephropathy || id:ebi-a-GCST90018866	ebi-a-GCST90018975	ebi-a-GCST90018866	477784	rs6923071	-2.11834	0.698225	0.00241416
184	Triglycerides || id:ebi-a-GCST90018975	IgA nephropathy || id:ebi-a-GCST90018866	ebi-a-GCST90018975	ebi-a-GCST90018866	477784	rs6938091	-1.03268	0.941176	0.272544
185	Triglycerides || id:ebi-a-GCST90018975	IgA nephropathy || id:ebi-a-GCST90018866	ebi-a-GCST90018975	ebi-a-GCST90018866	477784	rs6977665	1.02069	0.82069	0.213611
186	Triglycerides || id:ebi-a-GCST90018975	IgA nephropathy || id:ebi-a-GCST90018866	ebi-a-GCST90018975	ebi-a-GCST90018866	477784	rs7017739	0.141509	0.839623	0.866159
187	Triglycerides || id:ebi-a-GCST90018975	IgA nephropathy || id:ebi-a-GCST90018866	ebi-a-GCST90018975	ebi-a-GCST90018866	477784	rs7076938	-1.22599	0.745763	0.100189
188	Triglycerides || id:ebi-a-GCST90018975	IgA nephropathy || id:ebi-a-GCST90018866	ebi-a-GCST90018975	ebi-a-GCST90018866	477784	rs707931	2.73356	0.858131	0.00144512
189	Triglycerides || id:ebi-a-GCST90018975	IgA nephropathy || id:ebi-a-GCST90018866	ebi-a-GCST90018975	ebi-a-GCST90018866	477784	rs7140110	0.15102	0.518367	0.770792
190	Triglycerides || id:ebi-a-GCST90018975	IgA nephropathy || id:ebi-a-GCST90018866	ebi-a-GCST90018975	ebi-a-GCST90018866	477784	rs71603401	0.814229	0.679842	0.231044
191	Triglycerides || id:ebi-a-GCST90018975	IgA nephropathy || id:ebi-a-GCST90018866	ebi-a-GCST90018975	ebi-a-GCST90018866	477784	rs7225606	1.0974	0.75974	0.148614
192	Triglycerides || id:ebi-a-GCST90018975	IgA nephropathy || id:ebi-a-GCST90018866	ebi-a-GCST90018975	ebi-a-GCST90018866	477784	rs7250869	0.505319	0.664894	0.447255
193	Triglycerides || id:ebi-a-GCST90018975	IgA nephropathy || id:ebi-a-GCST90018866	ebi-a-GCST90018975	ebi-a-GCST90018866	477784	rs72663520	0.630901	0.596567	0.290259
194	Triglycerides || id:ebi-a-GCST90018975	IgA nephropathy || id:ebi-a-GCST90018866	ebi-a-GCST90018975	ebi-a-GCST90018866	477784	rs72691637	-2.17007	1.02721	0.0346365
195	Triglycerides || id:ebi-a-GCST90018975	IgA nephropathy || id:ebi-a-GCST90018866	ebi-a-GCST90018975	ebi-a-GCST90018866	477784	rs72801474	0.328025	0.643312	0.610121
196	Triglycerides || id:ebi-a-GCST90018975	IgA nephropathy || id:ebi-a-GCST90018866	ebi-a-GCST90018975	ebi-a-GCST90018866	477784	rs72815843	-0.80663	0.79558	0.310636
197	Triglycerides || id:ebi-a-GCST90018975	IgA nephropathy || id:ebi-a-GCST90018866	ebi-a-GCST90018975	ebi-a-GCST90018866	477784	rs72836561	-0.0481586	0.235836	0.838194
198	Triglycerides || id:ebi-a-GCST90018975	IgA nephropathy || id:ebi-a-GCST90018866	ebi-a-GCST90018975	ebi-a-GCST90018866	477784	rs7284966	-0.993464	0.803922	0.216543
199	Triglycerides || id:ebi-a-GCST90018975	IgA nephropathy || id:ebi-a-GCST90018866	ebi-a-GCST90018975	ebi-a-GCST90018866	477784	rs72959041	0.183193	0.455462	0.687527
200	Triglycerides || id:ebi-a-GCST90018975	IgA nephropathy || id:ebi-a-GCST90018866	ebi-a-GCST90018975	ebi-a-GCST90018866	477784	rs729761	0.037037	0.687831	0.957058
201	Triglycerides || id:ebi-a-GCST90018975	IgA nephropathy || id:ebi-a-GCST90018866	ebi-a-GCST90018975	ebi-a-GCST90018866	477784	rs7298844	0.953333	0.953333	0.317311
202	Triglycerides || id:ebi-a-GCST90018975	IgA nephropathy || id:ebi-a-GCST90018866	ebi-a-GCST90018975	ebi-a-GCST90018866	477784	rs73224072	-0.385057	0.862069	0.655116
203	Triglycerides || id:ebi-a-GCST90018975	IgA nephropathy || id:ebi-a-GCST90018866	ebi-a-GCST90018975	ebi-a-GCST90018866	477784	rs73990245	0.505495	0.895604	0.57247
204	Triglycerides || id:ebi-a-GCST90018975	IgA nephropathy || id:ebi-a-GCST90018866	ebi-a-GCST90018975	ebi-a-GCST90018866	477784	rs742036	0.28777	0.863309	0.738883
205	Triglycerides || id:ebi-a-GCST90018975	IgA nephropathy || id:ebi-a-GCST90018866	ebi-a-GCST90018975	ebi-a-GCST90018866	477784	rs75398587	0.952555	0.835766	0.254395
206	Triglycerides || id:ebi-a-GCST90018975	IgA nephropathy || id:ebi-a-GCST90018866	ebi-a-GCST90018975	ebi-a-GCST90018866	477784	rs754600	0.116129	0.987097	0.906347
207	Triglycerides || id:ebi-a-GCST90018975	IgA nephropathy || id:ebi-a-GCST90018866	ebi-a-GCST90018975	ebi-a-GCST90018866	477784	rs7571753	0.34375	0.9375	0.713868
208	Triglycerides || id:ebi-a-GCST90018975	IgA nephropathy || id:ebi-a-GCST90018866	ebi-a-GCST90018975	ebi-a-GCST90018866	477784	rs759404	0.642534	1.04977	0.540492
209	Triglycerides || id:ebi-a-GCST90018975	IgA nephropathy || id:ebi-a-GCST90018866	ebi-a-GCST90018975	ebi-a-GCST90018866	477784	rs76308736	-0.58982	0.694611	0.395805
210	Triglycerides || id:ebi-a-GCST90018975	IgA nephropathy || id:ebi-a-GCST90018866	ebi-a-GCST90018975	ebi-a-GCST90018866	477784	rs7631606	-0.358974	0.858974	0.676013
211	Triglycerides || id:ebi-a-GCST90018975	IgA nephropathy || id:ebi-a-GCST90018866	ebi-a-GCST90018975	ebi-a-GCST90018866	477784	rs76669111	0.00425532	0.680851	0.995013
212	Triglycerides || id:ebi-a-GCST90018975	IgA nephropathy || id:ebi-a-GCST90018866	ebi-a-GCST90018975	ebi-a-GCST90018866	477784	rs76895963	0.166483	0.488423	0.733211
213	Triglycerides || id:ebi-a-GCST90018975	IgA nephropathy || id:ebi-a-GCST90018866	ebi-a-GCST90018975	ebi-a-GCST90018866	477784	rs76957426	0.0300752	0.954887	0.974874
214	Triglycerides || id:ebi-a-GCST90018975	IgA nephropathy || id:ebi-a-GCST90018866	ebi-a-GCST90018975	ebi-a-GCST90018866	477784	rs77009508	-0.0862832	0.488938	0.859924
215	Triglycerides || id:ebi-a-GCST90018975	IgA nephropathy || id:ebi-a-GCST90018866	ebi-a-GCST90018975	ebi-a-GCST90018866	477784	rs77342729	-0.363402	0.865979	0.674746
216	Triglycerides || id:ebi-a-GCST90018975	IgA nephropathy || id:ebi-a-GCST90018866	ebi-a-GCST90018975	ebi-a-GCST90018866	477784	rs7861679	-1.01613	1.02419	0.321136
217	Triglycerides || id:ebi-a-GCST90018975	IgA nephropathy || id:ebi-a-GCST90018866	ebi-a-GCST90018975	ebi-a-GCST90018866	477784	rs7898735	-0.280612	1.04082	0.787462
218	Triglycerides || id:ebi-a-GCST90018975	IgA nephropathy || id:ebi-a-GCST90018866	ebi-a-GCST90018975	ebi-a-GCST90018866	477784	rs79192570	0.362319	0.605072	0.549305
219	Triglycerides || id:ebi-a-GCST90018975	IgA nephropathy || id:ebi-a-GCST90018866	ebi-a-GCST90018975	ebi-a-GCST90018866	477784	rs7924036	0.369775	0.37299	0.3215
220	Triglycerides || id:ebi-a-GCST90018975	IgA nephropathy || id:ebi-a-GCST90018866	ebi-a-GCST90018975	ebi-a-GCST90018866	477784	rs7947951	0.626374	0.686813	0.361769
221	Triglycerides || id:ebi-a-GCST90018975	IgA nephropathy || id:ebi-a-GCST90018866	ebi-a-GCST90018975	ebi-a-GCST90018866	477784	rs79719909	-0.026616	0.555133	0.96176
222	Triglycerides || id:ebi-a-GCST90018975	IgA nephropathy || id:ebi-a-GCST90018866	ebi-a-GCST90018975	ebi-a-GCST90018866	477784	rs80137470	0.0961538	1.13077	0.932234
223	Triglycerides || id:ebi-a-GCST90018975	IgA nephropathy || id:ebi-a-GCST90018866	ebi-a-GCST90018975	ebi-a-GCST90018866	477784	rs8025505	0.994652	0.716578	0.165119
224	Triglycerides || id:ebi-a-GCST90018975	IgA nephropathy || id:ebi-a-GCST90018866	ebi-a-GCST90018975	ebi-a-GCST90018866	477784	rs8049676	-2.05096	0.764331	0.00728923
225	Triglycerides || id:ebi-a-GCST90018975	IgA nephropathy || id:ebi-a-GCST90018866	ebi-a-GCST90018975	ebi-a-GCST90018866	477784	rs8088001	0.718213	0.780069	0.357205
226	Triglycerides || id:ebi-a-GCST90018975	IgA nephropathy || id:ebi-a-GCST90018866	ebi-a-GCST90018975	ebi-a-GCST90018866	477784	rs8126001	-0.797386	0.764706	0.297071
227	Triglycerides || id:ebi-a-GCST90018975	IgA nephropathy || id:ebi-a-GCST90018866	ebi-a-GCST90018975	ebi-a-GCST90018866	477784	rs852392	2.33775	0.933775	0.0122956
228	Triglycerides || id:ebi-a-GCST90018975	IgA nephropathy || id:ebi-a-GCST90018866	ebi-a-GCST90018975	ebi-a-GCST90018866	477784	rs863750	0.441667	0.495833	0.37306
229	Triglycerides || id:ebi-a-GCST90018975	IgA nephropathy || id:ebi-a-GCST90018866	ebi-a-GCST90018975	ebi-a-GCST90018866	477784	rs870526	-0.664634	0.707317	0.347394
230	Triglycerides || id:ebi-a-GCST90018975	IgA nephropathy || id:ebi-a-GCST90018866	ebi-a-GCST90018975	ebi-a-GCST90018866	477784	rs917196	0.368421	1.02256	0.718627
231	Triglycerides || id:ebi-a-GCST90018975	IgA nephropathy || id:ebi-a-GCST90018866	ebi-a-GCST90018975	ebi-a-GCST90018866	477784	rs9264277	0.393103	0.834483	0.637588
232	Triglycerides || id:ebi-a-GCST90018975	IgA nephropathy || id:ebi-a-GCST90018866	ebi-a-GCST90018975	ebi-a-GCST90018866	477784	rs9297994	0.0215517	0.530172	0.967575
233	Triglycerides || id:ebi-a-GCST90018975	IgA nephropathy || id:ebi-a-GCST90018866	ebi-a-GCST90018975	ebi-a-GCST90018866	477784	rs940904	-0.188312	0.863636	0.827394
234	Triglycerides || id:ebi-a-GCST90018975	IgA nephropathy || id:ebi-a-GCST90018866	ebi-a-GCST90018975	ebi-a-GCST90018866	477784	rs9425589	-0.42623	0.959016	0.656721
235	Triglycerides || id:ebi-a-GCST90018975	IgA nephropathy || id:ebi-a-GCST90018866	ebi-a-GCST90018975	ebi-a-GCST90018866	477784	rs943265	-0.224852	0.923077	0.807549
236	Triglycerides || id:ebi-a-GCST90018975	IgA nephropathy || id:ebi-a-GCST90018866	ebi-a-GCST90018975	ebi-a-GCST90018866	477784	rs964184	0.101385	0.0763734	0.184348
237	Triglycerides || id:ebi-a-GCST90018975	IgA nephropathy || id:ebi-a-GCST90018866	ebi-a-GCST90018975	ebi-a-GCST90018866	477784	rs9831084	0.289062	0.914062	0.751821
238	Triglycerides || id:ebi-a-GCST90018975	IgA nephropathy || id:ebi-a-GCST90018866	ebi-a-GCST90018975	ebi-a-GCST90018866	477784	rs9844972	-0.160287	0.550239	0.770819
239	Triglycerides || id:ebi-a-GCST90018975	IgA nephropathy || id:ebi-a-GCST90018866	ebi-a-GCST90018975	ebi-a-GCST90018866	477784	rs988260	3.07759	1.00862	0.00227866
240	Triglycerides || id:ebi-a-GCST90018975	IgA nephropathy || id:ebi-a-GCST90018866	ebi-a-GCST90018975	ebi-a-GCST90018866	477784	rs9892862	0.430769	1.07692	0.689157
241	Triglycerides || id:ebi-a-GCST90018975	IgA nephropathy || id:ebi-a-GCST90018866	ebi-a-GCST90018975	ebi-a-GCST90018866	477784	rs998584	0.994475	0.323204	0.00209149
242	Triglycerides || id:ebi-a-GCST90018975	IgA nephropathy || id:ebi-a-GCST90018866	ebi-a-GCST90018975	ebi-a-GCST90018866	477784	All - Inverse variance weighted	0.107996	0.0378976	0.00437637
243	Triglycerides || id:ebi-a-GCST90018975	IgA nephropathy || id:ebi-a-GCST90018866	ebi-a-GCST90018975	ebi-a-GCST90018866	477784	All - MR Egger	0.0330369	0.0558457	0.554695
Transferrin Saturation
	exposure	outcome	id.exposure	id.outcome	samplesize	SNP	b	se	p
1	Transferrin Saturation || id:ieu-a-1051	IgA nephropathy || id:ebi-a-GCST90018866	ieu-a-1051	ebi-a-GCST90018866	477784	rs1800562	0.0838531	0.037422	0.0250429
2	Transferrin Saturation || id:ieu-a-1051	IgA nephropathy || id:ebi-a-GCST90018866	ieu-a-1051	ebi-a-GCST90018866	477784	rs8177272	0.256701	0.126804	0.04293
3	Transferrin Saturation || id:ieu-a-1051	IgA nephropathy || id:ebi-a-GCST90018866	ieu-a-1051	ebi-a-GCST90018866	477784	rs855791	0.0676731	0.0614263	0.270594
4	Transferrin Saturation || id:ieu-a-1051	IgA nephropathy || id:ebi-a-GCST90018866	ieu-a-1051	ebi-a-GCST90018866	477784	All - Inverse variance weighted	0.0900584	0.0309894	0.00365957
5	Transferrin Saturation || id:ieu-a-1051	IgA nephropathy || id:ebi-a-GCST90018866	ieu-a-1051	ebi-a-GCST90018866	477784	All - MR Egger	0.0528514	0.0535343	0.504087

## Sheet: Physical measurement
Influence of Physical measurement on IgAN
Waist circumference
	exposure	outcome	id.exposure	id.outcome	samplesize	SNP	b	se	p
1	Waist circumference || id:ukb-b-9405	IgA nephropathy || id:ebi-a-GCST90018866	ukb-b-9405	ebi-a-GCST90018866	477784	rs1013402	0.486238	0.498195	0.329064
2	Waist circumference || id:ukb-b-9405	IgA nephropathy || id:ebi-a-GCST90018866	ukb-b-9405	ebi-a-GCST90018866	477784	rs10150482	-1.24787	0.642153	0.0519845
3	Waist circumference || id:ukb-b-9405	IgA nephropathy || id:ebi-a-GCST90018866	ukb-b-9405	ebi-a-GCST90018866	477784	rs10184230	-0.231092	1.0069	0.818474
4	Waist circumference || id:ukb-b-9405	IgA nephropathy || id:ebi-a-GCST90018866	ukb-b-9405	ebi-a-GCST90018866	477784	rs10185199	0.506422	1.17001	0.665134
5	Waist circumference || id:ukb-b-9405	IgA nephropathy || id:ebi-a-GCST90018866	ukb-b-9405	ebi-a-GCST90018866	477784	rs1019240	-0.338647	0.991752	0.732755
6	Waist circumference || id:ukb-b-9405	IgA nephropathy || id:ebi-a-GCST90018866	ukb-b-9405	ebi-a-GCST90018866	477784	rs10236214	-0.347851	0.884122	0.693993
7	Waist circumference || id:ukb-b-9405	IgA nephropathy || id:ebi-a-GCST90018866	ukb-b-9405	ebi-a-GCST90018866	477784	rs10248298	1.10145	0.912842	0.227582
8	Waist circumference || id:ukb-b-9405	IgA nephropathy || id:ebi-a-GCST90018866	ukb-b-9405	ebi-a-GCST90018866	477784	rs1025065	2.58654	1.17658	0.0279244
9	Waist circumference || id:ukb-b-9405	IgA nephropathy || id:ebi-a-GCST90018866	ukb-b-9405	ebi-a-GCST90018866	477784	rs10257197	2.33185	1.03996	0.0249461
10	Waist circumference || id:ukb-b-9405	IgA nephropathy || id:ebi-a-GCST90018866	ukb-b-9405	ebi-a-GCST90018866	477784	rs10269774	0.677275	1.03682	0.513611
11	Waist circumference || id:ukb-b-9405	IgA nephropathy || id:ebi-a-GCST90018866	ukb-b-9405	ebi-a-GCST90018866	477784	rs1037702	-0.265041	1.17796	0.821979
12	Waist circumference || id:ukb-b-9405	IgA nephropathy || id:ebi-a-GCST90018866	ukb-b-9405	ebi-a-GCST90018866	477784	rs10423928	0.0225945	0.553566	0.967442
13	Waist circumference || id:ukb-b-9405	IgA nephropathy || id:ebi-a-GCST90018866	ukb-b-9405	ebi-a-GCST90018866	477784	rs10471636	1.12748	1.17694	0.338071
14	Waist circumference || id:ukb-b-9405	IgA nephropathy || id:ebi-a-GCST90018866	ukb-b-9405	ebi-a-GCST90018866	477784	rs10490869	0.526351	0.881332	0.550359
15	Waist circumference || id:ukb-b-9405	IgA nephropathy || id:ebi-a-GCST90018866	ukb-b-9405	ebi-a-GCST90018866	477784	rs10499014	0.700159	0.993774	0.481093
16	Waist circumference || id:ukb-b-9405	IgA nephropathy || id:ebi-a-GCST90018866	ukb-b-9405	ebi-a-GCST90018866	477784	rs10505836	0.484594	1.10671	0.661481
17	Waist circumference || id:ukb-b-9405	IgA nephropathy || id:ebi-a-GCST90018866	ukb-b-9405	ebi-a-GCST90018866	477784	rs1051613	-0.492364	1.17564	0.67536
18	Waist circumference || id:ukb-b-9405	IgA nephropathy || id:ebi-a-GCST90018866	ukb-b-9405	ebi-a-GCST90018866	477784	rs1056441	2.01475	0.975894	0.0389688
19	Waist circumference || id:ukb-b-9405	IgA nephropathy || id:ebi-a-GCST90018866	ukb-b-9405	ebi-a-GCST90018866	477784	rs10732335	1.10573	0.793683	0.163571
20	Waist circumference || id:ukb-b-9405	IgA nephropathy || id:ebi-a-GCST90018866	ukb-b-9405	ebi-a-GCST90018866	477784	rs10757898	-0.220728	1.18391	0.852099
21	Waist circumference || id:ukb-b-9405	IgA nephropathy || id:ebi-a-GCST90018866	ukb-b-9405	ebi-a-GCST90018866	477784	rs1078455	-0.214794	1.13662	0.850111
22	Waist circumference || id:ukb-b-9405	IgA nephropathy || id:ebi-a-GCST90018866	ukb-b-9405	ebi-a-GCST90018866	477784	rs10787738	0.111063	0.881972	0.899791
23	Waist circumference || id:ukb-b-9405	IgA nephropathy || id:ebi-a-GCST90018866	ukb-b-9405	ebi-a-GCST90018866	477784	rs10795418	1.27555	0.976347	0.191399
24	Waist circumference || id:ukb-b-9405	IgA nephropathy || id:ebi-a-GCST90018866	ukb-b-9405	ebi-a-GCST90018866	477784	rs10803762	1.39806	1.04645	0.181549
25	Waist circumference || id:ukb-b-9405	IgA nephropathy || id:ebi-a-GCST90018866	ukb-b-9405	ebi-a-GCST90018866	477784	rs10824211	0.663808	1.12184	0.554041
26	Waist circumference || id:ukb-b-9405	IgA nephropathy || id:ebi-a-GCST90018866	ukb-b-9405	ebi-a-GCST90018866	477784	rs10827380	-0.0344519	1.07662	0.974472
27	Waist circumference || id:ukb-b-9405	IgA nephropathy || id:ebi-a-GCST90018866	ukb-b-9405	ebi-a-GCST90018866	477784	rs10835676	1.86217	1.10111	0.0908031
28	Waist circumference || id:ukb-b-9405	IgA nephropathy || id:ebi-a-GCST90018866	ukb-b-9405	ebi-a-GCST90018866	477784	rs10938398	0.112554	0.531256	0.832213
29	Waist circumference || id:ukb-b-9405	IgA nephropathy || id:ebi-a-GCST90018866	ukb-b-9405	ebi-a-GCST90018866	477784	rs10947793	1.91806	0.951168	0.0437447
30	Waist circumference || id:ukb-b-9405	IgA nephropathy || id:ebi-a-GCST90018866	ukb-b-9405	ebi-a-GCST90018866	477784	rs10957087	-1.01121	1.13313	0.372176
31	Waist circumference || id:ukb-b-9405	IgA nephropathy || id:ebi-a-GCST90018866	ukb-b-9405	ebi-a-GCST90018866	477784	rs10992854	0.186592	1.11067	0.866583
32	Waist circumference || id:ukb-b-9405	IgA nephropathy || id:ebi-a-GCST90018866	ukb-b-9405	ebi-a-GCST90018866	477784	rs11012732	1.23491	0.640708	0.0539274
33	Waist circumference || id:ukb-b-9405	IgA nephropathy || id:ebi-a-GCST90018866	ukb-b-9405	ebi-a-GCST90018866	477784	rs11058233	-1.221	0.845309	0.148614
34	Waist circumference || id:ukb-b-9405	IgA nephropathy || id:ebi-a-GCST90018866	ukb-b-9405	ebi-a-GCST90018866	477784	rs1108548	0.0164318	1.06807	0.987725
35	Waist circumference || id:ukb-b-9405	IgA nephropathy || id:ebi-a-GCST90018866	ukb-b-9405	ebi-a-GCST90018866	477784	rs11099020	-1.39619	1.08494	0.198134
36	Waist circumference || id:ukb-b-9405	IgA nephropathy || id:ebi-a-GCST90018866	ukb-b-9405	ebi-a-GCST90018866	477784	rs1111817	-0.0473498	1.15534	0.967309
37	Waist circumference || id:ukb-b-9405	IgA nephropathy || id:ebi-a-GCST90018866	ukb-b-9405	ebi-a-GCST90018866	477784	rs111258054	0.344767	0.952811	0.71747
38	Waist circumference || id:ukb-b-9405	IgA nephropathy || id:ebi-a-GCST90018866	ukb-b-9405	ebi-a-GCST90018866	477784	rs11150745	-0.627922	0.777131	0.419091
39	Waist circumference || id:ukb-b-9405	IgA nephropathy || id:ebi-a-GCST90018866	ukb-b-9405	ebi-a-GCST90018866	477784	rs11160600	0.581788	1.11371	0.6014
40	Waist circumference || id:ukb-b-9405	IgA nephropathy || id:ebi-a-GCST90018866	ukb-b-9405	ebi-a-GCST90018866	477784	rs11162968	-0.261688	1.02222	0.797951
41	Waist circumference || id:ukb-b-9405	IgA nephropathy || id:ebi-a-GCST90018866	ukb-b-9405	ebi-a-GCST90018866	477784	rs11165493	0.501971	1.14338	0.660644
42	Waist circumference || id:ukb-b-9405	IgA nephropathy || id:ebi-a-GCST90018866	ukb-b-9405	ebi-a-GCST90018866	477784	rs1117619	0.00829786	1.11191	0.994046
43	Waist circumference || id:ukb-b-9405	IgA nephropathy || id:ebi-a-GCST90018866	ukb-b-9405	ebi-a-GCST90018866	477784	rs11196657	-0.176776	1.10083	0.872421
44	Waist circumference || id:ukb-b-9405	IgA nephropathy || id:ebi-a-GCST90018866	ukb-b-9405	ebi-a-GCST90018866	477784	rs11215381	0.12527	1.0469	0.904754
45	Waist circumference || id:ukb-b-9405	IgA nephropathy || id:ebi-a-GCST90018866	ukb-b-9405	ebi-a-GCST90018866	477784	rs11218510	1.67356	1.03188	0.104836
46	Waist circumference || id:ukb-b-9405	IgA nephropathy || id:ebi-a-GCST90018866	ukb-b-9405	ebi-a-GCST90018866	477784	rs11223204	0.425692	0.965994	0.659446
47	Waist circumference || id:ukb-b-9405	IgA nephropathy || id:ebi-a-GCST90018866	ukb-b-9405	ebi-a-GCST90018866	477784	rs113132247	0.738403	1.0586	0.485471
48	Waist circumference || id:ukb-b-9405	IgA nephropathy || id:ebi-a-GCST90018866	ukb-b-9405	ebi-a-GCST90018866	477784	rs113866544	0.0131908	0.761768	0.986185
49	Waist circumference || id:ukb-b-9405	IgA nephropathy || id:ebi-a-GCST90018866	ukb-b-9405	ebi-a-GCST90018866	477784	rs114964326	0.584463	1.15564	0.613034
50	Waist circumference || id:ukb-b-9405	IgA nephropathy || id:ebi-a-GCST90018866	ukb-b-9405	ebi-a-GCST90018866	477784	rs115056380	0.933738	1.14077	0.413061
51	Waist circumference || id:ukb-b-9405	IgA nephropathy || id:ebi-a-GCST90018866	ukb-b-9405	ebi-a-GCST90018866	477784	rs11603984	-1.05983	1.00095	0.28968
52	Waist circumference || id:ukb-b-9405	IgA nephropathy || id:ebi-a-GCST90018866	ukb-b-9405	ebi-a-GCST90018866	477784	rs11614326	-1.3352	1.15003	0.245635
53	Waist circumference || id:ukb-b-9405	IgA nephropathy || id:ebi-a-GCST90018866	ukb-b-9405	ebi-a-GCST90018866	477784	rs11636611	-0.102666	1.09199	0.925096
54	Waist circumference || id:ukb-b-9405	IgA nephropathy || id:ebi-a-GCST90018866	ukb-b-9405	ebi-a-GCST90018866	477784	rs11639596	-0.387466	1.13713	0.733299
55	Waist circumference || id:ukb-b-9405	IgA nephropathy || id:ebi-a-GCST90018866	ukb-b-9405	ebi-a-GCST90018866	477784	rs11653367	1.63517	0.824179	0.0472558
56	Waist circumference || id:ukb-b-9405	IgA nephropathy || id:ebi-a-GCST90018866	ukb-b-9405	ebi-a-GCST90018866	477784	rs11675464	1.09111	1.03789	0.293129
57	Waist circumference || id:ukb-b-9405	IgA nephropathy || id:ebi-a-GCST90018866	ukb-b-9405	ebi-a-GCST90018866	477784	rs11704728	1.94288	1.10272	0.0780854
58	Waist circumference || id:ukb-b-9405	IgA nephropathy || id:ebi-a-GCST90018866	ukb-b-9405	ebi-a-GCST90018866	477784	rs11757278	1.50188	0.985607	0.127556
59	Waist circumference || id:ukb-b-9405	IgA nephropathy || id:ebi-a-GCST90018866	ukb-b-9405	ebi-a-GCST90018866	477784	rs11767811	0.0798164	0.997705	0.936237
60	Waist circumference || id:ukb-b-9405	IgA nephropathy || id:ebi-a-GCST90018866	ukb-b-9405	ebi-a-GCST90018866	477784	rs11773362	1.36487	1.17398	0.244991
61	Waist circumference || id:ukb-b-9405	IgA nephropathy || id:ebi-a-GCST90018866	ukb-b-9405	ebi-a-GCST90018866	477784	rs11787216	-0.425902	1.0691	0.690355
62	Waist circumference || id:ukb-b-9405	IgA nephropathy || id:ebi-a-GCST90018866	ukb-b-9405	ebi-a-GCST90018866	477784	rs1182199	0.214503	0.93198	0.817968
63	Waist circumference || id:ukb-b-9405	IgA nephropathy || id:ebi-a-GCST90018866	ukb-b-9405	ebi-a-GCST90018866	477784	rs11824092	1.60115	0.968697	0.0983527
64	Waist circumference || id:ukb-b-9405	IgA nephropathy || id:ebi-a-GCST90018866	ukb-b-9405	ebi-a-GCST90018866	477784	rs1183668	0.0165853	1.00341	0.986812
65	Waist circumference || id:ukb-b-9405	IgA nephropathy || id:ebi-a-GCST90018866	ukb-b-9405	ebi-a-GCST90018866	477784	rs11842871	0.938394	1.03223	0.363302
66	Waist circumference || id:ukb-b-9405	IgA nephropathy || id:ebi-a-GCST90018866	ukb-b-9405	ebi-a-GCST90018866	477784	rs1188209	-1.45511	1.15237	0.206693
67	Waist circumference || id:ukb-b-9405	IgA nephropathy || id:ebi-a-GCST90018866	ukb-b-9405	ebi-a-GCST90018866	477784	rs11898037	1.11643	1.14481	0.329458
68	Waist circumference || id:ukb-b-9405	IgA nephropathy || id:ebi-a-GCST90018866	ukb-b-9405	ebi-a-GCST90018866	477784	rs1191600	-0.95366	1.1018	0.386739
69	Waist circumference || id:ukb-b-9405	IgA nephropathy || id:ebi-a-GCST90018866	ukb-b-9405	ebi-a-GCST90018866	477784	rs12001437	-0.777456	1.10673	0.48238
70	Waist circumference || id:ukb-b-9405	IgA nephropathy || id:ebi-a-GCST90018866	ukb-b-9405	ebi-a-GCST90018866	477784	rs12042959	0.843712	1.11156	0.447831
71	Waist circumference || id:ukb-b-9405	IgA nephropathy || id:ebi-a-GCST90018866	ukb-b-9405	ebi-a-GCST90018866	477784	rs12072739	0.117207	0.863632	0.892047
72	Waist circumference || id:ukb-b-9405	IgA nephropathy || id:ebi-a-GCST90018866	ukb-b-9405	ebi-a-GCST90018866	477784	rs12103006	1.33035	0.945672	0.159493
73	Waist circumference || id:ukb-b-9405	IgA nephropathy || id:ebi-a-GCST90018866	ukb-b-9405	ebi-a-GCST90018866	477784	rs12107172	-0.554652	1.07743	0.606698
74	Waist circumference || id:ukb-b-9405	IgA nephropathy || id:ebi-a-GCST90018866	ukb-b-9405	ebi-a-GCST90018866	477784	rs12140153	0.470038	0.763342	0.538051
75	Waist circumference || id:ukb-b-9405	IgA nephropathy || id:ebi-a-GCST90018866	ukb-b-9405	ebi-a-GCST90018866	477784	rs1218824	-0.52838	0.984709	0.591554
76	Waist circumference || id:ukb-b-9405	IgA nephropathy || id:ebi-a-GCST90018866	ukb-b-9405	ebi-a-GCST90018866	477784	rs12225345	1.11658	1.07548	0.299169
77	Waist circumference || id:ukb-b-9405	IgA nephropathy || id:ebi-a-GCST90018866	ukb-b-9405	ebi-a-GCST90018866	477784	rs12245654	0.321083	0.976266	0.74224
78	Waist circumference || id:ukb-b-9405	IgA nephropathy || id:ebi-a-GCST90018866	ukb-b-9405	ebi-a-GCST90018866	477784	rs12273545	-1.20824	1.13637	0.287673
79	Waist circumference || id:ukb-b-9405	IgA nephropathy || id:ebi-a-GCST90018866	ukb-b-9405	ebi-a-GCST90018866	477784	rs12287076	-0.104445	0.631415	0.868619
80	Waist circumference || id:ukb-b-9405	IgA nephropathy || id:ebi-a-GCST90018866	ukb-b-9405	ebi-a-GCST90018866	477784	rs1229984	-0.0497715	1.29406	0.96932
81	Waist circumference || id:ukb-b-9405	IgA nephropathy || id:ebi-a-GCST90018866	ukb-b-9405	ebi-a-GCST90018866	477784	rs12375196	-1.59622	0.892675	0.0737541
82	Waist circumference || id:ukb-b-9405	IgA nephropathy || id:ebi-a-GCST90018866	ukb-b-9405	ebi-a-GCST90018866	477784	rs12462975	0.387685	0.706956	0.583426
83	Waist circumference || id:ukb-b-9405	IgA nephropathy || id:ebi-a-GCST90018866	ukb-b-9405	ebi-a-GCST90018866	477784	rs12463617	0.437582	0.356548	0.21972
84	Waist circumference || id:ukb-b-9405	IgA nephropathy || id:ebi-a-GCST90018866	ukb-b-9405	ebi-a-GCST90018866	477784	rs12478299	0.639055	1.15721	0.580785
85	Waist circumference || id:ukb-b-9405	IgA nephropathy || id:ebi-a-GCST90018866	ukb-b-9405	ebi-a-GCST90018866	477784	rs12549000	-0.249831	1.15775	0.829152
86	Waist circumference || id:ukb-b-9405	IgA nephropathy || id:ebi-a-GCST90018866	ukb-b-9405	ebi-a-GCST90018866	477784	rs12877270	0.904252	1.00662	0.369023
87	Waist circumference || id:ukb-b-9405	IgA nephropathy || id:ebi-a-GCST90018866	ukb-b-9405	ebi-a-GCST90018866	477784	rs12880641	0.895637	0.888414	0.313392
88	Waist circumference || id:ukb-b-9405	IgA nephropathy || id:ebi-a-GCST90018866	ukb-b-9405	ebi-a-GCST90018866	477784	rs12926311	1.20408	0.979322	0.218881
89	Waist circumference || id:ukb-b-9405	IgA nephropathy || id:ebi-a-GCST90018866	ukb-b-9405	ebi-a-GCST90018866	477784	rs1296328	-0.272909	0.894536	0.760302
90	Waist circumference || id:ukb-b-9405	IgA nephropathy || id:ebi-a-GCST90018866	ukb-b-9405	ebi-a-GCST90018866	477784	rs12983532	0.0533461	0.900216	0.952746
91	Waist circumference || id:ukb-b-9405	IgA nephropathy || id:ebi-a-GCST90018866	ukb-b-9405	ebi-a-GCST90018866	477784	rs13033310	0.932182	1.07559	0.386125
92	Waist circumference || id:ukb-b-9405	IgA nephropathy || id:ebi-a-GCST90018866	ukb-b-9405	ebi-a-GCST90018866	477784	rs13163306	-0.141563	1.18306	0.904754
93	Waist circumference || id:ukb-b-9405	IgA nephropathy || id:ebi-a-GCST90018866	ukb-b-9405	ebi-a-GCST90018866	477784	rs13182474	-0.0085306	1.06633	0.993617
94	Waist circumference || id:ukb-b-9405	IgA nephropathy || id:ebi-a-GCST90018866	ukb-b-9405	ebi-a-GCST90018866	477784	rs1320903	0.363168	0.732193	0.619894
95	Waist circumference || id:ukb-b-9405	IgA nephropathy || id:ebi-a-GCST90018866	ukb-b-9405	ebi-a-GCST90018866	477784	rs1321521	1.42122	0.86263	0.0994469
96	Waist circumference || id:ukb-b-9405	IgA nephropathy || id:ebi-a-GCST90018866	ukb-b-9405	ebi-a-GCST90018866	477784	rs1327259	0.690465	1.0357	0.504985
97	Waist circumference || id:ukb-b-9405	IgA nephropathy || id:ebi-a-GCST90018866	ukb-b-9405	ebi-a-GCST90018866	477784	rs13288841	0.666663	0.650915	0.305744
98	Waist circumference || id:ukb-b-9405	IgA nephropathy || id:ebi-a-GCST90018866	ukb-b-9405	ebi-a-GCST90018866	477784	rs13322435	0.489499	0.701812	0.485503
99	Waist circumference || id:ukb-b-9405	IgA nephropathy || id:ebi-a-GCST90018866	ukb-b-9405	ebi-a-GCST90018866	477784	rs13333747	0.127877	0.670253	0.848691
100	Waist circumference || id:ukb-b-9405	IgA nephropathy || id:ebi-a-GCST90018866	ukb-b-9405	ebi-a-GCST90018866	477784	rs1336486	2.23397	0.992874	0.0244489
101	Waist circumference || id:ukb-b-9405	IgA nephropathy || id:ebi-a-GCST90018866	ukb-b-9405	ebi-a-GCST90018866	477784	rs13410783	0.630946	0.857803	0.462012
102	Waist circumference || id:ukb-b-9405	IgA nephropathy || id:ebi-a-GCST90018866	ukb-b-9405	ebi-a-GCST90018866	477784	rs13420048	0.299616	0.90634	0.740963
103	Waist circumference || id:ukb-b-9405	IgA nephropathy || id:ebi-a-GCST90018866	ukb-b-9405	ebi-a-GCST90018866	477784	rs13427822	-0.805682	0.932895	0.387788
104	Waist circumference || id:ukb-b-9405	IgA nephropathy || id:ebi-a-GCST90018866	ukb-b-9405	ebi-a-GCST90018866	477784	rs1346841	1.45231	1.12224	0.195625
105	Waist circumference || id:ukb-b-9405	IgA nephropathy || id:ebi-a-GCST90018866	ukb-b-9405	ebi-a-GCST90018866	477784	rs1357079	2.42332	1.05517	0.021641
106	Waist circumference || id:ukb-b-9405	IgA nephropathy || id:ebi-a-GCST90018866	ukb-b-9405	ebi-a-GCST90018866	477784	rs1360201	-0.387984	1.18437	0.743225
107	Waist circumference || id:ukb-b-9405	IgA nephropathy || id:ebi-a-GCST90018866	ukb-b-9405	ebi-a-GCST90018866	477784	rs1411432	-0.673172	0.99976	0.500735
108	Waist circumference || id:ukb-b-9405	IgA nephropathy || id:ebi-a-GCST90018866	ukb-b-9405	ebi-a-GCST90018866	477784	rs1436348	0.776441	0.944536	0.411058
109	Waist circumference || id:ukb-b-9405	IgA nephropathy || id:ebi-a-GCST90018866	ukb-b-9405	ebi-a-GCST90018866	477784	rs1441264	0.233186	0.806156	0.772385
110	Waist circumference || id:ukb-b-9405	IgA nephropathy || id:ebi-a-GCST90018866	ukb-b-9405	ebi-a-GCST90018866	477784	rs145350287	-0.725973	0.918325	0.429212
111	Waist circumference || id:ukb-b-9405	IgA nephropathy || id:ebi-a-GCST90018866	ukb-b-9405	ebi-a-GCST90018866	477784	rs1458156	0.342381	0.794325	0.666443
112	Waist circumference || id:ukb-b-9405	IgA nephropathy || id:ebi-a-GCST90018866	ukb-b-9405	ebi-a-GCST90018866	477784	rs1502317	0.949985	0.748473	0.204359
113	Waist circumference || id:ukb-b-9405	IgA nephropathy || id:ebi-a-GCST90018866	ukb-b-9405	ebi-a-GCST90018866	477784	rs1559900	0.853336	1.00991	0.398132
114	Waist circumference || id:ukb-b-9405	IgA nephropathy || id:ebi-a-GCST90018866	ukb-b-9405	ebi-a-GCST90018866	477784	rs1570298	0.523034	1.11249	0.638248
115	Waist circumference || id:ukb-b-9405	IgA nephropathy || id:ebi-a-GCST90018866	ukb-b-9405	ebi-a-GCST90018866	477784	rs1582931	0.750642	0.844473	0.374063
116	Waist circumference || id:ukb-b-9405	IgA nephropathy || id:ebi-a-GCST90018866	ukb-b-9405	ebi-a-GCST90018866	477784	rs1609010	0.16071	0.783463	0.837472
117	Waist circumference || id:ukb-b-9405	IgA nephropathy || id:ebi-a-GCST90018866	ukb-b-9405	ebi-a-GCST90018866	477784	rs1609303	0.451979	0.792601	0.56851
118	Waist circumference || id:ukb-b-9405	IgA nephropathy || id:ebi-a-GCST90018866	ukb-b-9405	ebi-a-GCST90018866	477784	rs1619442	0.809831	1.02456	0.429283
119	Waist circumference || id:ukb-b-9405	IgA nephropathy || id:ebi-a-GCST90018866	ukb-b-9405	ebi-a-GCST90018866	477784	rs1625623	0.176897	1.13587	0.87624
120	Waist circumference || id:ukb-b-9405	IgA nephropathy || id:ebi-a-GCST90018866	ukb-b-9405	ebi-a-GCST90018866	477784	rs1657930	-2.40032	1.03172	0.0199903
121	Waist circumference || id:ukb-b-9405	IgA nephropathy || id:ebi-a-GCST90018866	ukb-b-9405	ebi-a-GCST90018866	477784	rs1711171	-0.364392	0.76864	0.635447
122	Waist circumference || id:ukb-b-9405	IgA nephropathy || id:ebi-a-GCST90018866	ukb-b-9405	ebi-a-GCST90018866	477784	rs17296856	1.33779	0.832117	0.107903
123	Waist circumference || id:ukb-b-9405	IgA nephropathy || id:ebi-a-GCST90018866	ukb-b-9405	ebi-a-GCST90018866	477784	rs1731246	1.21657	1.14053	0.286122
124	Waist circumference || id:ukb-b-9405	IgA nephropathy || id:ebi-a-GCST90018866	ukb-b-9405	ebi-a-GCST90018866	477784	rs17446091	0.55652	0.978939	0.5697
125	Waist circumference || id:ukb-b-9405	IgA nephropathy || id:ebi-a-GCST90018866	ukb-b-9405	ebi-a-GCST90018866	477784	rs1752169	0.447296	0.943515	0.635447
126	Waist circumference || id:ukb-b-9405	IgA nephropathy || id:ebi-a-GCST90018866	ukb-b-9405	ebi-a-GCST90018866	477784	rs17681738	-1.15726	1.17624	0.325179
127	Waist circumference || id:ukb-b-9405	IgA nephropathy || id:ebi-a-GCST90018866	ukb-b-9405	ebi-a-GCST90018866	477784	rs1788808	0.451493	0.561965	0.421733
128	Waist circumference || id:ukb-b-9405	IgA nephropathy || id:ebi-a-GCST90018866	ukb-b-9405	ebi-a-GCST90018866	477784	rs1799923	-0.84118	1.069	0.431349
129	Waist circumference || id:ukb-b-9405	IgA nephropathy || id:ebi-a-GCST90018866	ukb-b-9405	ebi-a-GCST90018866	477784	rs1834144	-0.287372	0.821063	0.726339
130	Waist circumference || id:ukb-b-9405	IgA nephropathy || id:ebi-a-GCST90018866	ukb-b-9405	ebi-a-GCST90018866	477784	rs1861410	-1.03692	0.730839	0.155956
131	Waist circumference || id:ukb-b-9405	IgA nephropathy || id:ebi-a-GCST90018866	ukb-b-9405	ebi-a-GCST90018866	477784	rs1902066	0.0182605	1.07737	0.986477
132	Waist circumference || id:ukb-b-9405	IgA nephropathy || id:ebi-a-GCST90018866	ukb-b-9405	ebi-a-GCST90018866	477784	rs1942826	0.0119067	1.04779	0.990933
133	Waist circumference || id:ukb-b-9405	IgA nephropathy || id:ebi-a-GCST90018866	ukb-b-9405	ebi-a-GCST90018866	477784	rs2020942	2.62748	1.09709	0.0166223
134	Waist circumference || id:ukb-b-9405	IgA nephropathy || id:ebi-a-GCST90018866	ukb-b-9405	ebi-a-GCST90018866	477784	rs2074881	1.08392	1.05682	0.305061
135	Waist circumference || id:ukb-b-9405	IgA nephropathy || id:ebi-a-GCST90018866	ukb-b-9405	ebi-a-GCST90018866	477784	rs2133561	2.0173	0.988231	0.0412188
136	Waist circumference || id:ukb-b-9405	IgA nephropathy || id:ebi-a-GCST90018866	ukb-b-9405	ebi-a-GCST90018866	477784	rs215669	-0.81538	0.959271	0.395325
137	Waist circumference || id:ukb-b-9405	IgA nephropathy || id:ebi-a-GCST90018866	ukb-b-9405	ebi-a-GCST90018866	477784	rs2161097	1.27475	0.819483	0.119814
138	Waist circumference || id:ukb-b-9405	IgA nephropathy || id:ebi-a-GCST90018866	ukb-b-9405	ebi-a-GCST90018866	477784	rs2172131	1.23211	0.969263	0.203662
139	Waist circumference || id:ukb-b-9405	IgA nephropathy || id:ebi-a-GCST90018866	ukb-b-9405	ebi-a-GCST90018866	477784	rs217672	1.76734	1.03684	0.0882792
140	Waist circumference || id:ukb-b-9405	IgA nephropathy || id:ebi-a-GCST90018866	ukb-b-9405	ebi-a-GCST90018866	477784	rs2180454	0.817471	0.767421	0.286778
141	Waist circumference || id:ukb-b-9405	IgA nephropathy || id:ebi-a-GCST90018866	ukb-b-9405	ebi-a-GCST90018866	477784	rs2183947	-0.711105	0.629577	0.258688
142	Waist circumference || id:ukb-b-9405	IgA nephropathy || id:ebi-a-GCST90018866	ukb-b-9405	ebi-a-GCST90018866	477784	rs2225909	1.52561	0.873584	0.0807455
143	Waist circumference || id:ukb-b-9405	IgA nephropathy || id:ebi-a-GCST90018866	ukb-b-9405	ebi-a-GCST90018866	477784	rs2253310	-1.22494	0.65916	0.0631217
144	Waist circumference || id:ukb-b-9405	IgA nephropathy || id:ebi-a-GCST90018866	ukb-b-9405	ebi-a-GCST90018866	477784	rs2302209	0.801698	0.650434	0.217741
145	Waist circumference || id:ukb-b-9405	IgA nephropathy || id:ebi-a-GCST90018866	ukb-b-9405	ebi-a-GCST90018866	477784	rs2306593	0.88936	0.758572	0.241031
146	Waist circumference || id:ukb-b-9405	IgA nephropathy || id:ebi-a-GCST90018866	ukb-b-9405	ebi-a-GCST90018866	477784	rs2307111	0.337891	0.496408	0.496079
147	Waist circumference || id:ukb-b-9405	IgA nephropathy || id:ebi-a-GCST90018866	ukb-b-9405	ebi-a-GCST90018866	477784	rs2376885	-0.150627	1.16736	0.897332
148	Waist circumference || id:ukb-b-9405	IgA nephropathy || id:ebi-a-GCST90018866	ukb-b-9405	ebi-a-GCST90018866	477784	rs2439823	0.837338	0.753604	0.266521
149	Waist circumference || id:ukb-b-9405	IgA nephropathy || id:ebi-a-GCST90018866	ukb-b-9405	ebi-a-GCST90018866	477784	rs245767	2.32915	0.897408	0.00944754
150	Waist circumference || id:ukb-b-9405	IgA nephropathy || id:ebi-a-GCST90018866	ukb-b-9405	ebi-a-GCST90018866	477784	rs2470549	-0.025096	0.987109	0.979717
151	Waist circumference || id:ukb-b-9405	IgA nephropathy || id:ebi-a-GCST90018866	ukb-b-9405	ebi-a-GCST90018866	477784	rs2470946	-0.282365	1.01823	0.781541
152	Waist circumference || id:ukb-b-9405	IgA nephropathy || id:ebi-a-GCST90018866	ukb-b-9405	ebi-a-GCST90018866	477784	rs2482704	1.07227	1.02039	0.293329
153	Waist circumference || id:ukb-b-9405	IgA nephropathy || id:ebi-a-GCST90018866	ukb-b-9405	ebi-a-GCST90018866	477784	rs2568958	0.732835	0.703285	0.297404
154	Waist circumference || id:ukb-b-9405	IgA nephropathy || id:ebi-a-GCST90018866	ukb-b-9405	ebi-a-GCST90018866	477784	rs2584205	0.743781	1.18288	0.529488
155	Waist circumference || id:ukb-b-9405	IgA nephropathy || id:ebi-a-GCST90018866	ukb-b-9405	ebi-a-GCST90018866	477784	rs2618039	0.264951	0.993567	0.789726
156	Waist circumference || id:ukb-b-9405	IgA nephropathy || id:ebi-a-GCST90018866	ukb-b-9405	ebi-a-GCST90018866	477784	rs2678204	0.553879	0.78307	0.479369
157	Waist circumference || id:ukb-b-9405	IgA nephropathy || id:ebi-a-GCST90018866	ukb-b-9405	ebi-a-GCST90018866	477784	rs2696309	1.59011	1.14594	0.16526
158	Waist circumference || id:ukb-b-9405	IgA nephropathy || id:ebi-a-GCST90018866	ukb-b-9405	ebi-a-GCST90018866	477784	rs2725371	0.751042	0.822262	0.36104
159	Waist circumference || id:ukb-b-9405	IgA nephropathy || id:ebi-a-GCST90018866	ukb-b-9405	ebi-a-GCST90018866	477784	rs2744938	0.497363	0.513003	0.33229
160	Waist circumference || id:ukb-b-9405	IgA nephropathy || id:ebi-a-GCST90018866	ukb-b-9405	ebi-a-GCST90018866	477784	rs28350	2.1955	1.09775	0.0455003
161	Waist circumference || id:ukb-b-9405	IgA nephropathy || id:ebi-a-GCST90018866	ukb-b-9405	ebi-a-GCST90018866	477784	rs28366156	-0.309071	0.921885	0.737429
162	Waist circumference || id:ukb-b-9405	IgA nephropathy || id:ebi-a-GCST90018866	ukb-b-9405	ebi-a-GCST90018866	477784	rs28375268	-1.23099	0.9328	0.186945
163	Waist circumference || id:ukb-b-9405	IgA nephropathy || id:ebi-a-GCST90018866	ukb-b-9405	ebi-a-GCST90018866	477784	rs28489620	0.942553	1.03922	0.364419
164	Waist circumference || id:ukb-b-9405	IgA nephropathy || id:ebi-a-GCST90018866	ukb-b-9405	ebi-a-GCST90018866	477784	rs28580375	0.705963	1.11844	0.527906
165	Waist circumference || id:ukb-b-9405	IgA nephropathy || id:ebi-a-GCST90018866	ukb-b-9405	ebi-a-GCST90018866	477784	rs2861692	-0.792712	0.780701	0.309923
166	Waist circumference || id:ukb-b-9405	IgA nephropathy || id:ebi-a-GCST90018866	ukb-b-9405	ebi-a-GCST90018866	477784	rs2881479	-3.21313	0.930853	0.000556845
167	Waist circumference || id:ukb-b-9405	IgA nephropathy || id:ebi-a-GCST90018866	ukb-b-9405	ebi-a-GCST90018866	477784	rs2903738	0.142792	1.05215	0.892047
168	Waist circumference || id:ukb-b-9405	IgA nephropathy || id:ebi-a-GCST90018866	ukb-b-9405	ebi-a-GCST90018866	477784	rs3087523	0.379838	1.06717	0.721891
169	Waist circumference || id:ukb-b-9405	IgA nephropathy || id:ebi-a-GCST90018866	ukb-b-9405	ebi-a-GCST90018866	477784	rs308911	0.627456	1.12419	0.576749
170	Waist circumference || id:ukb-b-9405	IgA nephropathy || id:ebi-a-GCST90018866	ukb-b-9405	ebi-a-GCST90018866	477784	rs3113509	2.32781	1.07063	0.0296869
171	Waist circumference || id:ukb-b-9405	IgA nephropathy || id:ebi-a-GCST90018866	ukb-b-9405	ebi-a-GCST90018866	477784	rs319775	-0.118161	1.17177	0.919677
172	Waist circumference || id:ukb-b-9405	IgA nephropathy || id:ebi-a-GCST90018866	ukb-b-9405	ebi-a-GCST90018866	477784	rs3212038	0.742813	0.979881	0.448412
173	Waist circumference || id:ukb-b-9405	IgA nephropathy || id:ebi-a-GCST90018866	ukb-b-9405	ebi-a-GCST90018866	477784	rs34045288	1.39389	0.603693	0.0209467
174	Waist circumference || id:ukb-b-9405	IgA nephropathy || id:ebi-a-GCST90018866	ukb-b-9405	ebi-a-GCST90018866	477784	rs34140906	1.20965	0.85846	0.158808
175	Waist circumference || id:ukb-b-9405	IgA nephropathy || id:ebi-a-GCST90018866	ukb-b-9405	ebi-a-GCST90018866	477784	rs34234296	-0.388678	0.914537	0.670837
176	Waist circumference || id:ukb-b-9405	IgA nephropathy || id:ebi-a-GCST90018866	ukb-b-9405	ebi-a-GCST90018866	477784	rs34483452	-2.05928	0.632202	0.00112474
177	Waist circumference || id:ukb-b-9405	IgA nephropathy || id:ebi-a-GCST90018866	ukb-b-9405	ebi-a-GCST90018866	477784	rs34517439	0.37317	0.585942	0.524209
178	Waist circumference || id:ukb-b-9405	IgA nephropathy || id:ebi-a-GCST90018866	ukb-b-9405	ebi-a-GCST90018866	477784	rs34882821	0.753033	1.15779	0.51543
179	Waist circumference || id:ukb-b-9405	IgA nephropathy || id:ebi-a-GCST90018866	ukb-b-9405	ebi-a-GCST90018866	477784	rs34994596	0.460196	0.872313	0.597805
180	Waist circumference || id:ukb-b-9405	IgA nephropathy || id:ebi-a-GCST90018866	ukb-b-9405	ebi-a-GCST90018866	477784	rs35023999	0.33507	1.03166	0.745343
181	Waist circumference || id:ukb-b-9405	IgA nephropathy || id:ebi-a-GCST90018866	ukb-b-9405	ebi-a-GCST90018866	477784	rs35216639	-0.885871	1.1118	0.425572
182	Waist circumference || id:ukb-b-9405	IgA nephropathy || id:ebi-a-GCST90018866	ukb-b-9405	ebi-a-GCST90018866	477784	rs35243581	0.374331	0.719868	0.603064
183	Waist circumference || id:ukb-b-9405	IgA nephropathy || id:ebi-a-GCST90018866	ukb-b-9405	ebi-a-GCST90018866	477784	rs35681682	-4.83582	9.77998	0.62098
184	Waist circumference || id:ukb-b-9405	IgA nephropathy || id:ebi-a-GCST90018866	ukb-b-9405	ebi-a-GCST90018866	477784	rs35882248	0.203707	0.795732	0.797951
185	Waist circumference || id:ukb-b-9405	IgA nephropathy || id:ebi-a-GCST90018866	ukb-b-9405	ebi-a-GCST90018866	477784	rs36007635	-0.838941	1.02001	0.410801
186	Waist circumference || id:ukb-b-9405	IgA nephropathy || id:ebi-a-GCST90018866	ukb-b-9405	ebi-a-GCST90018866	477784	rs36061954	0.768063	1.03863	0.459606
187	Waist circumference || id:ukb-b-9405	IgA nephropathy || id:ebi-a-GCST90018866	ukb-b-9405	ebi-a-GCST90018866	477784	rs36140	0.912654	1.08266	0.399242
188	Waist circumference || id:ukb-b-9405	IgA nephropathy || id:ebi-a-GCST90018866	ukb-b-9405	ebi-a-GCST90018866	477784	rs36165342	-0.158703	1.08292	0.883486
189	Waist circumference || id:ukb-b-9405	IgA nephropathy || id:ebi-a-GCST90018866	ukb-b-9405	ebi-a-GCST90018866	477784	rs3764002	-0.584679	0.821038	0.47639
190	Waist circumference || id:ukb-b-9405	IgA nephropathy || id:ebi-a-GCST90018866	ukb-b-9405	ebi-a-GCST90018866	477784	rs3768321	1.64096	0.831796	0.0485196
191	Waist circumference || id:ukb-b-9405	IgA nephropathy || id:ebi-a-GCST90018866	ukb-b-9405	ebi-a-GCST90018866	477784	rs3784692	-0.387463	0.640391	0.545151
192	Waist circumference || id:ukb-b-9405	IgA nephropathy || id:ebi-a-GCST90018866	ukb-b-9405	ebi-a-GCST90018866	477784	rs3806114	0.00924693	1.15587	0.993617
193	Waist circumference || id:ukb-b-9405	IgA nephropathy || id:ebi-a-GCST90018866	ukb-b-9405	ebi-a-GCST90018866	477784	rs3807566	-0.246934	0.963042	0.797634
194	Waist circumference || id:ukb-b-9405	IgA nephropathy || id:ebi-a-GCST90018866	ukb-b-9405	ebi-a-GCST90018866	477784	rs3814883	-0.062548	0.487874	0.897987
195	Waist circumference || id:ukb-b-9405	IgA nephropathy || id:ebi-a-GCST90018866	ukb-b-9405	ebi-a-GCST90018866	477784	rs3816760	0.142282	0.943552	0.880138
196	Waist circumference || id:ukb-b-9405	IgA nephropathy || id:ebi-a-GCST90018866	ukb-b-9405	ebi-a-GCST90018866	477784	rs3826408	0.0534526	1.04233	0.959101
197	Waist circumference || id:ukb-b-9405	IgA nephropathy || id:ebi-a-GCST90018866	ukb-b-9405	ebi-a-GCST90018866	477784	rs3845344	-0.465675	1.10831	0.674363
198	Waist circumference || id:ukb-b-9405	IgA nephropathy || id:ebi-a-GCST90018866	ukb-b-9405	ebi-a-GCST90018866	477784	rs3866805	0.950005	1.17071	0.417093
199	Waist circumference || id:ukb-b-9405	IgA nephropathy || id:ebi-a-GCST90018866	ukb-b-9405	ebi-a-GCST90018866	477784	rs3935190	0.483379	0.927137	0.602111
200	Waist circumference || id:ukb-b-9405	IgA nephropathy || id:ebi-a-GCST90018866	ukb-b-9405	ebi-a-GCST90018866	477784	rs3936510	0.831225	1.05726	0.431746
201	Waist circumference || id:ukb-b-9405	IgA nephropathy || id:ebi-a-GCST90018866	ukb-b-9405	ebi-a-GCST90018866	477784	rs400031	-0.628827	1.16664	0.589882
202	Waist circumference || id:ukb-b-9405	IgA nephropathy || id:ebi-a-GCST90018866	ukb-b-9405	ebi-a-GCST90018866	477784	rs40067	-1.33227	0.992794	0.179617
203	Waist circumference || id:ukb-b-9405	IgA nephropathy || id:ebi-a-GCST90018866	ukb-b-9405	ebi-a-GCST90018866	477784	rs4017425	1.10597	1.15534	0.338434
204	Waist circumference || id:ukb-b-9405	IgA nephropathy || id:ebi-a-GCST90018866	ukb-b-9405	ebi-a-GCST90018866	477784	rs4072917	0.563193	0.998387	0.572684
205	Waist circumference || id:ukb-b-9405	IgA nephropathy || id:ebi-a-GCST90018866	ukb-b-9405	ebi-a-GCST90018866	477784	rs4075353	0.368324	1.16164	0.751188
206	Waist circumference || id:ukb-b-9405	IgA nephropathy || id:ebi-a-GCST90018866	ukb-b-9405	ebi-a-GCST90018866	477784	rs41279738	-0.09185	0.700356	0.895659
207	Waist circumference || id:ukb-b-9405	IgA nephropathy || id:ebi-a-GCST90018866	ukb-b-9405	ebi-a-GCST90018866	477784	rs4148155	-1.80759	0.959132	0.0594818
208	Waist circumference || id:ukb-b-9405	IgA nephropathy || id:ebi-a-GCST90018866	ukb-b-9405	ebi-a-GCST90018866	477784	rs4290163	0.711919	1.04591	0.496079
209	Waist circumference || id:ukb-b-9405	IgA nephropathy || id:ebi-a-GCST90018866	ukb-b-9405	ebi-a-GCST90018866	477784	rs429343	0.754966	0.947723	0.425677
210	Waist circumference || id:ukb-b-9405	IgA nephropathy || id:ebi-a-GCST90018866	ukb-b-9405	ebi-a-GCST90018866	477784	rs429358	0.434747	0.589488	0.460818
211	Waist circumference || id:ukb-b-9405	IgA nephropathy || id:ebi-a-GCST90018866	ukb-b-9405	ebi-a-GCST90018866	477784	rs4344019	1.06043	1.05047	0.312745
212	Waist circumference || id:ukb-b-9405	IgA nephropathy || id:ebi-a-GCST90018866	ukb-b-9405	ebi-a-GCST90018866	477784	rs4456769	-1.19402	0.925366	0.196939
213	Waist circumference || id:ukb-b-9405	IgA nephropathy || id:ebi-a-GCST90018866	ukb-b-9405	ebi-a-GCST90018866	477784	rs4469245	0.894012	1.06761	0.402369
214	Waist circumference || id:ukb-b-9405	IgA nephropathy || id:ebi-a-GCST90018866	ukb-b-9405	ebi-a-GCST90018866	477784	rs4482463	0.594806	0.84586	0.481933
215	Waist circumference || id:ukb-b-9405	IgA nephropathy || id:ebi-a-GCST90018866	ukb-b-9405	ebi-a-GCST90018866	477784	rs4525978	-0.290087	1.16035	0.802587
216	Waist circumference || id:ukb-b-9405	IgA nephropathy || id:ebi-a-GCST90018866	ukb-b-9405	ebi-a-GCST90018866	477784	rs4527444	-0.00950182	1.11171	0.993181
217	Waist circumference || id:ukb-b-9405	IgA nephropathy || id:ebi-a-GCST90018866	ukb-b-9405	ebi-a-GCST90018866	477784	rs4552632	-2.065	1.18	0.0801183
218	Waist circumference || id:ukb-b-9405	IgA nephropathy || id:ebi-a-GCST90018866	ukb-b-9405	ebi-a-GCST90018866	477784	rs4689465	0.607237	1.06727	0.56938
219	Waist circumference || id:ukb-b-9405	IgA nephropathy || id:ebi-a-GCST90018866	ukb-b-9405	ebi-a-GCST90018866	477784	rs4706004	0.326912	1.0476	0.754997
220	Waist circumference || id:ukb-b-9405	IgA nephropathy || id:ebi-a-GCST90018866	ukb-b-9405	ebi-a-GCST90018866	477784	rs4718964	-0.383727	0.963399	0.690405
221	Waist circumference || id:ukb-b-9405	IgA nephropathy || id:ebi-a-GCST90018866	ukb-b-9405	ebi-a-GCST90018866	477784	rs4722398	-0.86851	1.01128	0.390438
222	Waist circumference || id:ukb-b-9405	IgA nephropathy || id:ebi-a-GCST90018866	ukb-b-9405	ebi-a-GCST90018866	477784	rs4790841	2.08421	0.76217	0.00624622
223	Waist circumference || id:ukb-b-9405	IgA nephropathy || id:ebi-a-GCST90018866	ukb-b-9405	ebi-a-GCST90018866	477784	rs484455	-0.286121	1.01443	0.777904
224	Waist circumference || id:ukb-b-9405	IgA nephropathy || id:ebi-a-GCST90018866	ukb-b-9405	ebi-a-GCST90018866	477784	rs4844809	-0.726161	1.08608	0.503748
225	Waist circumference || id:ukb-b-9405	IgA nephropathy || id:ebi-a-GCST90018866	ukb-b-9405	ebi-a-GCST90018866	477784	rs4851283	-0.287421	0.7243	0.691496
226	Waist circumference || id:ukb-b-9405	IgA nephropathy || id:ebi-a-GCST90018866	ukb-b-9405	ebi-a-GCST90018866	477784	rs4876611	-0.972782	0.859513	0.257726
227	Waist circumference || id:ukb-b-9405	IgA nephropathy || id:ebi-a-GCST90018866	ukb-b-9405	ebi-a-GCST90018866	477784	rs4900715	0.726293	1.01506	0.474289
228	Waist circumference || id:ukb-b-9405	IgA nephropathy || id:ebi-a-GCST90018866	ukb-b-9405	ebi-a-GCST90018866	477784	rs4908672	0.350982	1.04417	0.736769
229	Waist circumference || id:ukb-b-9405	IgA nephropathy || id:ebi-a-GCST90018866	ukb-b-9405	ebi-a-GCST90018866	477784	rs520478	1.19151	1.03158	0.248075
230	Waist circumference || id:ukb-b-9405	IgA nephropathy || id:ebi-a-GCST90018866	ukb-b-9405	ebi-a-GCST90018866	477784	rs539515	0.949175	0.378084	0.0120564
231	Waist circumference || id:ukb-b-9405	IgA nephropathy || id:ebi-a-GCST90018866	ukb-b-9405	ebi-a-GCST90018866	477784	rs55726687	-0.290918	0.712247	0.682943
232	Waist circumference || id:ukb-b-9405	IgA nephropathy || id:ebi-a-GCST90018866	ukb-b-9405	ebi-a-GCST90018866	477784	rs55794894	0.240964	1.1704	0.836883
233	Waist circumference || id:ukb-b-9405	IgA nephropathy || id:ebi-a-GCST90018866	ukb-b-9405	ebi-a-GCST90018866	477784	rs557951	1.08454	1.04314	0.298487
234	Waist circumference || id:ukb-b-9405	IgA nephropathy || id:ebi-a-GCST90018866	ukb-b-9405	ebi-a-GCST90018866	477784	rs559231	-1.00448	1.10679	0.364109
235	Waist circumference || id:ukb-b-9405	IgA nephropathy || id:ebi-a-GCST90018866	ukb-b-9405	ebi-a-GCST90018866	477784	rs56094641	0.107729	0.20677	0.602361
236	Waist circumference || id:ukb-b-9405	IgA nephropathy || id:ebi-a-GCST90018866	ukb-b-9405	ebi-a-GCST90018866	477784	rs56803094	0.579279	1.08811	0.594467
237	Waist circumference || id:ukb-b-9405	IgA nephropathy || id:ebi-a-GCST90018866	ukb-b-9405	ebi-a-GCST90018866	477784	rs57636386	-0.799179	0.6827	0.241753
238	Waist circumference || id:ukb-b-9405	IgA nephropathy || id:ebi-a-GCST90018866	ukb-b-9405	ebi-a-GCST90018866	477784	rs587271	-0.703068	1.10966	0.52635
239	Waist circumference || id:ukb-b-9405	IgA nephropathy || id:ebi-a-GCST90018866	ukb-b-9405	ebi-a-GCST90018866	477784	rs58862095	-1.07954	0.711649	0.12928
240	Waist circumference || id:ukb-b-9405	IgA nephropathy || id:ebi-a-GCST90018866	ukb-b-9405	ebi-a-GCST90018866	477784	rs588660	1.17855	0.759937	0.120938
241	Waist circumference || id:ukb-b-9405	IgA nephropathy || id:ebi-a-GCST90018866	ukb-b-9405	ebi-a-GCST90018866	477784	rs59068084	0.355019	1.16367	0.760302
242	Waist circumference || id:ukb-b-9405	IgA nephropathy || id:ebi-a-GCST90018866	ukb-b-9405	ebi-a-GCST90018866	477784	rs59104534	1.69794	1.18482	0.151838
243	Waist circumference || id:ukb-b-9405	IgA nephropathy || id:ebi-a-GCST90018866	ukb-b-9405	ebi-a-GCST90018866	477784	rs6001877	2.03233	1.16268	0.0804697
244	Waist circumference || id:ukb-b-9405	IgA nephropathy || id:ebi-a-GCST90018866	ukb-b-9405	ebi-a-GCST90018866	477784	rs6030803	-0.740917	1.00109	0.459231
245	Waist circumference || id:ukb-b-9405	IgA nephropathy || id:ebi-a-GCST90018866	ukb-b-9405	ebi-a-GCST90018866	477784	rs6069037	0.773034	1.17753	0.51151
246	Waist circumference || id:ukb-b-9405	IgA nephropathy || id:ebi-a-GCST90018866	ukb-b-9405	ebi-a-GCST90018866	477784	rs61223906	1.84868	1.12209	0.0994469
247	Waist circumference || id:ukb-b-9405	IgA nephropathy || id:ebi-a-GCST90018866	ukb-b-9405	ebi-a-GCST90018866	477784	rs61813324	-0.250271	0.782665	0.749145
248	Waist circumference || id:ukb-b-9405	IgA nephropathy || id:ebi-a-GCST90018866	ukb-b-9405	ebi-a-GCST90018866	477784	rs61903695	0.810325	0.988745	0.412473
249	Waist circumference || id:ukb-b-9405	IgA nephropathy || id:ebi-a-GCST90018866	ukb-b-9405	ebi-a-GCST90018866	477784	rs61969511	0.345787	1.0964	0.75247
250	Waist circumference || id:ukb-b-9405	IgA nephropathy || id:ebi-a-GCST90018866	ukb-b-9405	ebi-a-GCST90018866	477784	rs61992671	0.823045	0.938425	0.38046
251	Waist circumference || id:ukb-b-9405	IgA nephropathy || id:ebi-a-GCST90018866	ukb-b-9405	ebi-a-GCST90018866	477784	rs62072003	-0.471159	1.15711	0.683872
252	Waist circumference || id:ukb-b-9405	IgA nephropathy || id:ebi-a-GCST90018866	ukb-b-9405	ebi-a-GCST90018866	477784	rs62243489	-0.0321238	0.860917	0.970235
253	Waist circumference || id:ukb-b-9405	IgA nephropathy || id:ebi-a-GCST90018866	ukb-b-9405	ebi-a-GCST90018866	477784	rs62246311	0.600208	0.946669	0.526067
254	Waist circumference || id:ukb-b-9405	IgA nephropathy || id:ebi-a-GCST90018866	ukb-b-9405	ebi-a-GCST90018866	477784	rs62261725	-0.134501	0.833905	0.871865
255	Waist circumference || id:ukb-b-9405	IgA nephropathy || id:ebi-a-GCST90018866	ukb-b-9405	ebi-a-GCST90018866	477784	rs6493498	2.44611	0.894359	0.00623722
256	Waist circumference || id:ukb-b-9405	IgA nephropathy || id:ebi-a-GCST90018866	ukb-b-9405	ebi-a-GCST90018866	477784	rs649458	1.02866	0.918642	0.262816
257	Waist circumference || id:ukb-b-9405	IgA nephropathy || id:ebi-a-GCST90018866	ukb-b-9405	ebi-a-GCST90018866	477784	rs6536575	0.571787	1.06979	0.593008
258	Waist circumference || id:ukb-b-9405	IgA nephropathy || id:ebi-a-GCST90018866	ukb-b-9405	ebi-a-GCST90018866	477784	rs6551304	0.540798	0.927081	0.559669
259	Waist circumference || id:ukb-b-9405	IgA nephropathy || id:ebi-a-GCST90018866	ukb-b-9405	ebi-a-GCST90018866	477784	rs6567160	-0.360904	0.30555	0.237539
260	Waist circumference || id:ukb-b-9405	IgA nephropathy || id:ebi-a-GCST90018866	ukb-b-9405	ebi-a-GCST90018866	477784	rs6575340	-1.20061	0.748837	0.108867
261	Waist circumference || id:ukb-b-9405	IgA nephropathy || id:ebi-a-GCST90018866	ukb-b-9405	ebi-a-GCST90018866	477784	rs6669341	0.207645	0.942387	0.825607
262	Waist circumference || id:ukb-b-9405	IgA nephropathy || id:ebi-a-GCST90018866	ukb-b-9405	ebi-a-GCST90018866	477784	rs6682438	-1.05794	0.993821	0.287095
263	Waist circumference || id:ukb-b-9405	IgA nephropathy || id:ebi-a-GCST90018866	ukb-b-9405	ebi-a-GCST90018866	477784	rs6693294	0.211608	0.73475	0.773347
264	Waist circumference || id:ukb-b-9405	IgA nephropathy || id:ebi-a-GCST90018866	ukb-b-9405	ebi-a-GCST90018866	477784	rs6739755	-0.703336	0.747295	0.346614
265	Waist circumference || id:ukb-b-9405	IgA nephropathy || id:ebi-a-GCST90018866	ukb-b-9405	ebi-a-GCST90018866	477784	rs67609008	0.981805	1.17096	0.401772
266	Waist circumference || id:ukb-b-9405	IgA nephropathy || id:ebi-a-GCST90018866	ukb-b-9405	ebi-a-GCST90018866	477784	rs67632512	-2.35043	1.10289	0.033077
267	Waist circumference || id:ukb-b-9405	IgA nephropathy || id:ebi-a-GCST90018866	ukb-b-9405	ebi-a-GCST90018866	477784	rs6791983	1.00692	1.08812	0.354772
268	Waist circumference || id:ukb-b-9405	IgA nephropathy || id:ebi-a-GCST90018866	ukb-b-9405	ebi-a-GCST90018866	477784	rs6799080	0.488725	1.18271	0.679443
269	Waist circumference || id:ukb-b-9405	IgA nephropathy || id:ebi-a-GCST90018866	ukb-b-9405	ebi-a-GCST90018866	477784	rs6846041	-1.01566	1.01566	0.317311
270	Waist circumference || id:ukb-b-9405	IgA nephropathy || id:ebi-a-GCST90018866	ukb-b-9405	ebi-a-GCST90018866	477784	rs6849518	0.525988	0.804991	0.513493
271	Waist circumference || id:ukb-b-9405	IgA nephropathy || id:ebi-a-GCST90018866	ukb-b-9405	ebi-a-GCST90018866	477784	rs6938973	0.865902	0.990791	0.382146
272	Waist circumference || id:ukb-b-9405	IgA nephropathy || id:ebi-a-GCST90018866	ukb-b-9405	ebi-a-GCST90018866	477784	rs7034554	1.26061	1.0653	0.236677
273	Waist circumference || id:ukb-b-9405	IgA nephropathy || id:ebi-a-GCST90018866	ukb-b-9405	ebi-a-GCST90018866	477784	rs703984	-1.3424	1.03731	0.195625
274	Waist circumference || id:ukb-b-9405	IgA nephropathy || id:ebi-a-GCST90018866	ukb-b-9405	ebi-a-GCST90018866	477784	rs704061	-0.704404	0.800148	0.378674
275	Waist circumference || id:ukb-b-9405	IgA nephropathy || id:ebi-a-GCST90018866	ukb-b-9405	ebi-a-GCST90018866	477784	rs7070670	1.42955	1.03891	0.168822
276	Waist circumference || id:ukb-b-9405	IgA nephropathy || id:ebi-a-GCST90018866	ukb-b-9405	ebi-a-GCST90018866	477784	rs7115013	-0.0281971	1.09969	0.979544
277	Waist circumference || id:ukb-b-9405	IgA nephropathy || id:ebi-a-GCST90018866	ukb-b-9405	ebi-a-GCST90018866	477784	rs7132908	0.0278902	0.557805	0.960122
278	Waist circumference || id:ukb-b-9405	IgA nephropathy || id:ebi-a-GCST90018866	ukb-b-9405	ebi-a-GCST90018866	477784	rs71495038	0.768619	0.969711	0.427995
279	Waist circumference || id:ukb-b-9405	IgA nephropathy || id:ebi-a-GCST90018866	ukb-b-9405	ebi-a-GCST90018866	477784	rs7169847	-1.2171	1.17815	0.301577
280	Waist circumference || id:ukb-b-9405	IgA nephropathy || id:ebi-a-GCST90018866	ukb-b-9405	ebi-a-GCST90018866	477784	rs7171864	0.0853414	0.954273	0.928739
281	Waist circumference || id:ukb-b-9405	IgA nephropathy || id:ebi-a-GCST90018866	ukb-b-9405	ebi-a-GCST90018866	477784	rs7206608	1.35829	1.04163	0.192234
282	Waist circumference || id:ukb-b-9405	IgA nephropathy || id:ebi-a-GCST90018866	ukb-b-9405	ebi-a-GCST90018866	477784	rs7218014	-0.0580127	0.651527	0.929049
283	Waist circumference || id:ukb-b-9405	IgA nephropathy || id:ebi-a-GCST90018866	ukb-b-9405	ebi-a-GCST90018866	477784	rs7259070	0.884202	0.780178	0.257074
284	Waist circumference || id:ukb-b-9405	IgA nephropathy || id:ebi-a-GCST90018866	ukb-b-9405	ebi-a-GCST90018866	477784	rs72617140	-1.23625	0.940338	0.188616
285	Waist circumference || id:ukb-b-9405	IgA nephropathy || id:ebi-a-GCST90018866	ukb-b-9405	ebi-a-GCST90018866	477784	rs72618637	0.0616281	1.16323	0.957748
286	Waist circumference || id:ukb-b-9405	IgA nephropathy || id:ebi-a-GCST90018866	ukb-b-9405	ebi-a-GCST90018866	477784	rs72634826	-0.328954	0.906302	0.716633
287	Waist circumference || id:ukb-b-9405	IgA nephropathy || id:ebi-a-GCST90018866	ukb-b-9405	ebi-a-GCST90018866	477784	rs72892910	0.753142	0.510942	0.140475
288	Waist circumference || id:ukb-b-9405	IgA nephropathy || id:ebi-a-GCST90018866	ukb-b-9405	ebi-a-GCST90018866	477784	rs72959041	0.360717	0.896828	0.687527
289	Waist circumference || id:ukb-b-9405	IgA nephropathy || id:ebi-a-GCST90018866	ukb-b-9405	ebi-a-GCST90018866	477784	rs72976986	1.99255	0.958201	0.0375742
290	Waist circumference || id:ukb-b-9405	IgA nephropathy || id:ebi-a-GCST90018866	ukb-b-9405	ebi-a-GCST90018866	477784	rs73052033	0.475973	0.713959	0.504985
291	Waist circumference || id:ukb-b-9405	IgA nephropathy || id:ebi-a-GCST90018866	ukb-b-9405	ebi-a-GCST90018866	477784	rs73068448	0.912433	1.02323	0.372543
292	Waist circumference || id:ukb-b-9405	IgA nephropathy || id:ebi-a-GCST90018866	ukb-b-9405	ebi-a-GCST90018866	477784	rs73142879	0.446388	0.611717	0.465555
293	Waist circumference || id:ukb-b-9405	IgA nephropathy || id:ebi-a-GCST90018866	ukb-b-9405	ebi-a-GCST90018866	477784	rs7324067	-1.77251	1.12121	0.113905
294	Waist circumference || id:ukb-b-9405	IgA nephropathy || id:ebi-a-GCST90018866	ukb-b-9405	ebi-a-GCST90018866	477784	rs735033	-0.126634	1.16893	0.913731
295	Waist circumference || id:ukb-b-9405	IgA nephropathy || id:ebi-a-GCST90018866	ukb-b-9405	ebi-a-GCST90018866	477784	rs7372674	-0.184956	1.01726	0.855725
296	Waist circumference || id:ukb-b-9405	IgA nephropathy || id:ebi-a-GCST90018866	ukb-b-9405	ebi-a-GCST90018866	477784	rs7377083	-1.06	0.822896	0.197699
297	Waist circumference || id:ukb-b-9405	IgA nephropathy || id:ebi-a-GCST90018866	ukb-b-9405	ebi-a-GCST90018866	477784	rs73985439	0.95126	1.01575	0.349012
298	Waist circumference || id:ukb-b-9405	IgA nephropathy || id:ebi-a-GCST90018866	ukb-b-9405	ebi-a-GCST90018866	477784	rs74395133	-0.214731	1.05525	0.838753
299	Waist circumference || id:ukb-b-9405	IgA nephropathy || id:ebi-a-GCST90018866	ukb-b-9405	ebi-a-GCST90018866	477784	rs7442885	-0.268654	0.698501	0.700522
300	Waist circumference || id:ukb-b-9405	IgA nephropathy || id:ebi-a-GCST90018866	ukb-b-9405	ebi-a-GCST90018866	477784	rs7498044	1.02972	0.937306	0.271946
301	Waist circumference || id:ukb-b-9405	IgA nephropathy || id:ebi-a-GCST90018866	ukb-b-9405	ebi-a-GCST90018866	477784	rs7498665	1.2624	0.447099	0.00474981
302	Waist circumference || id:ukb-b-9405	IgA nephropathy || id:ebi-a-GCST90018866	ukb-b-9405	ebi-a-GCST90018866	477784	rs75035127	0.0329898	1.01669	0.974114
303	Waist circumference || id:ukb-b-9405	IgA nephropathy || id:ebi-a-GCST90018866	ukb-b-9405	ebi-a-GCST90018866	477784	rs7519259	-1.2628	0.923419	0.171462
304	Waist circumference || id:ukb-b-9405	IgA nephropathy || id:ebi-a-GCST90018866	ukb-b-9405	ebi-a-GCST90018866	477784	rs7537581	-0.344628	1.08977	0.751821
305	Waist circumference || id:ukb-b-9405	IgA nephropathy || id:ebi-a-GCST90018866	ukb-b-9405	ebi-a-GCST90018866	477784	rs756717	-0.58795	1.1199	0.599583
306	Waist circumference || id:ukb-b-9405	IgA nephropathy || id:ebi-a-GCST90018866	ukb-b-9405	ebi-a-GCST90018866	477784	rs76040172	-1.61392	0.867991	0.062974
307	Waist circumference || id:ukb-b-9405	IgA nephropathy || id:ebi-a-GCST90018866	ukb-b-9405	ebi-a-GCST90018866	477784	rs76286777	0.0340775	0.600616	0.954754
308	Waist circumference || id:ukb-b-9405	IgA nephropathy || id:ebi-a-GCST90018866	ukb-b-9405	ebi-a-GCST90018866	477784	rs7630382	-0.0374195	0.875617	0.965913
309	Waist circumference || id:ukb-b-9405	IgA nephropathy || id:ebi-a-GCST90018866	ukb-b-9405	ebi-a-GCST90018866	477784	rs765876	0.193707	1.18263	0.869894
310	Waist circumference || id:ukb-b-9405	IgA nephropathy || id:ebi-a-GCST90018866	ukb-b-9405	ebi-a-GCST90018866	477784	rs76895963	-0.311863	0.914936	0.733211
311	Waist circumference || id:ukb-b-9405	IgA nephropathy || id:ebi-a-GCST90018866	ukb-b-9405	ebi-a-GCST90018866	477784	rs7707394	-0.172797	0.720981	0.810587
312	Waist circumference || id:ukb-b-9405	IgA nephropathy || id:ebi-a-GCST90018866	ukb-b-9405	ebi-a-GCST90018866	477784	rs7708584	1.82823	0.967403	0.0587806
313	Waist circumference || id:ukb-b-9405	IgA nephropathy || id:ebi-a-GCST90018866	ukb-b-9405	ebi-a-GCST90018866	477784	rs77165542	0.470982	0.45671	0.302424
314	Waist circumference || id:ukb-b-9405	IgA nephropathy || id:ebi-a-GCST90018866	ukb-b-9405	ebi-a-GCST90018866	477784	rs7752202	2.59875	0.937811	0.005587
315	Waist circumference || id:ukb-b-9405	IgA nephropathy || id:ebi-a-GCST90018866	ukb-b-9405	ebi-a-GCST90018866	477784	rs7755574	1.90529	1.1908	0.109599
316	Waist circumference || id:ukb-b-9405	IgA nephropathy || id:ebi-a-GCST90018866	ukb-b-9405	ebi-a-GCST90018866	477784	rs784257	1.19912	0.927156	0.195896
317	Waist circumference || id:ukb-b-9405	IgA nephropathy || id:ebi-a-GCST90018866	ukb-b-9405	ebi-a-GCST90018866	477784	rs7845090	0.363854	0.661088	0.582054
318	Waist circumference || id:ukb-b-9405	IgA nephropathy || id:ebi-a-GCST90018866	ukb-b-9405	ebi-a-GCST90018866	477784	rs7925100	-0.769192	0.847536	0.364109
319	Waist circumference || id:ukb-b-9405	IgA nephropathy || id:ebi-a-GCST90018866	ukb-b-9405	ebi-a-GCST90018866	477784	rs7933085	-0.505102	1.07449	0.638294
320	Waist circumference || id:ukb-b-9405	IgA nephropathy || id:ebi-a-GCST90018866	ukb-b-9405	ebi-a-GCST90018866	477784	rs7952436	0.272465	0.727724	0.708101
321	Waist circumference || id:ukb-b-9405	IgA nephropathy || id:ebi-a-GCST90018866	ukb-b-9405	ebi-a-GCST90018866	477784	rs7966251	1.06047	1.15531	0.358666
322	Waist circumference || id:ukb-b-9405	IgA nephropathy || id:ebi-a-GCST90018866	ukb-b-9405	ebi-a-GCST90018866	477784	rs8013377	0.0782642	0.788663	0.92095
323	Waist circumference || id:ukb-b-9405	IgA nephropathy || id:ebi-a-GCST90018866	ukb-b-9405	ebi-a-GCST90018866	477784	rs8024137	0.372665	1.19107	0.754369
324	Waist circumference || id:ukb-b-9405	IgA nephropathy || id:ebi-a-GCST90018866	ukb-b-9405	ebi-a-GCST90018866	477784	rs80243702	-0.903319	1.05497	0.39186
325	Waist circumference || id:ukb-b-9405	IgA nephropathy || id:ebi-a-GCST90018866	ukb-b-9405	ebi-a-GCST90018866	477784	rs8078135	-1.99097	1.15319	0.0842583
326	Waist circumference || id:ukb-b-9405	IgA nephropathy || id:ebi-a-GCST90018866	ukb-b-9405	ebi-a-GCST90018866	477784	rs8097672	1.04886	0.989261	0.289035
327	Waist circumference || id:ukb-b-9405	IgA nephropathy || id:ebi-a-GCST90018866	ukb-b-9405	ebi-a-GCST90018866	477784	rs8112818	0.917114	0.753793	0.223731
328	Waist circumference || id:ukb-b-9405	IgA nephropathy || id:ebi-a-GCST90018866	ukb-b-9405	ebi-a-GCST90018866	477784	rs815163	-0.372955	0.890526	0.67536
329	Waist circumference || id:ukb-b-9405	IgA nephropathy || id:ebi-a-GCST90018866	ukb-b-9405	ebi-a-GCST90018866	477784	rs8192675	1.06926	0.800385	0.18157
330	Waist circumference || id:ukb-b-9405	IgA nephropathy || id:ebi-a-GCST90018866	ukb-b-9405	ebi-a-GCST90018866	477784	rs852042	0.362222	1.17291	0.757456
331	Waist circumference || id:ukb-b-9405	IgA nephropathy || id:ebi-a-GCST90018866	ukb-b-9405	ebi-a-GCST90018866	477784	rs852983	0.844224	1.19005	0.478075
332	Waist circumference || id:ukb-b-9405	IgA nephropathy || id:ebi-a-GCST90018866	ukb-b-9405	ebi-a-GCST90018866	477784	rs862227	-1.1931	1.05649	0.258767
333	Waist circumference || id:ukb-b-9405	IgA nephropathy || id:ebi-a-GCST90018866	ukb-b-9405	ebi-a-GCST90018866	477784	rs862320	-1.27591	0.660143	0.0532642
334	Waist circumference || id:ukb-b-9405	IgA nephropathy || id:ebi-a-GCST90018866	ukb-b-9405	ebi-a-GCST90018866	477784	rs876605	0.528513	1.18244	0.654897
335	Waist circumference || id:ukb-b-9405	IgA nephropathy || id:ebi-a-GCST90018866	ukb-b-9405	ebi-a-GCST90018866	477784	rs879620	-1.41953	0.617186	0.0214482
336	Waist circumference || id:ukb-b-9405	IgA nephropathy || id:ebi-a-GCST90018866	ukb-b-9405	ebi-a-GCST90018866	477784	rs883403	-0.486767	0.905613	0.590922
337	Waist circumference || id:ukb-b-9405	IgA nephropathy || id:ebi-a-GCST90018866	ukb-b-9405	ebi-a-GCST90018866	477784	rs894736	-1.32807	0.768884	0.0841187
338	Waist circumference || id:ukb-b-9405	IgA nephropathy || id:ebi-a-GCST90018866	ukb-b-9405	ebi-a-GCST90018866	477784	rs923994	0.561133	1.09152	0.607193
339	Waist circumference || id:ukb-b-9405	IgA nephropathy || id:ebi-a-GCST90018866	ukb-b-9405	ebi-a-GCST90018866	477784	rs9289630	-0.932591	0.82897	0.260589
340	Waist circumference || id:ukb-b-9405	IgA nephropathy || id:ebi-a-GCST90018866	ukb-b-9405	ebi-a-GCST90018866	477784	rs9294260	-0.341476	0.887837	0.700522
341	Waist circumference || id:ukb-b-9405	IgA nephropathy || id:ebi-a-GCST90018866	ukb-b-9405	ebi-a-GCST90018866	477784	rs9308964	-0.110451	1.18483	0.925729
342	Waist circumference || id:ukb-b-9405	IgA nephropathy || id:ebi-a-GCST90018866	ukb-b-9405	ebi-a-GCST90018866	477784	rs9316661	0.301087	0.935292	0.747515
343	Waist circumference || id:ukb-b-9405	IgA nephropathy || id:ebi-a-GCST90018866	ukb-b-9405	ebi-a-GCST90018866	477784	rs9370243	0.941056	1.08426	0.385436
344	Waist circumference || id:ukb-b-9405	IgA nephropathy || id:ebi-a-GCST90018866	ukb-b-9405	ebi-a-GCST90018866	477784	rs9378676	0.306946	1.05129	0.770309
345	Waist circumference || id:ukb-b-9405	IgA nephropathy || id:ebi-a-GCST90018866	ukb-b-9405	ebi-a-GCST90018866	477784	rs9478496	0.872906	1.0791	0.418563
346	Waist circumference || id:ukb-b-9405	IgA nephropathy || id:ebi-a-GCST90018866	ukb-b-9405	ebi-a-GCST90018866	477784	rs9568867	0.605819	0.773857	0.433711
347	Waist circumference || id:ukb-b-9405	IgA nephropathy || id:ebi-a-GCST90018866	ukb-b-9405	ebi-a-GCST90018866	477784	rs9584870	1.96044	1.13742	0.0847842
348	Waist circumference || id:ukb-b-9405	IgA nephropathy || id:ebi-a-GCST90018866	ukb-b-9405	ebi-a-GCST90018866	477784	rs9654453	-0.0117367	1.0211	0.990829
349	Waist circumference || id:ukb-b-9405	IgA nephropathy || id:ebi-a-GCST90018866	ukb-b-9405	ebi-a-GCST90018866	477784	rs9673839	-1.20114	1.07277	0.262859
350	Waist circumference || id:ukb-b-9405	IgA nephropathy || id:ebi-a-GCST90018866	ukb-b-9405	ebi-a-GCST90018866	477784	rs9814758	0.0537866	1.09366	0.960776
351	Waist circumference || id:ukb-b-9405	IgA nephropathy || id:ebi-a-GCST90018866	ukb-b-9405	ebi-a-GCST90018866	477784	rs9835772	-0.824429	1.12122	0.46216
352	Waist circumference || id:ukb-b-9405	IgA nephropathy || id:ebi-a-GCST90018866	ukb-b-9405	ebi-a-GCST90018866	477784	rs9843653	0.122578	0.607785	0.840166
353	Waist circumference || id:ukb-b-9405	IgA nephropathy || id:ebi-a-GCST90018866	ukb-b-9405	ebi-a-GCST90018866	477784	rs9888533	1.51396	1.09855	0.168157
354	Waist circumference || id:ukb-b-9405	IgA nephropathy || id:ebi-a-GCST90018866	ukb-b-9405	ebi-a-GCST90018866	477784	rs9902846	-0.0149526	0.934538	0.987234
355	Waist circumference || id:ukb-b-9405	IgA nephropathy || id:ebi-a-GCST90018866	ukb-b-9405	ebi-a-GCST90018866	477784	rs9926784	-0.965404	1.13133	0.393474
356	Waist circumference || id:ukb-b-9405	IgA nephropathy || id:ebi-a-GCST90018866	ukb-b-9405	ebi-a-GCST90018866	477784	All - Inverse variance weighted	0.226755	0.0466892	1.19369e-06
357	Waist circumference || id:ukb-b-9405	IgA nephropathy || id:ebi-a-GCST90018866	ukb-b-9405	ebi-a-GCST90018866	477784	All - MR Egger	0.0427186	0.133047	0.74834
Hip circumference
	exposure	outcome	id.exposure	id.outcome	samplesize	SNP	b	se	p
1	Hip circumference || id:ukb-b-15590	IgA nephropathy || id:ebi-a-GCST90018866	ukb-b-15590	ebi-a-GCST90018866	477784	rs1006399	1.47139	1.01866	0.148614
2	Hip circumference || id:ukb-b-15590	IgA nephropathy || id:ebi-a-GCST90018866	ukb-b-15590	ebi-a-GCST90018866	477784	rs10100245	0.0779021	0.569659	0.891227
3	Hip circumference || id:ukb-b-15590	IgA nephropathy || id:ebi-a-GCST90018866	ukb-b-15590	ebi-a-GCST90018866	477784	rs10118701	1.0591	0.743747	0.154446
4	Hip circumference || id:ukb-b-15590	IgA nephropathy || id:ebi-a-GCST90018866	ukb-b-15590	ebi-a-GCST90018866	477784	rs10132514	0.59354	1.00445	0.554581
5	Hip circumference || id:ukb-b-15590	IgA nephropathy || id:ebi-a-GCST90018866	ukb-b-15590	ebi-a-GCST90018866	477784	rs1013402	0.415386	0.4256	0.329064
6	Hip circumference || id:ukb-b-15590	IgA nephropathy || id:ebi-a-GCST90018866	ukb-b-15590	ebi-a-GCST90018866	477784	rs10145154	-1.08732	0.551539	0.0486749
7	Hip circumference || id:ukb-b-15590	IgA nephropathy || id:ebi-a-GCST90018866	ukb-b-15590	ebi-a-GCST90018866	477784	rs10153248	-0.232912	0.736507	0.751821
8	Hip circumference || id:ukb-b-15590	IgA nephropathy || id:ebi-a-GCST90018866	ukb-b-15590	ebi-a-GCST90018866	477784	rs10158176	-0.2013	0.989245	0.838753
9	Hip circumference || id:ukb-b-15590	IgA nephropathy || id:ebi-a-GCST90018866	ukb-b-15590	ebi-a-GCST90018866	477784	rs10172196	-0.0573279	0.728065	0.937239
10	Hip circumference || id:ukb-b-15590	IgA nephropathy || id:ebi-a-GCST90018866	ukb-b-15590	ebi-a-GCST90018866	477784	rs10188429	0.421932	1.014	0.677331
11	Hip circumference || id:ukb-b-15590	IgA nephropathy || id:ebi-a-GCST90018866	ukb-b-15590	ebi-a-GCST90018866	477784	rs10210468	0.777758	0.857714	0.364523
12	Hip circumference || id:ukb-b-15590	IgA nephropathy || id:ebi-a-GCST90018866	ukb-b-15590	ebi-a-GCST90018866	477784	rs1023767	1.15279	0.892276	0.196367
13	Hip circumference || id:ukb-b-15590	IgA nephropathy || id:ebi-a-GCST90018866	ukb-b-15590	ebi-a-GCST90018866	477784	rs1037702	-0.232394	1.03286	0.821979
14	Hip circumference || id:ukb-b-15590	IgA nephropathy || id:ebi-a-GCST90018866	ukb-b-15590	ebi-a-GCST90018866	477784	rs10404726	0.660823	0.702876	0.34713
15	Hip circumference || id:ukb-b-15590	IgA nephropathy || id:ebi-a-GCST90018866	ukb-b-15590	ebi-a-GCST90018866	477784	rs10407871	0.225317	0.890276	0.800201
16	Hip circumference || id:ukb-b-15590	IgA nephropathy || id:ebi-a-GCST90018866	ukb-b-15590	ebi-a-GCST90018866	477784	rs10471636	0.963513	1.00577	0.338071
17	Hip circumference || id:ukb-b-15590	IgA nephropathy || id:ebi-a-GCST90018866	ukb-b-15590	ebi-a-GCST90018866	477784	rs1047891	0.764945	0.752899	0.309629
18	Hip circumference || id:ukb-b-15590	IgA nephropathy || id:ebi-a-GCST90018866	ukb-b-15590	ebi-a-GCST90018866	477784	rs10499343	-0.322539	0.967616	0.738883
19	Hip circumference || id:ukb-b-15590	IgA nephropathy || id:ebi-a-GCST90018866	ukb-b-15590	ebi-a-GCST90018866	477784	rs1056441	1.74887	0.84711	0.0389688
20	Hip circumference || id:ukb-b-15590	IgA nephropathy || id:ebi-a-GCST90018866	ukb-b-15590	ebi-a-GCST90018866	477784	rs1056720	-2.22738	1.04863	0.0336628
21	Hip circumference || id:ukb-b-15590	IgA nephropathy || id:ebi-a-GCST90018866	ukb-b-15590	ebi-a-GCST90018866	477784	rs10744145	1.05625	0.965482	0.273947
22	Hip circumference || id:ukb-b-15590	IgA nephropathy || id:ebi-a-GCST90018866	ukb-b-15590	ebi-a-GCST90018866	477784	rs10746833	0.327932	0.796407	0.680512
23	Hip circumference || id:ukb-b-15590	IgA nephropathy || id:ebi-a-GCST90018866	ukb-b-15590	ebi-a-GCST90018866	477784	rs10773051	-0.592005	0.60929	0.331234
24	Hip circumference || id:ukb-b-15590	IgA nephropathy || id:ebi-a-GCST90018866	ukb-b-15590	ebi-a-GCST90018866	477784	rs10788797	0.408181	0.885213	0.644719
25	Hip circumference || id:ukb-b-15590	IgA nephropathy || id:ebi-a-GCST90018866	ukb-b-15590	ebi-a-GCST90018866	477784	rs10810598	0.224364	0.943878	0.81211
26	Hip circumference || id:ukb-b-15590	IgA nephropathy || id:ebi-a-GCST90018866	ukb-b-15590	ebi-a-GCST90018866	477784	rs10883553	-0.0198615	0.774598	0.979544
27	Hip circumference || id:ukb-b-15590	IgA nephropathy || id:ebi-a-GCST90018866	ukb-b-15590	ebi-a-GCST90018866	477784	rs10886022	0.494133	0.839431	0.556094
28	Hip circumference || id:ukb-b-15590	IgA nephropathy || id:ebi-a-GCST90018866	ukb-b-15590	ebi-a-GCST90018866	477784	rs10938397	0.147601	0.483805	0.760302
29	Hip circumference || id:ukb-b-15590	IgA nephropathy || id:ebi-a-GCST90018866	ukb-b-15590	ebi-a-GCST90018866	477784	rs10947137	-2.43861	1.07202	0.0229194
30	Hip circumference || id:ukb-b-15590	IgA nephropathy || id:ebi-a-GCST90018866	ukb-b-15590	ebi-a-GCST90018866	477784	rs10984732	0.445425	1.02872	0.665022
31	Hip circumference || id:ukb-b-15590	IgA nephropathy || id:ebi-a-GCST90018866	ukb-b-15590	ebi-a-GCST90018866	477784	rs10987417	0.780774	0.944737	0.408551
32	Hip circumference || id:ukb-b-15590	IgA nephropathy || id:ebi-a-GCST90018866	ukb-b-15590	ebi-a-GCST90018866	477784	rs11012732	1.18971	0.617256	0.0539274
33	Hip circumference || id:ukb-b-15590	IgA nephropathy || id:ebi-a-GCST90018866	ukb-b-15590	ebi-a-GCST90018866	477784	rs11030016	0.892906	0.733065	0.223207
34	Hip circumference || id:ukb-b-15590	IgA nephropathy || id:ebi-a-GCST90018866	ukb-b-15590	ebi-a-GCST90018866	477784	rs11045163	-0.489032	1.03046	0.635089
35	Hip circumference || id:ukb-b-15590	IgA nephropathy || id:ebi-a-GCST90018866	ukb-b-15590	ebi-a-GCST90018866	477784	rs11056870	1.76503	0.963799	0.067052
36	Hip circumference || id:ukb-b-15590	IgA nephropathy || id:ebi-a-GCST90018866	ukb-b-15590	ebi-a-GCST90018866	477784	rs11075252	0.0557236	1.03487	0.957058
37	Hip circumference || id:ukb-b-15590	IgA nephropathy || id:ebi-a-GCST90018866	ukb-b-15590	ebi-a-GCST90018866	477784	rs1108548	0.0127778	0.830554	0.987725
38	Hip circumference || id:ukb-b-15590	IgA nephropathy || id:ebi-a-GCST90018866	ukb-b-15590	ebi-a-GCST90018866	477784	rs11107114	0.82559	1.03574	0.425392
39	Hip circumference || id:ukb-b-15590	IgA nephropathy || id:ebi-a-GCST90018866	ukb-b-15590	ebi-a-GCST90018866	477784	rs11113445	-0.00784301	0.933319	0.993295
40	Hip circumference || id:ukb-b-15590	IgA nephropathy || id:ebi-a-GCST90018866	ukb-b-15590	ebi-a-GCST90018866	477784	rs11150461	1.15142	0.925377	0.213398
41	Hip circumference || id:ukb-b-15590	IgA nephropathy || id:ebi-a-GCST90018866	ukb-b-15590	ebi-a-GCST90018866	477784	rs11150745	-0.498133	0.616502	0.419091
42	Hip circumference || id:ukb-b-15590	IgA nephropathy || id:ebi-a-GCST90018866	ukb-b-15590	ebi-a-GCST90018866	477784	rs11164630	0.166544	0.861682	0.846742
43	Hip circumference || id:ukb-b-15590	IgA nephropathy || id:ebi-a-GCST90018866	ukb-b-15590	ebi-a-GCST90018866	477784	rs11165643	0.723327	0.63696	0.256127
44	Hip circumference || id:ukb-b-15590	IgA nephropathy || id:ebi-a-GCST90018866	ukb-b-15590	ebi-a-GCST90018866	477784	rs11173522	1.15379	1.03695	0.265848
45	Hip circumference || id:ukb-b-15590	IgA nephropathy || id:ebi-a-GCST90018866	ukb-b-15590	ebi-a-GCST90018866	477784	rs1123295	-0.920163	0.978719	0.34713
46	Hip circumference || id:ukb-b-15590	IgA nephropathy || id:ebi-a-GCST90018866	ukb-b-15590	ebi-a-GCST90018866	477784	rs11263719	0.582664	1.01749	0.566882
47	Hip circumference || id:ukb-b-15590	IgA nephropathy || id:ebi-a-GCST90018866	ukb-b-15590	ebi-a-GCST90018866	477784	rs112875651	-0.0547468	0.662437	0.934134
48	Hip circumference || id:ukb-b-15590	IgA nephropathy || id:ebi-a-GCST90018866	ukb-b-15590	ebi-a-GCST90018866	477784	rs113230003	-0.349956	0.89508	0.695814
49	Hip circumference || id:ukb-b-15590	IgA nephropathy || id:ebi-a-GCST90018866	ukb-b-15590	ebi-a-GCST90018866	477784	rs113866544	0.0120892	0.698151	0.986185
50	Hip circumference || id:ukb-b-15590	IgA nephropathy || id:ebi-a-GCST90018866	ukb-b-15590	ebi-a-GCST90018866	477784	rs11513729	2.92503	0.720747	4.94242e-05
51	Hip circumference || id:ukb-b-15590	IgA nephropathy || id:ebi-a-GCST90018866	ukb-b-15590	ebi-a-GCST90018866	477784	rs116072427	1.08298	0.805201	0.178632
52	Hip circumference || id:ukb-b-15590	IgA nephropathy || id:ebi-a-GCST90018866	ukb-b-15590	ebi-a-GCST90018866	477784	rs11664106	0.274218	0.733234	0.708416
53	Hip circumference || id:ukb-b-15590	IgA nephropathy || id:ebi-a-GCST90018866	ukb-b-15590	ebi-a-GCST90018866	477784	rs11704728	1.74619	0.99108	0.0780854
54	Hip circumference || id:ukb-b-15590	IgA nephropathy || id:ebi-a-GCST90018866	ukb-b-15590	ebi-a-GCST90018866	477784	rs117176448	-1.20274	0.992262	0.225466
55	Hip circumference || id:ukb-b-15590	IgA nephropathy || id:ebi-a-GCST90018866	ukb-b-15590	ebi-a-GCST90018866	477784	rs117342986	0.263832	1.06375	0.804118
56	Hip circumference || id:ukb-b-15590	IgA nephropathy || id:ebi-a-GCST90018866	ukb-b-15590	ebi-a-GCST90018866	477784	rs11751684	2.56994	0.776959	0.000940681
57	Hip circumference || id:ukb-b-15590	IgA nephropathy || id:ebi-a-GCST90018866	ukb-b-15590	ebi-a-GCST90018866	477784	rs11762444	0.541133	0.972669	0.57798
58	Hip circumference || id:ukb-b-15590	IgA nephropathy || id:ebi-a-GCST90018866	ukb-b-15590	ebi-a-GCST90018866	477784	rs11779446	-0.094162	0.783031	0.904283
59	Hip circumference || id:ukb-b-15590	IgA nephropathy || id:ebi-a-GCST90018866	ukb-b-15590	ebi-a-GCST90018866	477784	rs1182199	0.117627	0.511071	0.817968
60	Hip circumference || id:ukb-b-15590	IgA nephropathy || id:ebi-a-GCST90018866	ukb-b-15590	ebi-a-GCST90018866	477784	rs11997077	-0.168331	1.06314	0.874194
61	Hip circumference || id:ukb-b-15590	IgA nephropathy || id:ebi-a-GCST90018866	ukb-b-15590	ebi-a-GCST90018866	477784	rs12072739	0.126748	0.933931	0.892047
62	Hip circumference || id:ukb-b-15590	IgA nephropathy || id:ebi-a-GCST90018866	ukb-b-15590	ebi-a-GCST90018866	477784	rs12096864	0.0210937	0.959764	0.982465
63	Hip circumference || id:ukb-b-15590	IgA nephropathy || id:ebi-a-GCST90018866	ukb-b-15590	ebi-a-GCST90018866	477784	rs12122361	0.602628	0.958397	0.529488
64	Hip circumference || id:ukb-b-15590	IgA nephropathy || id:ebi-a-GCST90018866	ukb-b-15590	ebi-a-GCST90018866	477784	rs12128526	-0.615742	1.02917	0.549646
65	Hip circumference || id:ukb-b-15590	IgA nephropathy || id:ebi-a-GCST90018866	ukb-b-15590	ebi-a-GCST90018866	477784	rs12140153	0.472379	0.767144	0.538051
66	Hip circumference || id:ukb-b-15590	IgA nephropathy || id:ebi-a-GCST90018866	ukb-b-15590	ebi-a-GCST90018866	477784	rs12245654	0.348751	1.06039	0.74224
67	Hip circumference || id:ukb-b-15590	IgA nephropathy || id:ebi-a-GCST90018866	ukb-b-15590	ebi-a-GCST90018866	477784	rs12364470	-0.391488	0.878052	0.655698
68	Hip circumference || id:ukb-b-15590	IgA nephropathy || id:ebi-a-GCST90018866	ukb-b-15590	ebi-a-GCST90018866	477784	rs12375196	-1.25901	0.704091	0.0737541
69	Hip circumference || id:ukb-b-15590	IgA nephropathy || id:ebi-a-GCST90018866	ukb-b-15590	ebi-a-GCST90018866	477784	rs12427047	-0.250006	0.823191	0.761354
70	Hip circumference || id:ukb-b-15590	IgA nephropathy || id:ebi-a-GCST90018866	ukb-b-15590	ebi-a-GCST90018866	477784	rs12441543	1.26692	0.846801	0.134621
71	Hip circumference || id:ukb-b-15590	IgA nephropathy || id:ebi-a-GCST90018866	ukb-b-15590	ebi-a-GCST90018866	477784	rs12462975	0.359648	0.655828	0.583426
72	Hip circumference || id:ukb-b-15590	IgA nephropathy || id:ebi-a-GCST90018866	ukb-b-15590	ebi-a-GCST90018866	477784	rs12519997	-1.32872	0.83581	0.111893
73	Hip circumference || id:ukb-b-15590	IgA nephropathy || id:ebi-a-GCST90018866	ukb-b-15590	ebi-a-GCST90018866	477784	rs12568411	0.0182024	0.946527	0.984657
74	Hip circumference || id:ukb-b-15590	IgA nephropathy || id:ebi-a-GCST90018866	ukb-b-15590	ebi-a-GCST90018866	477784	rs12569355	-0.768014	0.827799	0.353523
75	Hip circumference || id:ukb-b-15590	IgA nephropathy || id:ebi-a-GCST90018866	ukb-b-15590	ebi-a-GCST90018866	477784	rs1260326	1.62833	0.988627	0.099546
76	Hip circumference || id:ukb-b-15590	IgA nephropathy || id:ebi-a-GCST90018866	ukb-b-15590	ebi-a-GCST90018866	477784	rs12607512	1.47655	0.992855	0.136967
77	Hip circumference || id:ukb-b-15590	IgA nephropathy || id:ebi-a-GCST90018866	ukb-b-15590	ebi-a-GCST90018866	477784	rs12762744	-0.773471	1.01377	0.445485
78	Hip circumference || id:ukb-b-15590	IgA nephropathy || id:ebi-a-GCST90018866	ukb-b-15590	ebi-a-GCST90018866	477784	rs12831185	0.47057	0.878774	0.592315
79	Hip circumference || id:ukb-b-15590	IgA nephropathy || id:ebi-a-GCST90018866	ukb-b-15590	ebi-a-GCST90018866	477784	rs1285992	0.275652	0.630061	0.661749
80	Hip circumference || id:ukb-b-15590	IgA nephropathy || id:ebi-a-GCST90018866	ukb-b-15590	ebi-a-GCST90018866	477784	rs12880641	0.831316	0.824612	0.313392
81	Hip circumference || id:ukb-b-15590	IgA nephropathy || id:ebi-a-GCST90018866	ukb-b-15590	ebi-a-GCST90018866	477784	rs12881629	0.776651	0.903971	0.390255
82	Hip circumference || id:ukb-b-15590	IgA nephropathy || id:ebi-a-GCST90018866	ukb-b-15590	ebi-a-GCST90018866	477784	rs12883788	0.396208	0.813268	0.626131
83	Hip circumference || id:ukb-b-15590	IgA nephropathy || id:ebi-a-GCST90018866	ukb-b-15590	ebi-a-GCST90018866	477784	rs12921916	0.778056	1.03211	0.450942
84	Hip circumference || id:ukb-b-15590	IgA nephropathy || id:ebi-a-GCST90018866	ukb-b-15590	ebi-a-GCST90018866	477784	rs12939848	0.474687	0.941463	0.61412
85	Hip circumference || id:ukb-b-15590	IgA nephropathy || id:ebi-a-GCST90018866	ukb-b-15590	ebi-a-GCST90018866	477784	rs1294438	1.20256	0.660335	0.0685859
86	Hip circumference || id:ukb-b-15590	IgA nephropathy || id:ebi-a-GCST90018866	ukb-b-15590	ebi-a-GCST90018866	477784	rs1296328	-0.227632	0.746127	0.760302
87	Hip circumference || id:ukb-b-15590	IgA nephropathy || id:ebi-a-GCST90018866	ukb-b-15590	ebi-a-GCST90018866	477784	rs13017207	0.718053	0.736623	0.329664
88	Hip circumference || id:ukb-b-15590	IgA nephropathy || id:ebi-a-GCST90018866	ukb-b-15590	ebi-a-GCST90018866	477784	rs13034765	0.089723	0.904707	0.921
89	Hip circumference || id:ukb-b-15590	IgA nephropathy || id:ebi-a-GCST90018866	ukb-b-15590	ebi-a-GCST90018866	477784	rs13081528	0.774774	1.06274	0.465982
90	Hip circumference || id:ukb-b-15590	IgA nephropathy || id:ebi-a-GCST90018866	ukb-b-15590	ebi-a-GCST90018866	477784	rs13107325	-0.592272	0.574167	0.302292
91	Hip circumference || id:ukb-b-15590	IgA nephropathy || id:ebi-a-GCST90018866	ukb-b-15590	ebi-a-GCST90018866	477784	rs13148263	-0.200707	0.771469	0.794738
92	Hip circumference || id:ukb-b-15590	IgA nephropathy || id:ebi-a-GCST90018866	ukb-b-15590	ebi-a-GCST90018866	477784	rs13156484	0.594564	0.674602	0.378125
93	Hip circumference || id:ukb-b-15590	IgA nephropathy || id:ebi-a-GCST90018866	ukb-b-15590	ebi-a-GCST90018866	477784	rs13204087	-0.781555	0.991525	0.430559
94	Hip circumference || id:ukb-b-15590	IgA nephropathy || id:ebi-a-GCST90018866	ukb-b-15590	ebi-a-GCST90018866	477784	rs13284988	0.546525	1.05165	0.603283
95	Hip circumference || id:ukb-b-15590	IgA nephropathy || id:ebi-a-GCST90018866	ukb-b-15590	ebi-a-GCST90018866	477784	rs13292699	1.22901	0.718974	0.0873766
96	Hip circumference || id:ukb-b-15590	IgA nephropathy || id:ebi-a-GCST90018866	ukb-b-15590	ebi-a-GCST90018866	477784	rs13333747	0.131985	0.691783	0.848691
97	Hip circumference || id:ukb-b-15590	IgA nephropathy || id:ebi-a-GCST90018866	ukb-b-15590	ebi-a-GCST90018866	477784	rs13374459	1.06511	0.938871	0.256604
98	Hip circumference || id:ukb-b-15590	IgA nephropathy || id:ebi-a-GCST90018866	ukb-b-15590	ebi-a-GCST90018866	477784	rs13389219	-0.53604	0.522859	0.305264
99	Hip circumference || id:ukb-b-15590	IgA nephropathy || id:ebi-a-GCST90018866	ukb-b-15590	ebi-a-GCST90018866	477784	rs139218003	-1.0834	0.756076	0.151879
100	Hip circumference || id:ukb-b-15590	IgA nephropathy || id:ebi-a-GCST90018866	ukb-b-15590	ebi-a-GCST90018866	477784	rs141622900	-0.733841	0.84674	0.386125
101	Hip circumference || id:ukb-b-15590	IgA nephropathy || id:ebi-a-GCST90018866	ukb-b-15590	ebi-a-GCST90018866	477784	rs143384	-1.25606	0.444855	0.00474981
102	Hip circumference || id:ukb-b-15590	IgA nephropathy || id:ebi-a-GCST90018866	ukb-b-15590	ebi-a-GCST90018866	477784	rs143786003	-0.205254	1.02627	0.841481
103	Hip circumference || id:ukb-b-15590	IgA nephropathy || id:ebi-a-GCST90018866	ukb-b-15590	ebi-a-GCST90018866	477784	rs1446585	1.96104	1.08947	0.0718606
104	Hip circumference || id:ukb-b-15590	IgA nephropathy || id:ebi-a-GCST90018866	ukb-b-15590	ebi-a-GCST90018866	477784	rs1452082	-0.707135	0.945495	0.454521
105	Hip circumference || id:ukb-b-15590	IgA nephropathy || id:ebi-a-GCST90018866	ukb-b-15590	ebi-a-GCST90018866	477784	rs1458156	0.395294	0.917083	0.666443
106	Hip circumference || id:ukb-b-15590	IgA nephropathy || id:ebi-a-GCST90018866	ukb-b-15590	ebi-a-GCST90018866	477784	rs1477290	-1.71113	0.572609	0.0028053
107	Hip circumference || id:ukb-b-15590	IgA nephropathy || id:ebi-a-GCST90018866	ukb-b-15590	ebi-a-GCST90018866	477784	rs147730268	-0.0810129	0.412968	0.844475
108	Hip circumference || id:ukb-b-15590	IgA nephropathy || id:ebi-a-GCST90018866	ukb-b-15590	ebi-a-GCST90018866	477784	rs1480474	0.434195	0.813255	0.593412
109	Hip circumference || id:ukb-b-15590	IgA nephropathy || id:ebi-a-GCST90018866	ukb-b-15590	ebi-a-GCST90018866	477784	rs1481630	-1.8061	0.994003	0.0692181
110	Hip circumference || id:ukb-b-15590	IgA nephropathy || id:ebi-a-GCST90018866	ukb-b-15590	ebi-a-GCST90018866	477784	rs148636479	1.32427	1.03433	0.200431
111	Hip circumference || id:ukb-b-15590	IgA nephropathy || id:ebi-a-GCST90018866	ukb-b-15590	ebi-a-GCST90018866	477784	rs1502317	1.08851	0.857616	0.204359
112	Hip circumference || id:ukb-b-15590	IgA nephropathy || id:ebi-a-GCST90018866	ukb-b-15590	ebi-a-GCST90018866	477784	rs1514895	1.05325	0.738421	0.153765
113	Hip circumference || id:ukb-b-15590	IgA nephropathy || id:ebi-a-GCST90018866	ukb-b-15590	ebi-a-GCST90018866	477784	rs1538535	0.84414	1.04513	0.419268
114	Hip circumference || id:ukb-b-15590	IgA nephropathy || id:ebi-a-GCST90018866	ukb-b-15590	ebi-a-GCST90018866	477784	rs1573736	0.445469	0.969091	0.645748
115	Hip circumference || id:ukb-b-15590	IgA nephropathy || id:ebi-a-GCST90018866	ukb-b-15590	ebi-a-GCST90018866	477784	rs1576655	0.18596	0.750039	0.804186
116	Hip circumference || id:ukb-b-15590	IgA nephropathy || id:ebi-a-GCST90018866	ukb-b-15590	ebi-a-GCST90018866	477784	rs1609783	1.17715	0.819804	0.151032
117	Hip circumference || id:ukb-b-15590	IgA nephropathy || id:ebi-a-GCST90018866	ukb-b-15590	ebi-a-GCST90018866	477784	rs16868443	-0.0388729	0.783938	0.960452
118	Hip circumference || id:ukb-b-15590	IgA nephropathy || id:ebi-a-GCST90018866	ukb-b-15590	ebi-a-GCST90018866	477784	rs170016	-0.120174	1.04723	0.90864
119	Hip circumference || id:ukb-b-15590	IgA nephropathy || id:ebi-a-GCST90018866	ukb-b-15590	ebi-a-GCST90018866	477784	rs1727901	0.293506	0.645714	0.649436
120	Hip circumference || id:ukb-b-15590	IgA nephropathy || id:ebi-a-GCST90018866	ukb-b-15590	ebi-a-GCST90018866	477784	rs17361789	1.00456	0.996646	0.313485
121	Hip circumference || id:ukb-b-15590	IgA nephropathy || id:ebi-a-GCST90018866	ukb-b-15590	ebi-a-GCST90018866	477784	rs17446299	1.25815	1.06199	0.236131
122	Hip circumference || id:ukb-b-15590	IgA nephropathy || id:ebi-a-GCST90018866	ukb-b-15590	ebi-a-GCST90018866	477784	rs17604662	0.750303	1.02615	0.464668
123	Hip circumference || id:ukb-b-15590	IgA nephropathy || id:ebi-a-GCST90018866	ukb-b-15590	ebi-a-GCST90018866	477784	rs17639546	-0.117206	0.868393	0.892636
124	Hip circumference || id:ukb-b-15590	IgA nephropathy || id:ebi-a-GCST90018866	ukb-b-15590	ebi-a-GCST90018866	477784	rs17733217	0.65799	0.87943	0.454339
125	Hip circumference || id:ukb-b-15590	IgA nephropathy || id:ebi-a-GCST90018866	ukb-b-15590	ebi-a-GCST90018866	477784	rs17766836	0.331435	0.568174	0.559669
126	Hip circumference || id:ukb-b-15590	IgA nephropathy || id:ebi-a-GCST90018866	ukb-b-15590	ebi-a-GCST90018866	477784	rs17770336	0.705104	0.647651	0.276282
127	Hip circumference || id:ukb-b-15590	IgA nephropathy || id:ebi-a-GCST90018866	ukb-b-15590	ebi-a-GCST90018866	477784	rs1801123	-0.748455	0.968859	0.439811
128	Hip circumference || id:ukb-b-15590	IgA nephropathy || id:ebi-a-GCST90018866	ukb-b-15590	ebi-a-GCST90018866	477784	rs1801282	-2.4659	0.952126	0.00960073
129	Hip circumference || id:ukb-b-15590	IgA nephropathy || id:ebi-a-GCST90018866	ukb-b-15590	ebi-a-GCST90018866	477784	rs1813212	0.153749	0.899433	0.864271
130	Hip circumference || id:ukb-b-15590	IgA nephropathy || id:ebi-a-GCST90018866	ukb-b-15590	ebi-a-GCST90018866	477784	rs186017271	0.665958	0.990716	0.501457
131	Hip circumference || id:ukb-b-15590	IgA nephropathy || id:ebi-a-GCST90018866	ukb-b-15590	ebi-a-GCST90018866	477784	rs1868069	-1.65619	0.920841	0.0720881
132	Hip circumference || id:ukb-b-15590	IgA nephropathy || id:ebi-a-GCST90018866	ukb-b-15590	ebi-a-GCST90018866	477784	rs190543502	0.721925	0.983529	0.462939
133	Hip circumference || id:ukb-b-15590	IgA nephropathy || id:ebi-a-GCST90018866	ukb-b-15590	ebi-a-GCST90018866	477784	rs1934394	0.0230782	1.06929	0.982781
134	Hip circumference || id:ukb-b-15590	IgA nephropathy || id:ebi-a-GCST90018866	ukb-b-15590	ebi-a-GCST90018866	477784	rs1955695	0.291981	0.700754	0.676922
135	Hip circumference || id:ukb-b-15590	IgA nephropathy || id:ebi-a-GCST90018866	ukb-b-15590	ebi-a-GCST90018866	477784	rs1982441	-1.98554	1.01627	0.0507299
136	Hip circumference || id:ukb-b-15590	IgA nephropathy || id:ebi-a-GCST90018866	ukb-b-15590	ebi-a-GCST90018866	477784	rs2022050	0.387992	0.752035	0.605908
137	Hip circumference || id:ukb-b-15590	IgA nephropathy || id:ebi-a-GCST90018866	ukb-b-15590	ebi-a-GCST90018866	477784	rs2023211	1.75202	0.860424	0.0417271
138	Hip circumference || id:ukb-b-15590	IgA nephropathy || id:ebi-a-GCST90018866	ukb-b-15590	ebi-a-GCST90018866	477784	rs211434	0.0228417	0.951736	0.980853
139	Hip circumference || id:ukb-b-15590	IgA nephropathy || id:ebi-a-GCST90018866	ukb-b-15590	ebi-a-GCST90018866	477784	rs2133292	-0.66517	0.90705	0.463355
140	Hip circumference || id:ukb-b-15590	IgA nephropathy || id:ebi-a-GCST90018866	ukb-b-15590	ebi-a-GCST90018866	477784	rs2133561	1.35793	0.665219	0.0412188
141	Hip circumference || id:ukb-b-15590	IgA nephropathy || id:ebi-a-GCST90018866	ukb-b-15590	ebi-a-GCST90018866	477784	rs2151248	-1.54695	0.877275	0.07784
142	Hip circumference || id:ukb-b-15590	IgA nephropathy || id:ebi-a-GCST90018866	ukb-b-15590	ebi-a-GCST90018866	477784	rs2159437	0.188544	0.59111	0.749753
143	Hip circumference || id:ukb-b-15590	IgA nephropathy || id:ebi-a-GCST90018866	ukb-b-15590	ebi-a-GCST90018866	477784	rs2172131	1.09573	0.861975	0.203662
144	Hip circumference || id:ukb-b-15590	IgA nephropathy || id:ebi-a-GCST90018866	ukb-b-15590	ebi-a-GCST90018866	477784	rs2178385	0.404369	0.673949	0.548506
145	Hip circumference || id:ukb-b-15590	IgA nephropathy || id:ebi-a-GCST90018866	ukb-b-15590	ebi-a-GCST90018866	477784	rs2238689	0.741238	0.840069	0.377586
146	Hip circumference || id:ukb-b-15590	IgA nephropathy || id:ebi-a-GCST90018866	ukb-b-15590	ebi-a-GCST90018866	477784	rs2253310	-1.14148	0.614251	0.0631217
147	Hip circumference || id:ukb-b-15590	IgA nephropathy || id:ebi-a-GCST90018866	ukb-b-15590	ebi-a-GCST90018866	477784	rs2270894	0.203298	0.688441	0.767763
148	Hip circumference || id:ukb-b-15590	IgA nephropathy || id:ebi-a-GCST90018866	ukb-b-15590	ebi-a-GCST90018866	477784	rs2288745	-0.351319	0.929531	0.705466
149	Hip circumference || id:ukb-b-15590	IgA nephropathy || id:ebi-a-GCST90018866	ukb-b-15590	ebi-a-GCST90018866	477784	rs2307111	0.28386	0.417029	0.496079
150	Hip circumference || id:ukb-b-15590	IgA nephropathy || id:ebi-a-GCST90018866	ukb-b-15590	ebi-a-GCST90018866	477784	rs2371767	1.7256	0.674788	0.0105503
151	Hip circumference || id:ukb-b-15590	IgA nephropathy || id:ebi-a-GCST90018866	ukb-b-15590	ebi-a-GCST90018866	477784	rs2384054	0.0273901	0.529543	0.958749
152	Hip circumference || id:ukb-b-15590	IgA nephropathy || id:ebi-a-GCST90018866	ukb-b-15590	ebi-a-GCST90018866	477784	rs2479958	2.17067	0.908293	0.0168561
153	Hip circumference || id:ukb-b-15590	IgA nephropathy || id:ebi-a-GCST90018866	ukb-b-15590	ebi-a-GCST90018866	477784	rs2494196	0.383709	0.40929	0.348501
154	Hip circumference || id:ukb-b-15590	IgA nephropathy || id:ebi-a-GCST90018866	ukb-b-15590	ebi-a-GCST90018866	477784	rs2499468	0.682718	0.933048	0.464347
155	Hip circumference || id:ukb-b-15590	IgA nephropathy || id:ebi-a-GCST90018866	ukb-b-15590	ebi-a-GCST90018866	477784	rs253444	-0.418674	0.872658	0.631392
156	Hip circumference || id:ukb-b-15590	IgA nephropathy || id:ebi-a-GCST90018866	ukb-b-15590	ebi-a-GCST90018866	477784	rs2568958	0.599889	0.5757	0.297404
157	Hip circumference || id:ukb-b-15590	IgA nephropathy || id:ebi-a-GCST90018866	ukb-b-15590	ebi-a-GCST90018866	477784	rs2577955	0.784073	0.995432	0.430889
158	Hip circumference || id:ukb-b-15590	IgA nephropathy || id:ebi-a-GCST90018866	ukb-b-15590	ebi-a-GCST90018866	477784	rs25849	1.11802	0.652603	0.0866797
159	Hip circumference || id:ukb-b-15590	IgA nephropathy || id:ebi-a-GCST90018866	ukb-b-15590	ebi-a-GCST90018866	477784	rs2585526	-0.187499	0.953802	0.844155
160	Hip circumference || id:ukb-b-15590	IgA nephropathy || id:ebi-a-GCST90018866	ukb-b-15590	ebi-a-GCST90018866	477784	rs2606227	-0.747895	0.98111	0.445884
161	Hip circumference || id:ukb-b-15590	IgA nephropathy || id:ebi-a-GCST90018866	ukb-b-15590	ebi-a-GCST90018866	477784	rs2642305	-0.230001	1.07039	0.829864
162	Hip circumference || id:ukb-b-15590	IgA nephropathy || id:ebi-a-GCST90018866	ukb-b-15590	ebi-a-GCST90018866	477784	rs2660241	-0.848079	0.86964	0.329458
163	Hip circumference || id:ukb-b-15590	IgA nephropathy || id:ebi-a-GCST90018866	ukb-b-15590	ebi-a-GCST90018866	477784	rs2678204	0.44219	0.625165	0.479369
164	Hip circumference || id:ukb-b-15590	IgA nephropathy || id:ebi-a-GCST90018866	ukb-b-15590	ebi-a-GCST90018866	477784	rs273505	1.72447	0.916612	0.0599235
165	Hip circumference || id:ukb-b-15590	IgA nephropathy || id:ebi-a-GCST90018866	ukb-b-15590	ebi-a-GCST90018866	477784	rs2737263	-0.638238	0.545249	0.241783
166	Hip circumference || id:ukb-b-15590	IgA nephropathy || id:ebi-a-GCST90018866	ukb-b-15590	ebi-a-GCST90018866	477784	rs2744956	0.232525	0.312513	0.456848
167	Hip circumference || id:ukb-b-15590	IgA nephropathy || id:ebi-a-GCST90018866	ukb-b-15590	ebi-a-GCST90018866	477784	rs2814350	-1.00925	0.929951	0.277802
168	Hip circumference || id:ukb-b-15590	IgA nephropathy || id:ebi-a-GCST90018866	ukb-b-15590	ebi-a-GCST90018866	477784	rs2821226	0.766284	0.772889	0.321464
169	Hip circumference || id:ukb-b-15590	IgA nephropathy || id:ebi-a-GCST90018866	ukb-b-15590	ebi-a-GCST90018866	477784	rs28366156	-0.218241	0.650961	0.737429
170	Hip circumference || id:ukb-b-15590	IgA nephropathy || id:ebi-a-GCST90018866	ukb-b-15590	ebi-a-GCST90018866	477784	rs28457680	-0.881026	0.870781	0.311651
171	Hip circumference || id:ukb-b-15590	IgA nephropathy || id:ebi-a-GCST90018866	ukb-b-15590	ebi-a-GCST90018866	477784	rs2861685	-0.128576	0.798527	0.87208
172	Hip circumference || id:ukb-b-15590	IgA nephropathy || id:ebi-a-GCST90018866	ukb-b-15590	ebi-a-GCST90018866	477784	rs28711392	1.83671	0.966268	0.0573247
173	Hip circumference || id:ukb-b-15590	IgA nephropathy || id:ebi-a-GCST90018866	ukb-b-15590	ebi-a-GCST90018866	477784	rs28778940	-0.864607	0.818406	0.290762
174	Hip circumference || id:ukb-b-15590	IgA nephropathy || id:ebi-a-GCST90018866	ukb-b-15590	ebi-a-GCST90018866	477784	rs287837	-0.244686	0.894632	0.784466
175	Hip circumference || id:ukb-b-15590	IgA nephropathy || id:ebi-a-GCST90018866	ukb-b-15590	ebi-a-GCST90018866	477784	rs28971796	1.36004	0.891289	0.127028
176	Hip circumference || id:ukb-b-15590	IgA nephropathy || id:ebi-a-GCST90018866	ukb-b-15590	ebi-a-GCST90018866	477784	rs2897968	1.27893	0.969379	0.18706
177	Hip circumference || id:ukb-b-15590	IgA nephropathy || id:ebi-a-GCST90018866	ukb-b-15590	ebi-a-GCST90018866	477784	rs3012053	0.0667971	0.861683	0.93821
178	Hip circumference || id:ukb-b-15590	IgA nephropathy || id:ebi-a-GCST90018866	ukb-b-15590	ebi-a-GCST90018866	477784	rs308911	0.504339	0.903608	0.576749
179	Hip circumference || id:ukb-b-15590	IgA nephropathy || id:ebi-a-GCST90018866	ukb-b-15590	ebi-a-GCST90018866	477784	rs310796	-0.867152	1.03232	0.400908
180	Hip circumference || id:ukb-b-15590	IgA nephropathy || id:ebi-a-GCST90018866	ukb-b-15590	ebi-a-GCST90018866	477784	rs3110942	-0.141595	0.912502	0.876685
181	Hip circumference || id:ukb-b-15590	IgA nephropathy || id:ebi-a-GCST90018866	ukb-b-15590	ebi-a-GCST90018866	477784	rs3116600	-1.19347	0.751247	0.112139
182	Hip circumference || id:ukb-b-15590	IgA nephropathy || id:ebi-a-GCST90018866	ukb-b-15590	ebi-a-GCST90018866	477784	rs314288	-0.488746	0.80577	0.544145
183	Hip circumference || id:ukb-b-15590	IgA nephropathy || id:ebi-a-GCST90018866	ukb-b-15590	ebi-a-GCST90018866	477784	rs329118	0.177393	0.721805	0.805866
184	Hip circumference || id:ukb-b-15590	IgA nephropathy || id:ebi-a-GCST90018866	ukb-b-15590	ebi-a-GCST90018866	477784	rs33503	2.18273	0.845666	0.00984914
185	Hip circumference || id:ukb-b-15590	IgA nephropathy || id:ebi-a-GCST90018866	ukb-b-15590	ebi-a-GCST90018866	477784	rs340025	2.70788	0.926173	0.00345866
186	Hip circumference || id:ukb-b-15590	IgA nephropathy || id:ebi-a-GCST90018866	ukb-b-15590	ebi-a-GCST90018866	477784	rs34045894	-0.214865	0.948987	0.820879
187	Hip circumference || id:ukb-b-15590	IgA nephropathy || id:ebi-a-GCST90018866	ukb-b-15590	ebi-a-GCST90018866	477784	rs34223321	1.0715	0.894099	0.230756
188	Hip circumference || id:ukb-b-15590	IgA nephropathy || id:ebi-a-GCST90018866	ukb-b-15590	ebi-a-GCST90018866	477784	rs34505073	-0.0345462	0.696106	0.960419
189	Hip circumference || id:ukb-b-15590	IgA nephropathy || id:ebi-a-GCST90018866	ukb-b-15590	ebi-a-GCST90018866	477784	rs34517439	0.250799	0.393798	0.524209
190	Hip circumference || id:ukb-b-15590	IgA nephropathy || id:ebi-a-GCST90018866	ukb-b-15590	ebi-a-GCST90018866	477784	rs34594435	-0.166833	0.676599	0.805237
191	Hip circumference || id:ukb-b-15590	IgA nephropathy || id:ebi-a-GCST90018866	ukb-b-15590	ebi-a-GCST90018866	477784	rs34629844	0.201923	0.817086	0.80481
192	Hip circumference || id:ukb-b-15590	IgA nephropathy || id:ebi-a-GCST90018866	ukb-b-15590	ebi-a-GCST90018866	477784	rs34656389	2.15987	1.07108	0.0437447
193	Hip circumference || id:ukb-b-15590	IgA nephropathy || id:ebi-a-GCST90018866	ukb-b-15590	ebi-a-GCST90018866	477784	rs34765854	0.91559	0.656949	0.163408
194	Hip circumference || id:ukb-b-15590	IgA nephropathy || id:ebi-a-GCST90018866	ukb-b-15590	ebi-a-GCST90018866	477784	rs34769775	0.403892	0.899899	0.653562
195	Hip circumference || id:ukb-b-15590	IgA nephropathy || id:ebi-a-GCST90018866	ukb-b-15590	ebi-a-GCST90018866	477784	rs34772064	1.4149	0.985379	0.151032
196	Hip circumference || id:ukb-b-15590	IgA nephropathy || id:ebi-a-GCST90018866	ukb-b-15590	ebi-a-GCST90018866	477784	rs34811474	1.17214	0.69722	0.092732
197	Hip circumference || id:ukb-b-15590	IgA nephropathy || id:ebi-a-GCST90018866	ukb-b-15590	ebi-a-GCST90018866	477784	rs34840745	0.522733	0.793112	0.509837
198	Hip circumference || id:ukb-b-15590	IgA nephropathy || id:ebi-a-GCST90018866	ukb-b-15590	ebi-a-GCST90018866	477784	rs34848742	1.6017	0.995843	0.107749
199	Hip circumference || id:ukb-b-15590	IgA nephropathy || id:ebi-a-GCST90018866	ukb-b-15590	ebi-a-GCST90018866	477784	rs35506085	-0.717787	0.737319	0.3303
200	Hip circumference || id:ukb-b-15590	IgA nephropathy || id:ebi-a-GCST90018866	ukb-b-15590	ebi-a-GCST90018866	477784	rs35537311	-0.23706	0.806004	0.768668
201	Hip circumference || id:ukb-b-15590	IgA nephropathy || id:ebi-a-GCST90018866	ukb-b-15590	ebi-a-GCST90018866	477784	rs35589824	2.24969	1.05277	0.0326037
202	Hip circumference || id:ukb-b-15590	IgA nephropathy || id:ebi-a-GCST90018866	ukb-b-15590	ebi-a-GCST90018866	477784	rs35792595	-0.137947	0.929328	0.881998
203	Hip circumference || id:ukb-b-15590	IgA nephropathy || id:ebi-a-GCST90018866	ukb-b-15590	ebi-a-GCST90018866	477784	rs35882248	0.204238	0.797804	0.797951
204	Hip circumference || id:ukb-b-15590	IgA nephropathy || id:ebi-a-GCST90018866	ukb-b-15590	ebi-a-GCST90018866	477784	rs35910339	-0.464413	0.983927	0.636927
205	Hip circumference || id:ukb-b-15590	IgA nephropathy || id:ebi-a-GCST90018866	ukb-b-15590	ebi-a-GCST90018866	477784	rs35917007	0.108425	0.786078	0.890295
206	Hip circumference || id:ukb-b-15590	IgA nephropathy || id:ebi-a-GCST90018866	ukb-b-15590	ebi-a-GCST90018866	477784	rs35957544	0.228446	0.61265	0.709237
207	Hip circumference || id:ukb-b-15590	IgA nephropathy || id:ebi-a-GCST90018866	ukb-b-15590	ebi-a-GCST90018866	477784	rs36140	0.687174	0.815177	0.399242
208	Hip circumference || id:ukb-b-15590	IgA nephropathy || id:ebi-a-GCST90018866	ukb-b-15590	ebi-a-GCST90018866	477784	rs365352	0.408988	0.657302	0.533796
209	Hip circumference || id:ukb-b-15590	IgA nephropathy || id:ebi-a-GCST90018866	ukb-b-15590	ebi-a-GCST90018866	477784	rs3730071	-1.43561	0.924632	0.120511
210	Hip circumference || id:ukb-b-15590	IgA nephropathy || id:ebi-a-GCST90018866	ukb-b-15590	ebi-a-GCST90018866	477784	rs3737992	0.952903	0.725136	0.188812
211	Hip circumference || id:ukb-b-15590	IgA nephropathy || id:ebi-a-GCST90018866	ukb-b-15590	ebi-a-GCST90018866	477784	rs3746759	0.172641	1.00132	0.863112
212	Hip circumference || id:ukb-b-15590	IgA nephropathy || id:ebi-a-GCST90018866	ukb-b-15590	ebi-a-GCST90018866	477784	rs3762988	-1.6205	0.948587	0.0875745
213	Hip circumference || id:ukb-b-15590	IgA nephropathy || id:ebi-a-GCST90018866	ukb-b-15590	ebi-a-GCST90018866	477784	rs3807566	-0.200681	0.782656	0.797634
214	Hip circumference || id:ukb-b-15590	IgA nephropathy || id:ebi-a-GCST90018866	ukb-b-15590	ebi-a-GCST90018866	477784	rs3810291	0.72576	0.545419	0.183306
215	Hip circumference || id:ukb-b-15590	IgA nephropathy || id:ebi-a-GCST90018866	ukb-b-15590	ebi-a-GCST90018866	477784	rs3811951	-1.19855	0.858958	0.162911
216	Hip circumference || id:ukb-b-15590	IgA nephropathy || id:ebi-a-GCST90018866	ukb-b-15590	ebi-a-GCST90018866	477784	rs3814883	-0.059836	0.466721	0.897987
217	Hip circumference || id:ukb-b-15590	IgA nephropathy || id:ebi-a-GCST90018866	ukb-b-15590	ebi-a-GCST90018866	477784	rs3826408	0.044154	0.861003	0.959101
218	Hip circumference || id:ukb-b-15590	IgA nephropathy || id:ebi-a-GCST90018866	ukb-b-15590	ebi-a-GCST90018866	477784	rs3845344	-0.360482	0.857948	0.674363
219	Hip circumference || id:ukb-b-15590	IgA nephropathy || id:ebi-a-GCST90018866	ukb-b-15590	ebi-a-GCST90018866	477784	rs3935190	0.432223	0.829017	0.602111
220	Hip circumference || id:ukb-b-15590	IgA nephropathy || id:ebi-a-GCST90018866	ukb-b-15590	ebi-a-GCST90018866	477784	rs394608	-0.287455	0.800767	0.719614
221	Hip circumference || id:ukb-b-15590	IgA nephropathy || id:ebi-a-GCST90018866	ukb-b-15590	ebi-a-GCST90018866	477784	rs40071	-1.18894	0.873036	0.173248
222	Hip circumference || id:ukb-b-15590	IgA nephropathy || id:ebi-a-GCST90018866	ukb-b-15590	ebi-a-GCST90018866	477784	rs4017425	0.94613	0.988368	0.338434
223	Hip circumference || id:ukb-b-15590	IgA nephropathy || id:ebi-a-GCST90018866	ukb-b-15590	ebi-a-GCST90018866	477784	rs41271299	-0.114171	0.685024	0.867632
224	Hip circumference || id:ukb-b-15590	IgA nephropathy || id:ebi-a-GCST90018866	ukb-b-15590	ebi-a-GCST90018866	477784	rs41273794	-0.673823	0.673823	0.317311
225	Hip circumference || id:ukb-b-15590	IgA nephropathy || id:ebi-a-GCST90018866	ukb-b-15590	ebi-a-GCST90018866	477784	rs41279738	-0.0800384	0.610293	0.895659
226	Hip circumference || id:ukb-b-15590	IgA nephropathy || id:ebi-a-GCST90018866	ukb-b-15590	ebi-a-GCST90018866	477784	rs4240326	-0.744671	0.418877	0.0754404
227	Hip circumference || id:ukb-b-15590	IgA nephropathy || id:ebi-a-GCST90018866	ukb-b-15590	ebi-a-GCST90018866	477784	rs4253755	-1.5995	0.828144	0.0534301
228	Hip circumference || id:ukb-b-15590	IgA nephropathy || id:ebi-a-GCST90018866	ukb-b-15590	ebi-a-GCST90018866	477784	rs429343	0.770719	0.967499	0.425677
229	Hip circumference || id:ukb-b-15590	IgA nephropathy || id:ebi-a-GCST90018866	ukb-b-15590	ebi-a-GCST90018866	477784	rs4310395	0.343747	0.95758	0.719614
230	Hip circumference || id:ukb-b-15590	IgA nephropathy || id:ebi-a-GCST90018866	ukb-b-15590	ebi-a-GCST90018866	477784	rs4339309	-0.089375	1.02781	0.930706
231	Hip circumference || id:ukb-b-15590	IgA nephropathy || id:ebi-a-GCST90018866	ukb-b-15590	ebi-a-GCST90018866	477784	rs4350264	0.72814	0.955684	0.446117
232	Hip circumference || id:ukb-b-15590	IgA nephropathy || id:ebi-a-GCST90018866	ukb-b-15590	ebi-a-GCST90018866	477784	rs4467770	1.32255	0.831318	0.11163
233	Hip circumference || id:ukb-b-15590	IgA nephropathy || id:ebi-a-GCST90018866	ukb-b-15590	ebi-a-GCST90018866	477784	rs4476935	0.893329	0.908865	0.325654
234	Hip circumference || id:ukb-b-15590	IgA nephropathy || id:ebi-a-GCST90018866	ukb-b-15590	ebi-a-GCST90018866	477784	rs4477562	0.407251	0.598899	0.496504
235	Hip circumference || id:ukb-b-15590	IgA nephropathy || id:ebi-a-GCST90018866	ukb-b-15590	ebi-a-GCST90018866	477784	rs4486868	1.85502	1.05358	0.0782919
236	Hip circumference || id:ukb-b-15590	IgA nephropathy || id:ebi-a-GCST90018866	ukb-b-15590	ebi-a-GCST90018866	477784	rs4567604	-0.31168	0.887088	0.725325
237	Hip circumference || id:ukb-b-15590	IgA nephropathy || id:ebi-a-GCST90018866	ukb-b-15590	ebi-a-GCST90018866	477784	rs4589131	-0.596527	1.00557	0.553034
238	Hip circumference || id:ukb-b-15590	IgA nephropathy || id:ebi-a-GCST90018866	ukb-b-15590	ebi-a-GCST90018866	477784	rs4613074	-0.763695	0.881187	0.386125
239	Hip circumference || id:ukb-b-15590	IgA nephropathy || id:ebi-a-GCST90018866	ukb-b-15590	ebi-a-GCST90018866	477784	rs463376	0.525298	0.967215	0.587059
240	Hip circumference || id:ukb-b-15590	IgA nephropathy || id:ebi-a-GCST90018866	ukb-b-15590	ebi-a-GCST90018866	477784	rs4671328	-1.1219	0.729542	0.124094
241	Hip circumference || id:ukb-b-15590	IgA nephropathy || id:ebi-a-GCST90018866	ukb-b-15590	ebi-a-GCST90018866	477784	rs4678016	-1.09434	1.05091	0.297726
242	Hip circumference || id:ukb-b-15590	IgA nephropathy || id:ebi-a-GCST90018866	ukb-b-15590	ebi-a-GCST90018866	477784	rs475390	-0.476312	0.99528	0.632244
243	Hip circumference || id:ukb-b-15590	IgA nephropathy || id:ebi-a-GCST90018866	ukb-b-15590	ebi-a-GCST90018866	477784	rs4790292	1.42425	0.614755	0.0205163
244	Hip circumference || id:ukb-b-15590	IgA nephropathy || id:ebi-a-GCST90018866	ukb-b-15590	ebi-a-GCST90018866	477784	rs4792716	-0.405206	0.803544	0.614069
245	Hip circumference || id:ukb-b-15590	IgA nephropathy || id:ebi-a-GCST90018866	ukb-b-15590	ebi-a-GCST90018866	477784	rs4800490	0.479026	0.500604	0.338619
246	Hip circumference || id:ukb-b-15590	IgA nephropathy || id:ebi-a-GCST90018866	ukb-b-15590	ebi-a-GCST90018866	477784	rs4820346	-0.360184	0.965599	0.709137
247	Hip circumference || id:ukb-b-15590	IgA nephropathy || id:ebi-a-GCST90018866	ukb-b-15590	ebi-a-GCST90018866	477784	rs483465	-0.50344	0.864884	0.560506
248	Hip circumference || id:ukb-b-15590	IgA nephropathy || id:ebi-a-GCST90018866	ukb-b-15590	ebi-a-GCST90018866	477784	rs4843158	1.42359	0.572182	0.0128464
249	Hip circumference || id:ukb-b-15590	IgA nephropathy || id:ebi-a-GCST90018866	ukb-b-15590	ebi-a-GCST90018866	477784	rs4870057	0.39393	0.976947	0.686782
250	Hip circumference || id:ukb-b-15590	IgA nephropathy || id:ebi-a-GCST90018866	ukb-b-15590	ebi-a-GCST90018866	477784	rs4897174	2.94807	1.01853	0.0037983
251	Hip circumference || id:ukb-b-15590	IgA nephropathy || id:ebi-a-GCST90018866	ukb-b-15590	ebi-a-GCST90018866	477784	rs4909309	1.52703	0.685725	0.0259546
252	Hip circumference || id:ukb-b-15590	IgA nephropathy || id:ebi-a-GCST90018866	ukb-b-15590	ebi-a-GCST90018866	477784	rs4962424	0.0192498	0.795657	0.980698
253	Hip circumference || id:ukb-b-15590	IgA nephropathy || id:ebi-a-GCST90018866	ukb-b-15590	ebi-a-GCST90018866	477784	rs4963975	-1.06962	0.723724	0.139424
254	Hip circumference || id:ukb-b-15590	IgA nephropathy || id:ebi-a-GCST90018866	ukb-b-15590	ebi-a-GCST90018866	477784	rs4970946	-1.41652	0.998647	0.156062
255	Hip circumference || id:ukb-b-15590	IgA nephropathy || id:ebi-a-GCST90018866	ukb-b-15590	ebi-a-GCST90018866	477784	rs4976994	0.576382	0.911307	0.527074
256	Hip circumference || id:ukb-b-15590	IgA nephropathy || id:ebi-a-GCST90018866	ukb-b-15590	ebi-a-GCST90018866	477784	rs4985407	1.92778	0.758041	0.0109873
257	Hip circumference || id:ukb-b-15590	IgA nephropathy || id:ebi-a-GCST90018866	ukb-b-15590	ebi-a-GCST90018866	477784	rs522110	0.612613	0.645727	0.342764
258	Hip circumference || id:ukb-b-15590	IgA nephropathy || id:ebi-a-GCST90018866	ukb-b-15590	ebi-a-GCST90018866	477784	rs543874	0.77374	0.315227	0.0141063
259	Hip circumference || id:ukb-b-15590	IgA nephropathy || id:ebi-a-GCST90018866	ukb-b-15590	ebi-a-GCST90018866	477784	rs551935	0.667651	0.691285	0.334138
260	Hip circumference || id:ukb-b-15590	IgA nephropathy || id:ebi-a-GCST90018866	ukb-b-15590	ebi-a-GCST90018866	477784	rs55707359	0.47568	1.05392	0.65174
261	Hip circumference || id:ukb-b-15590	IgA nephropathy || id:ebi-a-GCST90018866	ukb-b-15590	ebi-a-GCST90018866	477784	rs55726687	-0.265851	0.650878	0.682943
262	Hip circumference || id:ukb-b-15590	IgA nephropathy || id:ebi-a-GCST90018866	ukb-b-15590	ebi-a-GCST90018866	477784	rs56094641	0.100596	0.19308	0.602361
263	Hip circumference || id:ukb-b-15590	IgA nephropathy || id:ebi-a-GCST90018866	ukb-b-15590	ebi-a-GCST90018866	477784	rs56288810	0.492115	1.05768	0.641733
264	Hip circumference || id:ukb-b-15590	IgA nephropathy || id:ebi-a-GCST90018866	ukb-b-15590	ebi-a-GCST90018866	477784	rs56399737	-0.372244	0.989831	0.706866
265	Hip circumference || id:ukb-b-15590	IgA nephropathy || id:ebi-a-GCST90018866	ukb-b-15590	ebi-a-GCST90018866	477784	rs57222629	3.98109	0.912032	1.27077e-05
266	Hip circumference || id:ukb-b-15590	IgA nephropathy || id:ebi-a-GCST90018866	ukb-b-15590	ebi-a-GCST90018866	477784	rs57235969	0.866655	0.938877	0.355967
267	Hip circumference || id:ukb-b-15590	IgA nephropathy || id:ebi-a-GCST90018866	ukb-b-15590	ebi-a-GCST90018866	477784	rs57636386	-0.704015	0.601405	0.241753
268	Hip circumference || id:ukb-b-15590	IgA nephropathy || id:ebi-a-GCST90018866	ukb-b-15590	ebi-a-GCST90018866	477784	rs57989773	-0.918899	0.640029	0.151084
269	Hip circumference || id:ukb-b-15590	IgA nephropathy || id:ebi-a-GCST90018866	ukb-b-15590	ebi-a-GCST90018866	477784	rs58584712	-1.36659	0.842341	0.104723
270	Hip circumference || id:ukb-b-15590	IgA nephropathy || id:ebi-a-GCST90018866	ukb-b-15590	ebi-a-GCST90018866	477784	rs58862095	-0.988672	0.65175	0.12928
271	Hip circumference || id:ukb-b-15590	IgA nephropathy || id:ebi-a-GCST90018866	ukb-b-15590	ebi-a-GCST90018866	477784	rs59227842	0.228325	0.604109	0.705466
272	Hip circumference || id:ukb-b-15590	IgA nephropathy || id:ebi-a-GCST90018866	ukb-b-15590	ebi-a-GCST90018866	477784	rs60226453	-0.516211	0.934097	0.580516
273	Hip circumference || id:ukb-b-15590	IgA nephropathy || id:ebi-a-GCST90018866	ukb-b-15590	ebi-a-GCST90018866	477784	rs6066104	-0.238548	0.643043	0.710662
274	Hip circumference || id:ukb-b-15590	IgA nephropathy || id:ebi-a-GCST90018866	ukb-b-15590	ebi-a-GCST90018866	477784	rs6142059	0.760172	0.793513	0.338071
275	Hip circumference || id:ukb-b-15590	IgA nephropathy || id:ebi-a-GCST90018866	ukb-b-15590	ebi-a-GCST90018866	477784	rs614520	0.637119	0.95184	0.503269
276	Hip circumference || id:ukb-b-15590	IgA nephropathy || id:ebi-a-GCST90018866	ukb-b-15590	ebi-a-GCST90018866	477784	rs61898343	0.592118	0.946228	0.531468
277	Hip circumference || id:ukb-b-15590	IgA nephropathy || id:ebi-a-GCST90018866	ukb-b-15590	ebi-a-GCST90018866	477784	rs61941722	0.76927	0.955177	0.420607
278	Hip circumference || id:ukb-b-15590	IgA nephropathy || id:ebi-a-GCST90018866	ukb-b-15590	ebi-a-GCST90018866	477784	rs61969510	0.319203	1.01211	0.75247
279	Hip circumference || id:ukb-b-15590	IgA nephropathy || id:ebi-a-GCST90018866	ukb-b-15590	ebi-a-GCST90018866	477784	rs61992671	0.705093	0.803938	0.38046
280	Hip circumference || id:ukb-b-15590	IgA nephropathy || id:ebi-a-GCST90018866	ukb-b-15590	ebi-a-GCST90018866	477784	rs62070648	-0.29583	0.656842	0.652435
281	Hip circumference || id:ukb-b-15590	IgA nephropathy || id:ebi-a-GCST90018866	ukb-b-15590	ebi-a-GCST90018866	477784	rs62107261	0.0383437	0.338909	0.909921
282	Hip circumference || id:ukb-b-15590	IgA nephropathy || id:ebi-a-GCST90018866	ukb-b-15590	ebi-a-GCST90018866	477784	rs62246311	0.554649	0.874812	0.526067
283	Hip circumference || id:ukb-b-15590	IgA nephropathy || id:ebi-a-GCST90018866	ukb-b-15590	ebi-a-GCST90018866	477784	rs62301134	1.04121	0.967884	0.282036
284	Hip circumference || id:ukb-b-15590	IgA nephropathy || id:ebi-a-GCST90018866	ukb-b-15590	ebi-a-GCST90018866	477784	rs62425398	0.663626	0.760153	0.382654
285	Hip circumference || id:ukb-b-15590	IgA nephropathy || id:ebi-a-GCST90018866	ukb-b-15590	ebi-a-GCST90018866	477784	rs62515438	0.106387	0.917584	0.907698
286	Hip circumference || id:ukb-b-15590	IgA nephropathy || id:ebi-a-GCST90018866	ukb-b-15590	ebi-a-GCST90018866	477784	rs643499	1.28789	0.995191	0.195625
287	Hip circumference || id:ukb-b-15590	IgA nephropathy || id:ebi-a-GCST90018866	ukb-b-15590	ebi-a-GCST90018866	477784	rs6438656	1.12042	1.01172	0.268105
288	Hip circumference || id:ukb-b-15590	IgA nephropathy || id:ebi-a-GCST90018866	ukb-b-15590	ebi-a-GCST90018866	477784	rs6449533	0.502794	0.989368	0.611315
289	Hip circumference || id:ukb-b-15590	IgA nephropathy || id:ebi-a-GCST90018866	ukb-b-15590	ebi-a-GCST90018866	477784	rs6465828	1.19579	0.707714	0.0910939
290	Hip circumference || id:ukb-b-15590	IgA nephropathy || id:ebi-a-GCST90018866	ukb-b-15590	ebi-a-GCST90018866	477784	rs6470771	1.12004	1.0035	0.264367
291	Hip circumference || id:ukb-b-15590	IgA nephropathy || id:ebi-a-GCST90018866	ukb-b-15590	ebi-a-GCST90018866	477784	rs6545714	-0.631844	0.751894	0.40072
292	Hip circumference || id:ukb-b-15590	IgA nephropathy || id:ebi-a-GCST90018866	ukb-b-15590	ebi-a-GCST90018866	477784	rs6567160	-0.311344	0.263592	0.237539
293	Hip circumference || id:ukb-b-15590	IgA nephropathy || id:ebi-a-GCST90018866	ukb-b-15590	ebi-a-GCST90018866	477784	rs6575340	-1.05123	0.655667	0.108867
294	Hip circumference || id:ukb-b-15590	IgA nephropathy || id:ebi-a-GCST90018866	ukb-b-15590	ebi-a-GCST90018866	477784	rs6598540	0.750629	0.879115	0.39319
295	Hip circumference || id:ukb-b-15590	IgA nephropathy || id:ebi-a-GCST90018866	ukb-b-15590	ebi-a-GCST90018866	477784	rs6606686	0.808729	0.754412	0.28372
296	Hip circumference || id:ukb-b-15590	IgA nephropathy || id:ebi-a-GCST90018866	ukb-b-15590	ebi-a-GCST90018866	477784	rs66679256	0.306869	0.780515	0.6942
297	Hip circumference || id:ukb-b-15590	IgA nephropathy || id:ebi-a-GCST90018866	ukb-b-15590	ebi-a-GCST90018866	477784	rs6669341	0.171854	0.779954	0.825607
298	Hip circumference || id:ukb-b-15590	IgA nephropathy || id:ebi-a-GCST90018866	ukb-b-15590	ebi-a-GCST90018866	477784	rs667515	0.465825	0.846955	0.582319
299	Hip circumference || id:ukb-b-15590	IgA nephropathy || id:ebi-a-GCST90018866	ukb-b-15590	ebi-a-GCST90018866	477784	rs6712653	0.996035	0.989809	0.314276
300	Hip circumference || id:ukb-b-15590	IgA nephropathy || id:ebi-a-GCST90018866	ukb-b-15590	ebi-a-GCST90018866	477784	rs6744646	0.38159	0.30767	0.214879
301	Hip circumference || id:ukb-b-15590	IgA nephropathy || id:ebi-a-GCST90018866	ukb-b-15590	ebi-a-GCST90018866	477784	rs6745626	1.04096	0.847129	0.219142
302	Hip circumference || id:ukb-b-15590	IgA nephropathy || id:ebi-a-GCST90018866	ukb-b-15590	ebi-a-GCST90018866	477784	rs6747657	-0.842734	0.997364	0.398132
303	Hip circumference || id:ukb-b-15590	IgA nephropathy || id:ebi-a-GCST90018866	ukb-b-15590	ebi-a-GCST90018866	477784	rs675162	0.644162	0.649715	0.321464
304	Hip circumference || id:ukb-b-15590	IgA nephropathy || id:ebi-a-GCST90018866	ukb-b-15590	ebi-a-GCST90018866	477784	rs67560975	0.502474	0.857999	0.558121
305	Hip circumference || id:ukb-b-15590	IgA nephropathy || id:ebi-a-GCST90018866	ukb-b-15590	ebi-a-GCST90018866	477784	rs6821305	-0.208101	0.805553	0.79615
306	Hip circumference || id:ukb-b-15590	IgA nephropathy || id:ebi-a-GCST90018866	ukb-b-15590	ebi-a-GCST90018866	477784	rs6840236	-0.1531	0.688949	0.824141
307	Hip circumference || id:ukb-b-15590	IgA nephropathy || id:ebi-a-GCST90018866	ukb-b-15590	ebi-a-GCST90018866	477784	rs6868125	-2.50224	0.970768	0.00994931
308	Hip circumference || id:ukb-b-15590	IgA nephropathy || id:ebi-a-GCST90018866	ukb-b-15590	ebi-a-GCST90018866	477784	rs6946415	-0.18259	0.76184	0.810587
309	Hip circumference || id:ukb-b-15590	IgA nephropathy || id:ebi-a-GCST90018866	ukb-b-15590	ebi-a-GCST90018866	477784	rs6958365	-1.72481	1.03142	0.0944713
310	Hip circumference || id:ukb-b-15590	IgA nephropathy || id:ebi-a-GCST90018866	ukb-b-15590	ebi-a-GCST90018866	477784	rs6973700	1.06448	0.912415	0.243345
311	Hip circumference || id:ukb-b-15590	IgA nephropathy || id:ebi-a-GCST90018866	ukb-b-15590	ebi-a-GCST90018866	477784	rs698147	0.238785	0.963375	0.80424
312	Hip circumference || id:ukb-b-15590	IgA nephropathy || id:ebi-a-GCST90018866	ukb-b-15590	ebi-a-GCST90018866	477784	rs7002088	0.823777	0.852938	0.334138
313	Hip circumference || id:ukb-b-15590	IgA nephropathy || id:ebi-a-GCST90018866	ukb-b-15590	ebi-a-GCST90018866	477784	rs7034554	1.14313	0.966028	0.236677
314	Hip circumference || id:ukb-b-15590	IgA nephropathy || id:ebi-a-GCST90018866	ukb-b-15590	ebi-a-GCST90018866	477784	rs7038943	1.42047	1.0158	0.162001
315	Hip circumference || id:ukb-b-15590	IgA nephropathy || id:ebi-a-GCST90018866	ukb-b-15590	ebi-a-GCST90018866	477784	rs705165	-0.168815	0.911602	0.853084
316	Hip circumference || id:ukb-b-15590	IgA nephropathy || id:ebi-a-GCST90018866	ukb-b-15590	ebi-a-GCST90018866	477784	rs7094073	-0.324195	0.972584	0.738883
317	Hip circumference || id:ukb-b-15590	IgA nephropathy || id:ebi-a-GCST90018866	ukb-b-15590	ebi-a-GCST90018866	477784	rs7111235	1.68089	1.01373	0.0972933
318	Hip circumference || id:ukb-b-15590	IgA nephropathy || id:ebi-a-GCST90018866	ukb-b-15590	ebi-a-GCST90018866	477784	rs7124681	0.199969	0.609661	0.742912
319	Hip circumference || id:ukb-b-15590	IgA nephropathy || id:ebi-a-GCST90018866	ukb-b-15590	ebi-a-GCST90018866	477784	rs7132908	0.0232792	0.465584	0.960122
320	Hip circumference || id:ukb-b-15590	IgA nephropathy || id:ebi-a-GCST90018866	ukb-b-15590	ebi-a-GCST90018866	477784	rs71413981	0.53317	0.745494	0.474492
321	Hip circumference || id:ukb-b-15590	IgA nephropathy || id:ebi-a-GCST90018866	ukb-b-15590	ebi-a-GCST90018866	477784	rs7171864	0.0679071	0.759325	0.928739
322	Hip circumference || id:ukb-b-15590	IgA nephropathy || id:ebi-a-GCST90018866	ukb-b-15590	ebi-a-GCST90018866	477784	rs7218014	-0.0625996	0.703042	0.929049
323	Hip circumference || id:ukb-b-15590	IgA nephropathy || id:ebi-a-GCST90018866	ukb-b-15590	ebi-a-GCST90018866	477784	rs7248205	-0.58313	0.738218	0.429577
324	Hip circumference || id:ukb-b-15590	IgA nephropathy || id:ebi-a-GCST90018866	ukb-b-15590	ebi-a-GCST90018866	477784	rs7257083	-1.5251	0.793299	0.0545453
325	Hip circumference || id:ukb-b-15590	IgA nephropathy || id:ebi-a-GCST90018866	ukb-b-15590	ebi-a-GCST90018866	477784	rs72634826	-0.319599	0.880529	0.716633
326	Hip circumference || id:ukb-b-15590	IgA nephropathy || id:ebi-a-GCST90018866	ukb-b-15590	ebi-a-GCST90018866	477784	rs72656010	-0.851556	0.685206	0.213951
327	Hip circumference || id:ukb-b-15590	IgA nephropathy || id:ebi-a-GCST90018866	ukb-b-15590	ebi-a-GCST90018866	477784	rs72681698	-0.320634	0.95167	0.736179
328	Hip circumference || id:ukb-b-15590	IgA nephropathy || id:ebi-a-GCST90018866	ukb-b-15590	ebi-a-GCST90018866	477784	rs7274811	0.794464	0.691953	0.250907
329	Hip circumference || id:ukb-b-15590	IgA nephropathy || id:ebi-a-GCST90018866	ukb-b-15590	ebi-a-GCST90018866	477784	rs72756476	-0.109104	0.872832	0.900524
330	Hip circumference || id:ukb-b-15590	IgA nephropathy || id:ebi-a-GCST90018866	ukb-b-15590	ebi-a-GCST90018866	477784	rs72801843	0.230206	0.685265	0.736918
331	Hip circumference || id:ukb-b-15590	IgA nephropathy || id:ebi-a-GCST90018866	ukb-b-15590	ebi-a-GCST90018866	477784	rs72877553	-0.618895	1.05379	0.557001
332	Hip circumference || id:ukb-b-15590	IgA nephropathy || id:ebi-a-GCST90018866	ukb-b-15590	ebi-a-GCST90018866	477784	rs72959041	-0.16452	0.409036	0.687527
333	Hip circumference || id:ukb-b-15590	IgA nephropathy || id:ebi-a-GCST90018866	ukb-b-15590	ebi-a-GCST90018866	477784	rs73052033	0.480531	0.720797	0.504985
334	Hip circumference || id:ukb-b-15590	IgA nephropathy || id:ebi-a-GCST90018866	ukb-b-15590	ebi-a-GCST90018866	477784	rs73175572	0.33679	0.662944	0.611438
335	Hip circumference || id:ukb-b-15590	IgA nephropathy || id:ebi-a-GCST90018866	ukb-b-15590	ebi-a-GCST90018866	477784	rs73197346	-2.06432	0.957044	0.0310075
336	Hip circumference || id:ukb-b-15590	IgA nephropathy || id:ebi-a-GCST90018866	ukb-b-15590	ebi-a-GCST90018866	477784	rs73213484	-0.00483078	0.811571	0.995251
337	Hip circumference || id:ukb-b-15590	IgA nephropathy || id:ebi-a-GCST90018866	ukb-b-15590	ebi-a-GCST90018866	477784	rs7365	0.0630977	1.04562	0.951881
338	Hip circumference || id:ukb-b-15590	IgA nephropathy || id:ebi-a-GCST90018866	ukb-b-15590	ebi-a-GCST90018866	477784	rs73650963	0.247356	0.935005	0.791356
339	Hip circumference || id:ukb-b-15590	IgA nephropathy || id:ebi-a-GCST90018866	ukb-b-15590	ebi-a-GCST90018866	477784	rs7372674	-0.153246	0.842853	0.855725
340	Hip circumference || id:ukb-b-15590	IgA nephropathy || id:ebi-a-GCST90018866	ukb-b-15590	ebi-a-GCST90018866	477784	rs743572	0.436551	0.79373	0.582319
341	Hip circumference || id:ukb-b-15590	IgA nephropathy || id:ebi-a-GCST90018866	ukb-b-15590	ebi-a-GCST90018866	477784	rs7442885	-0.276824	0.719743	0.700522
342	Hip circumference || id:ukb-b-15590	IgA nephropathy || id:ebi-a-GCST90018866	ukb-b-15590	ebi-a-GCST90018866	477784	rs7460093	0.131734	0.863589	0.878759
343	Hip circumference || id:ukb-b-15590	IgA nephropathy || id:ebi-a-GCST90018866	ukb-b-15590	ebi-a-GCST90018866	477784	rs74749286	0.0308924	0.722111	0.965876
344	Hip circumference || id:ukb-b-15590	IgA nephropathy || id:ebi-a-GCST90018866	ukb-b-15590	ebi-a-GCST90018866	477784	rs7498665	1.05708	0.374382	0.00474981
345	Hip circumference || id:ukb-b-15590	IgA nephropathy || id:ebi-a-GCST90018866	ukb-b-15590	ebi-a-GCST90018866	477784	rs750090	0.812305	0.925125	0.379917
346	Hip circumference || id:ukb-b-15590	IgA nephropathy || id:ebi-a-GCST90018866	ukb-b-15590	ebi-a-GCST90018866	477784	rs7519259	-1.13121	0.8272	0.171462
347	Hip circumference || id:ukb-b-15590	IgA nephropathy || id:ebi-a-GCST90018866	ukb-b-15590	ebi-a-GCST90018866	477784	rs7523668	-0.196794	0.860065	0.819014
348	Hip circumference || id:ukb-b-15590	IgA nephropathy || id:ebi-a-GCST90018866	ukb-b-15590	ebi-a-GCST90018866	477784	rs754635	-0.695194	0.889654	0.434555
349	Hip circumference || id:ukb-b-15590	IgA nephropathy || id:ebi-a-GCST90018866	ukb-b-15590	ebi-a-GCST90018866	477784	rs75543804	-0.260022	0.825507	0.752773
350	Hip circumference || id:ukb-b-15590	IgA nephropathy || id:ebi-a-GCST90018866	ukb-b-15590	ebi-a-GCST90018866	477784	rs756717	-0.449031	0.855298	0.599583
351	Hip circumference || id:ukb-b-15590	IgA nephropathy || id:ebi-a-GCST90018866	ukb-b-15590	ebi-a-GCST90018866	477784	rs7570446	1.15289	1.06211	0.277714
352	Hip circumference || id:ukb-b-15590	IgA nephropathy || id:ebi-a-GCST90018866	ukb-b-15590	ebi-a-GCST90018866	477784	rs7571496	0.101335	0.96268	0.916167
353	Hip circumference || id:ukb-b-15590	IgA nephropathy || id:ebi-a-GCST90018866	ukb-b-15590	ebi-a-GCST90018866	477784	rs7582359	-0.228796	0.915183	0.802587
354	Hip circumference || id:ukb-b-15590	IgA nephropathy || id:ebi-a-GCST90018866	ukb-b-15590	ebi-a-GCST90018866	477784	rs76082446	0.397928	0.964675	0.679973
355	Hip circumference || id:ukb-b-15590	IgA nephropathy || id:ebi-a-GCST90018866	ukb-b-15590	ebi-a-GCST90018866	477784	rs7632381	0.354992	0.432646	0.411924
356	Hip circumference || id:ukb-b-15590	IgA nephropathy || id:ebi-a-GCST90018866	ukb-b-15590	ebi-a-GCST90018866	477784	rs76577501	0.28882	0.989565	0.770389
357	Hip circumference || id:ukb-b-15590	IgA nephropathy || id:ebi-a-GCST90018866	ukb-b-15590	ebi-a-GCST90018866	477784	rs76647086	1.18183	0.756568	0.118266
358	Hip circumference || id:ukb-b-15590	IgA nephropathy || id:ebi-a-GCST90018866	ukb-b-15590	ebi-a-GCST90018866	477784	rs76798800	-0.896688	0.54047	0.0970975
359	Hip circumference || id:ukb-b-15590	IgA nephropathy || id:ebi-a-GCST90018866	ukb-b-15590	ebi-a-GCST90018866	477784	rs76895963	-0.176395	0.517504	0.733211
360	Hip circumference || id:ukb-b-15590	IgA nephropathy || id:ebi-a-GCST90018866	ukb-b-15590	ebi-a-GCST90018866	477784	rs7696175	-0.382162	0.859864	0.656721
361	Hip circumference || id:ukb-b-15590	IgA nephropathy || id:ebi-a-GCST90018866	ukb-b-15590	ebi-a-GCST90018866	477784	rs7707394	-0.157009	0.655106	0.810587
362	Hip circumference || id:ukb-b-15590	IgA nephropathy || id:ebi-a-GCST90018866	ukb-b-15590	ebi-a-GCST90018866	477784	rs7708584	1.68991	0.89421	0.0587806
363	Hip circumference || id:ukb-b-15590	IgA nephropathy || id:ebi-a-GCST90018866	ukb-b-15590	ebi-a-GCST90018866	477784	rs7740107	0.820345	0.558173	0.141644
364	Hip circumference || id:ukb-b-15590	IgA nephropathy || id:ebi-a-GCST90018866	ukb-b-15590	ebi-a-GCST90018866	477784	rs7793674	-0.244295	0.868028	0.778375
365	Hip circumference || id:ukb-b-15590	IgA nephropathy || id:ebi-a-GCST90018866	ukb-b-15590	ebi-a-GCST90018866	477784	rs779655	2.16388	0.914415	0.0179614
366	Hip circumference || id:ukb-b-15590	IgA nephropathy || id:ebi-a-GCST90018866	ukb-b-15590	ebi-a-GCST90018866	477784	rs7805441	-0.260162	0.922393	0.777904
367	Hip circumference || id:ukb-b-15590	IgA nephropathy || id:ebi-a-GCST90018866	ukb-b-15590	ebi-a-GCST90018866	477784	rs78058190	3.52892	5.73988	0.538682
368	Hip circumference || id:ukb-b-15590	IgA nephropathy || id:ebi-a-GCST90018866	ukb-b-15590	ebi-a-GCST90018866	477784	rs7824785	0.265047	0.865459	0.759414
369	Hip circumference || id:ukb-b-15590	IgA nephropathy || id:ebi-a-GCST90018866	ukb-b-15590	ebi-a-GCST90018866	477784	rs7864465	2.22936	1.05601	0.0347628
370	Hip circumference || id:ukb-b-15590	IgA nephropathy || id:ebi-a-GCST90018866	ukb-b-15590	ebi-a-GCST90018866	477784	rs7893571	1.19236	0.896077	0.183306
371	Hip circumference || id:ukb-b-15590	IgA nephropathy || id:ebi-a-GCST90018866	ukb-b-15590	ebi-a-GCST90018866	477784	rs7903146	-0.0466999	0.597759	0.937729
372	Hip circumference || id:ukb-b-15590	IgA nephropathy || id:ebi-a-GCST90018866	ukb-b-15590	ebi-a-GCST90018866	477784	rs7944782	-0.355004	0.902945	0.6942
373	Hip circumference || id:ukb-b-15590	IgA nephropathy || id:ebi-a-GCST90018866	ukb-b-15590	ebi-a-GCST90018866	477784	rs7952436	0.222804	0.595085	0.708101
374	Hip circumference || id:ukb-b-15590	IgA nephropathy || id:ebi-a-GCST90018866	ukb-b-15590	ebi-a-GCST90018866	477784	rs7996639	0.998994	0.860447	0.245635
375	Hip circumference || id:ukb-b-15590	IgA nephropathy || id:ebi-a-GCST90018866	ukb-b-15590	ebi-a-GCST90018866	477784	rs8007429	1.43441	0.927837	0.12211
376	Hip circumference || id:ukb-b-15590	IgA nephropathy || id:ebi-a-GCST90018866	ukb-b-15590	ebi-a-GCST90018866	477784	rs8030456	-0.553042	0.561115	0.324324
377	Hip circumference || id:ukb-b-15590	IgA nephropathy || id:ebi-a-GCST90018866	ukb-b-15590	ebi-a-GCST90018866	477784	rs8132129	0.175857	0.954654	0.853848
378	Hip circumference || id:ukb-b-15590	IgA nephropathy || id:ebi-a-GCST90018866	ukb-b-15590	ebi-a-GCST90018866	477784	rs8133137	-0.443664	0.779581	0.569284
379	Hip circumference || id:ukb-b-15590	IgA nephropathy || id:ebi-a-GCST90018866	ukb-b-15590	ebi-a-GCST90018866	477784	rs815163	-0.289979	0.692398	0.67536
380	Hip circumference || id:ukb-b-15590	IgA nephropathy || id:ebi-a-GCST90018866	ukb-b-15590	ebi-a-GCST90018866	477784	rs852042	0.273268	0.884869	0.757456
381	Hip circumference || id:ukb-b-15590	IgA nephropathy || id:ebi-a-GCST90018866	ukb-b-15590	ebi-a-GCST90018866	477784	rs852983	0.699495	0.986035	0.478075
382	Hip circumference || id:ukb-b-15590	IgA nephropathy || id:ebi-a-GCST90018866	ukb-b-15590	ebi-a-GCST90018866	477784	rs866006	0.52241	0.995066	0.599583
383	Hip circumference || id:ukb-b-15590	IgA nephropathy || id:ebi-a-GCST90018866	ukb-b-15590	ebi-a-GCST90018866	477784	rs882378	-0.11144	0.832519	0.893515
384	Hip circumference || id:ukb-b-15590	IgA nephropathy || id:ebi-a-GCST90018866	ukb-b-15590	ebi-a-GCST90018866	477784	rs897186	0.772004	0.7471	0.301448
385	Hip circumference || id:ukb-b-15590	IgA nephropathy || id:ebi-a-GCST90018866	ukb-b-15590	ebi-a-GCST90018866	477784	rs9284814	0.013032	0.786263	0.986776
386	Hip circumference || id:ukb-b-15590	IgA nephropathy || id:ebi-a-GCST90018866	ukb-b-15590	ebi-a-GCST90018866	477784	rs9378684	0.321027	0.808103	0.691176
387	Hip circumference || id:ukb-b-15590	IgA nephropathy || id:ebi-a-GCST90018866	ukb-b-15590	ebi-a-GCST90018866	477784	rs9385385	0.561798	0.920724	0.54175
388	Hip circumference || id:ukb-b-15590	IgA nephropathy || id:ebi-a-GCST90018866	ukb-b-15590	ebi-a-GCST90018866	477784	rs9512696	-0.383467	0.714643	0.591554
389	Hip circumference || id:ukb-b-15590	IgA nephropathy || id:ebi-a-GCST90018866	ukb-b-15590	ebi-a-GCST90018866	477784	rs9513018	0.587424	1.06804	0.582319
390	Hip circumference || id:ukb-b-15590	IgA nephropathy || id:ebi-a-GCST90018866	ukb-b-15590	ebi-a-GCST90018866	477784	rs9611160	-1.80193	1.01788	0.0766821
391	Hip circumference || id:ukb-b-15590	IgA nephropathy || id:ebi-a-GCST90018866	ukb-b-15590	ebi-a-GCST90018866	477784	rs968379	-1.8953	0.734695	0.00988833
392	Hip circumference || id:ukb-b-15590	IgA nephropathy || id:ebi-a-GCST90018866	ukb-b-15590	ebi-a-GCST90018866	477784	rs9764678	-0.818427	0.812227	0.31363
393	Hip circumference || id:ukb-b-15590	IgA nephropathy || id:ebi-a-GCST90018866	ukb-b-15590	ebi-a-GCST90018866	477784	rs9788550	0.966671	0.630438	0.125194
394	Hip circumference || id:ukb-b-15590	IgA nephropathy || id:ebi-a-GCST90018866	ukb-b-15590	ebi-a-GCST90018866	477784	rs9830592	0.773323	0.852823	0.364523
395	Hip circumference || id:ukb-b-15590	IgA nephropathy || id:ebi-a-GCST90018866	ukb-b-15590	ebi-a-GCST90018866	477784	rs9843653	0.130956	0.649326	0.840166
396	Hip circumference || id:ukb-b-15590	IgA nephropathy || id:ebi-a-GCST90018866	ukb-b-15590	ebi-a-GCST90018866	477784	rs9845755	-1.14031	0.533606	0.0325991
397	Hip circumference || id:ukb-b-15590	IgA nephropathy || id:ebi-a-GCST90018866	ukb-b-15590	ebi-a-GCST90018866	477784	rs9850529	-1.36738	1.07126	0.201806
398	Hip circumference || id:ukb-b-15590	IgA nephropathy || id:ebi-a-GCST90018866	ukb-b-15590	ebi-a-GCST90018866	477784	rs987237	0.699479	0.438263	0.110483
399	Hip circumference || id:ukb-b-15590	IgA nephropathy || id:ebi-a-GCST90018866	ukb-b-15590	ebi-a-GCST90018866	477784	rs9876664	-0.605057	0.841517	0.472136
400	Hip circumference || id:ukb-b-15590	IgA nephropathy || id:ebi-a-GCST90018866	ukb-b-15590	ebi-a-GCST90018866	477784	rs9951619	-1.7542	1.00343	0.0804292
401	Hip circumference || id:ukb-b-15590	IgA nephropathy || id:ebi-a-GCST90018866	ukb-b-15590	ebi-a-GCST90018866	477784	rs9955276	0.936886	0.948311	0.323176
402	Hip circumference || id:ukb-b-15590	IgA nephropathy || id:ebi-a-GCST90018866	ukb-b-15590	ebi-a-GCST90018866	477784	rs9967287	0.572624	0.947304	0.545526
403	Hip circumference || id:ukb-b-15590	IgA nephropathy || id:ebi-a-GCST90018866	ukb-b-15590	ebi-a-GCST90018866	477784	rs9967367	-0.103325	0.734754	0.888166
404	Hip circumference || id:ukb-b-15590	IgA nephropathy || id:ebi-a-GCST90018866	ukb-b-15590	ebi-a-GCST90018866	477784	rs998584	-1.61626	0.525286	0.00209149
405	Hip circumference || id:ukb-b-15590	IgA nephropathy || id:ebi-a-GCST90018866	ukb-b-15590	ebi-a-GCST90018866	477784	All - Inverse variance weighted	0.162012	0.0408519	7.31395e-05
406	Hip circumference || id:ukb-b-15590	IgA nephropathy || id:ebi-a-GCST90018866	ukb-b-15590	ebi-a-GCST90018866	477784	All - MR Egger	-0.122687	0.111534	0.271989
BMI
	exposure	outcome	id.exposure	id.outcome	samplesize	SNP	b	se	p
1	Body mass index (BMI) || id:ukb-b-19953	IgA nephropathy || id:ebi-a-GCST90018866	ukb-b-19953	ebi-a-GCST90018866	477784	rs1000096	-0.569783	0.899658	0.526516
2	Body mass index (BMI) || id:ukb-b-19953	IgA nephropathy || id:ebi-a-GCST90018866	ukb-b-19953	ebi-a-GCST90018866	477784	rs10063055	-1.54268	0.9724	0.112634
3	Body mass index (BMI) || id:ukb-b-19953	IgA nephropathy || id:ebi-a-GCST90018866	ukb-b-19953	ebi-a-GCST90018866	477784	rs10099330	0.539248	0.941673	0.566882
4	Body mass index (BMI) || id:ukb-b-19953	IgA nephropathy || id:ebi-a-GCST90018866	ukb-b-19953	ebi-a-GCST90018866	477784	rs10144067	-0.366111	0.640694	0.567709
5	Body mass index (BMI) || id:ukb-b-19953	IgA nephropathy || id:ebi-a-GCST90018866	ukb-b-19953	ebi-a-GCST90018866	477784	rs10160769	1.70022	0.917478	0.0638613
6	Body mass index (BMI) || id:ukb-b-19953	IgA nephropathy || id:ebi-a-GCST90018866	ukb-b-19953	ebi-a-GCST90018866	477784	rs10169594	1.62462	0.992821	0.101764
7	Body mass index (BMI) || id:ukb-b-19953	IgA nephropathy || id:ebi-a-GCST90018866	ukb-b-19953	ebi-a-GCST90018866	477784	rs10172070	0.656786	1.01616	0.518058
8	Body mass index (BMI) || id:ukb-b-19953	IgA nephropathy || id:ebi-a-GCST90018866	ukb-b-19953	ebi-a-GCST90018866	477784	rs10182416	-1.35759	0.889721	0.127044
9	Body mass index (BMI) || id:ukb-b-19953	IgA nephropathy || id:ebi-a-GCST90018866	ukb-b-19953	ebi-a-GCST90018866	477784	rs10423928	0.01764	0.43218	0.967442
10	Body mass index (BMI) || id:ukb-b-19953	IgA nephropathy || id:ebi-a-GCST90018866	ukb-b-19953	ebi-a-GCST90018866	477784	rs10505836	0.400322	0.91425	0.661481
11	Body mass index (BMI) || id:ukb-b-19953	IgA nephropathy || id:ebi-a-GCST90018866	ukb-b-19953	ebi-a-GCST90018866	477784	rs10510025	-0.444083	0.768604	0.563414
12	Body mass index (BMI) || id:ukb-b-19953	IgA nephropathy || id:ebi-a-GCST90018866	ukb-b-19953	ebi-a-GCST90018866	477784	rs1064213	-1.13194	0.776954	0.145145
13	Body mass index (BMI) || id:ukb-b-19953	IgA nephropathy || id:ebi-a-GCST90018866	ukb-b-19953	ebi-a-GCST90018866	477784	rs10742752	0.906941	1.01713	0.372572
14	Body mass index (BMI) || id:ukb-b-19953	IgA nephropathy || id:ebi-a-GCST90018866	ukb-b-19953	ebi-a-GCST90018866	477784	rs10756714	0.822661	0.562873	0.143868
15	Body mass index (BMI) || id:ukb-b-19953	IgA nephropathy || id:ebi-a-GCST90018866	ukb-b-19953	ebi-a-GCST90018866	477784	rs10756792	-0.272848	0.703109	0.697972
16	Body mass index (BMI) || id:ukb-b-19953	IgA nephropathy || id:ebi-a-GCST90018866	ukb-b-19953	ebi-a-GCST90018866	477784	rs10760277	0.158577	0.864965	0.854536
17	Body mass index (BMI) || id:ukb-b-19953	IgA nephropathy || id:ebi-a-GCST90018866	ukb-b-19953	ebi-a-GCST90018866	477784	rs10780248	-0.519665	0.965092	0.590258
18	Body mass index (BMI) || id:ukb-b-19953	IgA nephropathy || id:ebi-a-GCST90018866	ukb-b-19953	ebi-a-GCST90018866	477784	rs1078141	-0.407764	0.850681	0.631698
19	Body mass index (BMI) || id:ukb-b-19953	IgA nephropathy || id:ebi-a-GCST90018866	ukb-b-19953	ebi-a-GCST90018866	477784	rs10799778	1.01516	0.867003	0.241645
20	Body mass index (BMI) || id:ukb-b-19953	IgA nephropathy || id:ebi-a-GCST90018866	ukb-b-19953	ebi-a-GCST90018866	477784	rs10809621	-0.103747	0.973624	0.91514
21	Body mass index (BMI) || id:ukb-b-19953	IgA nephropathy || id:ebi-a-GCST90018866	ukb-b-19953	ebi-a-GCST90018866	477784	rs10824211	0.481491	0.813721	0.554041
22	Body mass index (BMI) || id:ukb-b-19953	IgA nephropathy || id:ebi-a-GCST90018866	ukb-b-19953	ebi-a-GCST90018866	477784	rs10832778	0.570796	1.03781	0.582319
23	Body mass index (BMI) || id:ukb-b-19953	IgA nephropathy || id:ebi-a-GCST90018866	ukb-b-19953	ebi-a-GCST90018866	477784	rs10927006	0.725517	0.981232	0.459668
24	Body mass index (BMI) || id:ukb-b-19953	IgA nephropathy || id:ebi-a-GCST90018866	ukb-b-19953	ebi-a-GCST90018866	477784	rs10965698	0.558803	1.07326	0.602603
25	Body mass index (BMI) || id:ukb-b-19953	IgA nephropathy || id:ebi-a-GCST90018866	ukb-b-19953	ebi-a-GCST90018866	477784	rs10989067	0.932076	0.737402	0.20623
26	Body mass index (BMI) || id:ukb-b-19953	IgA nephropathy || id:ebi-a-GCST90018866	ukb-b-19953	ebi-a-GCST90018866	477784	rs11001963	1.8751	1.01889	0.0657189
27	Body mass index (BMI) || id:ukb-b-19953	IgA nephropathy || id:ebi-a-GCST90018866	ukb-b-19953	ebi-a-GCST90018866	477784	rs11009685	0.259871	1.03949	0.802587
28	Body mass index (BMI) || id:ukb-b-19953	IgA nephropathy || id:ebi-a-GCST90018866	ukb-b-19953	ebi-a-GCST90018866	477784	rs11012732	1.10431	0.572947	0.0539274
29	Body mass index (BMI) || id:ukb-b-19953	IgA nephropathy || id:ebi-a-GCST90018866	ukb-b-19953	ebi-a-GCST90018866	477784	rs11079849	0.736575	0.61713	0.232655
30	Body mass index (BMI) || id:ukb-b-19953	IgA nephropathy || id:ebi-a-GCST90018866	ukb-b-19953	ebi-a-GCST90018866	477784	rs11099020	-1.10534	0.858925	0.198134
31	Body mass index (BMI) || id:ukb-b-19953	IgA nephropathy || id:ebi-a-GCST90018866	ukb-b-19953	ebi-a-GCST90018866	477784	rs11115160	0.175884	1.04766	0.866675
32	Body mass index (BMI) || id:ukb-b-19953	IgA nephropathy || id:ebi-a-GCST90018866	ukb-b-19953	ebi-a-GCST90018866	477784	rs11122450	-2.00316	1.02308	0.050232
33	Body mass index (BMI) || id:ukb-b-19953	IgA nephropathy || id:ebi-a-GCST90018866	ukb-b-19953	ebi-a-GCST90018866	477784	rs11134679	1.21123	0.690566	0.0794359
34	Body mass index (BMI) || id:ukb-b-19953	IgA nephropathy || id:ebi-a-GCST90018866	ukb-b-19953	ebi-a-GCST90018866	477784	rs11150745	-0.477291	0.590707	0.419091
35	Body mass index (BMI) || id:ukb-b-19953	IgA nephropathy || id:ebi-a-GCST90018866	ukb-b-19953	ebi-a-GCST90018866	477784	rs111598585	-2.04577	1.01234	0.043297
36	Body mass index (BMI) || id:ukb-b-19953	IgA nephropathy || id:ebi-a-GCST90018866	ukb-b-19953	ebi-a-GCST90018866	477784	rs11165643	0.693155	0.61039	0.256127
37	Body mass index (BMI) || id:ukb-b-19953	IgA nephropathy || id:ebi-a-GCST90018866	ukb-b-19953	ebi-a-GCST90018866	477784	rs111689389	0.519363	0.943631	0.582054
38	Body mass index (BMI) || id:ukb-b-19953	IgA nephropathy || id:ebi-a-GCST90018866	ukb-b-19953	ebi-a-GCST90018866	477784	rs11218510	1.33457	0.822869	0.104836
39	Body mass index (BMI) || id:ukb-b-19953	IgA nephropathy || id:ebi-a-GCST90018866	ukb-b-19953	ebi-a-GCST90018866	477784	rs1126930	-0.756132	0.969956	0.435654
40	Body mass index (BMI) || id:ukb-b-19953	IgA nephropathy || id:ebi-a-GCST90018866	ukb-b-19953	ebi-a-GCST90018866	477784	rs113079574	-0.166778	0.949351	0.860549
41	Body mass index (BMI) || id:ukb-b-19953	IgA nephropathy || id:ebi-a-GCST90018866	ukb-b-19953	ebi-a-GCST90018866	477784	rs113603865	0.962298	0.774139	0.213847
42	Body mass index (BMI) || id:ukb-b-19953	IgA nephropathy || id:ebi-a-GCST90018866	ukb-b-19953	ebi-a-GCST90018866	477784	rs113624107	-0.757671	0.923827	0.412134
43	Body mass index (BMI) || id:ukb-b-19953	IgA nephropathy || id:ebi-a-GCST90018866	ukb-b-19953	ebi-a-GCST90018866	477784	rs115056380	0.861817	1.0529	0.413061
44	Body mass index (BMI) || id:ukb-b-19953	IgA nephropathy || id:ebi-a-GCST90018866	ukb-b-19953	ebi-a-GCST90018866	477784	rs11525873	-0.904992	0.809072	0.263329
45	Body mass index (BMI) || id:ukb-b-19953	IgA nephropathy || id:ebi-a-GCST90018866	ukb-b-19953	ebi-a-GCST90018866	477784	rs11607476	0.381874	0.744654	0.608077
46	Body mass index (BMI) || id:ukb-b-19953	IgA nephropathy || id:ebi-a-GCST90018866	ukb-b-19953	ebi-a-GCST90018866	477784	rs11610621	0.279009	0.988664	0.777784
47	Body mass index (BMI) || id:ukb-b-19953	IgA nephropathy || id:ebi-a-GCST90018866	ukb-b-19953	ebi-a-GCST90018866	477784	rs11630647	1.27032	1.05728	0.22956
48	Body mass index (BMI) || id:ukb-b-19953	IgA nephropathy || id:ebi-a-GCST90018866	ukb-b-19953	ebi-a-GCST90018866	477784	rs116374395	-1.71258	1.00057	0.0869706
49	Body mass index (BMI) || id:ukb-b-19953	IgA nephropathy || id:ebi-a-GCST90018866	ukb-b-19953	ebi-a-GCST90018866	477784	rs11641179	-0.828943	1.06009	0.434241
50	Body mass index (BMI) || id:ukb-b-19953	IgA nephropathy || id:ebi-a-GCST90018866	ukb-b-19953	ebi-a-GCST90018866	477784	rs11642090	-2.70616	1.05969	0.0106579
51	Body mass index (BMI) || id:ukb-b-19953	IgA nephropathy || id:ebi-a-GCST90018866	ukb-b-19953	ebi-a-GCST90018866	477784	rs11656076	0.408335	0.90093	0.650378
52	Body mass index (BMI) || id:ukb-b-19953	IgA nephropathy || id:ebi-a-GCST90018866	ukb-b-19953	ebi-a-GCST90018866	477784	rs1167311	-0.155724	0.648848	0.81033
53	Body mass index (BMI) || id:ukb-b-19953	IgA nephropathy || id:ebi-a-GCST90018866	ukb-b-19953	ebi-a-GCST90018866	477784	rs11675464	1.02713	0.977027	0.293129
54	Body mass index (BMI) || id:ukb-b-19953	IgA nephropathy || id:ebi-a-GCST90018866	ukb-b-19953	ebi-a-GCST90018866	477784	rs11691869	0.357221	0.62643	0.56851
55	Body mass index (BMI) || id:ukb-b-19953	IgA nephropathy || id:ebi-a-GCST90018866	ukb-b-19953	ebi-a-GCST90018866	477784	rs11699828	1.30583	1.0077	0.195024
56	Body mass index (BMI) || id:ukb-b-19953	IgA nephropathy || id:ebi-a-GCST90018866	ukb-b-19953	ebi-a-GCST90018866	477784	rs11709402	0.324288	0.569696	0.5692
57	Body mass index (BMI) || id:ukb-b-19953	IgA nephropathy || id:ebi-a-GCST90018866	ukb-b-19953	ebi-a-GCST90018866	477784	rs117118217	0.432856	1.0219	0.671872
58	Body mass index (BMI) || id:ukb-b-19953	IgA nephropathy || id:ebi-a-GCST90018866	ukb-b-19953	ebi-a-GCST90018866	477784	rs117342986	0.256975	1.0361	0.804118
59	Body mass index (BMI) || id:ukb-b-19953	IgA nephropathy || id:ebi-a-GCST90018866	ukb-b-19953	ebi-a-GCST90018866	477784	rs11757278	1.31265	0.861427	0.127556
60	Body mass index (BMI) || id:ukb-b-19953	IgA nephropathy || id:ebi-a-GCST90018866	ukb-b-19953	ebi-a-GCST90018866	477784	rs11778219	-1.7726	1.00025	0.0763693
61	Body mass index (BMI) || id:ukb-b-19953	IgA nephropathy || id:ebi-a-GCST90018866	ukb-b-19953	ebi-a-GCST90018866	477784	rs118136827	0.535518	0.972983	0.582054
62	Body mass index (BMI) || id:ukb-b-19953	IgA nephropathy || id:ebi-a-GCST90018866	ukb-b-19953	ebi-a-GCST90018866	477784	rs11842871	0.797734	0.877508	0.363302
63	Body mass index (BMI) || id:ukb-b-19953	IgA nephropathy || id:ebi-a-GCST90018866	ukb-b-19953	ebi-a-GCST90018866	477784	rs11919665	0.555321	1.00114	0.579108
64	Body mass index (BMI) || id:ukb-b-19953	IgA nephropathy || id:ebi-a-GCST90018866	ukb-b-19953	ebi-a-GCST90018866	477784	rs12001437	-0.697659	0.993138	0.48238
65	Body mass index (BMI) || id:ukb-b-19953	IgA nephropathy || id:ebi-a-GCST90018866	ukb-b-19953	ebi-a-GCST90018866	477784	rs12072739	0.121013	0.891674	0.892047
66	Body mass index (BMI) || id:ukb-b-19953	IgA nephropathy || id:ebi-a-GCST90018866	ukb-b-19953	ebi-a-GCST90018866	477784	rs12088284	-0.294293	0.91159	0.74682
67	Body mass index (BMI) || id:ukb-b-19953	IgA nephropathy || id:ebi-a-GCST90018866	ukb-b-19953	ebi-a-GCST90018866	477784	rs12089815	0.487325	0.950285	0.608077
68	Body mass index (BMI) || id:ukb-b-19953	IgA nephropathy || id:ebi-a-GCST90018866	ukb-b-19953	ebi-a-GCST90018866	477784	rs12140153	0.377929	0.613757	0.538051
69	Body mass index (BMI) || id:ukb-b-19953	IgA nephropathy || id:ebi-a-GCST90018866	ukb-b-19953	ebi-a-GCST90018866	477784	rs12149660	2.13339	0.804969	0.00804267
70	Body mass index (BMI) || id:ukb-b-19953	IgA nephropathy || id:ebi-a-GCST90018866	ukb-b-19953	ebi-a-GCST90018866	477784	rs12259464	-0.213912	0.893846	0.81086
71	Body mass index (BMI) || id:ukb-b-19953	IgA nephropathy || id:ebi-a-GCST90018866	ukb-b-19953	ebi-a-GCST90018866	477784	rs12273545	-1.08296	1.01855	0.287673
72	Body mass index (BMI) || id:ukb-b-19953	IgA nephropathy || id:ebi-a-GCST90018866	ukb-b-19953	ebi-a-GCST90018866	477784	rs1229984	-0.0401531	1.04398	0.96932
73	Body mass index (BMI) || id:ukb-b-19953	IgA nephropathy || id:ebi-a-GCST90018866	ukb-b-19953	ebi-a-GCST90018866	477784	rs12364470	-0.36325	0.814717	0.655698
74	Body mass index (BMI) || id:ukb-b-19953	IgA nephropathy || id:ebi-a-GCST90018866	ukb-b-19953	ebi-a-GCST90018866	477784	rs12440603	1.50052	0.840004	0.0740467
75	Body mass index (BMI) || id:ukb-b-19953	IgA nephropathy || id:ebi-a-GCST90018866	ukb-b-19953	ebi-a-GCST90018866	477784	rs12459368	0.141059	0.76995	0.854636
76	Body mass index (BMI) || id:ukb-b-19953	IgA nephropathy || id:ebi-a-GCST90018866	ukb-b-19953	ebi-a-GCST90018866	477784	rs12462975	0.347254	0.633228	0.583426
77	Body mass index (BMI) || id:ukb-b-19953	IgA nephropathy || id:ebi-a-GCST90018866	ukb-b-19953	ebi-a-GCST90018866	477784	rs12541408	0.732928	0.872533	0.400908
78	Body mass index (BMI) || id:ukb-b-19953	IgA nephropathy || id:ebi-a-GCST90018866	ukb-b-19953	ebi-a-GCST90018866	477784	rs1266874	1.14212	0.865457	0.186945
79	Body mass index (BMI) || id:ukb-b-19953	IgA nephropathy || id:ebi-a-GCST90018866	ukb-b-19953	ebi-a-GCST90018866	477784	rs12681792	-1.01552	0.988614	0.304321
80	Body mass index (BMI) || id:ukb-b-19953	IgA nephropathy || id:ebi-a-GCST90018866	ukb-b-19953	ebi-a-GCST90018866	477784	rs12692596	-0.603643	0.916926	0.510324
81	Body mass index (BMI) || id:ukb-b-19953	IgA nephropathy || id:ebi-a-GCST90018866	ukb-b-19953	ebi-a-GCST90018866	477784	rs12696039	-0.189788	1.06674	0.85879
82	Body mass index (BMI) || id:ukb-b-19953	IgA nephropathy || id:ebi-a-GCST90018866	ukb-b-19953	ebi-a-GCST90018866	477784	rs1286058	0.657162	0.858335	0.443899
83	Body mass index (BMI) || id:ukb-b-19953	IgA nephropathy || id:ebi-a-GCST90018866	ukb-b-19953	ebi-a-GCST90018866	477784	rs12881629	0.829	0.964901	0.390255
84	Body mass index (BMI) || id:ukb-b-19953	IgA nephropathy || id:ebi-a-GCST90018866	ukb-b-19953	ebi-a-GCST90018866	477784	rs12889639	0.611577	0.785394	0.436163
85	Body mass index (BMI) || id:ukb-b-19953	IgA nephropathy || id:ebi-a-GCST90018866	ukb-b-19953	ebi-a-GCST90018866	477784	rs12921986	-0.550837	1.06725	0.605764
86	Body mass index (BMI) || id:ukb-b-19953	IgA nephropathy || id:ebi-a-GCST90018866	ukb-b-19953	ebi-a-GCST90018866	477784	rs12937411	0.674929	0.686565	0.325582
87	Body mass index (BMI) || id:ukb-b-19953	IgA nephropathy || id:ebi-a-GCST90018866	ukb-b-19953	ebi-a-GCST90018866	477784	rs1296328	-0.19086	0.625596	0.760302
88	Body mass index (BMI) || id:ukb-b-19953	IgA nephropathy || id:ebi-a-GCST90018866	ukb-b-19953	ebi-a-GCST90018866	477784	rs12974458	0.183648	0.767384	0.81086
89	Body mass index (BMI) || id:ukb-b-19953	IgA nephropathy || id:ebi-a-GCST90018866	ukb-b-19953	ebi-a-GCST90018866	477784	rs13012070	-0.454209	1.01098	0.653233
90	Body mass index (BMI) || id:ukb-b-19953	IgA nephropathy || id:ebi-a-GCST90018866	ukb-b-19953	ebi-a-GCST90018866	477784	rs13033310	0.927761	1.07049	0.386125
91	Body mass index (BMI) || id:ukb-b-19953	IgA nephropathy || id:ebi-a-GCST90018866	ukb-b-19953	ebi-a-GCST90018866	477784	rs13097918	0.625167	0.982406	0.524539
92	Body mass index (BMI) || id:ukb-b-19953	IgA nephropathy || id:ebi-a-GCST90018866	ukb-b-19953	ebi-a-GCST90018866	477784	rs13107325	-0.481296	0.466584	0.302292
93	Body mass index (BMI) || id:ukb-b-19953	IgA nephropathy || id:ebi-a-GCST90018866	ukb-b-19953	ebi-a-GCST90018866	477784	rs13176429	-1.13737	0.883049	0.197746
94	Body mass index (BMI) || id:ukb-b-19953	IgA nephropathy || id:ebi-a-GCST90018866	ukb-b-19953	ebi-a-GCST90018866	477784	rs1320251	-0.854033	0.648843	0.188094
95	Body mass index (BMI) || id:ukb-b-19953	IgA nephropathy || id:ebi-a-GCST90018866	ukb-b-19953	ebi-a-GCST90018866	477784	rs13218383	-0.104149	0.854018	0.902938
96	Body mass index (BMI) || id:ukb-b-19953	IgA nephropathy || id:ebi-a-GCST90018866	ukb-b-19953	ebi-a-GCST90018866	477784	rs1322842	-0.182799	0.913993	0.841481
97	Body mass index (BMI) || id:ukb-b-19953	IgA nephropathy || id:ebi-a-GCST90018866	ukb-b-19953	ebi-a-GCST90018866	477784	rs13248187	-0.215681	0.837351	0.796734
98	Body mass index (BMI) || id:ukb-b-19953	IgA nephropathy || id:ebi-a-GCST90018866	ukb-b-19953	ebi-a-GCST90018866	477784	rs1327259	0.538604	0.807907	0.504985
99	Body mass index (BMI) || id:ukb-b-19953	IgA nephropathy || id:ebi-a-GCST90018866	ukb-b-19953	ebi-a-GCST90018866	477784	rs13291723	0.407912	1.06964	0.702939
100	Body mass index (BMI) || id:ukb-b-19953	IgA nephropathy || id:ebi-a-GCST90018866	ukb-b-19953	ebi-a-GCST90018866	477784	rs1330199	-1.52329	0.995668	0.126038
101	Body mass index (BMI) || id:ukb-b-19953	IgA nephropathy || id:ebi-a-GCST90018866	ukb-b-19953	ebi-a-GCST90018866	477784	rs13420048	0.25837	0.781568	0.740963
102	Body mass index (BMI) || id:ukb-b-19953	IgA nephropathy || id:ebi-a-GCST90018866	ukb-b-19953	ebi-a-GCST90018866	477784	rs13427822	-0.628047	0.727213	0.387788
103	Body mass index (BMI) || id:ukb-b-19953	IgA nephropathy || id:ebi-a-GCST90018866	ukb-b-19953	ebi-a-GCST90018866	477784	rs1346841	1.17953	0.911458	0.195625
104	Body mass index (BMI) || id:ukb-b-19953	IgA nephropathy || id:ebi-a-GCST90018866	ukb-b-19953	ebi-a-GCST90018866	477784	rs1360201	-0.292139	0.891793	0.743225
105	Body mass index (BMI) || id:ukb-b-19953	IgA nephropathy || id:ebi-a-GCST90018866	ukb-b-19953	ebi-a-GCST90018866	477784	rs13642	0.73127	0.749862	0.329458
106	Body mass index (BMI) || id:ukb-b-19953	IgA nephropathy || id:ebi-a-GCST90018866	ukb-b-19953	ebi-a-GCST90018866	477784	rs140159717	-1.36502	0.878962	0.120424
107	Body mass index (BMI) || id:ukb-b-19953	IgA nephropathy || id:ebi-a-GCST90018866	ukb-b-19953	ebi-a-GCST90018866	477784	rs1438945	-1.0611	0.963953	0.270995
108	Body mass index (BMI) || id:ukb-b-19953	IgA nephropathy || id:ebi-a-GCST90018866	ukb-b-19953	ebi-a-GCST90018866	477784	rs1441264	0.195495	0.675853	0.772385
109	Body mass index (BMI) || id:ukb-b-19953	IgA nephropathy || id:ebi-a-GCST90018866	ukb-b-19953	ebi-a-GCST90018866	477784	rs1451963	0.540516	0.954912	0.571368
110	Body mass index (BMI) || id:ukb-b-19953	IgA nephropathy || id:ebi-a-GCST90018866	ukb-b-19953	ebi-a-GCST90018866	477784	rs1458156	0.35524	0.824156	0.666443
111	Body mass index (BMI) || id:ukb-b-19953	IgA nephropathy || id:ebi-a-GCST90018866	ukb-b-19953	ebi-a-GCST90018866	477784	rs145981104	1.05676	1.04355	0.311223
112	Body mass index (BMI) || id:ukb-b-19953	IgA nephropathy || id:ebi-a-GCST90018866	ukb-b-19953	ebi-a-GCST90018866	477784	rs146569428	-0.602008	1.04635	0.56506
113	Body mass index (BMI) || id:ukb-b-19953	IgA nephropathy || id:ebi-a-GCST90018866	ukb-b-19953	ebi-a-GCST90018866	477784	rs1471093	0.757694	0.891405	0.395325
114	Body mass index (BMI) || id:ukb-b-19953	IgA nephropathy || id:ebi-a-GCST90018866	ukb-b-19953	ebi-a-GCST90018866	477784	rs1471740	-0.413274	0.692235	0.550497
115	Body mass index (BMI) || id:ukb-b-19953	IgA nephropathy || id:ebi-a-GCST90018866	ukb-b-19953	ebi-a-GCST90018866	477784	rs147568678	-0.757536	1.02755	0.460985
116	Body mass index (BMI) || id:ukb-b-19953	IgA nephropathy || id:ebi-a-GCST90018866	ukb-b-19953	ebi-a-GCST90018866	477784	rs1477290	-1.51285	0.506259	0.0028053
117	Body mass index (BMI) || id:ukb-b-19953	IgA nephropathy || id:ebi-a-GCST90018866	ukb-b-19953	ebi-a-GCST90018866	477784	rs147730268	-0.116876	0.595783	0.844475
118	Body mass index (BMI) || id:ukb-b-19953	IgA nephropathy || id:ebi-a-GCST90018866	ukb-b-19953	ebi-a-GCST90018866	477784	rs1503526	0.900796	0.751743	0.23081
119	Body mass index (BMI) || id:ukb-b-19953	IgA nephropathy || id:ebi-a-GCST90018866	ukb-b-19953	ebi-a-GCST90018866	477784	rs156201	-1.03867	1.02351	0.310194
120	Body mass index (BMI) || id:ukb-b-19953	IgA nephropathy || id:ebi-a-GCST90018866	ukb-b-19953	ebi-a-GCST90018866	477784	rs156914	0.430293	1.04884	0.681618
121	Body mass index (BMI) || id:ukb-b-19953	IgA nephropathy || id:ebi-a-GCST90018866	ukb-b-19953	ebi-a-GCST90018866	477784	rs1582931	0.779499	0.876937	0.374063
122	Body mass index (BMI) || id:ukb-b-19953	IgA nephropathy || id:ebi-a-GCST90018866	ukb-b-19953	ebi-a-GCST90018866	477784	rs159037	1.79446	1.07506	0.0950831
123	Body mass index (BMI) || id:ukb-b-19953	IgA nephropathy || id:ebi-a-GCST90018866	ukb-b-19953	ebi-a-GCST90018866	477784	rs1608113	0.60289	1.02746	0.557354
124	Body mass index (BMI) || id:ukb-b-19953	IgA nephropathy || id:ebi-a-GCST90018866	ukb-b-19953	ebi-a-GCST90018866	477784	rs1609010	0.114409	0.557746	0.837472
125	Body mass index (BMI) || id:ukb-b-19953	IgA nephropathy || id:ebi-a-GCST90018866	ukb-b-19953	ebi-a-GCST90018866	477784	rs1657930	-2.32908	1.0011	0.0199903
126	Body mass index (BMI) || id:ukb-b-19953	IgA nephropathy || id:ebi-a-GCST90018866	ukb-b-19953	ebi-a-GCST90018866	477784	rs16916303	1.37236	0.9409	0.144685
127	Body mass index (BMI) || id:ukb-b-19953	IgA nephropathy || id:ebi-a-GCST90018866	ukb-b-19953	ebi-a-GCST90018866	477784	rs17056301	1.32518	0.98652	0.17918
128	Body mass index (BMI) || id:ukb-b-19953	IgA nephropathy || id:ebi-a-GCST90018866	ukb-b-19953	ebi-a-GCST90018866	477784	rs17132130	1.84398	0.790279	0.0196307
129	Body mass index (BMI) || id:ukb-b-19953	IgA nephropathy || id:ebi-a-GCST90018866	ukb-b-19953	ebi-a-GCST90018866	477784	rs17149254	1.01168	0.71192	0.155301
130	Body mass index (BMI) || id:ukb-b-19953	IgA nephropathy || id:ebi-a-GCST90018866	ukb-b-19953	ebi-a-GCST90018866	477784	rs17218879	0.561047	0.971956	0.56378
131	Body mass index (BMI) || id:ukb-b-19953	IgA nephropathy || id:ebi-a-GCST90018866	ukb-b-19953	ebi-a-GCST90018866	477784	rs17289010	0.185651	0.920831	0.840219
132	Body mass index (BMI) || id:ukb-b-19953	IgA nephropathy || id:ebi-a-GCST90018866	ukb-b-19953	ebi-a-GCST90018866	477784	rs17399739	-0.151452	0.849608	0.858518
133	Body mass index (BMI) || id:ukb-b-19953	IgA nephropathy || id:ebi-a-GCST90018866	ukb-b-19953	ebi-a-GCST90018866	477784	rs17446299	1.21382	1.02457	0.236131
134	Body mass index (BMI) || id:ukb-b-19953	IgA nephropathy || id:ebi-a-GCST90018866	ukb-b-19953	ebi-a-GCST90018866	477784	rs17544384	1.13531	1.01468	0.263191
135	Body mass index (BMI) || id:ukb-b-19953	IgA nephropathy || id:ebi-a-GCST90018866	ukb-b-19953	ebi-a-GCST90018866	477784	rs17668356	-0.0650638	0.711364	0.927124
136	Body mass index (BMI) || id:ukb-b-19953	IgA nephropathy || id:ebi-a-GCST90018866	ukb-b-19953	ebi-a-GCST90018866	477784	rs17770336	0.555713	0.510433	0.276282
137	Body mass index (BMI) || id:ukb-b-19953	IgA nephropathy || id:ebi-a-GCST90018866	ukb-b-19953	ebi-a-GCST90018866	477784	rs1778830	0.554076	0.859528	0.519168
138	Body mass index (BMI) || id:ukb-b-19953	IgA nephropathy || id:ebi-a-GCST90018866	ukb-b-19953	ebi-a-GCST90018866	477784	rs1788808	0.460694	0.573417	0.421733
139	Body mass index (BMI) || id:ukb-b-19953	IgA nephropathy || id:ebi-a-GCST90018866	ukb-b-19953	ebi-a-GCST90018866	477784	rs1793636	0.839939	0.944931	0.374063
140	Body mass index (BMI) || id:ukb-b-19953	IgA nephropathy || id:ebi-a-GCST90018866	ukb-b-19953	ebi-a-GCST90018866	477784	rs1805123	-0.0596769	0.811606	0.941385
141	Body mass index (BMI) || id:ukb-b-19953	IgA nephropathy || id:ebi-a-GCST90018866	ukb-b-19953	ebi-a-GCST90018866	477784	rs1834144	-0.29976	0.856458	0.726339
142	Body mass index (BMI) || id:ukb-b-19953	IgA nephropathy || id:ebi-a-GCST90018866	ukb-b-19953	ebi-a-GCST90018866	477784	rs1861410	-0.780963	0.550438	0.155956
143	Body mass index (BMI) || id:ukb-b-19953	IgA nephropathy || id:ebi-a-GCST90018866	ukb-b-19953	ebi-a-GCST90018866	477784	rs1884897	0.354982	0.60497	0.557354
144	Body mass index (BMI) || id:ukb-b-19953	IgA nephropathy || id:ebi-a-GCST90018866	ukb-b-19953	ebi-a-GCST90018866	477784	rs1919243	2.07265	1.01063	0.0402818
145	Body mass index (BMI) || id:ukb-b-19953	IgA nephropathy || id:ebi-a-GCST90018866	ukb-b-19953	ebi-a-GCST90018866	477784	rs1967772	0.60434	0.762759	0.428181
146	Body mass index (BMI) || id:ukb-b-19953	IgA nephropathy || id:ebi-a-GCST90018866	ukb-b-19953	ebi-a-GCST90018866	477784	rs2035936	-0.293909	0.687585	0.669051
147	Body mass index (BMI) || id:ukb-b-19953	IgA nephropathy || id:ebi-a-GCST90018866	ukb-b-19953	ebi-a-GCST90018866	477784	rs2051559	1.49943	0.842815	0.0752283
148	Body mass index (BMI) || id:ukb-b-19953	IgA nephropathy || id:ebi-a-GCST90018866	ukb-b-19953	ebi-a-GCST90018866	477784	rs2075466	-0.616991	0.993206	0.53446
149	Body mass index (BMI) || id:ukb-b-19953	IgA nephropathy || id:ebi-a-GCST90018866	ukb-b-19953	ebi-a-GCST90018866	477784	rs2102278	1.83837	1.05411	0.0811591
150	Body mass index (BMI) || id:ukb-b-19953	IgA nephropathy || id:ebi-a-GCST90018866	ukb-b-19953	ebi-a-GCST90018866	477784	rs2133561	1.75215	0.858339	0.0412188
151	Body mass index (BMI) || id:ukb-b-19953	IgA nephropathy || id:ebi-a-GCST90018866	ukb-b-19953	ebi-a-GCST90018866	477784	rs213518	-0.589003	1.045	0.573002
152	Body mass index (BMI) || id:ukb-b-19953	IgA nephropathy || id:ebi-a-GCST90018866	ukb-b-19953	ebi-a-GCST90018866	477784	rs2153740	0.204352	1.03953	0.844155
153	Body mass index (BMI) || id:ukb-b-19953	IgA nephropathy || id:ebi-a-GCST90018866	ukb-b-19953	ebi-a-GCST90018866	477784	rs215634	-0.618465	0.773081	0.423711
154	Body mass index (BMI) || id:ukb-b-19953	IgA nephropathy || id:ebi-a-GCST90018866	ukb-b-19953	ebi-a-GCST90018866	477784	rs2172131	1.00414	0.789921	0.203662
155	Body mass index (BMI) || id:ukb-b-19953	IgA nephropathy || id:ebi-a-GCST90018866	ukb-b-19953	ebi-a-GCST90018866	477784	rs217672	1.32232	0.775763	0.0882792
156	Body mass index (BMI) || id:ukb-b-19953	IgA nephropathy || id:ebi-a-GCST90018866	ukb-b-19953	ebi-a-GCST90018866	477784	rs2192158	1.0858	0.779376	0.163571
157	Body mass index (BMI) || id:ukb-b-19953	IgA nephropathy || id:ebi-a-GCST90018866	ukb-b-19953	ebi-a-GCST90018866	477784	rs2216931	0.0827868	0.727342	0.90938
158	Body mass index (BMI) || id:ukb-b-19953	IgA nephropathy || id:ebi-a-GCST90018866	ukb-b-19953	ebi-a-GCST90018866	477784	rs2234458	0.166797	0.5936	0.778717
159	Body mass index (BMI) || id:ukb-b-19953	IgA nephropathy || id:ebi-a-GCST90018866	ukb-b-19953	ebi-a-GCST90018866	477784	rs2248551	-0.23887	1.06468	0.822478
160	Body mass index (BMI) || id:ukb-b-19953	IgA nephropathy || id:ebi-a-GCST90018866	ukb-b-19953	ebi-a-GCST90018866	477784	rs2253310	-1.28743	0.692789	0.0631217
161	Body mass index (BMI) || id:ukb-b-19953	IgA nephropathy || id:ebi-a-GCST90018866	ukb-b-19953	ebi-a-GCST90018866	477784	rs2271189	0.956551	0.729676	0.189883
162	Body mass index (BMI) || id:ukb-b-19953	IgA nephropathy || id:ebi-a-GCST90018866	ukb-b-19953	ebi-a-GCST90018866	477784	rs2289379	0.805158	0.778974	0.301317
163	Body mass index (BMI) || id:ukb-b-19953	IgA nephropathy || id:ebi-a-GCST90018866	ukb-b-19953	ebi-a-GCST90018866	477784	rs2307111	0.289242	0.424936	0.496079
164	Body mass index (BMI) || id:ukb-b-19953	IgA nephropathy || id:ebi-a-GCST90018866	ukb-b-19953	ebi-a-GCST90018866	477784	rs2342892	-1.66966	0.913587	0.0676117
165	Body mass index (BMI) || id:ukb-b-19953	IgA nephropathy || id:ebi-a-GCST90018866	ukb-b-19953	ebi-a-GCST90018866	477784	rs2381404	-2.16949	0.973766	0.0258844
166	Body mass index (BMI) || id:ukb-b-19953	IgA nephropathy || id:ebi-a-GCST90018866	ukb-b-19953	ebi-a-GCST90018866	477784	rs2383377	1.09122	1.07262	0.308991
167	Body mass index (BMI) || id:ukb-b-19953	IgA nephropathy || id:ebi-a-GCST90018866	ukb-b-19953	ebi-a-GCST90018866	477784	rs2398861	0.73361	0.739168	0.320963
168	Body mass index (BMI) || id:ukb-b-19953	IgA nephropathy || id:ebi-a-GCST90018866	ukb-b-19953	ebi-a-GCST90018866	477784	rs2425816	1.24301	0.964967	0.197699
169	Body mass index (BMI) || id:ukb-b-19953	IgA nephropathy || id:ebi-a-GCST90018866	ukb-b-19953	ebi-a-GCST90018866	477784	rs2433733	0.139693	0.727569	0.847742
170	Body mass index (BMI) || id:ukb-b-19953	IgA nephropathy || id:ebi-a-GCST90018866	ukb-b-19953	ebi-a-GCST90018866	477784	rs2439823	0.67709	0.609381	0.266521
171	Body mass index (BMI) || id:ukb-b-19953	IgA nephropathy || id:ebi-a-GCST90018866	ukb-b-19953	ebi-a-GCST90018866	477784	rs2482356	0.92502	1.03955	0.373557
172	Body mass index (BMI) || id:ukb-b-19953	IgA nephropathy || id:ebi-a-GCST90018866	ukb-b-19953	ebi-a-GCST90018866	477784	rs2512892	1.15086	0.911422	0.206693
173	Body mass index (BMI) || id:ukb-b-19953	IgA nephropathy || id:ebi-a-GCST90018866	ukb-b-19953	ebi-a-GCST90018866	477784	rs252761	0.0434609	1.03437	0.966485
174	Body mass index (BMI) || id:ukb-b-19953	IgA nephropathy || id:ebi-a-GCST90018866	ukb-b-19953	ebi-a-GCST90018866	477784	rs2568958	0.556233	0.533805	0.297404
175	Body mass index (BMI) || id:ukb-b-19953	IgA nephropathy || id:ebi-a-GCST90018866	ukb-b-19953	ebi-a-GCST90018866	477784	rs2569993	0.0789266	0.986582	0.936237
176	Body mass index (BMI) || id:ukb-b-19953	IgA nephropathy || id:ebi-a-GCST90018866	ukb-b-19953	ebi-a-GCST90018866	477784	rs2606228	-0.734918	0.886225	0.406953
177	Body mass index (BMI) || id:ukb-b-19953	IgA nephropathy || id:ebi-a-GCST90018866	ukb-b-19953	ebi-a-GCST90018866	477784	rs2616143	0.374807	0.900979	0.67741
178	Body mass index (BMI) || id:ukb-b-19953	IgA nephropathy || id:ebi-a-GCST90018866	ukb-b-19953	ebi-a-GCST90018866	477784	rs2618039	0.222279	0.833548	0.789726
179	Body mass index (BMI) || id:ukb-b-19953	IgA nephropathy || id:ebi-a-GCST90018866	ukb-b-19953	ebi-a-GCST90018866	477784	rs2678204	0.360084	0.509085	0.479369
180	Body mass index (BMI) || id:ukb-b-19953	IgA nephropathy || id:ebi-a-GCST90018866	ukb-b-19953	ebi-a-GCST90018866	477784	rs2725371	0.723639	0.79226	0.36104
181	Body mass index (BMI) || id:ukb-b-19953	IgA nephropathy || id:ebi-a-GCST90018866	ukb-b-19953	ebi-a-GCST90018866	477784	rs2791643	-0.141964	1.02363	0.889698
182	Body mass index (BMI) || id:ukb-b-19953	IgA nephropathy || id:ebi-a-GCST90018866	ukb-b-19953	ebi-a-GCST90018866	477784	rs2814942	0.0842531	0.435308	0.84653
183	Body mass index (BMI) || id:ukb-b-19953	IgA nephropathy || id:ebi-a-GCST90018866	ukb-b-19953	ebi-a-GCST90018866	477784	rs28350	1.69684	0.848421	0.0455003
184	Body mass index (BMI) || id:ukb-b-19953	IgA nephropathy || id:ebi-a-GCST90018866	ukb-b-19953	ebi-a-GCST90018866	477784	rs28366156	-0.219012	0.653259	0.737429
185	Body mass index (BMI) || id:ukb-b-19953	IgA nephropathy || id:ebi-a-GCST90018866	ukb-b-19953	ebi-a-GCST90018866	477784	rs2837996	0.623781	0.963307	0.517282
186	Body mass index (BMI) || id:ukb-b-19953	IgA nephropathy || id:ebi-a-GCST90018866	ukb-b-19953	ebi-a-GCST90018866	477784	rs28404639	0.452493	1.03305	0.661374
187	Body mass index (BMI) || id:ukb-b-19953	IgA nephropathy || id:ebi-a-GCST90018866	ukb-b-19953	ebi-a-GCST90018866	477784	rs28489620	0.76104	0.839095	0.364419
188	Body mass index (BMI) || id:ukb-b-19953	IgA nephropathy || id:ebi-a-GCST90018866	ukb-b-19953	ebi-a-GCST90018866	477784	rs28568418	0.37741	1.02831	0.713603
189	Body mass index (BMI) || id:ukb-b-19953	IgA nephropathy || id:ebi-a-GCST90018866	ukb-b-19953	ebi-a-GCST90018866	477784	rs2861685	-0.110933	0.688955	0.87208
190	Body mass index (BMI) || id:ukb-b-19953	IgA nephropathy || id:ebi-a-GCST90018866	ukb-b-19953	ebi-a-GCST90018866	477784	rs28670671	-1.18744	1.06709	0.265802
191	Body mass index (BMI) || id:ukb-b-19953	IgA nephropathy || id:ebi-a-GCST90018866	ukb-b-19953	ebi-a-GCST90018866	477784	rs2870111	0.483611	0.75087	0.519531
192	Body mass index (BMI) || id:ukb-b-19953	IgA nephropathy || id:ebi-a-GCST90018866	ukb-b-19953	ebi-a-GCST90018866	477784	rs2875762	0.808397	0.893148	0.365407
193	Body mass index (BMI) || id:ukb-b-19953	IgA nephropathy || id:ebi-a-GCST90018866	ukb-b-19953	ebi-a-GCST90018866	477784	rs2899644	-0.942142	0.922096	0.306904
194	Body mass index (BMI) || id:ukb-b-19953	IgA nephropathy || id:ebi-a-GCST90018866	ukb-b-19953	ebi-a-GCST90018866	477784	rs2920503	-0.648578	0.919412	0.480545
195	Body mass index (BMI) || id:ukb-b-19953	IgA nephropathy || id:ebi-a-GCST90018866	ukb-b-19953	ebi-a-GCST90018866	477784	rs2922757	0.783897	0.971706	0.419826
196	Body mass index (BMI) || id:ukb-b-19953	IgA nephropathy || id:ebi-a-GCST90018866	ukb-b-19953	ebi-a-GCST90018866	477784	rs2962334	-0.369898	0.96867	0.702564
197	Body mass index (BMI) || id:ukb-b-19953	IgA nephropathy || id:ebi-a-GCST90018866	ukb-b-19953	ebi-a-GCST90018866	477784	rs317656	1.89966	0.89802	0.0343972
198	Body mass index (BMI) || id:ukb-b-19953	IgA nephropathy || id:ebi-a-GCST90018866	ukb-b-19953	ebi-a-GCST90018866	477784	rs3213943	0.69117	0.992163	0.486035
199	Body mass index (BMI) || id:ukb-b-19953	IgA nephropathy || id:ebi-a-GCST90018866	ukb-b-19953	ebi-a-GCST90018866	477784	rs32421	0.982504	1.05808	0.353111
200	Body mass index (BMI) || id:ukb-b-19953	IgA nephropathy || id:ebi-a-GCST90018866	ukb-b-19953	ebi-a-GCST90018866	477784	rs329118	0.174979	0.711984	0.805866
201	Body mass index (BMI) || id:ukb-b-19953	IgA nephropathy || id:ebi-a-GCST90018866	ukb-b-19953	ebi-a-GCST90018866	477784	rs329651	1.16399	0.941368	0.216278
202	Body mass index (BMI) || id:ukb-b-19953	IgA nephropathy || id:ebi-a-GCST90018866	ukb-b-19953	ebi-a-GCST90018866	477784	rs34045288	1.20962	0.523886	0.0209467
203	Body mass index (BMI) || id:ukb-b-19953	IgA nephropathy || id:ebi-a-GCST90018866	ukb-b-19953	ebi-a-GCST90018866	477784	rs34153025	0.362327	1.0176	0.721795
204	Body mass index (BMI) || id:ukb-b-19953	IgA nephropathy || id:ebi-a-GCST90018866	ukb-b-19953	ebi-a-GCST90018866	477784	rs34234296	-0.341206	0.802837	0.670837
205	Body mass index (BMI) || id:ukb-b-19953	IgA nephropathy || id:ebi-a-GCST90018866	ukb-b-19953	ebi-a-GCST90018866	477784	rs34481751	0.0270228	0.85392	0.974755
206	Body mass index (BMI) || id:ukb-b-19953	IgA nephropathy || id:ebi-a-GCST90018866	ukb-b-19953	ebi-a-GCST90018866	477784	rs34517439	0.293451	0.46077	0.524209
207	Body mass index (BMI) || id:ukb-b-19953	IgA nephropathy || id:ebi-a-GCST90018866	ukb-b-19953	ebi-a-GCST90018866	477784	rs34696181	-0.927019	1.02322	0.364945
208	Body mass index (BMI) || id:ukb-b-19953	IgA nephropathy || id:ebi-a-GCST90018866	ukb-b-19953	ebi-a-GCST90018866	477784	rs34811474	0.813199	0.483713	0.092732
209	Body mass index (BMI) || id:ukb-b-19953	IgA nephropathy || id:ebi-a-GCST90018866	ukb-b-19953	ebi-a-GCST90018866	477784	rs349071	-0.871774	0.879289	0.321464
210	Body mass index (BMI) || id:ukb-b-19953	IgA nephropathy || id:ebi-a-GCST90018866	ukb-b-19953	ebi-a-GCST90018866	477784	rs35154326	1.22674	1.00439	0.221944
211	Body mass index (BMI) || id:ukb-b-19953	IgA nephropathy || id:ebi-a-GCST90018866	ukb-b-19953	ebi-a-GCST90018866	477784	rs35364449	-0.506751	0.85687	0.554254
212	Body mass index (BMI) || id:ukb-b-19953	IgA nephropathy || id:ebi-a-GCST90018866	ukb-b-19953	ebi-a-GCST90018866	477784	rs35697587	0.510089	0.704409	0.468981
213	Body mass index (BMI) || id:ukb-b-19953	IgA nephropathy || id:ebi-a-GCST90018866	ukb-b-19953	ebi-a-GCST90018866	477784	rs35697691	0.403812	0.90315	0.654792
214	Body mass index (BMI) || id:ukb-b-19953	IgA nephropathy || id:ebi-a-GCST90018866	ukb-b-19953	ebi-a-GCST90018866	477784	rs35809007	-0.257296	0.707565	0.71613
215	Body mass index (BMI) || id:ukb-b-19953	IgA nephropathy || id:ebi-a-GCST90018866	ukb-b-19953	ebi-a-GCST90018866	477784	rs35957544	0.224	0.600726	0.709237
216	Body mass index (BMI) || id:ukb-b-19953	IgA nephropathy || id:ebi-a-GCST90018866	ukb-b-19953	ebi-a-GCST90018866	477784	rs36007635	-0.660489	0.803041	0.410801
217	Body mass index (BMI) || id:ukb-b-19953	IgA nephropathy || id:ebi-a-GCST90018866	ukb-b-19953	ebi-a-GCST90018866	477784	rs36061954	0.685118	0.926467	0.459606
218	Body mass index (BMI) || id:ukb-b-19953	IgA nephropathy || id:ebi-a-GCST90018866	ukb-b-19953	ebi-a-GCST90018866	477784	rs3764625	-0.0679613	1.00243	0.945948
219	Body mass index (BMI) || id:ukb-b-19953	IgA nephropathy || id:ebi-a-GCST90018866	ukb-b-19953	ebi-a-GCST90018866	477784	rs3784710	-0.488105	0.467908	0.296872
220	Body mass index (BMI) || id:ukb-b-19953	IgA nephropathy || id:ebi-a-GCST90018866	ukb-b-19953	ebi-a-GCST90018866	477784	rs3803286	0.579346	0.659811	0.379917
221	Body mass index (BMI) || id:ukb-b-19953	IgA nephropathy || id:ebi-a-GCST90018866	ukb-b-19953	ebi-a-GCST90018866	477784	rs3807566	-0.248495	0.969129	0.797634
222	Body mass index (BMI) || id:ukb-b-19953	IgA nephropathy || id:ebi-a-GCST90018866	ukb-b-19953	ebi-a-GCST90018866	477784	rs3814883	-0.0624721	0.487283	0.897987
223	Body mass index (BMI) || id:ukb-b-19953	IgA nephropathy || id:ebi-a-GCST90018866	ukb-b-19953	ebi-a-GCST90018866	477784	rs3845344	-0.305607	0.727344	0.674363
224	Body mass index (BMI) || id:ukb-b-19953	IgA nephropathy || id:ebi-a-GCST90018866	ukb-b-19953	ebi-a-GCST90018866	477784	rs3851998	-0.0514437	0.98478	0.958338
225	Body mass index (BMI) || id:ukb-b-19953	IgA nephropathy || id:ebi-a-GCST90018866	ukb-b-19953	ebi-a-GCST90018866	477784	rs3866805	0.840158	1.03535	0.417093
226	Body mass index (BMI) || id:ukb-b-19953	IgA nephropathy || id:ebi-a-GCST90018866	ukb-b-19953	ebi-a-GCST90018866	477784	rs3897102	0.918585	0.98479	0.350937
227	Body mass index (BMI) || id:ukb-b-19953	IgA nephropathy || id:ebi-a-GCST90018866	ukb-b-19953	ebi-a-GCST90018866	477784	rs3901286	-0.328083	0.718235	0.647822
228	Body mass index (BMI) || id:ukb-b-19953	IgA nephropathy || id:ebi-a-GCST90018866	ukb-b-19953	ebi-a-GCST90018866	477784	rs3902951	0.687851	0.985683	0.485276
229	Body mass index (BMI) || id:ukb-b-19953	IgA nephropathy || id:ebi-a-GCST90018866	ukb-b-19953	ebi-a-GCST90018866	477784	rs3935190	0.421085	0.807654	0.602111
230	Body mass index (BMI) || id:ukb-b-19953	IgA nephropathy || id:ebi-a-GCST90018866	ukb-b-19953	ebi-a-GCST90018866	477784	rs394608	-0.225379	0.627841	0.719614
231	Body mass index (BMI) || id:ukb-b-19953	IgA nephropathy || id:ebi-a-GCST90018866	ukb-b-19953	ebi-a-GCST90018866	477784	rs40071	-0.791085	0.580893	0.173248
232	Body mass index (BMI) || id:ukb-b-19953	IgA nephropathy || id:ebi-a-GCST90018866	ukb-b-19953	ebi-a-GCST90018866	477784	rs4017425	0.890182	0.929922	0.338434
233	Body mass index (BMI) || id:ukb-b-19953	IgA nephropathy || id:ebi-a-GCST90018866	ukb-b-19953	ebi-a-GCST90018866	477784	rs4055791	0.617693	0.662616	0.351231
234	Body mass index (BMI) || id:ukb-b-19953	IgA nephropathy || id:ebi-a-GCST90018866	ukb-b-19953	ebi-a-GCST90018866	477784	rs406388	1.59018	0.951606	0.0947113
235	Body mass index (BMI) || id:ukb-b-19953	IgA nephropathy || id:ebi-a-GCST90018866	ukb-b-19953	ebi-a-GCST90018866	477784	rs41279738	-0.0701485	0.534882	0.895659
236	Body mass index (BMI) || id:ukb-b-19953	IgA nephropathy || id:ebi-a-GCST90018866	ukb-b-19953	ebi-a-GCST90018866	477784	rs4148155	-1.49338	0.792403	0.0594818
237	Body mass index (BMI) || id:ukb-b-19953	IgA nephropathy || id:ebi-a-GCST90018866	ukb-b-19953	ebi-a-GCST90018866	477784	rs4261944	-0.115479	0.873312	0.894801
238	Body mass index (BMI) || id:ukb-b-19953	IgA nephropathy || id:ebi-a-GCST90018866	ukb-b-19953	ebi-a-GCST90018866	477784	rs4267103	1.24094	0.974558	0.2029
239	Body mass index (BMI) || id:ukb-b-19953	IgA nephropathy || id:ebi-a-GCST90018866	ukb-b-19953	ebi-a-GCST90018866	477784	rs4284600	-0.083561	0.977664	0.931888
240	Body mass index (BMI) || id:ukb-b-19953	IgA nephropathy || id:ebi-a-GCST90018866	ukb-b-19953	ebi-a-GCST90018866	477784	rs429343	0.540867	0.678961	0.425677
241	Body mass index (BMI) || id:ukb-b-19953	IgA nephropathy || id:ebi-a-GCST90018866	ukb-b-19953	ebi-a-GCST90018866	477784	rs429358	0.442407	0.599873	0.460818
242	Body mass index (BMI) || id:ukb-b-19953	IgA nephropathy || id:ebi-a-GCST90018866	ukb-b-19953	ebi-a-GCST90018866	477784	rs4307239	-0.321218	0.963653	0.738883
243	Body mass index (BMI) || id:ukb-b-19953	IgA nephropathy || id:ebi-a-GCST90018866	ukb-b-19953	ebi-a-GCST90018866	477784	rs4444317	1.00245	0.878691	0.253934
244	Body mass index (BMI) || id:ukb-b-19953	IgA nephropathy || id:ebi-a-GCST90018866	ukb-b-19953	ebi-a-GCST90018866	477784	rs4456769	-1.09506	0.84867	0.196939
245	Body mass index (BMI) || id:ukb-b-19953	IgA nephropathy || id:ebi-a-GCST90018866	ukb-b-19953	ebi-a-GCST90018866	477784	rs4477562	0.401867	0.590981	0.496504
246	Body mass index (BMI) || id:ukb-b-19953	IgA nephropathy || id:ebi-a-GCST90018866	ukb-b-19953	ebi-a-GCST90018866	477784	rs4482463	0.491738	0.69929	0.481933
247	Body mass index (BMI) || id:ukb-b-19953	IgA nephropathy || id:ebi-a-GCST90018866	ukb-b-19953	ebi-a-GCST90018866	477784	rs45486197	-0.768455	0.915936	0.401479
248	Body mass index (BMI) || id:ukb-b-19953	IgA nephropathy || id:ebi-a-GCST90018866	ukb-b-19953	ebi-a-GCST90018866	477784	rs4605363	-0.714993	0.751659	0.341493
249	Body mass index (BMI) || id:ukb-b-19953	IgA nephropathy || id:ebi-a-GCST90018866	ukb-b-19953	ebi-a-GCST90018866	477784	rs4648450	-0.370695	0.788569	0.638294
250	Body mass index (BMI) || id:ukb-b-19953	IgA nephropathy || id:ebi-a-GCST90018866	ukb-b-19953	ebi-a-GCST90018866	477784	rs4658403	0.465912	0.825934	0.572684
251	Body mass index (BMI) || id:ukb-b-19953	IgA nephropathy || id:ebi-a-GCST90018866	ukb-b-19953	ebi-a-GCST90018866	477784	rs4672338	0.560282	0.906772	0.53665
252	Body mass index (BMI) || id:ukb-b-19953	IgA nephropathy || id:ebi-a-GCST90018866	ukb-b-19953	ebi-a-GCST90018866	477784	rs4722398	-0.780778	0.909125	0.390438
253	Body mass index (BMI) || id:ukb-b-19953	IgA nephropathy || id:ebi-a-GCST90018866	ukb-b-19953	ebi-a-GCST90018866	477784	rs4764949	0.445836	0.674192	0.508426
254	Body mass index (BMI) || id:ukb-b-19953	IgA nephropathy || id:ebi-a-GCST90018866	ukb-b-19953	ebi-a-GCST90018866	477784	rs4790292	1.46557	0.632591	0.0205163
255	Body mass index (BMI) || id:ukb-b-19953	IgA nephropathy || id:ebi-a-GCST90018866	ukb-b-19953	ebi-a-GCST90018866	477784	rs4820410	1.25101	0.68749	0.0688089
256	Body mass index (BMI) || id:ukb-b-19953	IgA nephropathy || id:ebi-a-GCST90018866	ukb-b-19953	ebi-a-GCST90018866	477784	rs4832298	0.156593	0.782963	0.841481
257	Body mass index (BMI) || id:ukb-b-19953	IgA nephropathy || id:ebi-a-GCST90018866	ukb-b-19953	ebi-a-GCST90018866	477784	rs4858940	-0.0959521	0.793786	0.903787
258	Body mass index (BMI) || id:ukb-b-19953	IgA nephropathy || id:ebi-a-GCST90018866	ukb-b-19953	ebi-a-GCST90018866	477784	rs4876611	-0.739057	0.653003	0.257726
259	Body mass index (BMI) || id:ukb-b-19953	IgA nephropathy || id:ebi-a-GCST90018866	ukb-b-19953	ebi-a-GCST90018866	477784	rs4929923	0.612383	0.638779	0.337721
260	Body mass index (BMI) || id:ukb-b-19953	IgA nephropathy || id:ebi-a-GCST90018866	ukb-b-19953	ebi-a-GCST90018866	477784	rs5011579	-0.0998089	0.919668	0.913578
261	Body mass index (BMI) || id:ukb-b-19953	IgA nephropathy || id:ebi-a-GCST90018866	ukb-b-19953	ebi-a-GCST90018866	477784	rs512121	-0.294932	0.934996	0.75243
262	Body mass index (BMI) || id:ukb-b-19953	IgA nephropathy || id:ebi-a-GCST90018866	ukb-b-19953	ebi-a-GCST90018866	477784	rs529200	2.60409	0.686533	0.000148776
263	Body mass index (BMI) || id:ukb-b-19953	IgA nephropathy || id:ebi-a-GCST90018866	ukb-b-19953	ebi-a-GCST90018866	477784	rs539515	0.724826	0.288719	0.0120564
264	Body mass index (BMI) || id:ukb-b-19953	IgA nephropathy || id:ebi-a-GCST90018866	ukb-b-19953	ebi-a-GCST90018866	477784	rs55707359	0.410321	0.909105	0.65174
265	Body mass index (BMI) || id:ukb-b-19953	IgA nephropathy || id:ebi-a-GCST90018866	ukb-b-19953	ebi-a-GCST90018866	477784	rs55714539	0.540636	0.699981	0.439903
266	Body mass index (BMI) || id:ukb-b-19953	IgA nephropathy || id:ebi-a-GCST90018866	ukb-b-19953	ebi-a-GCST90018866	477784	rs55726687	-0.233588	0.571889	0.682943
267	Body mass index (BMI) || id:ukb-b-19953	IgA nephropathy || id:ebi-a-GCST90018866	ukb-b-19953	ebi-a-GCST90018866	477784	rs55769038	1.09965	0.733097	0.133614
268	Body mass index (BMI) || id:ukb-b-19953	IgA nephropathy || id:ebi-a-GCST90018866	ukb-b-19953	ebi-a-GCST90018866	477784	rs558887	1.20792	0.977103	0.216377
269	Body mass index (BMI) || id:ukb-b-19953	IgA nephropathy || id:ebi-a-GCST90018866	ukb-b-19953	ebi-a-GCST90018866	477784	rs559231	-0.800551	0.882089	0.364109
270	Body mass index (BMI) || id:ukb-b-19953	IgA nephropathy || id:ebi-a-GCST90018866	ukb-b-19953	ebi-a-GCST90018866	477784	rs55966114	0.630634	1.00764	0.531413
271	Body mass index (BMI) || id:ukb-b-19953	IgA nephropathy || id:ebi-a-GCST90018866	ukb-b-19953	ebi-a-GCST90018866	477784	rs56038322	-0.603119	0.904678	0.504985
272	Body mass index (BMI) || id:ukb-b-19953	IgA nephropathy || id:ebi-a-GCST90018866	ukb-b-19953	ebi-a-GCST90018866	477784	rs56094641	0.0843575	0.161912	0.602361
273	Body mass index (BMI) || id:ukb-b-19953	IgA nephropathy || id:ebi-a-GCST90018866	ukb-b-19953	ebi-a-GCST90018866	477784	rs56133507	1.80204	1.06814	0.091589
274	Body mass index (BMI) || id:ukb-b-19953	IgA nephropathy || id:ebi-a-GCST90018866	ukb-b-19953	ebi-a-GCST90018866	477784	rs56143236	0.694735	1.05789	0.511363
275	Body mass index (BMI) || id:ukb-b-19953	IgA nephropathy || id:ebi-a-GCST90018866	ukb-b-19953	ebi-a-GCST90018866	477784	rs56161855	-0.476456	0.761438	0.531491
276	Body mass index (BMI) || id:ukb-b-19953	IgA nephropathy || id:ebi-a-GCST90018866	ukb-b-19953	ebi-a-GCST90018866	477784	rs56203622	1.22936	0.917845	0.180442
277	Body mass index (BMI) || id:ukb-b-19953	IgA nephropathy || id:ebi-a-GCST90018866	ukb-b-19953	ebi-a-GCST90018866	477784	rs56352336	-0.220494	0.992221	0.824141
278	Body mass index (BMI) || id:ukb-b-19953	IgA nephropathy || id:ebi-a-GCST90018866	ukb-b-19953	ebi-a-GCST90018866	477784	rs56399737	-0.272741	0.725244	0.706866
279	Body mass index (BMI) || id:ukb-b-19953	IgA nephropathy || id:ebi-a-GCST90018866	ukb-b-19953	ebi-a-GCST90018866	477784	rs56858768	0.238711	0.797799	0.764778
280	Body mass index (BMI) || id:ukb-b-19953	IgA nephropathy || id:ebi-a-GCST90018866	ukb-b-19953	ebi-a-GCST90018866	477784	rs56893062	1.27057	1.00686	0.206983
281	Body mass index (BMI) || id:ukb-b-19953	IgA nephropathy || id:ebi-a-GCST90018866	ukb-b-19953	ebi-a-GCST90018866	477784	rs56930105	0.361774	1.07263	0.735907
282	Body mass index (BMI) || id:ukb-b-19953	IgA nephropathy || id:ebi-a-GCST90018866	ukb-b-19953	ebi-a-GCST90018866	477784	rs57636386	-0.598711	0.511449	0.241753
283	Body mass index (BMI) || id:ukb-b-19953	IgA nephropathy || id:ebi-a-GCST90018866	ukb-b-19953	ebi-a-GCST90018866	477784	rs57989773	-1.50575	1.04878	0.151084
284	Body mass index (BMI) || id:ukb-b-19953	IgA nephropathy || id:ebi-a-GCST90018866	ukb-b-19953	ebi-a-GCST90018866	477784	rs58862095	-0.778677	0.513318	0.12928
285	Body mass index (BMI) || id:ukb-b-19953	IgA nephropathy || id:ebi-a-GCST90018866	ukb-b-19953	ebi-a-GCST90018866	477784	rs59068084	0.325639	1.06737	0.760302
286	Body mass index (BMI) || id:ukb-b-19953	IgA nephropathy || id:ebi-a-GCST90018866	ukb-b-19953	ebi-a-GCST90018866	477784	rs59227842	0.208991	0.552955	0.705466
287	Body mass index (BMI) || id:ukb-b-19953	IgA nephropathy || id:ebi-a-GCST90018866	ukb-b-19953	ebi-a-GCST90018866	477784	rs594024	-0.415613	0.803974	0.605192
288	Body mass index (BMI) || id:ukb-b-19953	IgA nephropathy || id:ebi-a-GCST90018866	ukb-b-19953	ebi-a-GCST90018866	477784	rs6023655	0.644741	0.936571	0.491197
289	Body mass index (BMI) || id:ukb-b-19953	IgA nephropathy || id:ebi-a-GCST90018866	ukb-b-19953	ebi-a-GCST90018866	477784	rs60764613	0.809909	0.790853	0.30579
290	Body mass index (BMI) || id:ukb-b-19953	IgA nephropathy || id:ebi-a-GCST90018866	ukb-b-19953	ebi-a-GCST90018866	477784	rs61740466	-0.628917	1.01367	0.534969
291	Body mass index (BMI) || id:ukb-b-19953	IgA nephropathy || id:ebi-a-GCST90018866	ukb-b-19953	ebi-a-GCST90018866	477784	rs61813324	-0.189486	0.592574	0.749145
292	Body mass index (BMI) || id:ukb-b-19953	IgA nephropathy || id:ebi-a-GCST90018866	ukb-b-19953	ebi-a-GCST90018866	477784	rs61828641	-0.685709	0.832647	0.410207
293	Body mass index (BMI) || id:ukb-b-19953	IgA nephropathy || id:ebi-a-GCST90018866	ukb-b-19953	ebi-a-GCST90018866	477784	rs61871615	0.815993	0.789792	0.301522
294	Body mass index (BMI) || id:ukb-b-19953	IgA nephropathy || id:ebi-a-GCST90018866	ukb-b-19953	ebi-a-GCST90018866	477784	rs61903695	0.655698	0.800072	0.412473
295	Body mass index (BMI) || id:ukb-b-19953	IgA nephropathy || id:ebi-a-GCST90018866	ukb-b-19953	ebi-a-GCST90018866	477784	rs61992671	0.6608	0.753435	0.38046
296	Body mass index (BMI) || id:ukb-b-19953	IgA nephropathy || id:ebi-a-GCST90018866	ukb-b-19953	ebi-a-GCST90018866	477784	rs62007782	1.16163	0.796374	0.144662
297	Body mass index (BMI) || id:ukb-b-19953	IgA nephropathy || id:ebi-a-GCST90018866	ukb-b-19953	ebi-a-GCST90018866	477784	rs62020775	0.772644	1.01409	0.446117
298	Body mass index (BMI) || id:ukb-b-19953	IgA nephropathy || id:ebi-a-GCST90018866	ukb-b-19953	ebi-a-GCST90018866	477784	rs62072006	-0.293945	1.06715	0.782971
299	Body mass index (BMI) || id:ukb-b-19953	IgA nephropathy || id:ebi-a-GCST90018866	ukb-b-19953	ebi-a-GCST90018866	477784	rs62107261	0.0340077	0.300584	0.909921
300	Body mass index (BMI) || id:ukb-b-19953	IgA nephropathy || id:ebi-a-GCST90018866	ukb-b-19953	ebi-a-GCST90018866	477784	rs62176243	0.120241	0.90181	0.89393
301	Body mass index (BMI) || id:ukb-b-19953	IgA nephropathy || id:ebi-a-GCST90018866	ukb-b-19953	ebi-a-GCST90018866	477784	rs62190049	0.241507	1.07336	0.821979
302	Body mass index (BMI) || id:ukb-b-19953	IgA nephropathy || id:ebi-a-GCST90018866	ukb-b-19953	ebi-a-GCST90018866	477784	rs62241847	1.67387	1.00593	0.0961124
303	Body mass index (BMI) || id:ukb-b-19953	IgA nephropathy || id:ebi-a-GCST90018866	ukb-b-19953	ebi-a-GCST90018866	477784	rs62246311	0.59266	0.934764	0.526067
304	Body mass index (BMI) || id:ukb-b-19953	IgA nephropathy || id:ebi-a-GCST90018866	ukb-b-19953	ebi-a-GCST90018866	477784	rs62379271	0.870032	1.00651	0.387364
305	Body mass index (BMI) || id:ukb-b-19953	IgA nephropathy || id:ebi-a-GCST90018866	ukb-b-19953	ebi-a-GCST90018866	477784	rs62407562	2.79792	0.907246	0.00204259
306	Body mass index (BMI) || id:ukb-b-19953	IgA nephropathy || id:ebi-a-GCST90018866	ukb-b-19953	ebi-a-GCST90018866	477784	rs6265	0.769067	0.370755	0.0380492
307	Body mass index (BMI) || id:ukb-b-19953	IgA nephropathy || id:ebi-a-GCST90018866	ukb-b-19953	ebi-a-GCST90018866	477784	rs6430068	0.424581	1.02114	0.677564
308	Body mass index (BMI) || id:ukb-b-19953	IgA nephropathy || id:ebi-a-GCST90018866	ukb-b-19953	ebi-a-GCST90018866	477784	rs6444950	0.189245	0.864217	0.826667
309	Body mass index (BMI) || id:ukb-b-19953	IgA nephropathy || id:ebi-a-GCST90018866	ukb-b-19953	ebi-a-GCST90018866	477784	rs6545714	-0.487284	0.579868	0.40072
310	Body mass index (BMI) || id:ukb-b-19953	IgA nephropathy || id:ebi-a-GCST90018866	ukb-b-19953	ebi-a-GCST90018866	477784	rs6560906	0.0573865	1.03296	0.955696
311	Body mass index (BMI) || id:ukb-b-19953	IgA nephropathy || id:ebi-a-GCST90018866	ukb-b-19953	ebi-a-GCST90018866	477784	rs6561937	0.966487	0.847245	0.253978
312	Body mass index (BMI) || id:ukb-b-19953	IgA nephropathy || id:ebi-a-GCST90018866	ukb-b-19953	ebi-a-GCST90018866	477784	rs6567160	-0.300892	0.254743	0.237539
313	Body mass index (BMI) || id:ukb-b-19953	IgA nephropathy || id:ebi-a-GCST90018866	ukb-b-19953	ebi-a-GCST90018866	477784	rs6575340	-0.935693	0.583602	0.108867
314	Body mass index (BMI) || id:ukb-b-19953	IgA nephropathy || id:ebi-a-GCST90018866	ukb-b-19953	ebi-a-GCST90018866	477784	rs66679256	0.309007	0.785952	0.6942
315	Body mass index (BMI) || id:ukb-b-19953	IgA nephropathy || id:ebi-a-GCST90018866	ukb-b-19953	ebi-a-GCST90018866	477784	rs6669341	0.152683	0.692948	0.825607
316	Body mass index (BMI) || id:ukb-b-19953	IgA nephropathy || id:ebi-a-GCST90018866	ukb-b-19953	ebi-a-GCST90018866	477784	rs6682438	-1.00315	0.942349	0.287095
317	Body mass index (BMI) || id:ukb-b-19953	IgA nephropathy || id:ebi-a-GCST90018866	ukb-b-19953	ebi-a-GCST90018866	477784	rs6705567	0.396804	0.834656	0.634495
318	Body mass index (BMI) || id:ukb-b-19953	IgA nephropathy || id:ebi-a-GCST90018866	ukb-b-19953	ebi-a-GCST90018866	477784	rs6707827	0.560965	1.07169	0.60067
319	Body mass index (BMI) || id:ukb-b-19953	IgA nephropathy || id:ebi-a-GCST90018866	ukb-b-19953	ebi-a-GCST90018866	477784	rs6710091	-2.79882	1.04421	0.00735501
320	Body mass index (BMI) || id:ukb-b-19953	IgA nephropathy || id:ebi-a-GCST90018866	ukb-b-19953	ebi-a-GCST90018866	477784	rs6725931	0.444919	0.858432	0.604254
321	Body mass index (BMI) || id:ukb-b-19953	IgA nephropathy || id:ebi-a-GCST90018866	ukb-b-19953	ebi-a-GCST90018866	477784	rs6744646	0.34434	0.277636	0.214879
322	Body mass index (BMI) || id:ukb-b-19953	IgA nephropathy || id:ebi-a-GCST90018866	ukb-b-19953	ebi-a-GCST90018866	477784	rs6752979	0.263505	0.998124	0.79178
323	Body mass index (BMI) || id:ukb-b-19953	IgA nephropathy || id:ebi-a-GCST90018866	ukb-b-19953	ebi-a-GCST90018866	477784	rs67609008	0.637938	0.760843	0.401772
324	Body mass index (BMI) || id:ukb-b-19953	IgA nephropathy || id:ebi-a-GCST90018866	ukb-b-19953	ebi-a-GCST90018866	477784	rs6769617	0.626133	0.906051	0.48953
325	Body mass index (BMI) || id:ukb-b-19953	IgA nephropathy || id:ebi-a-GCST90018866	ukb-b-19953	ebi-a-GCST90018866	477784	rs6777784	0.301399	1.02476	0.768668
326	Body mass index (BMI) || id:ukb-b-19953	IgA nephropathy || id:ebi-a-GCST90018866	ukb-b-19953	ebi-a-GCST90018866	477784	rs6831088	-0.0781101	1.05015	0.940708
327	Body mass index (BMI) || id:ukb-b-19953	IgA nephropathy || id:ebi-a-GCST90018866	ukb-b-19953	ebi-a-GCST90018866	477784	rs6843852	0.863274	0.886193	0.329988
328	Body mass index (BMI) || id:ukb-b-19953	IgA nephropathy || id:ebi-a-GCST90018866	ukb-b-19953	ebi-a-GCST90018866	477784	rs6909685	0.752806	0.848618	0.375027
329	Body mass index (BMI) || id:ukb-b-19953	IgA nephropathy || id:ebi-a-GCST90018866	ukb-b-19953	ebi-a-GCST90018866	477784	rs6922607	0.201548	0.994303	0.839367
330	Body mass index (BMI) || id:ukb-b-19953	IgA nephropathy || id:ebi-a-GCST90018866	ukb-b-19953	ebi-a-GCST90018866	477784	rs6938973	0.570729	0.653046	0.382146
331	Body mass index (BMI) || id:ukb-b-19953	IgA nephropathy || id:ebi-a-GCST90018866	ukb-b-19953	ebi-a-GCST90018866	477784	rs6950388	-0.418763	0.927721	0.651709
332	Body mass index (BMI) || id:ukb-b-19953	IgA nephropathy || id:ebi-a-GCST90018866	ukb-b-19953	ebi-a-GCST90018866	477784	rs6962980	1.27218	0.739497	0.0853708
333	Body mass index (BMI) || id:ukb-b-19953	IgA nephropathy || id:ebi-a-GCST90018866	ukb-b-19953	ebi-a-GCST90018866	477784	rs698147	0.22566	0.910421	0.80424
334	Body mass index (BMI) || id:ukb-b-19953	IgA nephropathy || id:ebi-a-GCST90018866	ukb-b-19953	ebi-a-GCST90018866	477784	rs7024334	-0.535545	1.01319	0.597103
335	Body mass index (BMI) || id:ukb-b-19953	IgA nephropathy || id:ebi-a-GCST90018866	ukb-b-19953	ebi-a-GCST90018866	477784	rs7027304	0.494873	0.845407	0.558302
336	Body mass index (BMI) || id:ukb-b-19953	IgA nephropathy || id:ebi-a-GCST90018866	ukb-b-19953	ebi-a-GCST90018866	477784	rs7034554	1.09377	0.924314	0.236677
337	Body mass index (BMI) || id:ukb-b-19953	IgA nephropathy || id:ebi-a-GCST90018866	ukb-b-19953	ebi-a-GCST90018866	477784	rs7038943	1.2268	0.877306	0.162001
338	Body mass index (BMI) || id:ukb-b-19953	IgA nephropathy || id:ebi-a-GCST90018866	ukb-b-19953	ebi-a-GCST90018866	477784	rs704061	-0.703677	0.799322	0.378674
339	Body mass index (BMI) || id:ukb-b-19953	IgA nephropathy || id:ebi-a-GCST90018866	ukb-b-19953	ebi-a-GCST90018866	477784	rs705158	-0.153894	0.872063	0.859924
340	Body mass index (BMI) || id:ukb-b-19953	IgA nephropathy || id:ebi-a-GCST90018866	ukb-b-19953	ebi-a-GCST90018866	477784	rs7070670	1.39527	1.014	0.168822
341	Body mass index (BMI) || id:ukb-b-19953	IgA nephropathy || id:ebi-a-GCST90018866	ukb-b-19953	ebi-a-GCST90018866	477784	rs7081254	1.92259	1.01041	0.0570695
342	Body mass index (BMI) || id:ukb-b-19953	IgA nephropathy || id:ebi-a-GCST90018866	ukb-b-19953	ebi-a-GCST90018866	477784	rs7124681	0.159547	0.486425	0.742912
343	Body mass index (BMI) || id:ukb-b-19953	IgA nephropathy || id:ebi-a-GCST90018866	ukb-b-19953	ebi-a-GCST90018866	477784	rs7132908	0.0201407	0.402814	0.960122
344	Body mass index (BMI) || id:ukb-b-19953	IgA nephropathy || id:ebi-a-GCST90018866	ukb-b-19953	ebi-a-GCST90018866	477784	rs71495038	0.618709	0.780581	0.427995
345	Body mass index (BMI) || id:ukb-b-19953	IgA nephropathy || id:ebi-a-GCST90018866	ukb-b-19953	ebi-a-GCST90018866	477784	rs7201895	1.1617	0.814523	0.153802
346	Body mass index (BMI) || id:ukb-b-19953	IgA nephropathy || id:ebi-a-GCST90018866	ukb-b-19953	ebi-a-GCST90018866	477784	rs7206608	1.20632	0.92509	0.192234
347	Body mass index (BMI) || id:ukb-b-19953	IgA nephropathy || id:ebi-a-GCST90018866	ukb-b-19953	ebi-a-GCST90018866	477784	rs7218014	-0.0685929	0.770351	0.929049
348	Body mass index (BMI) || id:ukb-b-19953	IgA nephropathy || id:ebi-a-GCST90018866	ukb-b-19953	ebi-a-GCST90018866	477784	rs7232171	1.41811	0.956209	0.138061
349	Body mass index (BMI) || id:ukb-b-19953	IgA nephropathy || id:ebi-a-GCST90018866	ukb-b-19953	ebi-a-GCST90018866	477784	rs723672	-0.422385	1.06045	0.690405
350	Body mass index (BMI) || id:ukb-b-19953	IgA nephropathy || id:ebi-a-GCST90018866	ukb-b-19953	ebi-a-GCST90018866	477784	rs7250833	-1.79205	0.955265	0.0606595
351	Body mass index (BMI) || id:ukb-b-19953	IgA nephropathy || id:ebi-a-GCST90018866	ukb-b-19953	ebi-a-GCST90018866	477784	rs7259070	0.621885	0.548722	0.257074
352	Body mass index (BMI) || id:ukb-b-19953	IgA nephropathy || id:ebi-a-GCST90018866	ukb-b-19953	ebi-a-GCST90018866	477784	rs72634826	-0.230296	0.634488	0.716633
353	Body mass index (BMI) || id:ukb-b-19953	IgA nephropathy || id:ebi-a-GCST90018866	ukb-b-19953	ebi-a-GCST90018866	477784	rs72649373	0.241489	0.954724	0.800314
354	Body mass index (BMI) || id:ukb-b-19953	IgA nephropathy || id:ebi-a-GCST90018866	ukb-b-19953	ebi-a-GCST90018866	477784	rs72673947	0.0091381	0.872688	0.991645
355	Body mass index (BMI) || id:ukb-b-19953	IgA nephropathy || id:ebi-a-GCST90018866	ukb-b-19953	ebi-a-GCST90018866	477784	rs72892910	0.585356	0.397114	0.140475
356	Body mass index (BMI) || id:ukb-b-19953	IgA nephropathy || id:ebi-a-GCST90018866	ukb-b-19953	ebi-a-GCST90018866	477784	rs72976986	1.35195	0.650142	0.0375742
357	Body mass index (BMI) || id:ukb-b-19953	IgA nephropathy || id:ebi-a-GCST90018866	ukb-b-19953	ebi-a-GCST90018866	477784	rs73026725	1.46519	0.721391	0.0422493
358	Body mass index (BMI) || id:ukb-b-19953	IgA nephropathy || id:ebi-a-GCST90018866	ukb-b-19953	ebi-a-GCST90018866	477784	rs73052033	0.329024	0.493536	0.504985
359	Body mass index (BMI) || id:ukb-b-19953	IgA nephropathy || id:ebi-a-GCST90018866	ukb-b-19953	ebi-a-GCST90018866	477784	rs7306534	0.842542	1.07313	0.432381
360	Body mass index (BMI) || id:ukb-b-19953	IgA nephropathy || id:ebi-a-GCST90018866	ukb-b-19953	ebi-a-GCST90018866	477784	rs73124396	-0.252473	0.932208	0.786519
361	Body mass index (BMI) || id:ukb-b-19953	IgA nephropathy || id:ebi-a-GCST90018866	ukb-b-19953	ebi-a-GCST90018866	477784	rs73142879	0.404591	0.55444	0.465555
362	Body mass index (BMI) || id:ukb-b-19953	IgA nephropathy || id:ebi-a-GCST90018866	ukb-b-19953	ebi-a-GCST90018866	477784	rs73193736	0.733779	0.767646	0.339132
363	Body mass index (BMI) || id:ukb-b-19953	IgA nephropathy || id:ebi-a-GCST90018866	ukb-b-19953	ebi-a-GCST90018866	477784	rs73213484	-0.00442937	0.744133	0.995251
364	Body mass index (BMI) || id:ukb-b-19953	IgA nephropathy || id:ebi-a-GCST90018866	ukb-b-19953	ebi-a-GCST90018866	477784	rs7331420	1.70492	0.897691	0.0575349
365	Body mass index (BMI) || id:ukb-b-19953	IgA nephropathy || id:ebi-a-GCST90018866	ukb-b-19953	ebi-a-GCST90018866	477784	rs7357754	0.432177	0.828929	0.602111
366	Body mass index (BMI) || id:ukb-b-19953	IgA nephropathy || id:ebi-a-GCST90018866	ukb-b-19953	ebi-a-GCST90018866	477784	rs73601548	0.811935	1.03747	0.433857
367	Body mass index (BMI) || id:ukb-b-19953	IgA nephropathy || id:ebi-a-GCST90018866	ukb-b-19953	ebi-a-GCST90018866	477784	rs73985439	0.863735	0.922293	0.349012
368	Body mass index (BMI) || id:ukb-b-19953	IgA nephropathy || id:ebi-a-GCST90018866	ukb-b-19953	ebi-a-GCST90018866	477784	rs7442885	-0.241056	0.626745	0.700522
369	Body mass index (BMI) || id:ukb-b-19953	IgA nephropathy || id:ebi-a-GCST90018866	ukb-b-19953	ebi-a-GCST90018866	477784	rs745249	-0.17034	0.732463	0.816105
370	Body mass index (BMI) || id:ukb-b-19953	IgA nephropathy || id:ebi-a-GCST90018866	ukb-b-19953	ebi-a-GCST90018866	477784	rs74750282	0.1935	1.05407	0.854347
371	Body mass index (BMI) || id:ukb-b-19953	IgA nephropathy || id:ebi-a-GCST90018866	ukb-b-19953	ebi-a-GCST90018866	477784	rs7498665	1.25072	0.442962	0.00474981
372	Body mass index (BMI) || id:ukb-b-19953	IgA nephropathy || id:ebi-a-GCST90018866	ukb-b-19953	ebi-a-GCST90018866	477784	rs7516554	-0.158246	0.991122	0.873146
373	Body mass index (BMI) || id:ukb-b-19953	IgA nephropathy || id:ebi-a-GCST90018866	ukb-b-19953	ebi-a-GCST90018866	477784	rs7519259	-1.14263	0.835547	0.171462
374	Body mass index (BMI) || id:ukb-b-19953	IgA nephropathy || id:ebi-a-GCST90018866	ukb-b-19953	ebi-a-GCST90018866	477784	rs754635	-0.650222	0.832102	0.434555
375	Body mass index (BMI) || id:ukb-b-19953	IgA nephropathy || id:ebi-a-GCST90018866	ukb-b-19953	ebi-a-GCST90018866	477784	rs75499503	-1.03144	0.792986	0.193361
376	Body mass index (BMI) || id:ukb-b-19953	IgA nephropathy || id:ebi-a-GCST90018866	ukb-b-19953	ebi-a-GCST90018866	477784	rs7571496	0.0880969	0.83692	0.916167
377	Body mass index (BMI) || id:ukb-b-19953	IgA nephropathy || id:ebi-a-GCST90018866	ukb-b-19953	ebi-a-GCST90018866	477784	rs76183894	-1.17495	0.979124	0.230139
378	Body mass index (BMI) || id:ukb-b-19953	IgA nephropathy || id:ebi-a-GCST90018866	ukb-b-19953	ebi-a-GCST90018866	477784	rs7619139	1.28589	0.877082	0.142621
379	Body mass index (BMI) || id:ukb-b-19953	IgA nephropathy || id:ebi-a-GCST90018866	ukb-b-19953	ebi-a-GCST90018866	477784	rs76702514	-0.642962	0.867392	0.458537
380	Body mass index (BMI) || id:ukb-b-19953	IgA nephropathy || id:ebi-a-GCST90018866	ukb-b-19953	ebi-a-GCST90018866	477784	rs7683836	0.146976	0.955344	0.877731
381	Body mass index (BMI) || id:ukb-b-19953	IgA nephropathy || id:ebi-a-GCST90018866	ukb-b-19953	ebi-a-GCST90018866	477784	rs7707394	-0.150632	0.6285	0.810587
382	Body mass index (BMI) || id:ukb-b-19953	IgA nephropathy || id:ebi-a-GCST90018866	ukb-b-19953	ebi-a-GCST90018866	477784	rs7708584	1.39969	0.740643	0.0587806
383	Body mass index (BMI) || id:ukb-b-19953	IgA nephropathy || id:ebi-a-GCST90018866	ukb-b-19953	ebi-a-GCST90018866	477784	rs7761673	-0.588603	1.03741	0.570459
384	Body mass index (BMI) || id:ukb-b-19953	IgA nephropathy || id:ebi-a-GCST90018866	ukb-b-19953	ebi-a-GCST90018866	477784	rs7762794	1.2678	0.865325	0.142889
385	Body mass index (BMI) || id:ukb-b-19953	IgA nephropathy || id:ebi-a-GCST90018866	ukb-b-19953	ebi-a-GCST90018866	477784	rs7774	0.507072	0.847345	0.549556
386	Body mass index (BMI) || id:ukb-b-19953	IgA nephropathy || id:ebi-a-GCST90018866	ukb-b-19953	ebi-a-GCST90018866	477784	rs7776021	0.274856	1.04284	0.792114
387	Body mass index (BMI) || id:ukb-b-19953	IgA nephropathy || id:ebi-a-GCST90018866	ukb-b-19953	ebi-a-GCST90018866	477784	rs7802342	0.0407339	1.04279	0.968841
388	Body mass index (BMI) || id:ukb-b-19953	IgA nephropathy || id:ebi-a-GCST90018866	ukb-b-19953	ebi-a-GCST90018866	477784	rs7805441	-0.246735	0.874786	0.777904
389	Body mass index (BMI) || id:ukb-b-19953	IgA nephropathy || id:ebi-a-GCST90018866	ukb-b-19953	ebi-a-GCST90018866	477784	rs78086698	-0.185327	0.939197	0.843574
390	Body mass index (BMI) || id:ukb-b-19953	IgA nephropathy || id:ebi-a-GCST90018866	ukb-b-19953	ebi-a-GCST90018866	477784	rs784257	1.08189	0.836517	0.195896
391	Body mass index (BMI) || id:ukb-b-19953	IgA nephropathy || id:ebi-a-GCST90018866	ukb-b-19953	ebi-a-GCST90018866	477784	rs78605811	0.164951	0.806427	0.837927
392	Body mass index (BMI) || id:ukb-b-19953	IgA nephropathy || id:ebi-a-GCST90018866	ukb-b-19953	ebi-a-GCST90018866	477784	rs7893571	1.17393	0.882229	0.183306
393	Body mass index (BMI) || id:ukb-b-19953	IgA nephropathy || id:ebi-a-GCST90018866	ukb-b-19953	ebi-a-GCST90018866	477784	rs7924036	0.805119	0.81212	0.3215
394	Body mass index (BMI) || id:ukb-b-19953	IgA nephropathy || id:ebi-a-GCST90018866	ukb-b-19953	ebi-a-GCST90018866	477784	rs7925100	-0.733447	0.808149	0.364109
395	Body mass index (BMI) || id:ukb-b-19953	IgA nephropathy || id:ebi-a-GCST90018866	ukb-b-19953	ebi-a-GCST90018866	477784	rs7928320	-1.11758	1.04362	0.28423
396	Body mass index (BMI) || id:ukb-b-19953	IgA nephropathy || id:ebi-a-GCST90018866	ukb-b-19953	ebi-a-GCST90018866	477784	rs7944782	-0.291867	0.742358	0.6942
397	Body mass index (BMI) || id:ukb-b-19953	IgA nephropathy || id:ebi-a-GCST90018866	ukb-b-19953	ebi-a-GCST90018866	477784	rs7947143	-0.317318	0.858947	0.71181
398	Body mass index (BMI) || id:ukb-b-19953	IgA nephropathy || id:ebi-a-GCST90018866	ukb-b-19953	ebi-a-GCST90018866	477784	rs79780963	-1.44424	0.916374	0.115017
399	Body mass index (BMI) || id:ukb-b-19953	IgA nephropathy || id:ebi-a-GCST90018866	ukb-b-19953	ebi-a-GCST90018866	477784	rs7996639	0.941199	0.810668	0.245635
400	Body mass index (BMI) || id:ukb-b-19953	IgA nephropathy || id:ebi-a-GCST90018866	ukb-b-19953	ebi-a-GCST90018866	477784	rs80135274	0.787291	1.06847	0.461218
401	Body mass index (BMI) || id:ukb-b-19953	IgA nephropathy || id:ebi-a-GCST90018866	ukb-b-19953	ebi-a-GCST90018866	477784	rs8015400	-0.0749688	0.585694	0.898149
402	Body mass index (BMI) || id:ukb-b-19953	IgA nephropathy || id:ebi-a-GCST90018866	ukb-b-19953	ebi-a-GCST90018866	477784	rs8020365	-1.1471	0.557618	0.0396725
403	Body mass index (BMI) || id:ukb-b-19953	IgA nephropathy || id:ebi-a-GCST90018866	ukb-b-19953	ebi-a-GCST90018866	477784	rs8024137	0.326235	1.04267	0.754369
404	Body mass index (BMI) || id:ukb-b-19953	IgA nephropathy || id:ebi-a-GCST90018866	ukb-b-19953	ebi-a-GCST90018866	477784	rs8025516	-1.09854	0.832435	0.186945
405	Body mass index (BMI) || id:ukb-b-19953	IgA nephropathy || id:ebi-a-GCST90018866	ukb-b-19953	ebi-a-GCST90018866	477784	rs8076669	-0.582879	0.831669	0.483394
406	Body mass index (BMI) || id:ukb-b-19953	IgA nephropathy || id:ebi-a-GCST90018866	ukb-b-19953	ebi-a-GCST90018866	477784	rs8089514	-0.431167	0.939329	0.646222
407	Body mass index (BMI) || id:ukb-b-19953	IgA nephropathy || id:ebi-a-GCST90018866	ukb-b-19953	ebi-a-GCST90018866	477784	rs8112818	0.70545	0.579822	0.223731
408	Body mass index (BMI) || id:ukb-b-19953	IgA nephropathy || id:ebi-a-GCST90018866	ukb-b-19953	ebi-a-GCST90018866	477784	rs8132491	0.273171	0.839024	0.744741
409	Body mass index (BMI) || id:ukb-b-19953	IgA nephropathy || id:ebi-a-GCST90018866	ukb-b-19953	ebi-a-GCST90018866	477784	rs815163	-0.29724	0.709736	0.67536
410	Body mass index (BMI) || id:ukb-b-19953	IgA nephropathy || id:ebi-a-GCST90018866	ukb-b-19953	ebi-a-GCST90018866	477784	rs852042	0.320105	1.03653	0.757456
411	Body mass index (BMI) || id:ukb-b-19953	IgA nephropathy || id:ebi-a-GCST90018866	ukb-b-19953	ebi-a-GCST90018866	477784	rs862320	-0.99265	0.513589	0.0532642
412	Body mass index (BMI) || id:ukb-b-19953	IgA nephropathy || id:ebi-a-GCST90018866	ukb-b-19953	ebi-a-GCST90018866	477784	rs879620	-1.14458	0.497644	0.0214482
413	Body mass index (BMI) || id:ukb-b-19953	IgA nephropathy || id:ebi-a-GCST90018866	ukb-b-19953	ebi-a-GCST90018866	477784	rs909001	-0.199257	0.965149	0.836438
414	Body mass index (BMI) || id:ukb-b-19953	IgA nephropathy || id:ebi-a-GCST90018866	ukb-b-19953	ebi-a-GCST90018866	477784	rs909892	-0.755004	0.934249	0.41901
415	Body mass index (BMI) || id:ukb-b-19953	IgA nephropathy || id:ebi-a-GCST90018866	ukb-b-19953	ebi-a-GCST90018866	477784	rs923994	0.50082	0.974197	0.607193
416	Body mass index (BMI) || id:ukb-b-19953	IgA nephropathy || id:ebi-a-GCST90018866	ukb-b-19953	ebi-a-GCST90018866	477784	rs9267671	-1.1358	0.940763	0.22731
417	Body mass index (BMI) || id:ukb-b-19953	IgA nephropathy || id:ebi-a-GCST90018866	ukb-b-19953	ebi-a-GCST90018866	477784	rs9291822	0.448713	0.827315	0.587562
418	Body mass index (BMI) || id:ukb-b-19953	IgA nephropathy || id:ebi-a-GCST90018866	ukb-b-19953	ebi-a-GCST90018866	477784	rs9294260	-0.304424	0.791503	0.700522
419	Body mass index (BMI) || id:ukb-b-19953	IgA nephropathy || id:ebi-a-GCST90018866	ukb-b-19953	ebi-a-GCST90018866	477784	rs9349235	-0.384584	1.05537	0.715554
420	Body mass index (BMI) || id:ukb-b-19953	IgA nephropathy || id:ebi-a-GCST90018866	ukb-b-19953	ebi-a-GCST90018866	477784	rs935166	2.05506	0.720202	0.00432476
421	Body mass index (BMI) || id:ukb-b-19953	IgA nephropathy || id:ebi-a-GCST90018866	ukb-b-19953	ebi-a-GCST90018866	477784	rs9463175	0.26087	1.07826	0.80883
422	Body mass index (BMI) || id:ukb-b-19953	IgA nephropathy || id:ebi-a-GCST90018866	ukb-b-19953	ebi-a-GCST90018866	477784	rs9478496	0.698432	0.863415	0.418563
423	Body mass index (BMI) || id:ukb-b-19953	IgA nephropathy || id:ebi-a-GCST90018866	ukb-b-19953	ebi-a-GCST90018866	477784	rs9515446	0.185368	0.774573	0.81086
424	Body mass index (BMI) || id:ukb-b-19953	IgA nephropathy || id:ebi-a-GCST90018866	ukb-b-19953	ebi-a-GCST90018866	477784	rs9522180	1.87108	0.829229	0.0240449
425	Body mass index (BMI) || id:ukb-b-19953	IgA nephropathy || id:ebi-a-GCST90018866	ukb-b-19953	ebi-a-GCST90018866	477784	rs9571687	-1.52155	0.915886	0.0966552
426	Body mass index (BMI) || id:ukb-b-19953	IgA nephropathy || id:ebi-a-GCST90018866	ukb-b-19953	ebi-a-GCST90018866	477784	rs9638713	0.409139	1.0422	0.694635
427	Body mass index (BMI) || id:ukb-b-19953	IgA nephropathy || id:ebi-a-GCST90018866	ukb-b-19953	ebi-a-GCST90018866	477784	rs9673839	-1.00509	0.897673	0.262859
428	Body mass index (BMI) || id:ukb-b-19953	IgA nephropathy || id:ebi-a-GCST90018866	ukb-b-19953	ebi-a-GCST90018866	477784	rs9674487	0.261289	1.03001	0.799746
429	Body mass index (BMI) || id:ukb-b-19953	IgA nephropathy || id:ebi-a-GCST90018866	ukb-b-19953	ebi-a-GCST90018866	477784	rs9830592	0.690996	0.762033	0.364523
430	Body mass index (BMI) || id:ukb-b-19953	IgA nephropathy || id:ebi-a-GCST90018866	ukb-b-19953	ebi-a-GCST90018866	477784	rs9835772	-0.601363	0.817853	0.46216
431	Body mass index (BMI) || id:ukb-b-19953	IgA nephropathy || id:ebi-a-GCST90018866	ukb-b-19953	ebi-a-GCST90018866	477784	rs9839081	0.777711	1.07683	0.470158
432	Body mass index (BMI) || id:ukb-b-19953	IgA nephropathy || id:ebi-a-GCST90018866	ukb-b-19953	ebi-a-GCST90018866	477784	rs9843653	0.0814916	0.404062	0.840166
433	Body mass index (BMI) || id:ukb-b-19953	IgA nephropathy || id:ebi-a-GCST90018866	ukb-b-19953	ebi-a-GCST90018866	477784	rs9876664	-0.482053	0.670442	0.472136
434	Body mass index (BMI) || id:ukb-b-19953	IgA nephropathy || id:ebi-a-GCST90018866	ukb-b-19953	ebi-a-GCST90018866	477784	rs9888533	1.36623	0.991353	0.168157
435	Body mass index (BMI) || id:ukb-b-19953	IgA nephropathy || id:ebi-a-GCST90018866	ukb-b-19953	ebi-a-GCST90018866	477784	rs9926784	-0.537409	0.629776	0.393474
436	Body mass index (BMI) || id:ukb-b-19953	IgA nephropathy || id:ebi-a-GCST90018866	ukb-b-19953	ebi-a-GCST90018866	477784	rs9951619	-1.6848	0.963732	0.0804292
437	Body mass index (BMI) || id:ukb-b-19953	IgA nephropathy || id:ebi-a-GCST90018866	ukb-b-19953	ebi-a-GCST90018866	477784	All - Inverse variance weighted	0.184057	0.0364892	4.56e-07
438	Body mass index (BMI) || id:ukb-b-19953	IgA nephropathy || id:ebi-a-GCST90018866	ukb-b-19953	ebi-a-GCST90018866	477784	All - MR Egger	0.03292	0.0987448	0.739005
Body fat percentage
	exposure	outcome	id.exposure	id.outcome	samplesize	SNP	b	se	p
1	Body fat percentage || id:ukb-b-8909	IgA nephropathy || id:ebi-a-GCST90018866	ukb-b-8909	ebi-a-GCST90018866	477784	rs10050620	0.329863	1.20303	0.783936
2	Body fat percentage || id:ukb-b-8909	IgA nephropathy || id:ebi-a-GCST90018866	ukb-b-8909	ebi-a-GCST90018866	477784	rs10100245	0.105162	0.768998	0.891227
3	Body fat percentage || id:ukb-b-8909	IgA nephropathy || id:ebi-a-GCST90018866	ukb-b-8909	ebi-a-GCST90018866	477784	rs10116857	-1.18561	1.12177	0.290552
4	Body fat percentage || id:ukb-b-8909	IgA nephropathy || id:ebi-a-GCST90018866	ukb-b-8909	ebi-a-GCST90018866	477784	rs1013293	0.59596	0.847269	0.481813
5	Body fat percentage || id:ukb-b-8909	IgA nephropathy || id:ebi-a-GCST90018866	ukb-b-8909	ebi-a-GCST90018866	477784	rs10144067	-0.673768	1.17909	0.567709
6	Body fat percentage || id:ukb-b-8909	IgA nephropathy || id:ebi-a-GCST90018866	ukb-b-8909	ebi-a-GCST90018866	477784	rs10146997	-1.52154	0.747424	0.0417791
7	Body fat percentage || id:ukb-b-8909	IgA nephropathy || id:ebi-a-GCST90018866	ukb-b-8909	ebi-a-GCST90018866	477784	rs10175266	0.709735	0.96492	0.462012
8	Body fat percentage || id:ukb-b-8909	IgA nephropathy || id:ebi-a-GCST90018866	ukb-b-8909	ebi-a-GCST90018866	477784	rs10187101	0.087822	1.18072	0.940708
9	Body fat percentage || id:ukb-b-8909	IgA nephropathy || id:ebi-a-GCST90018866	ukb-b-8909	ebi-a-GCST90018866	477784	rs10209821	-0.978664	0.99484	0.325243
10	Body fat percentage || id:ukb-b-8909	IgA nephropathy || id:ebi-a-GCST90018866	ukb-b-8909	ebi-a-GCST90018866	477784	rs10245306	-1.46052	1.37332	0.287559
11	Body fat percentage || id:ukb-b-8909	IgA nephropathy || id:ebi-a-GCST90018866	ukb-b-8909	ebi-a-GCST90018866	477784	rs10259620	-1.15101	1.01518	0.256877
12	Body fat percentage || id:ukb-b-8909	IgA nephropathy || id:ebi-a-GCST90018866	ukb-b-8909	ebi-a-GCST90018866	477784	rs10271582	-0.578127	1.16348	0.619264
13	Body fat percentage || id:ukb-b-8909	IgA nephropathy || id:ebi-a-GCST90018866	ukb-b-8909	ebi-a-GCST90018866	477784	rs1038088	1.73745	0.924516	0.0602021
14	Body fat percentage || id:ukb-b-8909	IgA nephropathy || id:ebi-a-GCST90018866	ukb-b-8909	ebi-a-GCST90018866	477784	rs10423928	0.0258062	0.632253	0.967442
15	Body fat percentage || id:ukb-b-8909	IgA nephropathy || id:ebi-a-GCST90018866	ukb-b-8909	ebi-a-GCST90018866	477784	rs10496731	1.06668	1.05801	0.31336
16	Body fat percentage || id:ukb-b-8909	IgA nephropathy || id:ebi-a-GCST90018866	ukb-b-8909	ebi-a-GCST90018866	477784	rs10505836	0.576275	1.31609	0.661481
17	Body fat percentage || id:ukb-b-8909	IgA nephropathy || id:ebi-a-GCST90018866	ukb-b-8909	ebi-a-GCST90018866	477784	rs10510025	-0.603538	1.04458	0.563414
18	Body fat percentage || id:ukb-b-8909	IgA nephropathy || id:ebi-a-GCST90018866	ukb-b-8909	ebi-a-GCST90018866	477784	rs10513935	-3.448	1.34737	0.0104957
19	Body fat percentage || id:ukb-b-8909	IgA nephropathy || id:ebi-a-GCST90018866	ukb-b-8909	ebi-a-GCST90018866	477784	rs1056441	2.11996	1.02686	0.0389688
20	Body fat percentage || id:ukb-b-8909	IgA nephropathy || id:ebi-a-GCST90018866	ukb-b-8909	ebi-a-GCST90018866	477784	rs10756798	0.156846	0.869782	0.856895
21	Body fat percentage || id:ukb-b-8909	IgA nephropathy || id:ebi-a-GCST90018866	ukb-b-8909	ebi-a-GCST90018866	477784	rs1078455	-0.248838	1.31677	0.850111
22	Body fat percentage || id:ukb-b-8909	IgA nephropathy || id:ebi-a-GCST90018866	ukb-b-8909	ebi-a-GCST90018866	477784	rs10799778	1.41449	1.20805	0.241645
23	Body fat percentage || id:ukb-b-8909	IgA nephropathy || id:ebi-a-GCST90018866	ukb-b-8909	ebi-a-GCST90018866	477784	rs10854853	0.756408	1.12025	0.49954
24	Body fat percentage || id:ukb-b-8909	IgA nephropathy || id:ebi-a-GCST90018866	ukb-b-8909	ebi-a-GCST90018866	477784	rs1086103	0.0748223	1.31874	0.954754
25	Body fat percentage || id:ukb-b-8909	IgA nephropathy || id:ebi-a-GCST90018866	ukb-b-8909	ebi-a-GCST90018866	477784	rs10867315	-2.02651	1.32709	0.126754
26	Body fat percentage || id:ukb-b-8909	IgA nephropathy || id:ebi-a-GCST90018866	ukb-b-8909	ebi-a-GCST90018866	477784	rs10896012	-1.00674	1.23239	0.413985
27	Body fat percentage || id:ukb-b-8909	IgA nephropathy || id:ebi-a-GCST90018866	ukb-b-8909	ebi-a-GCST90018866	477784	rs10938397	0.178486	0.585039	0.760302
28	Body fat percentage || id:ukb-b-8909	IgA nephropathy || id:ebi-a-GCST90018866	ukb-b-8909	ebi-a-GCST90018866	477784	rs10959841	-1.86556	1.31687	0.15658
29	Body fat percentage || id:ukb-b-8909	IgA nephropathy || id:ebi-a-GCST90018866	ukb-b-8909	ebi-a-GCST90018866	477784	rs10999460	-0.00592242	0.781759	0.993955
30	Body fat percentage || id:ukb-b-8909	IgA nephropathy || id:ebi-a-GCST90018866	ukb-b-8909	ebi-a-GCST90018866	477784	rs11012732	1.43942	0.746812	0.0539274
31	Body fat percentage || id:ukb-b-8909	IgA nephropathy || id:ebi-a-GCST90018866	ukb-b-8909	ebi-a-GCST90018866	477784	rs11022718	0.613931	1.35809	0.65123
32	Body fat percentage || id:ukb-b-8909	IgA nephropathy || id:ebi-a-GCST90018866	ukb-b-8909	ebi-a-GCST90018866	477784	rs11030016	1.22205	1.00329	0.223207
33	Body fat percentage || id:ukb-b-8909	IgA nephropathy || id:ebi-a-GCST90018866	ukb-b-8909	ebi-a-GCST90018866	477784	rs11030108	0.508031	0.670169	0.448412
34	Body fat percentage || id:ukb-b-8909	IgA nephropathy || id:ebi-a-GCST90018866	ukb-b-8909	ebi-a-GCST90018866	477784	rs11062595	-0.568475	1.31991	0.666692
35	Body fat percentage || id:ukb-b-8909	IgA nephropathy || id:ebi-a-GCST90018866	ukb-b-8909	ebi-a-GCST90018866	477784	rs11079849	1.13483	0.950804	0.232655
36	Body fat percentage || id:ukb-b-8909	IgA nephropathy || id:ebi-a-GCST90018866	ukb-b-8909	ebi-a-GCST90018866	477784	rs11105842	0.354181	1.19044	0.766069
37	Body fat percentage || id:ukb-b-8909	IgA nephropathy || id:ebi-a-GCST90018866	ukb-b-8909	ebi-a-GCST90018866	477784	rs11119208	0.310637	1.23219	0.800963
38	Body fat percentage || id:ukb-b-8909	IgA nephropathy || id:ebi-a-GCST90018866	ukb-b-8909	ebi-a-GCST90018866	477784	rs11122450	-2.29396	1.17159	0.050232
39	Body fat percentage || id:ukb-b-8909	IgA nephropathy || id:ebi-a-GCST90018866	ukb-b-8909	ebi-a-GCST90018866	477784	rs11129660	1.16073	1.29676	0.370731
40	Body fat percentage || id:ukb-b-8909	IgA nephropathy || id:ebi-a-GCST90018866	ukb-b-8909	ebi-a-GCST90018866	477784	rs11150745	-0.796637	0.985937	0.419091
41	Body fat percentage || id:ukb-b-8909	IgA nephropathy || id:ebi-a-GCST90018866	ukb-b-8909	ebi-a-GCST90018866	477784	rs11165643	0.913043	0.804023	0.256127
42	Body fat percentage || id:ukb-b-8909	IgA nephropathy || id:ebi-a-GCST90018866	ukb-b-8909	ebi-a-GCST90018866	477784	rs11205303	0.158228	0.64928	0.807465
43	Body fat percentage || id:ukb-b-8909	IgA nephropathy || id:ebi-a-GCST90018866	ukb-b-8909	ebi-a-GCST90018866	477784	rs11222371	0.0169272	0.998705	0.986477
44	Body fat percentage || id:ukb-b-8909	IgA nephropathy || id:ebi-a-GCST90018866	ukb-b-8909	ebi-a-GCST90018866	477784	rs11245344	1.14147	1.25882	0.364523
45	Body fat percentage || id:ukb-b-8909	IgA nephropathy || id:ebi-a-GCST90018866	ukb-b-8909	ebi-a-GCST90018866	477784	rs112710809	1.42542	1.13083	0.207488
46	Body fat percentage || id:ukb-b-8909	IgA nephropathy || id:ebi-a-GCST90018866	ukb-b-8909	ebi-a-GCST90018866	477784	rs112852122	-0.0729914	0.979301	0.940585
47	Body fat percentage || id:ukb-b-8909	IgA nephropathy || id:ebi-a-GCST90018866	ukb-b-8909	ebi-a-GCST90018866	477784	rs11343	0.634121	1.38354	0.646713
48	Body fat percentage || id:ukb-b-8909	IgA nephropathy || id:ebi-a-GCST90018866	ukb-b-8909	ebi-a-GCST90018866	477784	rs113503736	1.27217	1.35957	0.34942
49	Body fat percentage || id:ukb-b-8909	IgA nephropathy || id:ebi-a-GCST90018866	ukb-b-8909	ebi-a-GCST90018866	477784	rs113941571	0.738415	1.07189	0.490893
50	Body fat percentage || id:ukb-b-8909	IgA nephropathy || id:ebi-a-GCST90018866	ukb-b-8909	ebi-a-GCST90018866	477784	rs114295766	0.117431	1.25601	0.92551
51	Body fat percentage || id:ukb-b-8909	IgA nephropathy || id:ebi-a-GCST90018866	ukb-b-8909	ebi-a-GCST90018866	477784	rs11538	2.36047	1.26659	0.0623728
52	Body fat percentage || id:ukb-b-8909	IgA nephropathy || id:ebi-a-GCST90018866	ukb-b-8909	ebi-a-GCST90018866	477784	rs11619393	0.854222	1.13441	0.451443
53	Body fat percentage || id:ukb-b-8909	IgA nephropathy || id:ebi-a-GCST90018866	ukb-b-8909	ebi-a-GCST90018866	477784	rs11619722	-0.406575	1.17352	0.729
54	Body fat percentage || id:ukb-b-8909	IgA nephropathy || id:ebi-a-GCST90018866	ukb-b-8909	ebi-a-GCST90018866	477784	rs11664106	0.41841	1.11879	0.708416
55	Body fat percentage || id:ukb-b-8909	IgA nephropathy || id:ebi-a-GCST90018866	ukb-b-8909	ebi-a-GCST90018866	477784	rs11666808	0.254107	0.683265	0.709967
56	Body fat percentage || id:ukb-b-8909	IgA nephropathy || id:ebi-a-GCST90018866	ukb-b-8909	ebi-a-GCST90018866	477784	rs11677541	1.46158	1.26671	0.248563
57	Body fat percentage || id:ukb-b-8909	IgA nephropathy || id:ebi-a-GCST90018866	ukb-b-8909	ebi-a-GCST90018866	477784	rs117176448	-1.38746	1.14465	0.225466
58	Body fat percentage || id:ukb-b-8909	IgA nephropathy || id:ebi-a-GCST90018866	ukb-b-8909	ebi-a-GCST90018866	477784	rs11782074	-0.39366	1.13412	0.728511
59	Body fat percentage || id:ukb-b-8909	IgA nephropathy || id:ebi-a-GCST90018866	ukb-b-8909	ebi-a-GCST90018866	477784	rs11786089	1.54912	1.0357	0.134725
60	Body fat percentage || id:ukb-b-8909	IgA nephropathy || id:ebi-a-GCST90018866	ukb-b-8909	ebi-a-GCST90018866	477784	rs11852419	-0.0938985	1.23946	0.939612
61	Body fat percentage || id:ukb-b-8909	IgA nephropathy || id:ebi-a-GCST90018866	ukb-b-8909	ebi-a-GCST90018866	477784	rs11855853	1.71264	1.27005	0.177502
62	Body fat percentage || id:ukb-b-8909	IgA nephropathy || id:ebi-a-GCST90018866	ukb-b-8909	ebi-a-GCST90018866	477784	rs11866219	-1.91451	0.749432	0.0106303
63	Body fat percentage || id:ukb-b-8909	IgA nephropathy || id:ebi-a-GCST90018866	ukb-b-8909	ebi-a-GCST90018866	477784	rs12042959	0.864369	1.13877	0.447831
64	Body fat percentage || id:ukb-b-8909	IgA nephropathy || id:ebi-a-GCST90018866	ukb-b-8909	ebi-a-GCST90018866	477784	rs12053559	0.770635	1.36613	0.572684
65	Body fat percentage || id:ukb-b-8909	IgA nephropathy || id:ebi-a-GCST90018866	ukb-b-8909	ebi-a-GCST90018866	477784	rs12072739	0.141638	1.04365	0.892047
66	Body fat percentage || id:ukb-b-8909	IgA nephropathy || id:ebi-a-GCST90018866	ukb-b-8909	ebi-a-GCST90018866	477784	rs12103006	1.58394	1.12593	0.159493
67	Body fat percentage || id:ukb-b-8909	IgA nephropathy || id:ebi-a-GCST90018866	ukb-b-8909	ebi-a-GCST90018866	477784	rs1229984	-0.0483779	1.25783	0.96932
68	Body fat percentage || id:ukb-b-8909	IgA nephropathy || id:ebi-a-GCST90018866	ukb-b-8909	ebi-a-GCST90018866	477784	rs12375196	-2.04862	1.14568	0.0737541
69	Body fat percentage || id:ukb-b-8909	IgA nephropathy || id:ebi-a-GCST90018866	ukb-b-8909	ebi-a-GCST90018866	477784	rs12376870	0.19944	1.24197	0.872421
70	Body fat percentage || id:ukb-b-8909	IgA nephropathy || id:ebi-a-GCST90018866	ukb-b-8909	ebi-a-GCST90018866	477784	rs12402939	0.520838	1.16943	0.656046
71	Body fat percentage || id:ukb-b-8909	IgA nephropathy || id:ebi-a-GCST90018866	ukb-b-8909	ebi-a-GCST90018866	477784	rs12419272	-1.21902	1.21902	0.317311
72	Body fat percentage || id:ukb-b-8909	IgA nephropathy || id:ebi-a-GCST90018866	ukb-b-8909	ebi-a-GCST90018866	477784	rs12432026	2.10746	1.16412	0.0702423
73	Body fat percentage || id:ukb-b-8909	IgA nephropathy || id:ebi-a-GCST90018866	ukb-b-8909	ebi-a-GCST90018866	477784	rs12441543	1.6922	1.13105	0.134621
74	Body fat percentage || id:ukb-b-8909	IgA nephropathy || id:ebi-a-GCST90018866	ukb-b-8909	ebi-a-GCST90018866	477784	rs12459965	0.252354	1.04096	0.808451
75	Body fat percentage || id:ukb-b-8909	IgA nephropathy || id:ebi-a-GCST90018866	ukb-b-8909	ebi-a-GCST90018866	477784	rs12462975	0.550777	1.00436	0.583426
76	Body fat percentage || id:ukb-b-8909	IgA nephropathy || id:ebi-a-GCST90018866	ukb-b-8909	ebi-a-GCST90018866	477784	rs12475388	0.020231	1.18351	0.986362
77	Body fat percentage || id:ukb-b-8909	IgA nephropathy || id:ebi-a-GCST90018866	ukb-b-8909	ebi-a-GCST90018866	477784	rs12538435	1.7388	1.21079	0.150977
78	Body fat percentage || id:ukb-b-8909	IgA nephropathy || id:ebi-a-GCST90018866	ukb-b-8909	ebi-a-GCST90018866	477784	rs12619178	0.920135	0.81636	0.259692
79	Body fat percentage || id:ukb-b-8909	IgA nephropathy || id:ebi-a-GCST90018866	ukb-b-8909	ebi-a-GCST90018866	477784	rs12628603	2.21941	1.25037	0.0758979
80	Body fat percentage || id:ukb-b-8909	IgA nephropathy || id:ebi-a-GCST90018866	ukb-b-8909	ebi-a-GCST90018866	477784	rs12639116	-0.855803	1.22789	0.485822
81	Body fat percentage || id:ukb-b-8909	IgA nephropathy || id:ebi-a-GCST90018866	ukb-b-8909	ebi-a-GCST90018866	477784	rs12658319	1.13812	1.18477	0.336738
82	Body fat percentage || id:ukb-b-8909	IgA nephropathy || id:ebi-a-GCST90018866	ukb-b-8909	ebi-a-GCST90018866	477784	rs12670456	-0.201894	1.3495	0.881075
83	Body fat percentage || id:ukb-b-8909	IgA nephropathy || id:ebi-a-GCST90018866	ukb-b-8909	ebi-a-GCST90018866	477784	rs12724928	-1.44455	0.974387	0.138203
84	Body fat percentage || id:ukb-b-8909	IgA nephropathy || id:ebi-a-GCST90018866	ukb-b-8909	ebi-a-GCST90018866	477784	rs1284373	1.3631	1.34468	0.310727
85	Body fat percentage || id:ukb-b-8909	IgA nephropathy || id:ebi-a-GCST90018866	ukb-b-8909	ebi-a-GCST90018866	477784	rs12890931	0.868975	1.00139	0.385521
86	Body fat percentage || id:ukb-b-8909	IgA nephropathy || id:ebi-a-GCST90018866	ukb-b-8909	ebi-a-GCST90018866	477784	rs12926311	1.63236	1.32765	0.218881
87	Body fat percentage || id:ukb-b-8909	IgA nephropathy || id:ebi-a-GCST90018866	ukb-b-8909	ebi-a-GCST90018866	477784	rs13026103	4.84432	1.38261	0.00045874
88	Body fat percentage || id:ukb-b-8909	IgA nephropathy || id:ebi-a-GCST90018866	ukb-b-8909	ebi-a-GCST90018866	477784	rs13064797	-0.331779	1.32712	0.802587
89	Body fat percentage || id:ukb-b-8909	IgA nephropathy || id:ebi-a-GCST90018866	ukb-b-8909	ebi-a-GCST90018866	477784	rs13107325	-0.707347	0.685725	0.302292
90	Body fat percentage || id:ukb-b-8909	IgA nephropathy || id:ebi-a-GCST90018866	ukb-b-8909	ebi-a-GCST90018866	477784	rs13132853	-0.939641	1.30268	0.470718
91	Body fat percentage || id:ukb-b-8909	IgA nephropathy || id:ebi-a-GCST90018866	ukb-b-8909	ebi-a-GCST90018866	477784	rs13174863	1.52912	1.28074	0.232502
92	Body fat percentage || id:ukb-b-8909	IgA nephropathy || id:ebi-a-GCST90018866	ukb-b-8909	ebi-a-GCST90018866	477784	rs1318408	-0.994181	1.13982	0.383087
93	Body fat percentage || id:ukb-b-8909	IgA nephropathy || id:ebi-a-GCST90018866	ukb-b-8909	ebi-a-GCST90018866	477784	rs1322842	-0.208899	1.0445	0.841481
94	Body fat percentage || id:ukb-b-8909	IgA nephropathy || id:ebi-a-GCST90018866	ukb-b-8909	ebi-a-GCST90018866	477784	rs13249935	0.565959	1.27865	0.658038
95	Body fat percentage || id:ukb-b-8909	IgA nephropathy || id:ebi-a-GCST90018866	ukb-b-8909	ebi-a-GCST90018866	477784	rs13292699	0.99978	0.584871	0.0873766
96	Body fat percentage || id:ukb-b-8909	IgA nephropathy || id:ebi-a-GCST90018866	ukb-b-8909	ebi-a-GCST90018866	477784	rs13389219	-0.713872	0.696318	0.305264
97	Body fat percentage || id:ukb-b-8909	IgA nephropathy || id:ebi-a-GCST90018866	ukb-b-8909	ebi-a-GCST90018866	477784	rs13408397	-0.443686	0.902672	0.623055
98	Body fat percentage || id:ukb-b-8909	IgA nephropathy || id:ebi-a-GCST90018866	ukb-b-8909	ebi-a-GCST90018866	477784	rs13436840	-0.718396	0.960305	0.454405
99	Body fat percentage || id:ukb-b-8909	IgA nephropathy || id:ebi-a-GCST90018866	ukb-b-8909	ebi-a-GCST90018866	477784	rs1350429	0.215668	1.20158	0.857555
100	Body fat percentage || id:ukb-b-8909	IgA nephropathy || id:ebi-a-GCST90018866	ukb-b-8909	ebi-a-GCST90018866	477784	rs1377184	-0.196168	1.05931	0.853084
101	Body fat percentage || id:ukb-b-8909	IgA nephropathy || id:ebi-a-GCST90018866	ukb-b-8909	ebi-a-GCST90018866	477784	rs1421334	-0.309726	1.03537	0.764829
102	Body fat percentage || id:ukb-b-8909	IgA nephropathy || id:ebi-a-GCST90018866	ukb-b-8909	ebi-a-GCST90018866	477784	rs1436348	0.898456	1.09297	0.411058
103	Body fat percentage || id:ukb-b-8909	IgA nephropathy || id:ebi-a-GCST90018866	ukb-b-8909	ebi-a-GCST90018866	477784	rs1441264	0.291766	1.00868	0.772385
104	Body fat percentage || id:ukb-b-8909	IgA nephropathy || id:ebi-a-GCST90018866	ukb-b-8909	ebi-a-GCST90018866	477784	rs1453055	0.616445	1.03531	0.551563
105	Body fat percentage || id:ukb-b-8909	IgA nephropathy || id:ebi-a-GCST90018866	ukb-b-8909	ebi-a-GCST90018866	477784	rs1456014	0.589666	0.954066	0.536539
106	Body fat percentage || id:ukb-b-8909	IgA nephropathy || id:ebi-a-GCST90018866	ukb-b-8909	ebi-a-GCST90018866	477784	rs1469084	-1.52447	1.33106	0.252085
107	Body fat percentage || id:ukb-b-8909	IgA nephropathy || id:ebi-a-GCST90018866	ukb-b-8909	ebi-a-GCST90018866	477784	rs149380583	-1.11945	1.36996	0.413847
108	Body fat percentage || id:ukb-b-8909	IgA nephropathy || id:ebi-a-GCST90018866	ukb-b-8909	ebi-a-GCST90018866	477784	rs1503526	1.2218	1.01963	0.23081
109	Body fat percentage || id:ukb-b-8909	IgA nephropathy || id:ebi-a-GCST90018866	ukb-b-8909	ebi-a-GCST90018866	477784	rs1559900	1.10442	1.30707	0.398132
110	Body fat percentage || id:ukb-b-8909	IgA nephropathy || id:ebi-a-GCST90018866	ukb-b-8909	ebi-a-GCST90018866	477784	rs1568488	2.04623	1.02311	0.0455003
111	Body fat percentage || id:ukb-b-8909	IgA nephropathy || id:ebi-a-GCST90018866	ukb-b-8909	ebi-a-GCST90018866	477784	rs1605898	-1.17612	1.21481	0.332968
112	Body fat percentage || id:ukb-b-8909	IgA nephropathy || id:ebi-a-GCST90018866	ukb-b-8909	ebi-a-GCST90018866	477784	rs1624064	-0.892933	1.10912	0.420771
113	Body fat percentage || id:ukb-b-8909	IgA nephropathy || id:ebi-a-GCST90018866	ukb-b-8909	ebi-a-GCST90018866	477784	rs16916303	1.83647	1.2591	0.144685
114	Body fat percentage || id:ukb-b-8909	IgA nephropathy || id:ebi-a-GCST90018866	ukb-b-8909	ebi-a-GCST90018866	477784	rs16996657	2.61456	1.23247	0.0338892
115	Body fat percentage || id:ukb-b-8909	IgA nephropathy || id:ebi-a-GCST90018866	ukb-b-8909	ebi-a-GCST90018866	477784	rs17016133	1.70347	1.2594	0.176183
116	Body fat percentage || id:ukb-b-8909	IgA nephropathy || id:ebi-a-GCST90018866	ukb-b-8909	ebi-a-GCST90018866	477784	rs17024393	0.217121	0.773627	0.778976
117	Body fat percentage || id:ukb-b-8909	IgA nephropathy || id:ebi-a-GCST90018866	ukb-b-8909	ebi-a-GCST90018866	477784	rs17055384	-0.10529	1.22298	0.931393
118	Body fat percentage || id:ukb-b-8909	IgA nephropathy || id:ebi-a-GCST90018866	ukb-b-8909	ebi-a-GCST90018866	477784	rs17172722	-0.733587	1.09574	0.503182
119	Body fat percentage || id:ukb-b-8909	IgA nephropathy || id:ebi-a-GCST90018866	ukb-b-8909	ebi-a-GCST90018866	477784	rs17193211	-1.54058	1.32445	0.244757
120	Body fat percentage || id:ukb-b-8909	IgA nephropathy || id:ebi-a-GCST90018866	ukb-b-8909	ebi-a-GCST90018866	477784	rs1724557	-0.20815	1.07695	0.846742
121	Body fat percentage || id:ukb-b-8909	IgA nephropathy || id:ebi-a-GCST90018866	ukb-b-8909	ebi-a-GCST90018866	477784	rs17522122	0.563112	0.927945	0.543959
122	Body fat percentage || id:ukb-b-8909	IgA nephropathy || id:ebi-a-GCST90018866	ukb-b-8909	ebi-a-GCST90018866	477784	rs17639996	-0.935042	1.1374	0.411028
123	Body fat percentage || id:ukb-b-8909	IgA nephropathy || id:ebi-a-GCST90018866	ukb-b-8909	ebi-a-GCST90018866	477784	rs17681686	14.1823	7.08382	0.0452769
124	Body fat percentage || id:ukb-b-8909	IgA nephropathy || id:ebi-a-GCST90018866	ukb-b-8909	ebi-a-GCST90018866	477784	rs17704028	0.225141	1.11888	0.840527
125	Body fat percentage || id:ukb-b-8909	IgA nephropathy || id:ebi-a-GCST90018866	ukb-b-8909	ebi-a-GCST90018866	477784	rs17770336	0.873007	0.801873	0.276282
126	Body fat percentage || id:ukb-b-8909	IgA nephropathy || id:ebi-a-GCST90018866	ukb-b-8909	ebi-a-GCST90018866	477784	rs17820010	-0.698947	1.02834	0.496702
127	Body fat percentage || id:ukb-b-8909	IgA nephropathy || id:ebi-a-GCST90018866	ukb-b-8909	ebi-a-GCST90018866	477784	rs1782508	1.93756	1.33549	0.14683
128	Body fat percentage || id:ukb-b-8909	IgA nephropathy || id:ebi-a-GCST90018866	ukb-b-8909	ebi-a-GCST90018866	477784	rs1787013	-1.98714	1.21726	0.102579
129	Body fat percentage || id:ukb-b-8909	IgA nephropathy || id:ebi-a-GCST90018866	ukb-b-8909	ebi-a-GCST90018866	477784	rs1799923	-1.02172	1.29843	0.431349
130	Body fat percentage || id:ukb-b-8909	IgA nephropathy || id:ebi-a-GCST90018866	ukb-b-8909	ebi-a-GCST90018866	477784	rs1801282	-1.53079	0.591066	0.00960073
131	Body fat percentage || id:ukb-b-8909	IgA nephropathy || id:ebi-a-GCST90018866	ukb-b-8909	ebi-a-GCST90018866	477784	rs1808629	0.496324	0.772059	0.520317
132	Body fat percentage || id:ukb-b-8909	IgA nephropathy || id:ebi-a-GCST90018866	ukb-b-8909	ebi-a-GCST90018866	477784	rs1813039	-0.329033	1.24839	0.792114
133	Body fat percentage || id:ukb-b-8909	IgA nephropathy || id:ebi-a-GCST90018866	ukb-b-8909	ebi-a-GCST90018866	477784	rs1861410	-1.22192	0.861231	0.155956
134	Body fat percentage || id:ukb-b-8909	IgA nephropathy || id:ebi-a-GCST90018866	ukb-b-8909	ebi-a-GCST90018866	477784	rs1881505	-1.2293	1.32306	0.35282
135	Body fat percentage || id:ukb-b-8909	IgA nephropathy || id:ebi-a-GCST90018866	ukb-b-8909	ebi-a-GCST90018866	477784	rs1893659	0.762246	0.713462	0.285351
136	Body fat percentage || id:ukb-b-8909	IgA nephropathy || id:ebi-a-GCST90018866	ukb-b-8909	ebi-a-GCST90018866	477784	rs1906252	0.500968	0.72362	0.488744
137	Body fat percentage || id:ukb-b-8909	IgA nephropathy || id:ebi-a-GCST90018866	ukb-b-8909	ebi-a-GCST90018866	477784	rs1945160	-1.29915	1.24719	0.297566
138	Body fat percentage || id:ukb-b-8909	IgA nephropathy || id:ebi-a-GCST90018866	ukb-b-8909	ebi-a-GCST90018866	477784	rs1964675	-1.04354	1.33284	0.433659
139	Body fat percentage || id:ukb-b-8909	IgA nephropathy || id:ebi-a-GCST90018866	ukb-b-8909	ebi-a-GCST90018866	477784	rs1991002	-2.62092	1.16154	0.0240449
140	Body fat percentage || id:ukb-b-8909	IgA nephropathy || id:ebi-a-GCST90018866	ukb-b-8909	ebi-a-GCST90018866	477784	rs2002023	0.312399	1.16173	0.788001
141	Body fat percentage || id:ukb-b-8909	IgA nephropathy || id:ebi-a-GCST90018866	ukb-b-8909	ebi-a-GCST90018866	477784	rs2008018	0.418148	1.12718	0.710662
142	Body fat percentage || id:ukb-b-8909	IgA nephropathy || id:ebi-a-GCST90018866	ukb-b-8909	ebi-a-GCST90018866	477784	rs2034946	-0.209228	1.20515	0.862171
143	Body fat percentage || id:ukb-b-8909	IgA nephropathy || id:ebi-a-GCST90018866	ukb-b-8909	ebi-a-GCST90018866	477784	rs2108635	1.15879	1.25027	0.354015
144	Body fat percentage || id:ukb-b-8909	IgA nephropathy || id:ebi-a-GCST90018866	ukb-b-8909	ebi-a-GCST90018866	477784	rs2111281	0.38083	1.05594	0.718357
145	Body fat percentage || id:ukb-b-8909	IgA nephropathy || id:ebi-a-GCST90018866	ukb-b-8909	ebi-a-GCST90018866	477784	rs215669	-0.843254	0.992063	0.395325
146	Body fat percentage || id:ukb-b-8909	IgA nephropathy || id:ebi-a-GCST90018866	ukb-b-8909	ebi-a-GCST90018866	477784	rs2165991	-0.288292	1.13621	0.799703
147	Body fat percentage || id:ukb-b-8909	IgA nephropathy || id:ebi-a-GCST90018866	ukb-b-8909	ebi-a-GCST90018866	477784	rs2172131	1.3534	1.06467	0.203662
148	Body fat percentage || id:ukb-b-8909	IgA nephropathy || id:ebi-a-GCST90018866	ukb-b-8909	ebi-a-GCST90018866	477784	rs217672	1.74021	1.02092	0.0882792
149	Body fat percentage || id:ukb-b-8909	IgA nephropathy || id:ebi-a-GCST90018866	ukb-b-8909	ebi-a-GCST90018866	477784	rs2178899	-0.193497	0.904731	0.830646
150	Body fat percentage || id:ukb-b-8909	IgA nephropathy || id:ebi-a-GCST90018866	ukb-b-8909	ebi-a-GCST90018866	477784	rs2182717	-0.849718	1.24494	0.494898
151	Body fat percentage || id:ukb-b-8909	IgA nephropathy || id:ebi-a-GCST90018866	ukb-b-8909	ebi-a-GCST90018866	477784	rs2190788	-0.362119	1.13162	0.748968
152	Body fat percentage || id:ukb-b-8909	IgA nephropathy || id:ebi-a-GCST90018866	ukb-b-8909	ebi-a-GCST90018866	477784	rs2192527	0.21959	0.828776	0.791042
153	Body fat percentage || id:ukb-b-8909	IgA nephropathy || id:ebi-a-GCST90018866	ukb-b-8909	ebi-a-GCST90018866	477784	rs2192649	-0.398631	1.37176	0.771359
154	Body fat percentage || id:ukb-b-8909	IgA nephropathy || id:ebi-a-GCST90018866	ukb-b-8909	ebi-a-GCST90018866	477784	rs2276936	-0.655754	0.9472	0.488744
155	Body fat percentage || id:ukb-b-8909	IgA nephropathy || id:ebi-a-GCST90018866	ukb-b-8909	ebi-a-GCST90018866	477784	rs2291127	0.717776	1.16004	0.536081
156	Body fat percentage || id:ukb-b-8909	IgA nephropathy || id:ebi-a-GCST90018866	ukb-b-8909	ebi-a-GCST90018866	477784	rs2307111	0.472411	0.694035	0.496079
157	Body fat percentage || id:ukb-b-8909	IgA nephropathy || id:ebi-a-GCST90018866	ukb-b-8909	ebi-a-GCST90018866	477784	rs2371767	2.83903	1.11019	0.0105503
158	Body fat percentage || id:ukb-b-8909	IgA nephropathy || id:ebi-a-GCST90018866	ukb-b-8909	ebi-a-GCST90018866	477784	rs240999	0.857704	1.34068	0.522334
159	Body fat percentage || id:ukb-b-8909	IgA nephropathy || id:ebi-a-GCST90018866	ukb-b-8909	ebi-a-GCST90018866	477784	rs2415142	-0.561398	0.875781	0.521506
160	Body fat percentage || id:ukb-b-8909	IgA nephropathy || id:ebi-a-GCST90018866	ukb-b-8909	ebi-a-GCST90018866	477784	rs2481899	-1.67575	1.26755	0.186157
161	Body fat percentage || id:ukb-b-8909	IgA nephropathy || id:ebi-a-GCST90018866	ukb-b-8909	ebi-a-GCST90018866	477784	rs2499468	0.897362	1.22639	0.464347
162	Body fat percentage || id:ukb-b-8909	IgA nephropathy || id:ebi-a-GCST90018866	ukb-b-8909	ebi-a-GCST90018866	477784	rs2508782	0.0639793	1.2476	0.959101
163	Body fat percentage || id:ukb-b-8909	IgA nephropathy || id:ebi-a-GCST90018866	ukb-b-8909	ebi-a-GCST90018866	477784	rs252749	0.770333	1.31639	0.558423
164	Body fat percentage || id:ukb-b-8909	IgA nephropathy || id:ebi-a-GCST90018866	ukb-b-8909	ebi-a-GCST90018866	477784	rs256904	-2.89713	1.18925	0.014847
165	Body fat percentage || id:ukb-b-8909	IgA nephropathy || id:ebi-a-GCST90018866	ukb-b-8909	ebi-a-GCST90018866	477784	rs262953	-0.994414	1.1699	0.395325
166	Body fat percentage || id:ukb-b-8909	IgA nephropathy || id:ebi-a-GCST90018866	ukb-b-8909	ebi-a-GCST90018866	477784	rs2640465	1.10186	1.24037	0.374366
167	Body fat percentage || id:ukb-b-8909	IgA nephropathy || id:ebi-a-GCST90018866	ukb-b-8909	ebi-a-GCST90018866	477784	rs2660241	-1.08399	1.11155	0.329458
168	Body fat percentage || id:ukb-b-8909	IgA nephropathy || id:ebi-a-GCST90018866	ukb-b-8909	ebi-a-GCST90018866	477784	rs2678204	0.63834	0.902481	0.479369
169	Body fat percentage || id:ukb-b-8909	IgA nephropathy || id:ebi-a-GCST90018866	ukb-b-8909	ebi-a-GCST90018866	477784	rs2702123	2.26069	1.37607	0.100412
170	Body fat percentage || id:ukb-b-8909	IgA nephropathy || id:ebi-a-GCST90018866	ukb-b-8909	ebi-a-GCST90018866	477784	rs2731238	-0.33371	1.15656	0.772935
171	Body fat percentage || id:ukb-b-8909	IgA nephropathy || id:ebi-a-GCST90018866	ukb-b-8909	ebi-a-GCST90018866	477784	rs2785988	0.384382	0.602673	0.523607
172	Body fat percentage || id:ukb-b-8909	IgA nephropathy || id:ebi-a-GCST90018866	ukb-b-8909	ebi-a-GCST90018866	477784	rs2802774	0.273704	1.12313	0.807465
173	Body fat percentage || id:ukb-b-8909	IgA nephropathy || id:ebi-a-GCST90018866	ukb-b-8909	ebi-a-GCST90018866	477784	rs2814993	0.455321	0.644395	0.479823
174	Body fat percentage || id:ukb-b-8909	IgA nephropathy || id:ebi-a-GCST90018866	ukb-b-8909	ebi-a-GCST90018866	477784	rs2855818	0.555185	0.894828	0.534969
175	Body fat percentage || id:ukb-b-8909	IgA nephropathy || id:ebi-a-GCST90018866	ukb-b-8909	ebi-a-GCST90018866	477784	rs28651380	1.34277	1.24686	0.281515
176	Body fat percentage || id:ukb-b-8909	IgA nephropathy || id:ebi-a-GCST90018866	ukb-b-8909	ebi-a-GCST90018866	477784	rs28672845	-1.08647	1.37329	0.428863
177	Body fat percentage || id:ukb-b-8909	IgA nephropathy || id:ebi-a-GCST90018866	ukb-b-8909	ebi-a-GCST90018866	477784	rs28714450	-0.158142	1.2256	0.897332
178	Body fat percentage || id:ukb-b-8909	IgA nephropathy || id:ebi-a-GCST90018866	ukb-b-8909	ebi-a-GCST90018866	477784	rs28742003	-0.615123	0.686098	0.369958
179	Body fat percentage || id:ukb-b-8909	IgA nephropathy || id:ebi-a-GCST90018866	ukb-b-8909	ebi-a-GCST90018866	477784	rs2888778	2.35388	1.23203	0.05606
180	Body fat percentage || id:ukb-b-8909	IgA nephropathy || id:ebi-a-GCST90018866	ukb-b-8909	ebi-a-GCST90018866	477784	rs2943653	-2.04339	0.799309	0.0105746
181	Body fat percentage || id:ukb-b-8909	IgA nephropathy || id:ebi-a-GCST90018866	ukb-b-8909	ebi-a-GCST90018866	477784	rs2954033	0.072497	1.01496	0.943057
182	Body fat percentage || id:ukb-b-8909	IgA nephropathy || id:ebi-a-GCST90018866	ukb-b-8909	ebi-a-GCST90018866	477784	rs2957678	0.747564	0.996752	0.453255
183	Body fat percentage || id:ukb-b-8909	IgA nephropathy || id:ebi-a-GCST90018866	ukb-b-8909	ebi-a-GCST90018866	477784	rs2960420	-3.12469	1.33759	0.0194878
184	Body fat percentage || id:ukb-b-8909	IgA nephropathy || id:ebi-a-GCST90018866	ukb-b-8909	ebi-a-GCST90018866	477784	rs2966859	0.14352	1.28271	0.910912
185	Body fat percentage || id:ukb-b-8909	IgA nephropathy || id:ebi-a-GCST90018866	ukb-b-8909	ebi-a-GCST90018866	477784	rs2984618	0.357846	1.00538	0.721891
186	Body fat percentage || id:ukb-b-8909	IgA nephropathy || id:ebi-a-GCST90018866	ukb-b-8909	ebi-a-GCST90018866	477784	rs3113509	2.67532	1.23046	0.0296869
187	Body fat percentage || id:ukb-b-8909	IgA nephropathy || id:ebi-a-GCST90018866	ukb-b-8909	ebi-a-GCST90018866	477784	rs319775	-0.135747	1.34616	0.919677
188	Body fat percentage || id:ukb-b-8909	IgA nephropathy || id:ebi-a-GCST90018866	ukb-b-8909	ebi-a-GCST90018866	477784	rs33503	2.82978	1.09635	0.00984914
189	Body fat percentage || id:ukb-b-8909	IgA nephropathy || id:ebi-a-GCST90018866	ukb-b-8909	ebi-a-GCST90018866	477784	rs33836	-1.49569	0.720373	0.0378689
190	Body fat percentage || id:ukb-b-8909	IgA nephropathy || id:ebi-a-GCST90018866	ukb-b-8909	ebi-a-GCST90018866	477784	rs34338229	1.67167	1.38191	0.226403
191	Body fat percentage || id:ukb-b-8909	IgA nephropathy || id:ebi-a-GCST90018866	ukb-b-8909	ebi-a-GCST90018866	477784	rs34483452	-2.27121	0.697265	0.00112474
192	Body fat percentage || id:ukb-b-8909	IgA nephropathy || id:ebi-a-GCST90018866	ukb-b-8909	ebi-a-GCST90018866	477784	rs34580448	0.811554	0.96088	0.398337
193	Body fat percentage || id:ukb-b-8909	IgA nephropathy || id:ebi-a-GCST90018866	ukb-b-8909	ebi-a-GCST90018866	477784	rs34656389	2.36581	1.17321	0.0437447
194	Body fat percentage || id:ukb-b-8909	IgA nephropathy || id:ebi-a-GCST90018866	ukb-b-8909	ebi-a-GCST90018866	477784	rs35154152	-0.878532	1.06437	0.409146
195	Body fat percentage || id:ukb-b-8909	IgA nephropathy || id:ebi-a-GCST90018866	ukb-b-8909	ebi-a-GCST90018866	477784	rs35523808	1.12893	1.34885	0.402617
196	Body fat percentage || id:ukb-b-8909	IgA nephropathy || id:ebi-a-GCST90018866	ukb-b-8909	ebi-a-GCST90018866	477784	rs3754963	-0.217766	1.15852	0.8509
197	Body fat percentage || id:ukb-b-8909	IgA nephropathy || id:ebi-a-GCST90018866	ukb-b-8909	ebi-a-GCST90018866	477784	rs3764002	-0.503976	0.70771	0.47639
198	Body fat percentage || id:ukb-b-8909	IgA nephropathy || id:ebi-a-GCST90018866	ukb-b-8909	ebi-a-GCST90018866	477784	rs3765971	-0.48002	1.19515	0.687949
199	Body fat percentage || id:ukb-b-8909	IgA nephropathy || id:ebi-a-GCST90018866	ukb-b-8909	ebi-a-GCST90018866	477784	rs3766823	-0.313965	1.09888	0.775097
200	Body fat percentage || id:ukb-b-8909	IgA nephropathy || id:ebi-a-GCST90018866	ukb-b-8909	ebi-a-GCST90018866	477784	rs3791709	0.60013	1.24866	0.630786
201	Body fat percentage || id:ukb-b-8909	IgA nephropathy || id:ebi-a-GCST90018866	ukb-b-8909	ebi-a-GCST90018866	477784	rs3803286	0.931581	1.06097	0.379917
202	Body fat percentage || id:ukb-b-8909	IgA nephropathy || id:ebi-a-GCST90018866	ukb-b-8909	ebi-a-GCST90018866	477784	rs3817428	1.61697	0.864129	0.0613157
203	Body fat percentage || id:ukb-b-8909	IgA nephropathy || id:ebi-a-GCST90018866	ukb-b-8909	ebi-a-GCST90018866	477784	rs3826408	0.0655433	1.27809	0.959101
204	Body fat percentage || id:ukb-b-8909	IgA nephropathy || id:ebi-a-GCST90018866	ukb-b-8909	ebi-a-GCST90018866	477784	rs3911063	0.0328297	1.02593	0.974472
205	Body fat percentage || id:ukb-b-8909	IgA nephropathy || id:ebi-a-GCST90018866	ukb-b-8909	ebi-a-GCST90018866	477784	rs3923501	-0.871038	1.14507	0.446846
206	Body fat percentage || id:ukb-b-8909	IgA nephropathy || id:ebi-a-GCST90018866	ukb-b-8909	ebi-a-GCST90018866	477784	rs394608	-0.338978	0.944295	0.719614
207	Body fat percentage || id:ukb-b-8909	IgA nephropathy || id:ebi-a-GCST90018866	ukb-b-8909	ebi-a-GCST90018866	477784	rs396354	0.730065	1.30803	0.576749
208	Body fat percentage || id:ukb-b-8909	IgA nephropathy || id:ebi-a-GCST90018866	ukb-b-8909	ebi-a-GCST90018866	477784	rs40071	-1.39047	1.02103	0.173248
209	Body fat percentage || id:ukb-b-8909	IgA nephropathy || id:ebi-a-GCST90018866	ukb-b-8909	ebi-a-GCST90018866	477784	rs41307479	-0.177346	1.12857	0.875132
210	Body fat percentage || id:ukb-b-8909	IgA nephropathy || id:ebi-a-GCST90018866	ukb-b-8909	ebi-a-GCST90018866	477784	rs41310284	1.05857	0.964148	0.272232
211	Body fat percentage || id:ukb-b-8909	IgA nephropathy || id:ebi-a-GCST90018866	ukb-b-8909	ebi-a-GCST90018866	477784	rs429343	0.845111	1.06088	0.425677
212	Body fat percentage || id:ukb-b-8909	IgA nephropathy || id:ebi-a-GCST90018866	ukb-b-8909	ebi-a-GCST90018866	477784	rs429358	0.548763	0.744086	0.460818
213	Body fat percentage || id:ukb-b-8909	IgA nephropathy || id:ebi-a-GCST90018866	ukb-b-8909	ebi-a-GCST90018866	477784	rs4320040	-1.31582	1.14888	0.252085
214	Body fat percentage || id:ukb-b-8909	IgA nephropathy || id:ebi-a-GCST90018866	ukb-b-8909	ebi-a-GCST90018866	477784	rs4398538	-1.54876	1.21902	0.20391
215	Body fat percentage || id:ukb-b-8909	IgA nephropathy || id:ebi-a-GCST90018866	ukb-b-8909	ebi-a-GCST90018866	477784	rs441792	-0.377207	0.980737	0.700522
216	Body fat percentage || id:ukb-b-8909	IgA nephropathy || id:ebi-a-GCST90018866	ukb-b-8909	ebi-a-GCST90018866	477784	rs4466418	-0.100222	1.1726	0.931888
217	Body fat percentage || id:ukb-b-8909	IgA nephropathy || id:ebi-a-GCST90018866	ukb-b-8909	ebi-a-GCST90018866	477784	rs4482463	0.729595	1.03754	0.481933
218	Body fat percentage || id:ukb-b-8909	IgA nephropathy || id:ebi-a-GCST90018866	ukb-b-8909	ebi-a-GCST90018866	477784	rs4496901	-1.01676	1.27882	0.426566
219	Body fat percentage || id:ukb-b-8909	IgA nephropathy || id:ebi-a-GCST90018866	ukb-b-8909	ebi-a-GCST90018866	477784	rs4500770	1.14581	1.23788	0.354644
220	Body fat percentage || id:ukb-b-8909	IgA nephropathy || id:ebi-a-GCST90018866	ukb-b-8909	ebi-a-GCST90018866	477784	rs4547574	0.575591	1.31159	0.660771
221	Body fat percentage || id:ukb-b-8909	IgA nephropathy || id:ebi-a-GCST90018866	ukb-b-8909	ebi-a-GCST90018866	477784	rs4690324	-0.773151	1.20706	0.521833
222	Body fat percentage || id:ukb-b-8909	IgA nephropathy || id:ebi-a-GCST90018866	ukb-b-8909	ebi-a-GCST90018866	477784	rs4709745	0.0749249	1.34865	0.955696
223	Body fat percentage || id:ukb-b-8909	IgA nephropathy || id:ebi-a-GCST90018866	ukb-b-8909	ebi-a-GCST90018866	477784	rs4718964	-0.423023	1.06206	0.690405
224	Body fat percentage || id:ukb-b-8909	IgA nephropathy || id:ebi-a-GCST90018866	ukb-b-8909	ebi-a-GCST90018866	477784	rs4722398	-1.01788	1.1852	0.390438
225	Body fat percentage || id:ukb-b-8909	IgA nephropathy || id:ebi-a-GCST90018866	ukb-b-8909	ebi-a-GCST90018866	477784	rs4759318	-2.12587	1.15869	0.0665486
226	Body fat percentage || id:ukb-b-8909	IgA nephropathy || id:ebi-a-GCST90018866	ukb-b-8909	ebi-a-GCST90018866	477784	rs4762951	-2.03234	1.24932	0.103788
227	Body fat percentage || id:ukb-b-8909	IgA nephropathy || id:ebi-a-GCST90018866	ukb-b-8909	ebi-a-GCST90018866	477784	rs4776337	-1.14156	1.16158	0.325726
228	Body fat percentage || id:ukb-b-8909	IgA nephropathy || id:ebi-a-GCST90018866	ukb-b-8909	ebi-a-GCST90018866	477784	rs479018	1.41599	0.870316	0.10374
229	Body fat percentage || id:ukb-b-8909	IgA nephropathy || id:ebi-a-GCST90018866	ukb-b-8909	ebi-a-GCST90018866	477784	rs4790841	2.12565	0.777325	0.00624622
230	Body fat percentage || id:ukb-b-8909	IgA nephropathy || id:ebi-a-GCST90018866	ukb-b-8909	ebi-a-GCST90018866	477784	rs4820323	-0.761588	0.696646	0.274297
231	Body fat percentage || id:ukb-b-8909	IgA nephropathy || id:ebi-a-GCST90018866	ukb-b-8909	ebi-a-GCST90018866	477784	rs482787	-1.13298	1.33799	0.397121
232	Body fat percentage || id:ukb-b-8909	IgA nephropathy || id:ebi-a-GCST90018866	ukb-b-8909	ebi-a-GCST90018866	477784	rs4876611	-0.83909	0.741388	0.257726
233	Body fat percentage || id:ukb-b-8909	IgA nephropathy || id:ebi-a-GCST90018866	ukb-b-8909	ebi-a-GCST90018866	477784	rs4894808	-1.44837	1.20036	0.227582
234	Body fat percentage || id:ukb-b-8909	IgA nephropathy || id:ebi-a-GCST90018866	ukb-b-8909	ebi-a-GCST90018866	477784	rs4908676	-0.610695	1.21104	0.614069
235	Body fat percentage || id:ukb-b-8909	IgA nephropathy || id:ebi-a-GCST90018866	ukb-b-8909	ebi-a-GCST90018866	477784	rs4959613	0.491826	1.27666	0.700055
236	Body fat percentage || id:ukb-b-8909	IgA nephropathy || id:ebi-a-GCST90018866	ukb-b-8909	ebi-a-GCST90018866	477784	rs529200	4.11346	1.08446	0.000148776
237	Body fat percentage || id:ukb-b-8909	IgA nephropathy || id:ebi-a-GCST90018866	ukb-b-8909	ebi-a-GCST90018866	477784	rs543874	1.16363	0.47407	0.0141063
238	Body fat percentage || id:ukb-b-8909	IgA nephropathy || id:ebi-a-GCST90018866	ukb-b-8909	ebi-a-GCST90018866	477784	rs55707359	0.580719	1.28664	0.65174
239	Body fat percentage || id:ukb-b-8909	IgA nephropathy || id:ebi-a-GCST90018866	ukb-b-8909	ebi-a-GCST90018866	477784	rs55810445	1.03451	1.17007	0.376617
240	Body fat percentage || id:ukb-b-8909	IgA nephropathy || id:ebi-a-GCST90018866	ukb-b-8909	ebi-a-GCST90018866	477784	rs55924785	-0.874813	1.27172	0.491517
241	Body fat percentage || id:ukb-b-8909	IgA nephropathy || id:ebi-a-GCST90018866	ukb-b-8909	ebi-a-GCST90018866	477784	rs56094641	0.151098	0.29001	0.602361
242	Body fat percentage || id:ukb-b-8909	IgA nephropathy || id:ebi-a-GCST90018866	ukb-b-8909	ebi-a-GCST90018866	477784	rs56218501	0.015514	1.10925	0.988841
[truncated: 1,037 more rows]

## Sheet: Air pollution
Nitrogen oxides air pollution
[truncated: 11 more rows]
