# Supplementary material for: Causal associations between environmental factors and risk of IgA nephropathy and membranous nephropathy: a bidirectional Mendelian randomization and mediation analysis
Source: Ren Fail. 2025 Apr 9;47(1):2486620. doi: 10.1080/0886022X.2025.2486620 (PMC11983537; doi:10.1080/0886022X.2025.2486620)
Supplement: File 5.xlsx [file IRNF_A_2486620_SM8335.xlsx]

## Sheet: Socioeconomic factors
Influence of socioeconomic factors on IgAN
Educational attainment (college completion)
	exposure	outcome	id.exposure	id.outcome	samplesize	SNP	b	se	p
1	Educational attainment (college completion) || id:ebi-a-GCST90029012	IgA nephropathy || id:ebi-a-GCST90018866	ebi-a-GCST90029012	ebi-a-GCST90018866	477784	rs10045552	-0.839874	0.132313	2.19e-10
2	Educational attainment (college completion) || id:ebi-a-GCST90029012	IgA nephropathy || id:ebi-a-GCST90018866	ebi-a-GCST90029012	ebi-a-GCST90018866	477784	rs1013014	-0.842193	0.132309	1.95e-10
3	Educational attainment (college completion) || id:ebi-a-GCST90029012	IgA nephropathy || id:ebi-a-GCST90018866	ebi-a-GCST90029012	ebi-a-GCST90018866	477784	rs10189857	-0.823121	0.132479	5.19e-10
4	Educational attainment (college completion) || id:ebi-a-GCST90029012	IgA nephropathy || id:ebi-a-GCST90018866	ebi-a-GCST90029012	ebi-a-GCST90018866	477784	rs10200608	-0.831355	0.132308	3.31e-10
5	Educational attainment (college completion) || id:ebi-a-GCST90029012	IgA nephropathy || id:ebi-a-GCST90018866	ebi-a-GCST90029012	ebi-a-GCST90018866	477784	rs10205057	-0.839903	0.132345	2.21e-10
6	Educational attainment (college completion) || id:ebi-a-GCST90029012	IgA nephropathy || id:ebi-a-GCST90018866	ebi-a-GCST90029012	ebi-a-GCST90018866	477784	rs1020875	-0.840264	0.13232	2.15e-10
7	Educational attainment (college completion) || id:ebi-a-GCST90029012	IgA nephropathy || id:ebi-a-GCST90018866	ebi-a-GCST90029012	ebi-a-GCST90018866	477784	rs10239094	-0.84604	0.132332	1.62e-10
8	Educational attainment (college completion) || id:ebi-a-GCST90029012	IgA nephropathy || id:ebi-a-GCST90018866	ebi-a-GCST90029012	ebi-a-GCST90018866	477784	rs10431632	-0.845017	0.132343	1.71e-10
9	Educational attainment (college completion) || id:ebi-a-GCST90029012	IgA nephropathy || id:ebi-a-GCST90018866	ebi-a-GCST90029012	ebi-a-GCST90018866	477784	rs10484022	-0.838888	0.132309	2.29e-10
10	Educational attainment (college completion) || id:ebi-a-GCST90029012	IgA nephropathy || id:ebi-a-GCST90018866	ebi-a-GCST90029012	ebi-a-GCST90018866	477784	rs1050847	-0.843122	0.132397	1.91e-10
11	Educational attainment (college completion) || id:ebi-a-GCST90029012	IgA nephropathy || id:ebi-a-GCST90018866	ebi-a-GCST90029012	ebi-a-GCST90018866	477784	rs10518019	-0.8203	0.132471	5.93e-10
12	Educational attainment (college completion) || id:ebi-a-GCST90029012	IgA nephropathy || id:ebi-a-GCST90018866	ebi-a-GCST90029012	ebi-a-GCST90018866	477784	rs10752262	-0.833663	0.132361	3.01e-10
13	Educational attainment (college completion) || id:ebi-a-GCST90029012	IgA nephropathy || id:ebi-a-GCST90018866	ebi-a-GCST90029012	ebi-a-GCST90018866	477784	rs10911634	-0.839395	0.132378	2.28e-10
14	Educational attainment (college completion) || id:ebi-a-GCST90029012	IgA nephropathy || id:ebi-a-GCST90018866	ebi-a-GCST90029012	ebi-a-GCST90018866	477784	rs10940919	-0.838007	0.132363	2.43e-10
15	Educational attainment (college completion) || id:ebi-a-GCST90029012	IgA nephropathy || id:ebi-a-GCST90018866	ebi-a-GCST90029012	ebi-a-GCST90018866	477784	rs11011942	-0.829244	0.13234	3.7e-10
16	Educational attainment (college completion) || id:ebi-a-GCST90029012	IgA nephropathy || id:ebi-a-GCST90018866	ebi-a-GCST90029012	ebi-a-GCST90018866	477784	rs11097376	-0.839763	0.132345	2.22e-10
17	Educational attainment (college completion) || id:ebi-a-GCST90029012	IgA nephropathy || id:ebi-a-GCST90018866	ebi-a-GCST90029012	ebi-a-GCST90018866	477784	rs11155821	-0.825699	0.132444	4.54e-10
18	Educational attainment (college completion) || id:ebi-a-GCST90029012	IgA nephropathy || id:ebi-a-GCST90018866	ebi-a-GCST90029012	ebi-a-GCST90018866	477784	rs11158800	-0.837547	0.132419	2.53e-10
19	Educational attainment (college completion) || id:ebi-a-GCST90029012	IgA nephropathy || id:ebi-a-GCST90018866	ebi-a-GCST90029012	ebi-a-GCST90018866	477784	rs112139144	-0.840609	0.132333	2.12e-10
20	Educational attainment (college completion) || id:ebi-a-GCST90029012	IgA nephropathy || id:ebi-a-GCST90018866	ebi-a-GCST90029012	ebi-a-GCST90018866	477784	rs11245344	-0.833049	0.132341	3.08e-10
21	Educational attainment (college completion) || id:ebi-a-GCST90029012	IgA nephropathy || id:ebi-a-GCST90018866	ebi-a-GCST90029012	ebi-a-GCST90018866	477784	rs11249939	-0.840318	0.132493	2.26e-10
22	Educational attainment (college completion) || id:ebi-a-GCST90029012	IgA nephropathy || id:ebi-a-GCST90018866	ebi-a-GCST90029012	ebi-a-GCST90018866	477784	rs114468556	-0.836795	0.132314	2.54e-10
23	Educational attainment (college completion) || id:ebi-a-GCST90029012	IgA nephropathy || id:ebi-a-GCST90018866	ebi-a-GCST90029012	ebi-a-GCST90018866	477784	rs11532322	-0.843996	0.132529	1.91e-10
24	Educational attainment (college completion) || id:ebi-a-GCST90029012	IgA nephropathy || id:ebi-a-GCST90018866	ebi-a-GCST90029012	ebi-a-GCST90018866	477784	rs11540358	-0.84453	0.13247	1.83e-10
25	Educational attainment (college completion) || id:ebi-a-GCST90029012	IgA nephropathy || id:ebi-a-GCST90018866	ebi-a-GCST90029012	ebi-a-GCST90018866	477784	rs11572842	-0.83352	0.132399	3.06e-10
26	Educational attainment (college completion) || id:ebi-a-GCST90029012	IgA nephropathy || id:ebi-a-GCST90018866	ebi-a-GCST90029012	ebi-a-GCST90018866	477784	rs11635966	-0.831989	0.132348	3.25e-10
27	Educational attainment (college completion) || id:ebi-a-GCST90029012	IgA nephropathy || id:ebi-a-GCST90018866	ebi-a-GCST90029012	ebi-a-GCST90018866	477784	rs11663602	-0.833744	0.132331	2.97e-10
28	Educational attainment (college completion) || id:ebi-a-GCST90029012	IgA nephropathy || id:ebi-a-GCST90018866	ebi-a-GCST90029012	ebi-a-GCST90018866	477784	rs11669334	-0.836355	0.132376	2.65e-10
29	Educational attainment (college completion) || id:ebi-a-GCST90029012	IgA nephropathy || id:ebi-a-GCST90018866	ebi-a-GCST90029012	ebi-a-GCST90018866	477784	rs11678980	-0.848249	0.132745	1.66e-10
30	Educational attainment (college completion) || id:ebi-a-GCST90029012	IgA nephropathy || id:ebi-a-GCST90018866	ebi-a-GCST90029012	ebi-a-GCST90018866	477784	rs11690224	-0.837288	0.13236	2.52e-10
31	Educational attainment (college completion) || id:ebi-a-GCST90029012	IgA nephropathy || id:ebi-a-GCST90018866	ebi-a-GCST90029012	ebi-a-GCST90018866	477784	rs11703948	-0.822413	0.132505	5.41e-10
32	Educational attainment (college completion) || id:ebi-a-GCST90029012	IgA nephropathy || id:ebi-a-GCST90018866	ebi-a-GCST90029012	ebi-a-GCST90018866	477784	rs11732657	-0.844513	0.132364	1.77e-10
33	Educational attainment (college completion) || id:ebi-a-GCST90029012	IgA nephropathy || id:ebi-a-GCST90018866	ebi-a-GCST90029012	ebi-a-GCST90018866	477784	rs11764590	-0.821363	0.132407	5.53e-10
34	Educational attainment (college completion) || id:ebi-a-GCST90029012	IgA nephropathy || id:ebi-a-GCST90018866	ebi-a-GCST90029012	ebi-a-GCST90018866	477784	rs11775333	-0.860366	0.132604	8.69e-11
35	Educational attainment (college completion) || id:ebi-a-GCST90029012	IgA nephropathy || id:ebi-a-GCST90018866	ebi-a-GCST90029012	ebi-a-GCST90018866	477784	rs117799466	-0.845052	0.132506	1.8e-10
36	Educational attainment (college completion) || id:ebi-a-GCST90029012	IgA nephropathy || id:ebi-a-GCST90018866	ebi-a-GCST90029012	ebi-a-GCST90018866	477784	rs11780699	-0.829458	0.132347	3.67e-10
37	Educational attainment (college completion) || id:ebi-a-GCST90029012	IgA nephropathy || id:ebi-a-GCST90018866	ebi-a-GCST90029012	ebi-a-GCST90018866	477784	rs118083122	-0.835593	0.132387	2.76e-10
38	Educational attainment (college completion) || id:ebi-a-GCST90029012	IgA nephropathy || id:ebi-a-GCST90018866	ebi-a-GCST90029012	ebi-a-GCST90018866	477784	rs11831208	-0.842812	0.13232	1.9e-10
39	Educational attainment (college completion) || id:ebi-a-GCST90029012	IgA nephropathy || id:ebi-a-GCST90018866	ebi-a-GCST90029012	ebi-a-GCST90018866	477784	rs11871429	-0.827066	0.132306	4.07e-10
40	Educational attainment (college completion) || id:ebi-a-GCST90029012	IgA nephropathy || id:ebi-a-GCST90018866	ebi-a-GCST90029012	ebi-a-GCST90018866	477784	rs11885093	-0.844188	0.132344	1.79e-10
41	Educational attainment (college completion) || id:ebi-a-GCST90029012	IgA nephropathy || id:ebi-a-GCST90018866	ebi-a-GCST90029012	ebi-a-GCST90018866	477784	rs12079656	-0.826232	0.132557	4.57e-10
42	Educational attainment (college completion) || id:ebi-a-GCST90029012	IgA nephropathy || id:ebi-a-GCST90018866	ebi-a-GCST90029012	ebi-a-GCST90018866	477784	rs12218315	-0.844936	0.132364	1.73e-10
43	Educational attainment (college completion) || id:ebi-a-GCST90029012	IgA nephropathy || id:ebi-a-GCST90018866	ebi-a-GCST90029012	ebi-a-GCST90018866	477784	rs12322997	-0.83884	0.132343	2.32e-10
44	Educational attainment (college completion) || id:ebi-a-GCST90029012	IgA nephropathy || id:ebi-a-GCST90018866	ebi-a-GCST90029012	ebi-a-GCST90018866	477784	rs12448821	-0.831576	0.132364	3.33e-10
45	Educational attainment (college completion) || id:ebi-a-GCST90029012	IgA nephropathy || id:ebi-a-GCST90018866	ebi-a-GCST90029012	ebi-a-GCST90018866	477784	rs12468040	-0.854368	0.132478	1.12e-10
46	Educational attainment (college completion) || id:ebi-a-GCST90029012	IgA nephropathy || id:ebi-a-GCST90018866	ebi-a-GCST90029012	ebi-a-GCST90018866	477784	rs12526814	-0.838924	0.132341	2.31e-10
47	Educational attainment (college completion) || id:ebi-a-GCST90029012	IgA nephropathy || id:ebi-a-GCST90018866	ebi-a-GCST90029012	ebi-a-GCST90018866	477784	rs1254989	-0.833709	0.13249	3.12e-10
48	Educational attainment (college completion) || id:ebi-a-GCST90029012	IgA nephropathy || id:ebi-a-GCST90018866	ebi-a-GCST90029012	ebi-a-GCST90018866	477784	rs12554151	-0.826209	0.132382	4.35e-10
49	Educational attainment (college completion) || id:ebi-a-GCST90029012	IgA nephropathy || id:ebi-a-GCST90018866	ebi-a-GCST90029012	ebi-a-GCST90018866	477784	rs12681504	-0.832872	0.132316	3.08e-10
50	Educational attainment (college completion) || id:ebi-a-GCST90029012	IgA nephropathy || id:ebi-a-GCST90018866	ebi-a-GCST90029012	ebi-a-GCST90018866	477784	rs12705284	-0.838335	0.132385	2.41e-10
51	Educational attainment (college completion) || id:ebi-a-GCST90029012	IgA nephropathy || id:ebi-a-GCST90018866	ebi-a-GCST90029012	ebi-a-GCST90018866	477784	rs12735232	-0.836753	0.132387	2.61e-10
52	Educational attainment (college completion) || id:ebi-a-GCST90029012	IgA nephropathy || id:ebi-a-GCST90018866	ebi-a-GCST90029012	ebi-a-GCST90018866	477784	rs1277060	-0.83323	0.132327	3.04e-10
53	Educational attainment (college completion) || id:ebi-a-GCST90029012	IgA nephropathy || id:ebi-a-GCST90018866	ebi-a-GCST90029012	ebi-a-GCST90018866	477784	rs12991254	-0.835158	0.132892	3.29e-10
54	Educational attainment (college completion) || id:ebi-a-GCST90029012	IgA nephropathy || id:ebi-a-GCST90018866	ebi-a-GCST90029012	ebi-a-GCST90018866	477784	rs13018621	-0.847058	0.132333	1.54e-10
55	Educational attainment (college completion) || id:ebi-a-GCST90029012	IgA nephropathy || id:ebi-a-GCST90018866	ebi-a-GCST90029012	ebi-a-GCST90018866	477784	rs13090388	-0.833946	0.13333	3.98e-10
56	Educational attainment (college completion) || id:ebi-a-GCST90029012	IgA nephropathy || id:ebi-a-GCST90018866	ebi-a-GCST90029012	ebi-a-GCST90018866	477784	rs1334297	-0.825226	0.132747	5.08e-10
57	Educational attainment (college completion) || id:ebi-a-GCST90029012	IgA nephropathy || id:ebi-a-GCST90018866	ebi-a-GCST90029012	ebi-a-GCST90018866	477784	rs13409451	-0.841269	0.132462	2.14e-10
58	Educational attainment (college completion) || id:ebi-a-GCST90029012	IgA nephropathy || id:ebi-a-GCST90018866	ebi-a-GCST90029012	ebi-a-GCST90018866	477784	rs1363862	-0.833456	0.132315	2.99e-10
59	Educational attainment (college completion) || id:ebi-a-GCST90029012	IgA nephropathy || id:ebi-a-GCST90018866	ebi-a-GCST90029012	ebi-a-GCST90018866	477784	rs1391438	-0.838881	0.132525	2.45e-10
60	Educational attainment (college completion) || id:ebi-a-GCST90029012	IgA nephropathy || id:ebi-a-GCST90018866	ebi-a-GCST90029012	ebi-a-GCST90018866	477784	rs1407495	-0.839076	0.132368	2.31e-10
61	Educational attainment (college completion) || id:ebi-a-GCST90029012	IgA nephropathy || id:ebi-a-GCST90018866	ebi-a-GCST90029012	ebi-a-GCST90018866	477784	rs1423920	-0.850698	0.132379	1.31e-10
62	Educational attainment (college completion) || id:ebi-a-GCST90029012	IgA nephropathy || id:ebi-a-GCST90018866	ebi-a-GCST90029012	ebi-a-GCST90018866	477784	rs1469921	-0.837551	0.13249	2.59e-10
63	Educational attainment (college completion) || id:ebi-a-GCST90029012	IgA nephropathy || id:ebi-a-GCST90018866	ebi-a-GCST90029012	ebi-a-GCST90018866	477784	rs149406097	-0.835048	0.132306	2.76e-10
64	Educational attainment (college completion) || id:ebi-a-GCST90029012	IgA nephropathy || id:ebi-a-GCST90018866	ebi-a-GCST90029012	ebi-a-GCST90018866	477784	rs1575676	-0.825986	0.132333	4.33e-10
65	Educational attainment (college completion) || id:ebi-a-GCST90029012	IgA nephropathy || id:ebi-a-GCST90018866	ebi-a-GCST90029012	ebi-a-GCST90018866	477784	rs1620977	-0.850145	0.132709	1.49e-10
66	Educational attainment (college completion) || id:ebi-a-GCST90029012	IgA nephropathy || id:ebi-a-GCST90018866	ebi-a-GCST90029012	ebi-a-GCST90018866	477784	rs1698135	-0.844963	0.132315	1.7e-10
67	Educational attainment (college completion) || id:ebi-a-GCST90029012	IgA nephropathy || id:ebi-a-GCST90018866	ebi-a-GCST90029012	ebi-a-GCST90018866	477784	rs17425572	-0.843013	0.132375	1.91e-10
68	Educational attainment (college completion) || id:ebi-a-GCST90029012	IgA nephropathy || id:ebi-a-GCST90018866	ebi-a-GCST90029012	ebi-a-GCST90018866	477784	rs17504871	-0.831514	0.132426	3.41e-10
69	Educational attainment (college completion) || id:ebi-a-GCST90029012	IgA nephropathy || id:ebi-a-GCST90018866	ebi-a-GCST90029012	ebi-a-GCST90018866	477784	rs17669337	-0.820935	0.132347	5.54e-10
70	Educational attainment (college completion) || id:ebi-a-GCST90029012	IgA nephropathy || id:ebi-a-GCST90018866	ebi-a-GCST90029012	ebi-a-GCST90018866	477784	rs1812587	-0.834491	0.132416	2.94e-10
71	Educational attainment (college completion) || id:ebi-a-GCST90029012	IgA nephropathy || id:ebi-a-GCST90018866	ebi-a-GCST90029012	ebi-a-GCST90018866	477784	rs1861047	-0.83671	0.132359	2.59e-10
72	Educational attainment (college completion) || id:ebi-a-GCST90029012	IgA nephropathy || id:ebi-a-GCST90018866	ebi-a-GCST90029012	ebi-a-GCST90018866	477784	rs1865407	-0.835846	0.132358	2.7e-10
73	Educational attainment (college completion) || id:ebi-a-GCST90029012	IgA nephropathy || id:ebi-a-GCST90018866	ebi-a-GCST90029012	ebi-a-GCST90018866	477784	rs1888187	-0.846828	0.132349	1.57e-10
74	Educational attainment (college completion) || id:ebi-a-GCST90029012	IgA nephropathy || id:ebi-a-GCST90018866	ebi-a-GCST90029012	ebi-a-GCST90018866	477784	rs1914391	-0.844648	0.132505	1.84e-10
75	Educational attainment (college completion) || id:ebi-a-GCST90029012	IgA nephropathy || id:ebi-a-GCST90018866	ebi-a-GCST90029012	ebi-a-GCST90018866	477784	rs1940711	-0.834289	0.13234	2.9e-10
76	Educational attainment (college completion) || id:ebi-a-GCST90029012	IgA nephropathy || id:ebi-a-GCST90018866	ebi-a-GCST90029012	ebi-a-GCST90018866	477784	rs1961268	-0.831681	0.132303	3.25e-10
77	Educational attainment (college completion) || id:ebi-a-GCST90029012	IgA nephropathy || id:ebi-a-GCST90018866	ebi-a-GCST90029012	ebi-a-GCST90018866	477784	rs2128941	-0.826944	0.132323	4.12e-10
78	Educational attainment (college completion) || id:ebi-a-GCST90029012	IgA nephropathy || id:ebi-a-GCST90018866	ebi-a-GCST90029012	ebi-a-GCST90018866	477784	rs214626	-0.833843	0.132311	2.94e-10
79	Educational attainment (college completion) || id:ebi-a-GCST90029012	IgA nephropathy || id:ebi-a-GCST90018866	ebi-a-GCST90029012	ebi-a-GCST90018866	477784	rs215614	-0.846868	0.132444	1.61e-10
80	Educational attainment (college completion) || id:ebi-a-GCST90029012	IgA nephropathy || id:ebi-a-GCST90018866	ebi-a-GCST90029012	ebi-a-GCST90018866	477784	rs2189659	-0.853634	0.132401	1.14e-10
81	Educational attainment (college completion) || id:ebi-a-GCST90029012	IgA nephropathy || id:ebi-a-GCST90018866	ebi-a-GCST90029012	ebi-a-GCST90018866	477784	rs2201718	-0.827577	0.132449	4.15e-10
82	Educational attainment (college completion) || id:ebi-a-GCST90029012	IgA nephropathy || id:ebi-a-GCST90018866	ebi-a-GCST90029012	ebi-a-GCST90018866	477784	rs2242523	-0.833097	0.132358	3.09e-10
83	Educational attainment (college completion) || id:ebi-a-GCST90029012	IgA nephropathy || id:ebi-a-GCST90018866	ebi-a-GCST90029012	ebi-a-GCST90018866	477784	rs2252383	-0.841013	0.13234	2.09e-10
84	Educational attainment (college completion) || id:ebi-a-GCST90029012	IgA nephropathy || id:ebi-a-GCST90018866	ebi-a-GCST90029012	ebi-a-GCST90018866	477784	rs2299098	-0.832178	0.132376	3.25e-10
85	Educational attainment (college completion) || id:ebi-a-GCST90029012	IgA nephropathy || id:ebi-a-GCST90018866	ebi-a-GCST90029012	ebi-a-GCST90018866	477784	rs2341336	-0.824662	0.132355	4.64e-10
86	Educational attainment (college completion) || id:ebi-a-GCST90029012	IgA nephropathy || id:ebi-a-GCST90018866	ebi-a-GCST90029012	ebi-a-GCST90018866	477784	rs2388334	-0.843271	0.133546	2.71e-10
87	Educational attainment (college completion) || id:ebi-a-GCST90029012	IgA nephropathy || id:ebi-a-GCST90018866	ebi-a-GCST90029012	ebi-a-GCST90018866	477784	rs2455775	-0.847483	0.132326	1.51e-10
88	Educational attainment (college completion) || id:ebi-a-GCST90029012	IgA nephropathy || id:ebi-a-GCST90018866	ebi-a-GCST90029012	ebi-a-GCST90018866	477784	rs2718794	-0.839449	0.132307	2.23e-10
89	Educational attainment (college completion) || id:ebi-a-GCST90029012	IgA nephropathy || id:ebi-a-GCST90018866	ebi-a-GCST90029012	ebi-a-GCST90018866	477784	rs2727565	-0.844222	0.132359	1.79e-10
90	Educational attainment (college completion) || id:ebi-a-GCST90029012	IgA nephropathy || id:ebi-a-GCST90018866	ebi-a-GCST90029012	ebi-a-GCST90018866	477784	rs2765042	-0.837289	0.132384	2.54e-10
91	Educational attainment (college completion) || id:ebi-a-GCST90029012	IgA nephropathy || id:ebi-a-GCST90018866	ebi-a-GCST90029012	ebi-a-GCST90018866	477784	rs2786847	-0.852031	0.132674	1.34e-10
92	Educational attainment (college completion) || id:ebi-a-GCST90029012	IgA nephropathy || id:ebi-a-GCST90018866	ebi-a-GCST90029012	ebi-a-GCST90018866	477784	rs28591249	-0.841266	0.13251	2.17e-10
93	Educational attainment (college completion) || id:ebi-a-GCST90029012	IgA nephropathy || id:ebi-a-GCST90018866	ebi-a-GCST90029012	ebi-a-GCST90018866	477784	rs2860049	-0.84706	0.132396	1.57e-10
94	Educational attainment (college completion) || id:ebi-a-GCST90029012	IgA nephropathy || id:ebi-a-GCST90018866	ebi-a-GCST90029012	ebi-a-GCST90018866	477784	rs2885198	-0.836558	0.132414	2.65e-10
95	Educational attainment (college completion) || id:ebi-a-GCST90029012	IgA nephropathy || id:ebi-a-GCST90018866	ebi-a-GCST90029012	ebi-a-GCST90018866	477784	rs2974337	-0.833899	0.132335	2.95e-10
96	Educational attainment (college completion) || id:ebi-a-GCST90029012	IgA nephropathy || id:ebi-a-GCST90018866	ebi-a-GCST90029012	ebi-a-GCST90018866	477784	rs3021146	-0.846521	0.132549	1.7e-10
97	Educational attainment (college completion) || id:ebi-a-GCST90029012	IgA nephropathy || id:ebi-a-GCST90018866	ebi-a-GCST90029012	ebi-a-GCST90018866	477784	rs303752	-0.845029	0.132458	1.78e-10
98	Educational attainment (college completion) || id:ebi-a-GCST90029012	IgA nephropathy || id:ebi-a-GCST90018866	ebi-a-GCST90029012	ebi-a-GCST90018866	477784	rs335466	-0.831028	0.132382	3.44e-10
99	Educational attainment (college completion) || id:ebi-a-GCST90029012	IgA nephropathy || id:ebi-a-GCST90018866	ebi-a-GCST90029012	ebi-a-GCST90018866	477784	rs34190234	-0.834028	0.132296	2.9e-10
100	Educational attainment (college completion) || id:ebi-a-GCST90029012	IgA nephropathy || id:ebi-a-GCST90018866	ebi-a-GCST90029012	ebi-a-GCST90018866	477784	rs34224566	-0.831399	0.13239	3.39e-10
101	Educational attainment (college completion) || id:ebi-a-GCST90029012	IgA nephropathy || id:ebi-a-GCST90018866	ebi-a-GCST90029012	ebi-a-GCST90018866	477784	rs34281671	-0.837797	0.13235	2.45e-10
102	Educational attainment (college completion) || id:ebi-a-GCST90029012	IgA nephropathy || id:ebi-a-GCST90018866	ebi-a-GCST90029012	ebi-a-GCST90018866	477784	rs34373811	-0.839808	0.13257	2.38e-10
103	Educational attainment (college completion) || id:ebi-a-GCST90029012	IgA nephropathy || id:ebi-a-GCST90018866	ebi-a-GCST90029012	ebi-a-GCST90018866	477784	rs34538116	-0.822714	0.132333	5.07e-10
104	Educational attainment (college completion) || id:ebi-a-GCST90029012	IgA nephropathy || id:ebi-a-GCST90018866	ebi-a-GCST90029012	ebi-a-GCST90018866	477784	rs34811474	-0.826245	0.132374	4.33e-10
105	Educational attainment (college completion) || id:ebi-a-GCST90029012	IgA nephropathy || id:ebi-a-GCST90018866	ebi-a-GCST90029012	ebi-a-GCST90018866	477784	rs350201	-0.850962	0.132355	1.28e-10
106	Educational attainment (college completion) || id:ebi-a-GCST90029012	IgA nephropathy || id:ebi-a-GCST90018866	ebi-a-GCST90029012	ebi-a-GCST90018866	477784	rs35626515	-0.822285	0.13253	5.49e-10
107	Educational attainment (college completion) || id:ebi-a-GCST90029012	IgA nephropathy || id:ebi-a-GCST90018866	ebi-a-GCST90029012	ebi-a-GCST90018866	477784	rs35649565	-0.829195	0.13236	3.74e-10
108	Educational attainment (college completion) || id:ebi-a-GCST90029012	IgA nephropathy || id:ebi-a-GCST90018866	ebi-a-GCST90029012	ebi-a-GCST90018866	477784	rs35811586	-0.831672	0.132423	3.38e-10
109	Educational attainment (college completion) || id:ebi-a-GCST90029012	IgA nephropathy || id:ebi-a-GCST90018866	ebi-a-GCST90029012	ebi-a-GCST90018866	477784	rs360947	-0.844729	0.132316	1.72e-10
110	Educational attainment (college completion) || id:ebi-a-GCST90029012	IgA nephropathy || id:ebi-a-GCST90018866	ebi-a-GCST90029012	ebi-a-GCST90018866	477784	rs36572	-0.822111	0.132347	5.24e-10
111	Educational attainment (college completion) || id:ebi-a-GCST90029012	IgA nephropathy || id:ebi-a-GCST90018866	ebi-a-GCST90029012	ebi-a-GCST90018866	477784	rs367117	-0.848371	0.132337	1.45e-10
112	Educational attainment (college completion) || id:ebi-a-GCST90029012	IgA nephropathy || id:ebi-a-GCST90018866	ebi-a-GCST90029012	ebi-a-GCST90018866	477784	rs3747631	-0.854789	0.132651	1.16e-10
113	Educational attainment (college completion) || id:ebi-a-GCST90029012	IgA nephropathy || id:ebi-a-GCST90018866	ebi-a-GCST90029012	ebi-a-GCST90018866	477784	rs3800925	-0.848694	0.132554	1.53e-10
114	Educational attainment (college completion) || id:ebi-a-GCST90029012	IgA nephropathy || id:ebi-a-GCST90018866	ebi-a-GCST90029012	ebi-a-GCST90018866	477784	rs3812257	-0.835916	0.132365	2.7e-10
115	Educational attainment (college completion) || id:ebi-a-GCST90029012	IgA nephropathy || id:ebi-a-GCST90018866	ebi-a-GCST90029012	ebi-a-GCST90018866	477784	rs3908618	-0.843123	0.132311	1.86e-10
116	Educational attainment (college completion) || id:ebi-a-GCST90029012	IgA nephropathy || id:ebi-a-GCST90018866	ebi-a-GCST90029012	ebi-a-GCST90018866	477784	rs4246167	-0.826701	0.132327	4.17e-10
117	Educational attainment (college completion) || id:ebi-a-GCST90029012	IgA nephropathy || id:ebi-a-GCST90018866	ebi-a-GCST90029012	ebi-a-GCST90018866	477784	rs4337674	-0.824011	0.132336	4.77e-10
118	Educational attainment (college completion) || id:ebi-a-GCST90029012	IgA nephropathy || id:ebi-a-GCST90018866	ebi-a-GCST90029012	ebi-a-GCST90018866	477784	rs4339163	-0.824956	0.132441	4.7e-10
119	Educational attainment (college completion) || id:ebi-a-GCST90029012	IgA nephropathy || id:ebi-a-GCST90018866	ebi-a-GCST90029012	ebi-a-GCST90018866	477784	rs4353993	-0.835066	0.132304	2.76e-10
120	Educational attainment (college completion) || id:ebi-a-GCST90029012	IgA nephropathy || id:ebi-a-GCST90018866	ebi-a-GCST90029012	ebi-a-GCST90018866	477784	rs4387263	-0.831184	0.132324	3.35e-10
121	Educational attainment (college completion) || id:ebi-a-GCST90029012	IgA nephropathy || id:ebi-a-GCST90018866	ebi-a-GCST90029012	ebi-a-GCST90018866	477784	rs4491284	-0.839689	0.132306	2.2e-10
122	Educational attainment (college completion) || id:ebi-a-GCST90029012	IgA nephropathy || id:ebi-a-GCST90018866	ebi-a-GCST90029012	ebi-a-GCST90018866	477784	rs4531435	-0.836276	0.132324	2.62e-10
123	Educational attainment (college completion) || id:ebi-a-GCST90029012	IgA nephropathy || id:ebi-a-GCST90018866	ebi-a-GCST90029012	ebi-a-GCST90018866	477784	rs455868	-0.851673	0.132383	1.25e-10
124	Educational attainment (college completion) || id:ebi-a-GCST90029012	IgA nephropathy || id:ebi-a-GCST90018866	ebi-a-GCST90029012	ebi-a-GCST90018866	477784	rs4567409	-0.832169	0.132354	3.23e-10
125	Educational attainment (college completion) || id:ebi-a-GCST90029012	IgA nephropathy || id:ebi-a-GCST90018866	ebi-a-GCST90029012	ebi-a-GCST90018866	477784	rs4700393	-0.85245	0.132846	1.39e-10
126	Educational attainment (college completion) || id:ebi-a-GCST90029012	IgA nephropathy || id:ebi-a-GCST90018866	ebi-a-GCST90029012	ebi-a-GCST90018866	477784	rs4731366	-0.836411	0.132353	2.62e-10
127	Educational attainment (college completion) || id:ebi-a-GCST90029012	IgA nephropathy || id:ebi-a-GCST90018866	ebi-a-GCST90029012	ebi-a-GCST90018866	477784	rs4757957	-0.836554	0.132316	2.58e-10
128	Educational attainment (college completion) || id:ebi-a-GCST90029012	IgA nephropathy || id:ebi-a-GCST90018866	ebi-a-GCST90029012	ebi-a-GCST90018866	477784	rs4760188	-0.833923	0.13231	2.92e-10
129	Educational attainment (college completion) || id:ebi-a-GCST90029012	IgA nephropathy || id:ebi-a-GCST90018866	ebi-a-GCST90029012	ebi-a-GCST90018866	477784	rs4808762	-0.830367	0.13237	3.54e-10
130	Educational attainment (college completion) || id:ebi-a-GCST90029012	IgA nephropathy || id:ebi-a-GCST90018866	ebi-a-GCST90029012	ebi-a-GCST90018866	477784	rs4887925	-0.844953	0.132318	1.71e-10
131	Educational attainment (college completion) || id:ebi-a-GCST90029012	IgA nephropathy || id:ebi-a-GCST90018866	ebi-a-GCST90029012	ebi-a-GCST90018866	477784	rs4930351	-0.819678	0.132423	6.02e-10
132	Educational attainment (college completion) || id:ebi-a-GCST90029012	IgA nephropathy || id:ebi-a-GCST90018866	ebi-a-GCST90029012	ebi-a-GCST90018866	477784	rs4972400	-0.844212	0.132379	1.8e-10
133	Educational attainment (college completion) || id:ebi-a-GCST90029012	IgA nephropathy || id:ebi-a-GCST90018866	ebi-a-GCST90029012	ebi-a-GCST90018866	477784	rs4981625	-0.850868	0.132409	1.31e-10
134	Educational attainment (college completion) || id:ebi-a-GCST90029012	IgA nephropathy || id:ebi-a-GCST90018866	ebi-a-GCST90029012	ebi-a-GCST90018866	477784	rs521671	-0.831207	0.132303	3.33e-10
135	Educational attainment (college completion) || id:ebi-a-GCST90029012	IgA nephropathy || id:ebi-a-GCST90018866	ebi-a-GCST90029012	ebi-a-GCST90018866	477784	rs533371	-0.831079	0.132386	3.44e-10
136	Educational attainment (college completion) || id:ebi-a-GCST90029012	IgA nephropathy || id:ebi-a-GCST90018866	ebi-a-GCST90029012	ebi-a-GCST90018866	477784	rs549845	-0.810595	0.132647	9.91e-10
137	Educational attainment (college completion) || id:ebi-a-GCST90029012	IgA nephropathy || id:ebi-a-GCST90018866	ebi-a-GCST90029012	ebi-a-GCST90018866	477784	rs56044892	-0.81962	0.132396	5.99e-10
138	Educational attainment (college completion) || id:ebi-a-GCST90029012	IgA nephropathy || id:ebi-a-GCST90018866	ebi-a-GCST90029012	ebi-a-GCST90018866	477784	rs56099375	-0.827089	0.132313	4.08e-10
139	Educational attainment (college completion) || id:ebi-a-GCST90029012	IgA nephropathy || id:ebi-a-GCST90018866	ebi-a-GCST90029012	ebi-a-GCST90018866	477784	rs56370807	-0.838097	0.132318	2.39e-10
140	Educational attainment (college completion) || id:ebi-a-GCST90029012	IgA nephropathy || id:ebi-a-GCST90018866	ebi-a-GCST90029012	ebi-a-GCST90018866	477784	rs567203	-0.841518	0.132428	2.09e-10
141	Educational attainment (college completion) || id:ebi-a-GCST90029012	IgA nephropathy || id:ebi-a-GCST90018866	ebi-a-GCST90029012	ebi-a-GCST90018866	477784	rs57352738	-0.853899	0.132539	1.17e-10
142	Educational attainment (college completion) || id:ebi-a-GCST90029012	IgA nephropathy || id:ebi-a-GCST90018866	ebi-a-GCST90029012	ebi-a-GCST90018866	477784	rs6002948	-0.847457	0.132353	1.52e-10
143	Educational attainment (college completion) || id:ebi-a-GCST90029012	IgA nephropathy || id:ebi-a-GCST90018866	ebi-a-GCST90029012	ebi-a-GCST90018866	477784	rs6028083	-0.842128	0.13255	2.11e-10
144	Educational attainment (college completion) || id:ebi-a-GCST90029012	IgA nephropathy || id:ebi-a-GCST90018866	ebi-a-GCST90029012	ebi-a-GCST90018866	477784	rs6042943	-0.827791	0.132386	4.03e-10
145	Educational attainment (college completion) || id:ebi-a-GCST90029012	IgA nephropathy || id:ebi-a-GCST90018866	ebi-a-GCST90029012	ebi-a-GCST90018866	477784	rs60811752	-0.835874	0.132304	2.65e-10
146	Educational attainment (college completion) || id:ebi-a-GCST90029012	IgA nephropathy || id:ebi-a-GCST90018866	ebi-a-GCST90029012	ebi-a-GCST90018866	477784	rs62061734	-0.84346	0.132703	2.07e-10
147	Educational attainment (college completion) || id:ebi-a-GCST90029012	IgA nephropathy || id:ebi-a-GCST90018866	ebi-a-GCST90029012	ebi-a-GCST90018866	477784	rs62184480	-0.849618	0.132491	1.43e-10
148	Educational attainment (college completion) || id:ebi-a-GCST90029012	IgA nephropathy || id:ebi-a-GCST90018866	ebi-a-GCST90029012	ebi-a-GCST90018866	477784	rs6436555	-0.829732	0.13241	3.7e-10
149	Educational attainment (college completion) || id:ebi-a-GCST90029012	IgA nephropathy || id:ebi-a-GCST90018866	ebi-a-GCST90029012	ebi-a-GCST90018866	477784	rs6437189	-0.837565	0.132325	2.46e-10
150	Educational attainment (college completion) || id:ebi-a-GCST90029012	IgA nephropathy || id:ebi-a-GCST90018866	ebi-a-GCST90029012	ebi-a-GCST90018866	477784	rs6440053	-0.844394	0.132385	1.79e-10
151	Educational attainment (college completion) || id:ebi-a-GCST90029012	IgA nephropathy || id:ebi-a-GCST90018866	ebi-a-GCST90029012	ebi-a-GCST90018866	477784	rs660001	-0.842562	0.132522	2.05e-10
152	Educational attainment (college completion) || id:ebi-a-GCST90029012	IgA nephropathy || id:ebi-a-GCST90018866	ebi-a-GCST90029012	ebi-a-GCST90018866	477784	rs66890092	-0.826326	0.132341	4.27e-10
153	Educational attainment (college completion) || id:ebi-a-GCST90029012	IgA nephropathy || id:ebi-a-GCST90018866	ebi-a-GCST90029012	ebi-a-GCST90018866	477784	rs6696068	-0.851533	0.132389	1.26e-10
154	Educational attainment (college completion) || id:ebi-a-GCST90029012	IgA nephropathy || id:ebi-a-GCST90018866	ebi-a-GCST90029012	ebi-a-GCST90018866	477784	rs6706275	-0.826392	0.132311	4.22e-10
155	Educational attainment (college completion) || id:ebi-a-GCST90029012	IgA nephropathy || id:ebi-a-GCST90018866	ebi-a-GCST90029012	ebi-a-GCST90018866	477784	rs67593591	-0.827037	0.132318	4.09e-10
156	Educational attainment (college completion) || id:ebi-a-GCST90029012	IgA nephropathy || id:ebi-a-GCST90018866	ebi-a-GCST90029012	ebi-a-GCST90018866	477784	rs67651814	-0.844959	0.132403	1.75e-10
157	Educational attainment (college completion) || id:ebi-a-GCST90029012	IgA nephropathy || id:ebi-a-GCST90018866	ebi-a-GCST90029012	ebi-a-GCST90018866	477784	rs6779035	-0.832378	0.132304	3.15e-10
158	Educational attainment (college completion) || id:ebi-a-GCST90029012	IgA nephropathy || id:ebi-a-GCST90018866	ebi-a-GCST90029012	ebi-a-GCST90018866	477784	rs6861021	-0.852869	0.132435	1.2e-10
159	Educational attainment (college completion) || id:ebi-a-GCST90029012	IgA nephropathy || id:ebi-a-GCST90018866	ebi-a-GCST90029012	ebi-a-GCST90018866	477784	rs6918725	-0.845699	0.132333	1.65e-10
160	Educational attainment (college completion) || id:ebi-a-GCST90029012	IgA nephropathy || id:ebi-a-GCST90018866	ebi-a-GCST90029012	ebi-a-GCST90018866	477784	rs6991838	-0.850374	0.132337	1.31e-10
161	Educational attainment (college completion) || id:ebi-a-GCST90029012	IgA nephropathy || id:ebi-a-GCST90018866	ebi-a-GCST90029012	ebi-a-GCST90018866	477784	rs702606	-0.848915	0.132323	1.4e-10
162	Educational attainment (college completion) || id:ebi-a-GCST90029012	IgA nephropathy || id:ebi-a-GCST90018866	ebi-a-GCST90029012	ebi-a-GCST90018866	477784	rs7032484	-0.829424	0.132502	3.86e-10
163	Educational attainment (college completion) || id:ebi-a-GCST90029012	IgA nephropathy || id:ebi-a-GCST90018866	ebi-a-GCST90029012	ebi-a-GCST90018866	477784	rs7233920	-0.840061	0.13233	2.18e-10
164	Educational attainment (college completion) || id:ebi-a-GCST90029012	IgA nephropathy || id:ebi-a-GCST90018866	ebi-a-GCST90029012	ebi-a-GCST90018866	477784	rs7260359	-0.845508	0.132438	1.72e-10
165	Educational attainment (college completion) || id:ebi-a-GCST90029012	IgA nephropathy || id:ebi-a-GCST90018866	ebi-a-GCST90029012	ebi-a-GCST90018866	477784	rs72673546	-0.828995	0.132483	3.92e-10
166	Educational attainment (college completion) || id:ebi-a-GCST90029012	IgA nephropathy || id:ebi-a-GCST90018866	ebi-a-GCST90029012	ebi-a-GCST90018866	477784	rs72829857	-0.843895	0.132577	1.95e-10
167	Educational attainment (college completion) || id:ebi-a-GCST90029012	IgA nephropathy || id:ebi-a-GCST90018866	ebi-a-GCST90029012	ebi-a-GCST90018866	477784	rs72915557	-0.831965	0.132406	3.31e-10
168	Educational attainment (college completion) || id:ebi-a-GCST90029012	IgA nephropathy || id:ebi-a-GCST90018866	ebi-a-GCST90029012	ebi-a-GCST90018866	477784	rs72977992	-0.833204	0.132353	3.07e-10
169	Educational attainment (college completion) || id:ebi-a-GCST90029012	IgA nephropathy || id:ebi-a-GCST90018866	ebi-a-GCST90029012	ebi-a-GCST90018866	477784	rs736282	-0.843535	0.132339	1.84e-10
170	Educational attainment (college completion) || id:ebi-a-GCST90029012	IgA nephropathy || id:ebi-a-GCST90018866	ebi-a-GCST90029012	ebi-a-GCST90018866	477784	rs74762347	-0.845932	0.132351	1.64e-10
171	Educational attainment (college completion) || id:ebi-a-GCST90029012	IgA nephropathy || id:ebi-a-GCST90018866	ebi-a-GCST90029012	ebi-a-GCST90018866	477784	rs7526112	-0.838004	0.132721	2.72e-10
172	Educational attainment (college completion) || id:ebi-a-GCST90029012	IgA nephropathy || id:ebi-a-GCST90018866	ebi-a-GCST90029012	ebi-a-GCST90018866	477784	rs7526730	-0.837017	0.13209	2.35e-10
173	Educational attainment (college completion) || id:ebi-a-GCST90029012	IgA nephropathy || id:ebi-a-GCST90018866	ebi-a-GCST90029012	ebi-a-GCST90018866	477784	rs75775827	-0.841803	0.132385	2.03e-10
174	Educational attainment (college completion) || id:ebi-a-GCST90029012	IgA nephropathy || id:ebi-a-GCST90018866	ebi-a-GCST90029012	ebi-a-GCST90018866	477784	rs75973558	-0.827803	0.132347	3.98e-10
175	Educational attainment (college completion) || id:ebi-a-GCST90029012	IgA nephropathy || id:ebi-a-GCST90018866	ebi-a-GCST90029012	ebi-a-GCST90018866	477784	rs7599087	-0.841402	0.132337	2.04e-10
176	Educational attainment (college completion) || id:ebi-a-GCST90029012	IgA nephropathy || id:ebi-a-GCST90018866	ebi-a-GCST90029012	ebi-a-GCST90018866	477784	rs76076331	-0.833566	0.132319	2.98e-10
177	Educational attainment (college completion) || id:ebi-a-GCST90029012	IgA nephropathy || id:ebi-a-GCST90018866	ebi-a-GCST90029012	ebi-a-GCST90018866	477784	rs76577427	-0.845839	0.132415	1.68e-10
178	Educational attainment (college completion) || id:ebi-a-GCST90029012	IgA nephropathy || id:ebi-a-GCST90018866	ebi-a-GCST90029012	ebi-a-GCST90018866	477784	rs7698230	-0.843296	0.132397	1.9e-10
179	Educational attainment (college completion) || id:ebi-a-GCST90029012	IgA nephropathy || id:ebi-a-GCST90018866	ebi-a-GCST90029012	ebi-a-GCST90018866	477784	rs77128898	-0.832732	0.13232	3.11e-10
180	Educational attainment (college completion) || id:ebi-a-GCST90029012	IgA nephropathy || id:ebi-a-GCST90018866	ebi-a-GCST90029012	ebi-a-GCST90018866	477784	rs772921	-0.815532	0.132374	7.24e-10
181	Educational attainment (college completion) || id:ebi-a-GCST90029012	IgA nephropathy || id:ebi-a-GCST90018866	ebi-a-GCST90029012	ebi-a-GCST90018866	477784	rs7742212	-0.831396	0.132352	3.35e-10
182	Educational attainment (college completion) || id:ebi-a-GCST90029012	IgA nephropathy || id:ebi-a-GCST90018866	ebi-a-GCST90029012	ebi-a-GCST90018866	477784	rs7757476	-0.838479	0.132484	2.47e-10
183	Educational attainment (college completion) || id:ebi-a-GCST90029012	IgA nephropathy || id:ebi-a-GCST90018866	ebi-a-GCST90029012	ebi-a-GCST90018866	477784	rs77719387	-0.843153	0.132357	1.89e-10
184	Educational attainment (college completion) || id:ebi-a-GCST90029012	IgA nephropathy || id:ebi-a-GCST90018866	ebi-a-GCST90029012	ebi-a-GCST90018866	477784	rs7868984	-0.853485	0.13345	1.6e-10
185	Educational attainment (college completion) || id:ebi-a-GCST90029012	IgA nephropathy || id:ebi-a-GCST90018866	ebi-a-GCST90029012	ebi-a-GCST90018866	477784	rs790643	-0.830762	0.13232	3.42e-10
186	Educational attainment (college completion) || id:ebi-a-GCST90029012	IgA nephropathy || id:ebi-a-GCST90018866	ebi-a-GCST90029012	ebi-a-GCST90018866	477784	rs7921305	-0.819395	0.132519	6.28e-10
187	Educational attainment (college completion) || id:ebi-a-GCST90029012	IgA nephropathy || id:ebi-a-GCST90018866	ebi-a-GCST90029012	ebi-a-GCST90018866	477784	rs7924036	-0.83241	0.132326	3.16e-10
188	Educational attainment (college completion) || id:ebi-a-GCST90029012	IgA nephropathy || id:ebi-a-GCST90018866	ebi-a-GCST90029012	ebi-a-GCST90018866	477784	rs79269403	-0.830215	0.132387	3.58e-10
189	Educational attainment (college completion) || id:ebi-a-GCST90029012	IgA nephropathy || id:ebi-a-GCST90018866	ebi-a-GCST90029012	ebi-a-GCST90018866	477784	rs7966054	-0.840457	0.132308	2.12e-10
190	Educational attainment (college completion) || id:ebi-a-GCST90029012	IgA nephropathy || id:ebi-a-GCST90018866	ebi-a-GCST90029012	ebi-a-GCST90018866	477784	rs79918827	-0.827455	0.132328	4.02e-10
191	Educational attainment (college completion) || id:ebi-a-GCST90029012	IgA nephropathy || id:ebi-a-GCST90018866	ebi-a-GCST90029012	ebi-a-GCST90018866	477784	rs806789	-0.868398	0.132861	6.31e-11
192	Educational attainment (college completion) || id:ebi-a-GCST90029012	IgA nephropathy || id:ebi-a-GCST90018866	ebi-a-GCST90029012	ebi-a-GCST90018866	477784	rs868698	-0.844214	0.132415	1.82e-10
193	Educational attainment (college completion) || id:ebi-a-GCST90029012	IgA nephropathy || id:ebi-a-GCST90018866	ebi-a-GCST90029012	ebi-a-GCST90018866	477784	rs9284954	-0.833627	0.132322	2.98e-10
194	Educational attainment (college completion) || id:ebi-a-GCST90029012	IgA nephropathy || id:ebi-a-GCST90018866	ebi-a-GCST90029012	ebi-a-GCST90018866	477784	rs9324380	-0.836239	0.132497	2.77e-10
195	Educational attainment (college completion) || id:ebi-a-GCST90029012	IgA nephropathy || id:ebi-a-GCST90018866	ebi-a-GCST90029012	ebi-a-GCST90018866	477784	rs9436863	-0.839582	0.132341	2.24e-10
196	Educational attainment (college completion) || id:ebi-a-GCST90029012	IgA nephropathy || id:ebi-a-GCST90018866	ebi-a-GCST90029012	ebi-a-GCST90018866	477784	rs9557427	-0.835679	0.132391	2.75e-10
197	Educational attainment (college completion) || id:ebi-a-GCST90029012	IgA nephropathy || id:ebi-a-GCST90018866	ebi-a-GCST90029012	ebi-a-GCST90018866	477784	rs9879265	-0.834984	0.132347	2.81e-10
198	Educational attainment (college completion) || id:ebi-a-GCST90029012	IgA nephropathy || id:ebi-a-GCST90018866	ebi-a-GCST90029012	ebi-a-GCST90018866	477784	rs9891803	-0.840345	0.132309	2.13e-10
199	Educational attainment (college completion) || id:ebi-a-GCST90029012	IgA nephropathy || id:ebi-a-GCST90018866	ebi-a-GCST90029012	ebi-a-GCST90018866	477784	rs9934839	-0.844819	0.132505	1.82e-10
200	Educational attainment (college completion) || id:ebi-a-GCST90029012	IgA nephropathy || id:ebi-a-GCST90018866	ebi-a-GCST90029012	ebi-a-GCST90018866	477784	rs9964724	-0.809031	0.132928	1.16e-09
201	Educational attainment (college completion) || id:ebi-a-GCST90029012	IgA nephropathy || id:ebi-a-GCST90018866	ebi-a-GCST90029012	ebi-a-GCST90018866	477784	All	-0.83727	0.132088	2.32e-10
Average total household income before tax
	exposure	outcome	id.exposure	id.outcome	samplesize	SNP	b	se	p
1	Average total household income before tax || id:ukb-b-7408	IgA nephropathy || id:ebi-a-GCST90018866	ukb-b-7408	ebi-a-GCST90018866	477784	rs10429582	-0.503975	0.11259	7.6e-06
2	Average total household income before tax || id:ukb-b-7408	IgA nephropathy || id:ebi-a-GCST90018866	ukb-b-7408	ebi-a-GCST90018866	477784	rs10761035	-0.513963	0.10457	8.88e-07
3	Average total household income before tax || id:ukb-b-7408	IgA nephropathy || id:ebi-a-GCST90018866	ukb-b-7408	ebi-a-GCST90018866	477784	rs11191116	-0.494825	0.110444	7.45e-06
4	Average total household income before tax || id:ukb-b-7408	IgA nephropathy || id:ebi-a-GCST90018866	ukb-b-7408	ebi-a-GCST90018866	477784	rs11588857	-0.509335	0.108254	2.54e-06
5	Average total household income before tax || id:ukb-b-7408	IgA nephropathy || id:ebi-a-GCST90018866	ukb-b-7408	ebi-a-GCST90018866	477784	rs11665242	-0.478905	0.111512	1.75e-05
6	Average total household income before tax || id:ukb-b-7408	IgA nephropathy || id:ebi-a-GCST90018866	ukb-b-7408	ebi-a-GCST90018866	477784	rs11678501	-0.485777	0.111327	1.28e-05
7	Average total household income before tax || id:ukb-b-7408	IgA nephropathy || id:ebi-a-GCST90018866	ukb-b-7408	ebi-a-GCST90018866	477784	rs11714337	-0.494249	0.110406	7.58e-06
8	Average total household income before tax || id:ukb-b-7408	IgA nephropathy || id:ebi-a-GCST90018866	ukb-b-7408	ebi-a-GCST90018866	477784	rs11877758	-0.449615	0.107676	2.97e-05
9	Average total household income before tax || id:ukb-b-7408	IgA nephropathy || id:ebi-a-GCST90018866	ukb-b-7408	ebi-a-GCST90018866	477784	rs11917431	-0.469196	0.111379	2.52e-05
10	Average total household income before tax || id:ukb-b-7408	IgA nephropathy || id:ebi-a-GCST90018866	ukb-b-7408	ebi-a-GCST90018866	477784	rs1229984	-0.491152	0.110685	9.11e-06
11	Average total household income before tax || id:ukb-b-7408	IgA nephropathy || id:ebi-a-GCST90018866	ukb-b-7408	ebi-a-GCST90018866	477784	rs1239705	-0.458543	0.108072	2.21e-05
12	Average total household income before tax || id:ukb-b-7408	IgA nephropathy || id:ebi-a-GCST90018866	ukb-b-7408	ebi-a-GCST90018866	477784	rs12531825	-0.472376	0.111052	2.1e-05
13	Average total household income before tax || id:ukb-b-7408	IgA nephropathy || id:ebi-a-GCST90018866	ukb-b-7408	ebi-a-GCST90018866	477784	rs12692596	-0.500194	0.109261	4.69e-06
14	Average total household income before tax || id:ukb-b-7408	IgA nephropathy || id:ebi-a-GCST90018866	ukb-b-7408	ebi-a-GCST90018866	477784	rs12883788	-0.487439	0.111699	1.28e-05
15	Average total household income before tax || id:ukb-b-7408	IgA nephropathy || id:ebi-a-GCST90018866	ukb-b-7408	ebi-a-GCST90018866	477784	rs13002946	-0.48408	0.111674	1.46e-05
16	Average total household income before tax || id:ukb-b-7408	IgA nephropathy || id:ebi-a-GCST90018866	ukb-b-7408	ebi-a-GCST90018866	477784	rs1421334	-0.497091	0.110265	6.54e-06
17	Average total household income before tax || id:ukb-b-7408	IgA nephropathy || id:ebi-a-GCST90018866	ukb-b-7408	ebi-a-GCST90018866	477784	rs2068428	-0.487971	0.110957	1.09e-05
18	Average total household income before tax || id:ukb-b-7408	IgA nephropathy || id:ebi-a-GCST90018866	ukb-b-7408	ebi-a-GCST90018866	477784	rs2332719	-0.466407	0.11015	2.29e-05
19	Average total household income before tax || id:ukb-b-7408	IgA nephropathy || id:ebi-a-GCST90018866	ukb-b-7408	ebi-a-GCST90018866	477784	rs2362523	-0.461837	0.108695	2.15e-05
20	Average total household income before tax || id:ukb-b-7408	IgA nephropathy || id:ebi-a-GCST90018866	ukb-b-7408	ebi-a-GCST90018866	477784	rs2422859	-0.473606	0.111052	2e-05
21	Average total household income before tax || id:ukb-b-7408	IgA nephropathy || id:ebi-a-GCST90018866	ukb-b-7408	ebi-a-GCST90018866	477784	rs2820314	-0.477833	0.111211	1.73e-05
22	Average total household income before tax || id:ukb-b-7408	IgA nephropathy || id:ebi-a-GCST90018866	ukb-b-7408	ebi-a-GCST90018866	477784	rs32940	-0.492564	0.111529	1e-05
23	Average total household income before tax || id:ukb-b-7408	IgA nephropathy || id:ebi-a-GCST90018866	ukb-b-7408	ebi-a-GCST90018866	477784	rs34473884	-0.459137	0.107939	2.1e-05
24	Average total household income before tax || id:ukb-b-7408	IgA nephropathy || id:ebi-a-GCST90018866	ukb-b-7408	ebi-a-GCST90018866	477784	rs387780	-0.500862	0.109368	4.66e-06
25	Average total household income before tax || id:ukb-b-7408	IgA nephropathy || id:ebi-a-GCST90018866	ukb-b-7408	ebi-a-GCST90018866	477784	rs4115668	-0.448037	0.105929	2.34e-05
26	Average total household income before tax || id:ukb-b-7408	IgA nephropathy || id:ebi-a-GCST90018866	ukb-b-7408	ebi-a-GCST90018866	477784	rs488786	-0.504285	0.108506	3.36e-06
27	Average total household income before tax || id:ukb-b-7408	IgA nephropathy || id:ebi-a-GCST90018866	ukb-b-7408	ebi-a-GCST90018866	477784	rs5754738	-0.467083	0.109719	2.07e-05
28	Average total household income before tax || id:ukb-b-7408	IgA nephropathy || id:ebi-a-GCST90018866	ukb-b-7408	ebi-a-GCST90018866	477784	rs589914	-0.48442	0.111106	1.3e-05
29	Average total household income before tax || id:ukb-b-7408	IgA nephropathy || id:ebi-a-GCST90018866	ukb-b-7408	ebi-a-GCST90018866	477784	rs6035877	-0.483574	0.111159	1.36e-05
30	Average total household income before tax || id:ukb-b-7408	IgA nephropathy || id:ebi-a-GCST90018866	ukb-b-7408	ebi-a-GCST90018866	477784	rs62183028	-0.497864	0.11053	6.66e-06
31	Average total household income before tax || id:ukb-b-7408	IgA nephropathy || id:ebi-a-GCST90018866	ukb-b-7408	ebi-a-GCST90018866	477784	rs6429636	-0.459696	0.10917	2.54e-05
32	Average total household income before tax || id:ukb-b-7408	IgA nephropathy || id:ebi-a-GCST90018866	ukb-b-7408	ebi-a-GCST90018866	477784	rs6699397	-0.46709	0.110847	2.51e-05
33	Average total household income before tax || id:ukb-b-7408	IgA nephropathy || id:ebi-a-GCST90018866	ukb-b-7408	ebi-a-GCST90018866	477784	rs6868457	-0.484354	0.11217	1.57e-05
34	Average total household income before tax || id:ukb-b-7408	IgA nephropathy || id:ebi-a-GCST90018866	ukb-b-7408	ebi-a-GCST90018866	477784	rs71576284	-0.481371	0.111168	1.49e-05
35	Average total household income before tax || id:ukb-b-7408	IgA nephropathy || id:ebi-a-GCST90018866	ukb-b-7408	ebi-a-GCST90018866	477784	rs73015322	-0.483971	0.111145	1.33e-05
36	Average total household income before tax || id:ukb-b-7408	IgA nephropathy || id:ebi-a-GCST90018866	ukb-b-7408	ebi-a-GCST90018866	477784	rs75413320	-0.474012	0.111054	1.97e-05
37	Average total household income before tax || id:ukb-b-7408	IgA nephropathy || id:ebi-a-GCST90018866	ukb-b-7408	ebi-a-GCST90018866	477784	rs7700107	-0.475205	0.111053	1.88e-05
38	Average total household income before tax || id:ukb-b-7408	IgA nephropathy || id:ebi-a-GCST90018866	ukb-b-7408	ebi-a-GCST90018866	477784	rs77126132	-0.485899	0.11122	1.25e-05
39	Average total household income before tax || id:ukb-b-7408	IgA nephropathy || id:ebi-a-GCST90018866	ukb-b-7408	ebi-a-GCST90018866	477784	rs784256	-0.472718	0.111648	2.3e-05
40	Average total household income before tax || id:ukb-b-7408	IgA nephropathy || id:ebi-a-GCST90018866	ukb-b-7408	ebi-a-GCST90018866	477784	rs7896518	-0.484498	0.111128	1.3e-05
41	Average total household income before tax || id:ukb-b-7408	IgA nephropathy || id:ebi-a-GCST90018866	ukb-b-7408	ebi-a-GCST90018866	477784	rs9388490	-0.511517	0.10588	1.36e-06
42	Average total household income before tax || id:ukb-b-7408	IgA nephropathy || id:ebi-a-GCST90018866	ukb-b-7408	ebi-a-GCST90018866	477784	rs9556958	-0.464275	0.109366	2.18e-05
43	Average total household income before tax || id:ukb-b-7408	IgA nephropathy || id:ebi-a-GCST90018866	ukb-b-7408	ebi-a-GCST90018866	477784	rs968050	-0.488031	0.112414	1.42e-05
44	Average total household income before tax || id:ukb-b-7408	IgA nephropathy || id:ebi-a-GCST90018866	ukb-b-7408	ebi-a-GCST90018866	477784	rs9891103	-0.491829	0.111637	1.05e-05
45	Average total household income before tax || id:ukb-b-7408	IgA nephropathy || id:ebi-a-GCST90018866	ukb-b-7408	ebi-a-GCST90018866	477784	All	-0.48228	0.108943	9.56e-06
Influence of socioeconomic factors on MN
Educational attainment
	exposure	outcome	id.exposure	id.outcome	samplesize	SNP	b	se	p
1	Educational attainment (college completion) || id:ebi-a-GCST90029012	Membranous nephropathy || id:ebi-a-GCST010005	ebi-a-GCST90029012	ebi-a-GCST010005	7979	rs10045552	-1.17567	0.594261	0.0478863
2	Educational attainment (college completion) || id:ebi-a-GCST90029012	Membranous nephropathy || id:ebi-a-GCST010005	ebi-a-GCST90029012	ebi-a-GCST010005	7979	rs1013014	-1.24319	0.603689	0.039464
3	Educational attainment (college completion) || id:ebi-a-GCST90029012	Membranous nephropathy || id:ebi-a-GCST010005	ebi-a-GCST90029012	ebi-a-GCST010005	7979	rs10189857	-1.27441	0.605011	0.0351668
4	Educational attainment (college completion) || id:ebi-a-GCST90029012	Membranous nephropathy || id:ebi-a-GCST010005	ebi-a-GCST90029012	ebi-a-GCST010005	7979	rs10200608	-1.26898	0.603895	0.0356118
5	Educational attainment (college completion) || id:ebi-a-GCST90029012	Membranous nephropathy || id:ebi-a-GCST010005	ebi-a-GCST90029012	ebi-a-GCST010005	7979	rs10205057	-1.2739	0.604186	0.0349918
6	Educational attainment (college completion) || id:ebi-a-GCST90029012	Membranous nephropathy || id:ebi-a-GCST010005	ebi-a-GCST90029012	ebi-a-GCST010005	7979	rs10239094	-1.27318	0.604201	0.0350987
7	Educational attainment (college completion) || id:ebi-a-GCST90029012	Membranous nephropathy || id:ebi-a-GCST010005	ebi-a-GCST90029012	ebi-a-GCST010005	7979	rs10484022	-1.22909	0.602662	0.0414064
8	Educational attainment (college completion) || id:ebi-a-GCST90029012	Membranous nephropathy || id:ebi-a-GCST010005	ebi-a-GCST90029012	ebi-a-GCST010005	7979	rs1050847	-1.34027	0.599018	0.0252576
9	Educational attainment (college completion) || id:ebi-a-GCST90029012	Membranous nephropathy || id:ebi-a-GCST010005	ebi-a-GCST90029012	ebi-a-GCST010005	7979	rs10518019	-1.18995	0.60084	0.04765
10	Educational attainment (college completion) || id:ebi-a-GCST90029012	Membranous nephropathy || id:ebi-a-GCST010005	ebi-a-GCST90029012	ebi-a-GCST010005	7979	rs10752262	-1.28058	0.603977	0.0339859
11	Educational attainment (college completion) || id:ebi-a-GCST90029012	Membranous nephropathy || id:ebi-a-GCST010005	ebi-a-GCST90029012	ebi-a-GCST010005	7979	rs10911634	-1.23719	0.603841	0.0404752
12	Educational attainment (college completion) || id:ebi-a-GCST90029012	Membranous nephropathy || id:ebi-a-GCST010005	ebi-a-GCST90029012	ebi-a-GCST010005	7979	rs10940919	-1.2599	0.604414	0.0371154
13	Educational attainment (college completion) || id:ebi-a-GCST90029012	Membranous nephropathy || id:ebi-a-GCST010005	ebi-a-GCST90029012	ebi-a-GCST010005	7979	rs11011942	-1.26221	0.604263	0.0367217
14	Educational attainment (college completion) || id:ebi-a-GCST90029012	Membranous nephropathy || id:ebi-a-GCST010005	ebi-a-GCST90029012	ebi-a-GCST010005	7979	rs11097376	-1.22109	0.602522	0.0426998
15	Educational attainment (college completion) || id:ebi-a-GCST90029012	Membranous nephropathy || id:ebi-a-GCST010005	ebi-a-GCST90029012	ebi-a-GCST010005	7979	rs11155821	-1.20856	0.60251	0.0448697
16	Educational attainment (college completion) || id:ebi-a-GCST90029012	Membranous nephropathy || id:ebi-a-GCST010005	ebi-a-GCST90029012	ebi-a-GCST010005	7979	rs11158800	-1.31373	0.602601	0.0292502
17	Educational attainment (college completion) || id:ebi-a-GCST90029012	Membranous nephropathy || id:ebi-a-GCST010005	ebi-a-GCST90029012	ebi-a-GCST010005	7979	rs112139144	-1.26066	0.604046	0.0368859
18	Educational attainment (college completion) || id:ebi-a-GCST90029012	Membranous nephropathy || id:ebi-a-GCST010005	ebi-a-GCST90029012	ebi-a-GCST010005	7979	rs11245344	-1.28866	0.60356	0.0327533
19	Educational attainment (college completion) || id:ebi-a-GCST90029012	Membranous nephropathy || id:ebi-a-GCST010005	ebi-a-GCST90029012	ebi-a-GCST010005	7979	rs11249939	-1.21335	0.60345	0.0443578
20	Educational attainment (college completion) || id:ebi-a-GCST90029012	Membranous nephropathy || id:ebi-a-GCST010005	ebi-a-GCST90029012	ebi-a-GCST010005	7979	rs11532322	-1.23061	0.604848	0.0418931
21	Educational attainment (college completion) || id:ebi-a-GCST90029012	Membranous nephropathy || id:ebi-a-GCST010005	ebi-a-GCST90029012	ebi-a-GCST010005	7979	rs11635966	-1.2547	0.604185	0.0378301
22	Educational attainment (college completion) || id:ebi-a-GCST90029012	Membranous nephropathy || id:ebi-a-GCST010005	ebi-a-GCST90029012	ebi-a-GCST010005	7979	rs11663602	-1.26999	0.604107	0.0355308
23	Educational attainment (college completion) || id:ebi-a-GCST90029012	Membranous nephropathy || id:ebi-a-GCST010005	ebi-a-GCST90029012	ebi-a-GCST010005	7979	rs11690224	-1.26309	0.604235	0.0365828
24	Educational attainment (college completion) || id:ebi-a-GCST90029012	Membranous nephropathy || id:ebi-a-GCST010005	ebi-a-GCST90029012	ebi-a-GCST010005	7979	rs11703948	-1.25138	0.604684	0.038501
25	Educational attainment (college completion) || id:ebi-a-GCST90029012	Membranous nephropathy || id:ebi-a-GCST010005	ebi-a-GCST90029012	ebi-a-GCST010005	7979	rs11732657	-1.23388	0.603563	0.0409207
26	Educational attainment (college completion) || id:ebi-a-GCST90029012	Membranous nephropathy || id:ebi-a-GCST010005	ebi-a-GCST90029012	ebi-a-GCST010005	7979	rs11764590	-1.32115	0.602604	0.0283501
27	Educational attainment (college completion) || id:ebi-a-GCST90029012	Membranous nephropathy || id:ebi-a-GCST010005	ebi-a-GCST90029012	ebi-a-GCST010005	7979	rs11775333	-1.26129	0.605761	0.0373276
28	Educational attainment (college completion) || id:ebi-a-GCST90029012	Membranous nephropathy || id:ebi-a-GCST010005	ebi-a-GCST90029012	ebi-a-GCST010005	7979	rs11780699	-1.2997	0.602776	0.0310684
29	Educational attainment (college completion) || id:ebi-a-GCST90029012	Membranous nephropathy || id:ebi-a-GCST010005	ebi-a-GCST90029012	ebi-a-GCST010005	7979	rs11831208	-1.18837	0.597592	0.0467453
30	Educational attainment (college completion) || id:ebi-a-GCST90029012	Membranous nephropathy || id:ebi-a-GCST010005	ebi-a-GCST90029012	ebi-a-GCST010005	7979	rs11871429	-1.26872	0.60404	0.0356948
31	Educational attainment (college completion) || id:ebi-a-GCST90029012	Membranous nephropathy || id:ebi-a-GCST010005	ebi-a-GCST90029012	ebi-a-GCST010005	7979	rs11885093	-1.21444	0.601545	0.0435
32	Educational attainment (college completion) || id:ebi-a-GCST90029012	Membranous nephropathy || id:ebi-a-GCST010005	ebi-a-GCST90029012	ebi-a-GCST010005	7979	rs12079656	-1.27347	0.605457	0.0354384
33	Educational attainment (college completion) || id:ebi-a-GCST90029012	Membranous nephropathy || id:ebi-a-GCST010005	ebi-a-GCST90029012	ebi-a-GCST010005	7979	rs12218315	-1.23484	0.603724	0.040818
34	Educational attainment (college completion) || id:ebi-a-GCST90029012	Membranous nephropathy || id:ebi-a-GCST010005	ebi-a-GCST90029012	ebi-a-GCST010005	7979	rs12322997	-1.31799	0.600989	0.0283052
35	Educational attainment (college completion) || id:ebi-a-GCST90029012	Membranous nephropathy || id:ebi-a-GCST010005	ebi-a-GCST90029012	ebi-a-GCST010005	7979	rs12448821	-1.26125	0.604427	0.0369166
36	Educational attainment (college completion) || id:ebi-a-GCST90029012	Membranous nephropathy || id:ebi-a-GCST010005	ebi-a-GCST90029012	ebi-a-GCST010005	7979	rs12468040	-1.34701	0.60024	0.0248248
37	Educational attainment (college completion) || id:ebi-a-GCST90029012	Membranous nephropathy || id:ebi-a-GCST010005	ebi-a-GCST90029012	ebi-a-GCST010005	7979	rs12526814	-1.28113	0.603961	0.0339041
38	Educational attainment (college completion) || id:ebi-a-GCST90029012	Membranous nephropathy || id:ebi-a-GCST010005	ebi-a-GCST90029012	ebi-a-GCST010005	7979	rs1254989	-1.23933	0.604745	0.0404293
39	Educational attainment (college completion) || id:ebi-a-GCST90029012	Membranous nephropathy || id:ebi-a-GCST010005	ebi-a-GCST90029012	ebi-a-GCST010005	7979	rs12554151	-1.27183	0.604515	0.0353889
40	Educational attainment (college completion) || id:ebi-a-GCST90029012	Membranous nephropathy || id:ebi-a-GCST010005	ebi-a-GCST90029012	ebi-a-GCST010005	7979	rs12681504	-1.25378	0.604123	0.0379528
41	Educational attainment (college completion) || id:ebi-a-GCST90029012	Membranous nephropathy || id:ebi-a-GCST010005	ebi-a-GCST90029012	ebi-a-GCST010005	7979	rs12705284	-1.27966	0.604337	0.0342204
42	Educational attainment (college completion) || id:ebi-a-GCST90029012	Membranous nephropathy || id:ebi-a-GCST010005	ebi-a-GCST90029012	ebi-a-GCST010005	7979	rs12735232	-1.32354	0.601029	0.0276565
43	Educational attainment (college completion) || id:ebi-a-GCST90029012	Membranous nephropathy || id:ebi-a-GCST010005	ebi-a-GCST90029012	ebi-a-GCST010005	7979	rs1277060	-1.2251	0.60227	0.0419372
44	Educational attainment (college completion) || id:ebi-a-GCST90029012	Membranous nephropathy || id:ebi-a-GCST010005	ebi-a-GCST90029012	ebi-a-GCST010005	7979	rs12991254	-1.20338	0.606171	0.0471211
45	Educational attainment (college completion) || id:ebi-a-GCST90029012	Membranous nephropathy || id:ebi-a-GCST010005	ebi-a-GCST90029012	ebi-a-GCST010005	7979	rs13090388	-1.21259	0.610058	0.0468494
46	Educational attainment (college completion) || id:ebi-a-GCST90029012	Membranous nephropathy || id:ebi-a-GCST010005	ebi-a-GCST90029012	ebi-a-GCST010005	7979	rs1334297	-1.19985	0.604813	0.0472737
47	Educational attainment (college completion) || id:ebi-a-GCST90029012	Membranous nephropathy || id:ebi-a-GCST010005	ebi-a-GCST90029012	ebi-a-GCST010005	7979	rs13409451	-1.26355	0.604935	0.0367321
48	Educational attainment (college completion) || id:ebi-a-GCST90029012	Membranous nephropathy || id:ebi-a-GCST010005	ebi-a-GCST90029012	ebi-a-GCST010005	7979	rs1363862	-1.23542	0.603365	0.0406038
49	Educational attainment (college completion) || id:ebi-a-GCST90029012	Membranous nephropathy || id:ebi-a-GCST010005	ebi-a-GCST90029012	ebi-a-GCST010005	7979	rs1391438	-1.24736	0.605453	0.0393789
50	Educational attainment (college completion) || id:ebi-a-GCST90029012	Membranous nephropathy || id:ebi-a-GCST010005	ebi-a-GCST90029012	ebi-a-GCST010005	7979	rs1407495	-1.25457	0.604426	0.0379279
51	Educational attainment (college completion) || id:ebi-a-GCST90029012	Membranous nephropathy || id:ebi-a-GCST010005	ebi-a-GCST90029012	ebi-a-GCST010005	7979	rs1423920	-1.31771	0.601117	0.028372
52	Educational attainment (college completion) || id:ebi-a-GCST90029012	Membranous nephropathy || id:ebi-a-GCST010005	ebi-a-GCST90029012	ebi-a-GCST010005	7979	rs1469921	-1.20811	0.60324	0.0452088
53	Educational attainment (college completion) || id:ebi-a-GCST90029012	Membranous nephropathy || id:ebi-a-GCST010005	ebi-a-GCST90029012	ebi-a-GCST010005	7979	rs149406097	-1.26606	0.604213	0.0361358
54	Educational attainment (college completion) || id:ebi-a-GCST90029012	Membranous nephropathy || id:ebi-a-GCST010005	ebi-a-GCST90029012	ebi-a-GCST010005	7979	rs1575676	-1.2039	0.600394	0.044944
55	Educational attainment (college completion) || id:ebi-a-GCST90029012	Membranous nephropathy || id:ebi-a-GCST010005	ebi-a-GCST90029012	ebi-a-GCST010005	7979	rs1698135	-1.28321	0.603691	0.0335356
56	Educational attainment (college completion) || id:ebi-a-GCST90029012	Membranous nephropathy || id:ebi-a-GCST010005	ebi-a-GCST90029012	ebi-a-GCST010005	7979	rs17425572	-1.25357	0.604479	0.0380978
57	Educational attainment (college completion) || id:ebi-a-GCST90029012	Membranous nephropathy || id:ebi-a-GCST010005	ebi-a-GCST90029012	ebi-a-GCST010005	7979	rs17504871	-1.27881	0.604559	0.0344057
58	Educational attainment (college completion) || id:ebi-a-GCST90029012	Membranous nephropathy || id:ebi-a-GCST010005	ebi-a-GCST90029012	ebi-a-GCST010005	7979	rs17669337	-1.27377	0.604229	0.0350234
59	Educational attainment (college completion) || id:ebi-a-GCST90029012	Membranous nephropathy || id:ebi-a-GCST010005	ebi-a-GCST90029012	ebi-a-GCST010005	7979	rs1812587	-1.25061	0.604516	0.0385669
60	Educational attainment (college completion) || id:ebi-a-GCST90029012	Membranous nephropathy || id:ebi-a-GCST010005	ebi-a-GCST90029012	ebi-a-GCST010005	7979	rs1861047	-1.34918	0.59633	0.0236684
61	Educational attainment (college completion) || id:ebi-a-GCST90029012	Membranous nephropathy || id:ebi-a-GCST010005	ebi-a-GCST90029012	ebi-a-GCST010005	7979	rs1865407	-1.1771	0.595879	0.0482226
62	Educational attainment (college completion) || id:ebi-a-GCST90029012	Membranous nephropathy || id:ebi-a-GCST010005	ebi-a-GCST90029012	ebi-a-GCST010005	7979	rs1888187	-1.28815	0.603748	0.032876
63	Educational attainment (college completion) || id:ebi-a-GCST90029012	Membranous nephropathy || id:ebi-a-GCST010005	ebi-a-GCST90029012	ebi-a-GCST010005	7979	rs1914391	-1.3007	0.604155	0.0313243
64	Educational attainment (college completion) || id:ebi-a-GCST90029012	Membranous nephropathy || id:ebi-a-GCST010005	ebi-a-GCST90029012	ebi-a-GCST010005	7979	rs1940711	-1.29265	0.604015	0.0323473
65	Educational attainment (college completion) || id:ebi-a-GCST90029012	Membranous nephropathy || id:ebi-a-GCST010005	ebi-a-GCST90029012	ebi-a-GCST010005	7979	rs2128941	-1.22594	0.602641	0.041923
66	Educational attainment (college completion) || id:ebi-a-GCST90029012	Membranous nephropathy || id:ebi-a-GCST010005	ebi-a-GCST90029012	ebi-a-GCST010005	7979	rs214626	-1.32485	0.599685	0.027158
67	Educational attainment (college completion) || id:ebi-a-GCST90029012	Membranous nephropathy || id:ebi-a-GCST010005	ebi-a-GCST90029012	ebi-a-GCST010005	7979	rs215614	-1.28866	0.604446	0.03301
68	Educational attainment (college completion) || id:ebi-a-GCST90029012	Membranous nephropathy || id:ebi-a-GCST010005	ebi-a-GCST90029012	ebi-a-GCST010005	7979	rs2189659	-1.34223	0.599041	0.0250501
69	Educational attainment (college completion) || id:ebi-a-GCST90029012	Membranous nephropathy || id:ebi-a-GCST010005	ebi-a-GCST90029012	ebi-a-GCST010005	7979	rs2201718	-1.23009	0.60411	0.0417303
70	Educational attainment (college completion) || id:ebi-a-GCST90029012	Membranous nephropathy || id:ebi-a-GCST010005	ebi-a-GCST90029012	ebi-a-GCST010005	7979	rs2242523	-1.21096	0.601758	0.0441817
71	Educational attainment (college completion) || id:ebi-a-GCST90029012	Membranous nephropathy || id:ebi-a-GCST010005	ebi-a-GCST90029012	ebi-a-GCST010005	7979	rs2252383	-1.21071	0.601295	0.0440621
72	Educational attainment (college completion) || id:ebi-a-GCST90029012	Membranous nephropathy || id:ebi-a-GCST010005	ebi-a-GCST90029012	ebi-a-GCST010005	7979	rs2388334	-1.32854	0.610188	0.0294612
73	Educational attainment (college completion) || id:ebi-a-GCST90029012	Membranous nephropathy || id:ebi-a-GCST010005	ebi-a-GCST90029012	ebi-a-GCST010005	7979	rs2455775	-1.30561	0.601763	0.0300338
74	Educational attainment (college completion) || id:ebi-a-GCST90029012	Membranous nephropathy || id:ebi-a-GCST010005	ebi-a-GCST90029012	ebi-a-GCST010005	7979	rs2718794	-1.19631	0.598582	0.0456537
75	Educational attainment (college completion) || id:ebi-a-GCST90029012	Membranous nephropathy || id:ebi-a-GCST010005	ebi-a-GCST90029012	ebi-a-GCST010005	7979	rs2786847	-1.32011	0.604399	0.0289504
76	Educational attainment (college completion) || id:ebi-a-GCST90029012	Membranous nephropathy || id:ebi-a-GCST010005	ebi-a-GCST90029012	ebi-a-GCST010005	7979	rs28591249	-1.26641	0.605222	0.0363957
77	Educational attainment (college completion) || id:ebi-a-GCST90029012	Membranous nephropathy || id:ebi-a-GCST010005	ebi-a-GCST90029012	ebi-a-GCST010005	7979	rs2860049	-1.27049	0.604587	0.0356043
78	Educational attainment (college completion) || id:ebi-a-GCST90029012	Membranous nephropathy || id:ebi-a-GCST010005	ebi-a-GCST90029012	ebi-a-GCST010005	7979	rs2885198	-1.32747	0.601621	0.0273496
79	Educational attainment (college completion) || id:ebi-a-GCST90029012	Membranous nephropathy || id:ebi-a-GCST010005	ebi-a-GCST90029012	ebi-a-GCST010005	7979	rs2974337	-1.2263	0.602821	0.0419244
80	Educational attainment (college completion) || id:ebi-a-GCST90029012	Membranous nephropathy || id:ebi-a-GCST010005	ebi-a-GCST90029012	ebi-a-GCST010005	7979	rs3021146	-1.36069	0.5998	0.0232942
81	Educational attainment (college completion) || id:ebi-a-GCST90029012	Membranous nephropathy || id:ebi-a-GCST010005	ebi-a-GCST90029012	ebi-a-GCST010005	7979	rs303752	-1.17305	0.598575	0.0500266
82	Educational attainment (college completion) || id:ebi-a-GCST90029012	Membranous nephropathy || id:ebi-a-GCST010005	ebi-a-GCST90029012	ebi-a-GCST010005	7979	rs335466	-1.34311	0.598415	0.0248039
83	Educational attainment (college completion) || id:ebi-a-GCST90029012	Membranous nephropathy || id:ebi-a-GCST010005	ebi-a-GCST90029012	ebi-a-GCST010005	7979	rs34190234	-1.26463	0.604086	0.0363079
84	Educational attainment (college completion) || id:ebi-a-GCST90029012	Membranous nephropathy || id:ebi-a-GCST010005	ebi-a-GCST90029012	ebi-a-GCST010005	7979	rs34281671	-1.31069	0.601888	0.0294334
85	Educational attainment (college completion) || id:ebi-a-GCST90029012	Membranous nephropathy || id:ebi-a-GCST010005	ebi-a-GCST90029012	ebi-a-GCST010005	7979	rs34373811	-1.27052	0.605304	0.035818
86	Educational attainment (college completion) || id:ebi-a-GCST90029012	Membranous nephropathy || id:ebi-a-GCST010005	ebi-a-GCST90029012	ebi-a-GCST010005	7979	rs34538116	-1.24433	0.603689	0.0392823
87	Educational attainment (college completion) || id:ebi-a-GCST90029012	Membranous nephropathy || id:ebi-a-GCST010005	ebi-a-GCST90029012	ebi-a-GCST010005	7979	rs350201	-1.27455	0.604315	0.0349379
88	Educational attainment (college completion) || id:ebi-a-GCST90029012	Membranous nephropathy || id:ebi-a-GCST010005	ebi-a-GCST90029012	ebi-a-GCST010005	7979	rs35649565	-1.225	0.602816	0.042141
89	Educational attainment (college completion) || id:ebi-a-GCST90029012	Membranous nephropathy || id:ebi-a-GCST010005	ebi-a-GCST90029012	ebi-a-GCST010005	7979	rs360947	-1.24461	0.603813	0.0392788
90	Educational attainment (college completion) || id:ebi-a-GCST90029012	Membranous nephropathy || id:ebi-a-GCST010005	ebi-a-GCST90029012	ebi-a-GCST010005	7979	rs36572	-1.32143	0.600686	0.0278158
91	Educational attainment (college completion) || id:ebi-a-GCST90029012	Membranous nephropathy || id:ebi-a-GCST010005	ebi-a-GCST90029012	ebi-a-GCST010005	7979	rs367117	-1.26516	0.604228	0.0362732
92	Educational attainment (college completion) || id:ebi-a-GCST90029012	Membranous nephropathy || id:ebi-a-GCST010005	ebi-a-GCST90029012	ebi-a-GCST010005	7979	rs3800925	-1.30375	0.604373	0.0309901
93	Educational attainment (college completion) || id:ebi-a-GCST90029012	Membranous nephropathy || id:ebi-a-GCST010005	ebi-a-GCST90029012	ebi-a-GCST010005	7979	rs3812257	-1.26506	0.604416	0.0363458
94	Educational attainment (college completion) || id:ebi-a-GCST90029012	Membranous nephropathy || id:ebi-a-GCST010005	ebi-a-GCST90029012	ebi-a-GCST010005	7979	rs3908618	-1.26793	0.603938	0.0357789
95	Educational attainment (college completion) || id:ebi-a-GCST90029012	Membranous nephropathy || id:ebi-a-GCST010005	ebi-a-GCST90029012	ebi-a-GCST010005	7979	rs4246167	-1.27967	0.603864	0.0340789
96	Educational attainment (college completion) || id:ebi-a-GCST90029012	Membranous nephropathy || id:ebi-a-GCST010005	ebi-a-GCST90029012	ebi-a-GCST010005	7979	rs4337674	-1.26181	0.604167	0.0367521
97	Educational attainment (college completion) || id:ebi-a-GCST90029012	Membranous nephropathy || id:ebi-a-GCST010005	ebi-a-GCST90029012	ebi-a-GCST010005	7979	rs4339163	-1.28602	0.604445	0.03337
98	Educational attainment (college completion) || id:ebi-a-GCST90029012	Membranous nephropathy || id:ebi-a-GCST010005	ebi-a-GCST90029012	ebi-a-GCST010005	7979	rs4353993	-1.24925	0.603759	0.0385356
99	Educational attainment (college completion) || id:ebi-a-GCST90029012	Membranous nephropathy || id:ebi-a-GCST010005	ebi-a-GCST90029012	ebi-a-GCST010005	7979	rs4387263	-1.31962	0.600482	0.0279773
100	Educational attainment (college completion) || id:ebi-a-GCST90029012	Membranous nephropathy || id:ebi-a-GCST010005	ebi-a-GCST90029012	ebi-a-GCST010005	7979	rs4491284	-1.21162	0.600369	0.0435778
101	Educational attainment (college completion) || id:ebi-a-GCST90029012	Membranous nephropathy || id:ebi-a-GCST010005	ebi-a-GCST90029012	ebi-a-GCST010005	7979	rs4531435	-1.2387	0.603524	0.0401265
102	Educational attainment (college completion) || id:ebi-a-GCST90029012	Membranous nephropathy || id:ebi-a-GCST010005	ebi-a-GCST90029012	ebi-a-GCST010005	7979	rs455868	-1.22247	0.602641	0.0425067
103	Educational attainment (college completion) || id:ebi-a-GCST90029012	Membranous nephropathy || id:ebi-a-GCST010005	ebi-a-GCST90029012	ebi-a-GCST010005	7979	rs4567409	-1.22723	0.603105	0.0418655
104	Educational attainment (college completion) || id:ebi-a-GCST90029012	Membranous nephropathy || id:ebi-a-GCST010005	ebi-a-GCST90029012	ebi-a-GCST010005	7979	rs4700393	-1.26955	0.607212	0.0365482
105	Educational attainment (college completion) || id:ebi-a-GCST90029012	Membranous nephropathy || id:ebi-a-GCST010005	ebi-a-GCST90029012	ebi-a-GCST010005	7979	rs4731366	-1.26328	0.604266	0.0365634
106	Educational attainment (college completion) || id:ebi-a-GCST90029012	Membranous nephropathy || id:ebi-a-GCST010005	ebi-a-GCST90029012	ebi-a-GCST010005	7979	rs4760188	-1.25724	0.604053	0.0374024
107	Educational attainment (college completion) || id:ebi-a-GCST90029012	Membranous nephropathy || id:ebi-a-GCST010005	ebi-a-GCST90029012	ebi-a-GCST010005	7979	rs4808762	-1.28602	0.604025	0.0332473
108	Educational attainment (college completion) || id:ebi-a-GCST90029012	Membranous nephropathy || id:ebi-a-GCST010005	ebi-a-GCST90029012	ebi-a-GCST010005	7979	rs4930351	-1.2516	0.604751	0.0384881
109	Educational attainment (college completion) || id:ebi-a-GCST90029012	Membranous nephropathy || id:ebi-a-GCST010005	ebi-a-GCST90029012	ebi-a-GCST010005	7979	rs4981625	-1.27411	0.604708	0.0351193
110	Educational attainment (college completion) || id:ebi-a-GCST90029012	Membranous nephropathy || id:ebi-a-GCST010005	ebi-a-GCST90029012	ebi-a-GCST010005	7979	rs521671	-1.35711	0.59582	0.0227437
111	Educational attainment (college completion) || id:ebi-a-GCST90029012	Membranous nephropathy || id:ebi-a-GCST010005	ebi-a-GCST90029012	ebi-a-GCST010005	7979	rs533371	-1.28793	0.603929	0.0329591
112	Educational attainment (college completion) || id:ebi-a-GCST90029012	Membranous nephropathy || id:ebi-a-GCST010005	ebi-a-GCST90029012	ebi-a-GCST010005	7979	rs549845	-1.18528	0.603523	0.0495376
113	Educational attainment (college completion) || id:ebi-a-GCST90029012	Membranous nephropathy || id:ebi-a-GCST010005	ebi-a-GCST90029012	ebi-a-GCST010005	7979	rs56099375	-1.2338	0.602755	0.0406647
114	Educational attainment (college completion) || id:ebi-a-GCST90029012	Membranous nephropathy || id:ebi-a-GCST010005	ebi-a-GCST90029012	ebi-a-GCST010005	7979	rs56370807	-1.22941	0.602632	0.0413435
115	Educational attainment (college completion) || id:ebi-a-GCST90029012	Membranous nephropathy || id:ebi-a-GCST010005	ebi-a-GCST90029012	ebi-a-GCST010005	7979	rs6002948	-1.27872	0.60397	0.034244
116	Educational attainment (college completion) || id:ebi-a-GCST90029012	Membranous nephropathy || id:ebi-a-GCST010005	ebi-a-GCST90029012	ebi-a-GCST010005	7979	rs6028083	-1.28096	0.605368	0.0343452
117	Educational attainment (college completion) || id:ebi-a-GCST90029012	Membranous nephropathy || id:ebi-a-GCST010005	ebi-a-GCST90029012	ebi-a-GCST010005	7979	rs6042943	-1.26316	0.604475	0.0366459
118	Educational attainment (college completion) || id:ebi-a-GCST90029012	Membranous nephropathy || id:ebi-a-GCST010005	ebi-a-GCST90029012	ebi-a-GCST010005	7979	rs62061734	-1.23293	0.605877	0.0418559
119	Educational attainment (college completion) || id:ebi-a-GCST90029012	Membranous nephropathy || id:ebi-a-GCST010005	ebi-a-GCST90029012	ebi-a-GCST010005	7979	rs62184480	-1.24684	0.604847	0.0392629
120	Educational attainment (college completion) || id:ebi-a-GCST90029012	Membranous nephropathy || id:ebi-a-GCST010005	ebi-a-GCST90029012	ebi-a-GCST010005	7979	rs6436555	-1.22192	0.603157	0.0427779
121	Educational attainment (college completion) || id:ebi-a-GCST90029012	Membranous nephropathy || id:ebi-a-GCST010005	ebi-a-GCST90029012	ebi-a-GCST010005	7979	rs6437189	-1.2928	0.602793	0.031978
122	Educational attainment (college completion) || id:ebi-a-GCST90029012	Membranous nephropathy || id:ebi-a-GCST010005	ebi-a-GCST90029012	ebi-a-GCST010005	7979	rs660001	-1.22672	0.604708	0.042497
123	Educational attainment (college completion) || id:ebi-a-GCST90029012	Membranous nephropathy || id:ebi-a-GCST010005	ebi-a-GCST90029012	ebi-a-GCST010005	7979	rs66890092	-1.30782	0.60199	0.0298186
124	Educational attainment (college completion) || id:ebi-a-GCST90029012	Membranous nephropathy || id:ebi-a-GCST010005	ebi-a-GCST90029012	ebi-a-GCST010005	7979	rs6696068	-1.22332	0.602825	0.0424266
125	Educational attainment (college completion) || id:ebi-a-GCST90029012	Membranous nephropathy || id:ebi-a-GCST010005	ebi-a-GCST90029012	ebi-a-GCST010005	7979	rs6706275	-1.22249	0.602255	0.0423705
126	Educational attainment (college completion) || id:ebi-a-GCST90029012	Membranous nephropathy || id:ebi-a-GCST010005	ebi-a-GCST90029012	ebi-a-GCST010005	7979	rs67593591	-1.20618	0.600187	0.0444667
127	Educational attainment (college completion) || id:ebi-a-GCST90029012	Membranous nephropathy || id:ebi-a-GCST010005	ebi-a-GCST90029012	ebi-a-GCST010005	7979	rs6779035	-1.28223	0.603659	0.033662
128	Educational attainment (college completion) || id:ebi-a-GCST90029012	Membranous nephropathy || id:ebi-a-GCST010005	ebi-a-GCST90029012	ebi-a-GCST010005	7979	rs6861021	-1.23497	0.604147	0.0409381
129	Educational attainment (college completion) || id:ebi-a-GCST90029012	Membranous nephropathy || id:ebi-a-GCST010005	ebi-a-GCST90029012	ebi-a-GCST010005	7979	rs6918725	-1.27413	0.604112	0.0349359
130	Educational attainment (college completion) || id:ebi-a-GCST90029012	Membranous nephropathy || id:ebi-a-GCST010005	ebi-a-GCST90029012	ebi-a-GCST010005	7979	rs6991838	-1.31611	0.601128	0.0285672
131	Educational attainment (college completion) || id:ebi-a-GCST90029012	Membranous nephropathy || id:ebi-a-GCST010005	ebi-a-GCST90029012	ebi-a-GCST010005	7979	rs702606	-1.27054	0.604229	0.0354881
132	Educational attainment (college completion) || id:ebi-a-GCST90029012	Membranous nephropathy || id:ebi-a-GCST010005	ebi-a-GCST90029012	ebi-a-GCST010005	7979	rs7032484	-1.38288	0.594965	0.0201095
133	Educational attainment (college completion) || id:ebi-a-GCST90029012	Membranous nephropathy || id:ebi-a-GCST010005	ebi-a-GCST90029012	ebi-a-GCST010005	7979	rs7233920	-1.33023	0.59871	0.0262956
134	Educational attainment (college completion) || id:ebi-a-GCST90029012	Membranous nephropathy || id:ebi-a-GCST010005	ebi-a-GCST90029012	ebi-a-GCST010005	7979	rs7260359	-1.25636	0.604826	0.0377812
135	Educational attainment (college completion) || id:ebi-a-GCST90029012	Membranous nephropathy || id:ebi-a-GCST010005	ebi-a-GCST90029012	ebi-a-GCST010005	7979	rs72829857	-1.2308	0.605361	0.0420363
136	Educational attainment (college completion) || id:ebi-a-GCST90029012	Membranous nephropathy || id:ebi-a-GCST010005	ebi-a-GCST90029012	ebi-a-GCST010005	7979	rs72915557	-1.19753	0.601329	0.0464292
137	Educational attainment (college completion) || id:ebi-a-GCST90029012	Membranous nephropathy || id:ebi-a-GCST010005	ebi-a-GCST90029012	ebi-a-GCST010005	7979	rs72977992	-1.25217	0.604482	0.0383139
138	Educational attainment (college completion) || id:ebi-a-GCST90029012	Membranous nephropathy || id:ebi-a-GCST010005	ebi-a-GCST90029012	ebi-a-GCST010005	7979	rs736282	-1.35849	0.593861	0.0221632
139	Educational attainment (college completion) || id:ebi-a-GCST90029012	Membranous nephropathy || id:ebi-a-GCST010005	ebi-a-GCST90029012	ebi-a-GCST010005	7979	rs74762347	-1.23959	0.603799	0.040075
140	Educational attainment (college completion) || id:ebi-a-GCST90029012	Membranous nephropathy || id:ebi-a-GCST010005	ebi-a-GCST90029012	ebi-a-GCST010005	7979	rs7526112	-1.24609	0.606256	0.0398413
141	Educational attainment (college completion) || id:ebi-a-GCST90029012	Membranous nephropathy || id:ebi-a-GCST010005	ebi-a-GCST90029012	ebi-a-GCST010005	7979	rs7526730	-1.27677	0.60374	0.0344496
142	Educational attainment (college completion) || id:ebi-a-GCST90029012	Membranous nephropathy || id:ebi-a-GCST010005	ebi-a-GCST90029012	ebi-a-GCST010005	7979	rs75775827	-1.21583	0.602189	0.0434854
143	Educational attainment (college completion) || id:ebi-a-GCST90029012	Membranous nephropathy || id:ebi-a-GCST010005	ebi-a-GCST90029012	ebi-a-GCST010005	7979	rs7599087	-1.257	0.604285	0.0375127
144	Educational attainment (college completion) || id:ebi-a-GCST90029012	Membranous nephropathy || id:ebi-a-GCST010005	ebi-a-GCST90029012	ebi-a-GCST010005	7979	rs76076331	-1.23892	0.603165	0.0399731
145	Educational attainment (college completion) || id:ebi-a-GCST90029012	Membranous nephropathy || id:ebi-a-GCST010005	ebi-a-GCST90029012	ebi-a-GCST010005	7979	rs7698230	-1.19126	0.600151	0.0471513
146	Educational attainment (college completion) || id:ebi-a-GCST90029012	Membranous nephropathy || id:ebi-a-GCST010005	ebi-a-GCST90029012	ebi-a-GCST010005	7979	rs772921	-1.3139	0.601941	0.0290527
147	Educational attainment (college completion) || id:ebi-a-GCST90029012	Membranous nephropathy || id:ebi-a-GCST010005	ebi-a-GCST90029012	ebi-a-GCST010005	7979	rs7757476	-1.26983	0.605502	0.0359805
148	Educational attainment (college completion) || id:ebi-a-GCST90029012	Membranous nephropathy || id:ebi-a-GCST010005	ebi-a-GCST90029012	ebi-a-GCST010005	7979	rs7868984	-1.32616	0.609637	0.0296061
149	Educational attainment (college completion) || id:ebi-a-GCST90029012	Membranous nephropathy || id:ebi-a-GCST010005	ebi-a-GCST90029012	ebi-a-GCST010005	7979	rs790643	-1.272	0.603952	0.0351937
150	Educational attainment (college completion) || id:ebi-a-GCST90029012	Membranous nephropathy || id:ebi-a-GCST010005	ebi-a-GCST90029012	ebi-a-GCST010005	7979	rs7921305	-1.29122	0.604342	0.032633
151	Educational attainment (college completion) || id:ebi-a-GCST90029012	Membranous nephropathy || id:ebi-a-GCST010005	ebi-a-GCST90029012	ebi-a-GCST010005	7979	rs7924036	-1.31892	0.600252	0.0280005
152	Educational attainment (college completion) || id:ebi-a-GCST90029012	Membranous nephropathy || id:ebi-a-GCST010005	ebi-a-GCST90029012	ebi-a-GCST010005	7979	rs79269403	-1.31406	0.601713	0.0289718
153	Educational attainment (college completion) || id:ebi-a-GCST90029012	Membranous nephropathy || id:ebi-a-GCST010005	ebi-a-GCST90029012	ebi-a-GCST010005	7979	rs7966054	-1.31155	0.601192	0.0291401
154	Educational attainment (college completion) || id:ebi-a-GCST90029012	Membranous nephropathy || id:ebi-a-GCST010005	ebi-a-GCST90029012	ebi-a-GCST010005	7979	rs79918827	-1.19212	0.59849	0.0463837
155	Educational attainment (college completion) || id:ebi-a-GCST90029012	Membranous nephropathy || id:ebi-a-GCST010005	ebi-a-GCST90029012	ebi-a-GCST010005	7979	rs806789	-0.964901	0.574209	0.0928793
156	Educational attainment (college completion) || id:ebi-a-GCST90029012	Membranous nephropathy || id:ebi-a-GCST010005	ebi-a-GCST90029012	ebi-a-GCST010005	7979	rs868698	-1.30465	0.603139	0.0305338
157	Educational attainment (college completion) || id:ebi-a-GCST90029012	Membranous nephropathy || id:ebi-a-GCST010005	ebi-a-GCST90029012	ebi-a-GCST010005	7979	rs9284954	-1.22459	0.602646	0.0421511
158	Educational attainment (college completion) || id:ebi-a-GCST90029012	Membranous nephropathy || id:ebi-a-GCST010005	ebi-a-GCST90029012	ebi-a-GCST010005	7979	rs9436863	-1.24511	0.604159	0.0393125
159	Educational attainment (college completion) || id:ebi-a-GCST90029012	Membranous nephropathy || id:ebi-a-GCST010005	ebi-a-GCST90029012	ebi-a-GCST010005	7979	rs9557427	-1.34047	0.598277	0.0250555
160	Educational attainment (college completion) || id:ebi-a-GCST90029012	Membranous nephropathy || id:ebi-a-GCST010005	ebi-a-GCST90029012	ebi-a-GCST010005	7979	rs9879265	-1.29405	0.603263	0.0319466
161	Educational attainment (college completion) || id:ebi-a-GCST90029012	Membranous nephropathy || id:ebi-a-GCST010005	ebi-a-GCST90029012	ebi-a-GCST010005	7979	rs9891803	-1.27243	0.603846	0.035099
162	Educational attainment (college completion) || id:ebi-a-GCST90029012	Membranous nephropathy || id:ebi-a-GCST010005	ebi-a-GCST90029012	ebi-a-GCST010005	7979	rs9964724	-1.22673	0.60736	0.0434075
163	Educational attainment (college completion) || id:ebi-a-GCST90029012	Membranous nephropathy || id:ebi-a-GCST010005	ebi-a-GCST90029012	ebi-a-GCST010005	7979	All	-1.26224	0.601007	0.0357111

## Sheet: Metabolic factors
The effect of metabolic factors on IgAN
Triglycerides
	exposure	outcome	id.exposure	id.outcome	samplesize	SNP	b	se	p
1	Triglycerides || id:ebi-a-GCST90018975	IgA nephropathy || id:ebi-a-GCST90018866	ebi-a-GCST90018975	ebi-a-GCST90018866	477784	rs10210970	0.107915	0.0379977	0.00451088
2	Triglycerides || id:ebi-a-GCST90018975	IgA nephropathy || id:ebi-a-GCST90018866	ebi-a-GCST90018975	ebi-a-GCST90018866	477784	rs10211562	0.107631	0.0379884	0.00460758
3	Triglycerides || id:ebi-a-GCST90018975	IgA nephropathy || id:ebi-a-GCST90018866	ebi-a-GCST90018975	ebi-a-GCST90018866	477784	rs10242866	0.108197	0.0380012	0.00441074
4	Triglycerides || id:ebi-a-GCST90018975	IgA nephropathy || id:ebi-a-GCST90018866	ebi-a-GCST90018975	ebi-a-GCST90018866	477784	rs1047964	0.11362	0.0381099	0.00286949
5	Triglycerides || id:ebi-a-GCST90018975	IgA nephropathy || id:ebi-a-GCST90018866	ebi-a-GCST90018975	ebi-a-GCST90018866	477784	rs10513686	0.107749	0.0380108	0.00458681
6	Triglycerides || id:ebi-a-GCST90018975	IgA nephropathy || id:ebi-a-GCST90018866	ebi-a-GCST90018975	ebi-a-GCST90018866	477784	rs10519336	0.107882	0.0379918	0.00451672
7	Triglycerides || id:ebi-a-GCST90018975	IgA nephropathy || id:ebi-a-GCST90018866	ebi-a-GCST90018975	ebi-a-GCST90018866	477784	rs1057510	0.108517	0.037974	0.00426766
8	Triglycerides || id:ebi-a-GCST90018975	IgA nephropathy || id:ebi-a-GCST90018866	ebi-a-GCST90018975	ebi-a-GCST90018866	477784	rs1064173	0.104732	0.0377583	0.00554127
9	Triglycerides || id:ebi-a-GCST90018975	IgA nephropathy || id:ebi-a-GCST90018866	ebi-a-GCST90018975	ebi-a-GCST90018866	477784	rs10752652	0.107194	0.0379643	0.00474956
10	Triglycerides || id:ebi-a-GCST90018975	IgA nephropathy || id:ebi-a-GCST90018866	ebi-a-GCST90018975	ebi-a-GCST90018866	477784	rs10763928	0.106527	0.0377901	0.00481876
11	Triglycerides || id:ebi-a-GCST90018975	IgA nephropathy || id:ebi-a-GCST90018866	ebi-a-GCST90018975	ebi-a-GCST90018866	477784	rs10775406	0.10719	0.037992	0.00478164
12	Triglycerides || id:ebi-a-GCST90018975	IgA nephropathy || id:ebi-a-GCST90018866	ebi-a-GCST90018975	ebi-a-GCST90018866	477784	rs10786114	0.106062	0.0378996	0.0051342
13	Triglycerides || id:ebi-a-GCST90018975	IgA nephropathy || id:ebi-a-GCST90018866	ebi-a-GCST90018975	ebi-a-GCST90018866	477784	rs10838681	0.107513	0.0380105	0.00467643
14	Triglycerides || id:ebi-a-GCST90018975	IgA nephropathy || id:ebi-a-GCST90018866	ebi-a-GCST90018975	ebi-a-GCST90018866	477784	rs10851698	0.108908	0.0379472	0.00410476
15	Triglycerides || id:ebi-a-GCST90018975	IgA nephropathy || id:ebi-a-GCST90018866	ebi-a-GCST90018975	ebi-a-GCST90018866	477784	rs10861662	0.107159	0.0379748	0.00477503
16	Triglycerides || id:ebi-a-GCST90018975	IgA nephropathy || id:ebi-a-GCST90018866	ebi-a-GCST90018975	ebi-a-GCST90018866	477784	rs10889333	0.119506	0.0384067	0.00186077
17	Triglycerides || id:ebi-a-GCST90018975	IgA nephropathy || id:ebi-a-GCST90018866	ebi-a-GCST90018975	ebi-a-GCST90018866	477784	rs10954750	0.108868	0.0379355	0.0041071
18	Triglycerides || id:ebi-a-GCST90018975	IgA nephropathy || id:ebi-a-GCST90018866	ebi-a-GCST90018975	ebi-a-GCST90018866	477784	rs11030102	0.107768	0.0379982	0.0045662
19	Triglycerides || id:ebi-a-GCST90018975	IgA nephropathy || id:ebi-a-GCST90018866	ebi-a-GCST90018975	ebi-a-GCST90018866	477784	rs11057837	0.108138	0.037995	0.00442556
20	Triglycerides || id:ebi-a-GCST90018975	IgA nephropathy || id:ebi-a-GCST90018866	ebi-a-GCST90018975	ebi-a-GCST90018866	477784	rs11078597	0.10672	0.0379249	0.00489315
21	Triglycerides || id:ebi-a-GCST90018975	IgA nephropathy || id:ebi-a-GCST90018866	ebi-a-GCST90018975	ebi-a-GCST90018866	477784	rs1108627	0.106333	0.037931	0.00505796
22	Triglycerides || id:ebi-a-GCST90018975	IgA nephropathy || id:ebi-a-GCST90018866	ebi-a-GCST90018975	ebi-a-GCST90018866	477784	rs111703587	0.106689	0.0379406	0.00492327
23	Triglycerides || id:ebi-a-GCST90018975	IgA nephropathy || id:ebi-a-GCST90018866	ebi-a-GCST90018975	ebi-a-GCST90018866	477784	rs11228377	0.109186	0.0379269	0.0039911
24	Triglycerides || id:ebi-a-GCST90018975	IgA nephropathy || id:ebi-a-GCST90018866	ebi-a-GCST90018975	ebi-a-GCST90018866	477784	rs11231694	0.106735	0.0379205	0.0048821
25	Triglycerides || id:ebi-a-GCST90018975	IgA nephropathy || id:ebi-a-GCST90018866	ebi-a-GCST90018975	ebi-a-GCST90018866	477784	rs112424890	0.108026	0.0379971	0.00446904
26	Triglycerides || id:ebi-a-GCST90018975	IgA nephropathy || id:ebi-a-GCST90018866	ebi-a-GCST90018975	ebi-a-GCST90018866	477784	rs1128249	0.106652	0.0380822	0.00510121
27	Triglycerides || id:ebi-a-GCST90018975	IgA nephropathy || id:ebi-a-GCST90018866	ebi-a-GCST90018975	ebi-a-GCST90018866	477784	rs1133400	0.108625	0.0379669	0.00422235
28	Triglycerides || id:ebi-a-GCST90018975	IgA nephropathy || id:ebi-a-GCST90018866	ebi-a-GCST90018975	ebi-a-GCST90018866	477784	rs113366589	0.107317	0.0379783	0.00471731
29	Triglycerides || id:ebi-a-GCST90018975	IgA nephropathy || id:ebi-a-GCST90018866	ebi-a-GCST90018975	ebi-a-GCST90018866	477784	rs114052230	0.107806	0.0380086	0.00456321
30	Triglycerides || id:ebi-a-GCST90018975	IgA nephropathy || id:ebi-a-GCST90018866	ebi-a-GCST90018975	ebi-a-GCST90018866	477784	rs114165349	0.107725	0.0380512	0.00463938
31	Triglycerides || id:ebi-a-GCST90018975	IgA nephropathy || id:ebi-a-GCST90018866	ebi-a-GCST90018975	ebi-a-GCST90018866	477784	rs11588907	0.106475	0.0378643	0.00492297
32	Triglycerides || id:ebi-a-GCST90018975	IgA nephropathy || id:ebi-a-GCST90018866	ebi-a-GCST90018975	ebi-a-GCST90018866	477784	rs115912456	0.10715	0.0379673	0.00476996
33	Triglycerides || id:ebi-a-GCST90018975	IgA nephropathy || id:ebi-a-GCST90018866	ebi-a-GCST90018975	ebi-a-GCST90018866	477784	rs11600815	0.10731	0.0379884	0.00473085
34	Triglycerides || id:ebi-a-GCST90018975	IgA nephropathy || id:ebi-a-GCST90018866	ebi-a-GCST90018975	ebi-a-GCST90018866	477784	rs11654777	0.108114	0.0380183	0.00445882
35	Triglycerides || id:ebi-a-GCST90018975	IgA nephropathy || id:ebi-a-GCST90018866	ebi-a-GCST90018975	ebi-a-GCST90018866	477784	rs11664106	0.108479	0.0379876	0.00429492
36	Triglycerides || id:ebi-a-GCST90018975	IgA nephropathy || id:ebi-a-GCST90018866	ebi-a-GCST90018975	ebi-a-GCST90018866	477784	rs116843064	0.112656	0.0383867	0.00333801
37	Triglycerides || id:ebi-a-GCST90018975	IgA nephropathy || id:ebi-a-GCST90018866	ebi-a-GCST90018975	ebi-a-GCST90018866	477784	rs11759549	0.106241	0.0378775	0.00503372
38	Triglycerides || id:ebi-a-GCST90018975	IgA nephropathy || id:ebi-a-GCST90018866	ebi-a-GCST90018975	ebi-a-GCST90018866	477784	rs11770163	0.105814	0.037756	0.00506943
39	Triglycerides || id:ebi-a-GCST90018975	IgA nephropathy || id:ebi-a-GCST90018866	ebi-a-GCST90018975	ebi-a-GCST90018866	477784	rs11868959	0.108391	0.038008	0.00434723
40	Triglycerides || id:ebi-a-GCST90018975	IgA nephropathy || id:ebi-a-GCST90018866	ebi-a-GCST90018975	ebi-a-GCST90018866	477784	rs12138136	0.105074	0.037689	0.00530492
41	Triglycerides || id:ebi-a-GCST90018975	IgA nephropathy || id:ebi-a-GCST90018866	ebi-a-GCST90018975	ebi-a-GCST90018866	477784	rs12151142	0.106781	0.0379668	0.00491621
42	Triglycerides || id:ebi-a-GCST90018975	IgA nephropathy || id:ebi-a-GCST90018866	ebi-a-GCST90018975	ebi-a-GCST90018866	477784	rs12446515	0.108958	0.0380929	0.00423211
43	Triglycerides || id:ebi-a-GCST90018975	IgA nephropathy || id:ebi-a-GCST90018866	ebi-a-GCST90018975	ebi-a-GCST90018866	477784	rs12492351	0.108761	0.0379584	0.00416658
44	Triglycerides || id:ebi-a-GCST90018975	IgA nephropathy || id:ebi-a-GCST90018866	ebi-a-GCST90018975	ebi-a-GCST90018866	477784	rs12503461	0.107661	0.0379846	0.00459199
45	Triglycerides || id:ebi-a-GCST90018975	IgA nephropathy || id:ebi-a-GCST90018866	ebi-a-GCST90018975	ebi-a-GCST90018866	477784	rs12513202	0.109316	0.03788	0.00390367
46	Triglycerides || id:ebi-a-GCST90018975	IgA nephropathy || id:ebi-a-GCST90018866	ebi-a-GCST90018975	ebi-a-GCST90018866	477784	rs1260326	0.125886	0.0387616	0.00116345
47	Triglycerides || id:ebi-a-GCST90018975	IgA nephropathy || id:ebi-a-GCST90018866	ebi-a-GCST90018975	ebi-a-GCST90018866	477784	rs12878001	0.107476	0.0379879	0.00466614
48	Triglycerides || id:ebi-a-GCST90018975	IgA nephropathy || id:ebi-a-GCST90018866	ebi-a-GCST90018975	ebi-a-GCST90018866	477784	rs12928099	0.108238	0.0380633	0.00446032
49	Triglycerides || id:ebi-a-GCST90018975	IgA nephropathy || id:ebi-a-GCST90018866	ebi-a-GCST90018975	ebi-a-GCST90018866	477784	rs12928324	0.107875	0.0380001	0.00452816
50	Triglycerides || id:ebi-a-GCST90018975	IgA nephropathy || id:ebi-a-GCST90018866	ebi-a-GCST90018975	ebi-a-GCST90018866	477784	rs13066793	0.107747	0.0379927	0.00456841
51	Triglycerides || id:ebi-a-GCST90018975	IgA nephropathy || id:ebi-a-GCST90018866	ebi-a-GCST90018975	ebi-a-GCST90018866	477784	rs13108218	0.10981	0.0380487	0.00390141
52	Triglycerides || id:ebi-a-GCST90018975	IgA nephropathy || id:ebi-a-GCST90018866	ebi-a-GCST90018975	ebi-a-GCST90018866	477784	rs13280055	0.108654	0.0380469	0.004293
53	Triglycerides || id:ebi-a-GCST90018975	IgA nephropathy || id:ebi-a-GCST90018866	ebi-a-GCST90018975	ebi-a-GCST90018866	477784	rs1340819	0.108394	0.0379801	0.00431777
54	Triglycerides || id:ebi-a-GCST90018975	IgA nephropathy || id:ebi-a-GCST90018866	ebi-a-GCST90018975	ebi-a-GCST90018866	477784	rs138422027	0.109434	0.0378988	0.00388281
55	Triglycerides || id:ebi-a-GCST90018975	IgA nephropathy || id:ebi-a-GCST90018866	ebi-a-GCST90018975	ebi-a-GCST90018866	477784	rs139624990	0.109097	0.0379265	0.00402055
56	Triglycerides || id:ebi-a-GCST90018975	IgA nephropathy || id:ebi-a-GCST90018866	ebi-a-GCST90018975	ebi-a-GCST90018866	477784	rs139974673	0.111454	0.0381429	0.00347774
57	Triglycerides || id:ebi-a-GCST90018975	IgA nephropathy || id:ebi-a-GCST90018866	ebi-a-GCST90018975	ebi-a-GCST90018866	477784	rs141469619	0.104555	0.0384069	0.00648307
58	Triglycerides || id:ebi-a-GCST90018975	IgA nephropathy || id:ebi-a-GCST90018866	ebi-a-GCST90018975	ebi-a-GCST90018866	477784	rs143791312	0.105986	0.0379254	0.00519635
59	Triglycerides || id:ebi-a-GCST90018975	IgA nephropathy || id:ebi-a-GCST90018866	ebi-a-GCST90018975	ebi-a-GCST90018866	477784	rs144423449	0.108565	0.0379804	0.0042572
60	Triglycerides || id:ebi-a-GCST90018975	IgA nephropathy || id:ebi-a-GCST90018866	ebi-a-GCST90018975	ebi-a-GCST90018866	477784	rs144586415	0.107621	0.0379996	0.00462364
61	Triglycerides || id:ebi-a-GCST90018975	IgA nephropathy || id:ebi-a-GCST90018866	ebi-a-GCST90018975	ebi-a-GCST90018866	477784	rs149142833	0.10983	0.0378146	0.00367911
62	Triglycerides || id:ebi-a-GCST90018975	IgA nephropathy || id:ebi-a-GCST90018866	ebi-a-GCST90018975	ebi-a-GCST90018866	477784	rs150460588	0.109429	0.0377979	0.00379016
63	Triglycerides || id:ebi-a-GCST90018975	IgA nephropathy || id:ebi-a-GCST90018866	ebi-a-GCST90018975	ebi-a-GCST90018866	477784	rs1532085	0.10688	0.0381007	0.00502879
64	Triglycerides || id:ebi-a-GCST90018975	IgA nephropathy || id:ebi-a-GCST90018866	ebi-a-GCST90018975	ebi-a-GCST90018866	477784	rs1549293	0.107275	0.0379757	0.00473069
65	Triglycerides || id:ebi-a-GCST90018975	IgA nephropathy || id:ebi-a-GCST90018866	ebi-a-GCST90018975	ebi-a-GCST90018866	477784	rs1556494	0.108308	0.0379871	0.00435588
66	Triglycerides || id:ebi-a-GCST90018975	IgA nephropathy || id:ebi-a-GCST90018866	ebi-a-GCST90018975	ebi-a-GCST90018866	477784	rs1561748	0.108479	0.0383168	0.00463876
67	Triglycerides || id:ebi-a-GCST90018975	IgA nephropathy || id:ebi-a-GCST90018866	ebi-a-GCST90018975	ebi-a-GCST90018866	477784	rs1672981	0.106778	0.0379468	0.00489481
68	Triglycerides || id:ebi-a-GCST90018975	IgA nephropathy || id:ebi-a-GCST90018866	ebi-a-GCST90018975	ebi-a-GCST90018866	477784	rs17052061	0.105108	0.0379062	0.00555706
69	Triglycerides || id:ebi-a-GCST90018975	IgA nephropathy || id:ebi-a-GCST90018866	ebi-a-GCST90018975	ebi-a-GCST90018866	477784	rs17184382	0.106104	0.0379055	0.00512344
70	Triglycerides || id:ebi-a-GCST90018975	IgA nephropathy || id:ebi-a-GCST90018866	ebi-a-GCST90018975	ebi-a-GCST90018866	477784	rs17252123	0.10785	0.0379971	0.00453455
71	Triglycerides || id:ebi-a-GCST90018975	IgA nephropathy || id:ebi-a-GCST90018866	ebi-a-GCST90018975	ebi-a-GCST90018866	477784	rs17311740	0.107339	0.037973	0.00470263
72	Triglycerides || id:ebi-a-GCST90018975	IgA nephropathy || id:ebi-a-GCST90018866	ebi-a-GCST90018975	ebi-a-GCST90018866	477784	rs17326656	0.108086	0.037997	0.00444681
73	Triglycerides || id:ebi-a-GCST90018975	IgA nephropathy || id:ebi-a-GCST90018866	ebi-a-GCST90018975	ebi-a-GCST90018866	477784	rs174574	0.113712	0.0380432	0.00279879
74	Triglycerides || id:ebi-a-GCST90018975	IgA nephropathy || id:ebi-a-GCST90018866	ebi-a-GCST90018975	ebi-a-GCST90018866	477784	rs17496249	0.110321	0.0377736	0.00349389
75	Triglycerides || id:ebi-a-GCST90018975	IgA nephropathy || id:ebi-a-GCST90018866	ebi-a-GCST90018975	ebi-a-GCST90018866	477784	rs177430	0.107189	0.0379853	0.00477451
76	Triglycerides || id:ebi-a-GCST90018975	IgA nephropathy || id:ebi-a-GCST90018866	ebi-a-GCST90018975	ebi-a-GCST90018866	477784	rs181193678	0.108233	0.0379934	0.0043895
77	Triglycerides || id:ebi-a-GCST90018975	IgA nephropathy || id:ebi-a-GCST90018866	ebi-a-GCST90018975	ebi-a-GCST90018866	477784	rs1835346	0.107287	0.0379676	0.00471715
78	Triglycerides || id:ebi-a-GCST90018975	IgA nephropathy || id:ebi-a-GCST90018866	ebi-a-GCST90018975	ebi-a-GCST90018866	477784	rs1853413	0.10747	0.0379723	0.0046514
79	Triglycerides || id:ebi-a-GCST90018975	IgA nephropathy || id:ebi-a-GCST90018866	ebi-a-GCST90018975	ebi-a-GCST90018866	477784	rs186696265	0.108096	0.0380449	0.00449335
80	Triglycerides || id:ebi-a-GCST90018975	IgA nephropathy || id:ebi-a-GCST90018866	ebi-a-GCST90018975	ebi-a-GCST90018866	477784	rs188247550	0.108648	0.0380752	0.00432376
81	Triglycerides || id:ebi-a-GCST90018975	IgA nephropathy || id:ebi-a-GCST90018866	ebi-a-GCST90018975	ebi-a-GCST90018866	477784	rs1883025	0.107124	0.0379732	0.00478695
82	Triglycerides || id:ebi-a-GCST90018975	IgA nephropathy || id:ebi-a-GCST90018866	ebi-a-GCST90018975	ebi-a-GCST90018866	477784	rs1928496	0.10751	0.0379845	0.00464939
83	Triglycerides || id:ebi-a-GCST90018975	IgA nephropathy || id:ebi-a-GCST90018866	ebi-a-GCST90018975	ebi-a-GCST90018866	477784	rs202186505	0.107342	0.0379762	0.00470513
84	Triglycerides || id:ebi-a-GCST90018975	IgA nephropathy || id:ebi-a-GCST90018866	ebi-a-GCST90018975	ebi-a-GCST90018866	477784	rs2039098	0.106832	0.0379503	0.00487708
85	Triglycerides || id:ebi-a-GCST90018975	IgA nephropathy || id:ebi-a-GCST90018866	ebi-a-GCST90018975	ebi-a-GCST90018866	477784	rs2067819	0.104331	0.0376539	0.00559196
86	Triglycerides || id:ebi-a-GCST90018975	IgA nephropathy || id:ebi-a-GCST90018866	ebi-a-GCST90018975	ebi-a-GCST90018866	477784	rs2068888	0.109614	0.0380593	0.00397571
87	Triglycerides || id:ebi-a-GCST90018975	IgA nephropathy || id:ebi-a-GCST90018866	ebi-a-GCST90018975	ebi-a-GCST90018866	477784	rs2070895	0.108202	0.0381901	0.00460767
88	Triglycerides || id:ebi-a-GCST90018975	IgA nephropathy || id:ebi-a-GCST90018866	ebi-a-GCST90018975	ebi-a-GCST90018866	477784	rs2070971	0.107707	0.0379929	0.00458359
89	Triglycerides || id:ebi-a-GCST90018975	IgA nephropathy || id:ebi-a-GCST90018866	ebi-a-GCST90018975	ebi-a-GCST90018866	477784	rs2081194	0.10962	0.037957	0.00387709
90	Triglycerides || id:ebi-a-GCST90018975	IgA nephropathy || id:ebi-a-GCST90018866	ebi-a-GCST90018975	ebi-a-GCST90018866	477784	rs2122982	0.106882	0.0380141	0.00492906
91	Triglycerides || id:ebi-a-GCST90018975	IgA nephropathy || id:ebi-a-GCST90018866	ebi-a-GCST90018975	ebi-a-GCST90018866	477784	rs2130382	0.104931	0.0378563	0.00557416
92	Triglycerides || id:ebi-a-GCST90018975	IgA nephropathy || id:ebi-a-GCST90018866	ebi-a-GCST90018975	ebi-a-GCST90018866	477784	rs2160348	0.108817	0.0379532	0.00414213
93	Triglycerides || id:ebi-a-GCST90018975	IgA nephropathy || id:ebi-a-GCST90018866	ebi-a-GCST90018975	ebi-a-GCST90018866	477784	rs2209815	0.107951	0.0379936	0.00449327
94	Triglycerides || id:ebi-a-GCST90018975	IgA nephropathy || id:ebi-a-GCST90018866	ebi-a-GCST90018975	ebi-a-GCST90018866	477784	rs2267373	0.106631	0.0379824	0.00499468
95	Triglycerides || id:ebi-a-GCST90018975	IgA nephropathy || id:ebi-a-GCST90018866	ebi-a-GCST90018975	ebi-a-GCST90018866	477784	rs2281721	0.115573	0.0378608	0.00226879
96	Triglycerides || id:ebi-a-GCST90018975	IgA nephropathy || id:ebi-a-GCST90018866	ebi-a-GCST90018975	ebi-a-GCST90018866	477784	rs2302883	0.107872	0.037993	0.0045218
97	Triglycerides || id:ebi-a-GCST90018975	IgA nephropathy || id:ebi-a-GCST90018866	ebi-a-GCST90018975	ebi-a-GCST90018866	477784	rs2303566	0.107482	0.0380064	0.00468409
98	Triglycerides || id:ebi-a-GCST90018975	IgA nephropathy || id:ebi-a-GCST90018866	ebi-a-GCST90018975	ebi-a-GCST90018866	477784	rs2306363	0.109115	0.0379338	0.00402157
99	Triglycerides || id:ebi-a-GCST90018975	IgA nephropathy || id:ebi-a-GCST90018866	ebi-a-GCST90018975	ebi-a-GCST90018866	477784	rs2540945	0.109173	0.0379644	0.00403178
100	Triglycerides || id:ebi-a-GCST90018975	IgA nephropathy || id:ebi-a-GCST90018866	ebi-a-GCST90018975	ebi-a-GCST90018866	477784	rs2618567	0.109189	0.0378933	0.00395793
101	Triglycerides || id:ebi-a-GCST90018975	IgA nephropathy || id:ebi-a-GCST90018866	ebi-a-GCST90018975	ebi-a-GCST90018866	477784	rs2678379	0.11472	0.0380505	0.00257038
102	Triglycerides || id:ebi-a-GCST90018975	IgA nephropathy || id:ebi-a-GCST90018866	ebi-a-GCST90018975	ebi-a-GCST90018866	477784	rs2699805	0.106687	0.0379409	0.00492441
103	Triglycerides || id:ebi-a-GCST90018975	IgA nephropathy || id:ebi-a-GCST90018866	ebi-a-GCST90018975	ebi-a-GCST90018866	477784	rs2792751	0.107512	0.0380028	0.00466861
104	Triglycerides || id:ebi-a-GCST90018975	IgA nephropathy || id:ebi-a-GCST90018866	ebi-a-GCST90018975	ebi-a-GCST90018866	477784	rs2812208	0.108436	0.0379927	0.0043155
105	Triglycerides || id:ebi-a-GCST90018975	IgA nephropathy || id:ebi-a-GCST90018866	ebi-a-GCST90018975	ebi-a-GCST90018866	477784	rs2823291	0.106764	0.037914	0.00486337
106	Triglycerides || id:ebi-a-GCST90018975	IgA nephropathy || id:ebi-a-GCST90018866	ebi-a-GCST90018975	ebi-a-GCST90018866	477784	rs28359800	0.101708	0.037069	0.00607435
107	Triglycerides || id:ebi-a-GCST90018975	IgA nephropathy || id:ebi-a-GCST90018866	ebi-a-GCST90018975	ebi-a-GCST90018866	477784	rs28383314	0.094697	0.0365769	0.00962605
108	Triglycerides || id:ebi-a-GCST90018975	IgA nephropathy || id:ebi-a-GCST90018866	ebi-a-GCST90018975	ebi-a-GCST90018866	477784	rs28419182	0.107231	0.0379389	0.00470735
109	Triglycerides || id:ebi-a-GCST90018975	IgA nephropathy || id:ebi-a-GCST90018866	ebi-a-GCST90018975	ebi-a-GCST90018866	477784	rs28471687	0.1075	0.0379921	0.00466168
110	Triglycerides || id:ebi-a-GCST90018975	IgA nephropathy || id:ebi-a-GCST90018866	ebi-a-GCST90018975	ebi-a-GCST90018866	477784	rs28572074	0.109306	0.0377691	0.00380289
111	Triglycerides || id:ebi-a-GCST90018975	IgA nephropathy || id:ebi-a-GCST90018866	ebi-a-GCST90018975	ebi-a-GCST90018866	477784	rs28679685	0.108997	0.0380563	0.00418209
112	Triglycerides || id:ebi-a-GCST90018975	IgA nephropathy || id:ebi-a-GCST90018866	ebi-a-GCST90018975	ebi-a-GCST90018866	477784	rs2870237	0.109734	0.0378312	0.00372433
113	Triglycerides || id:ebi-a-GCST90018975	IgA nephropathy || id:ebi-a-GCST90018866	ebi-a-GCST90018975	ebi-a-GCST90018866	477784	rs28712486	0.110398	0.037876	0.00355997
114	Triglycerides || id:ebi-a-GCST90018975	IgA nephropathy || id:ebi-a-GCST90018866	ebi-a-GCST90018975	ebi-a-GCST90018866	477784	rs28752924	0.0939308	0.0360365	0.0091461
115	Triglycerides || id:ebi-a-GCST90018975	IgA nephropathy || id:ebi-a-GCST90018866	ebi-a-GCST90018975	ebi-a-GCST90018866	477784	rs2896906	0.106563	0.0379098	0.00493922
116	Triglycerides || id:ebi-a-GCST90018975	IgA nephropathy || id:ebi-a-GCST90018866	ebi-a-GCST90018975	ebi-a-GCST90018866	477784	rs2925979	0.111409	0.0378964	0.00328401
117	Triglycerides || id:ebi-a-GCST90018975	IgA nephropathy || id:ebi-a-GCST90018866	ebi-a-GCST90018975	ebi-a-GCST90018866	477784	rs293427	0.107779	0.0380009	0.00456499
118	Triglycerides || id:ebi-a-GCST90018975	IgA nephropathy || id:ebi-a-GCST90018866	ebi-a-GCST90018975	ebi-a-GCST90018866	477784	rs2939312	0.10547	0.0376449	0.00508328
119	Triglycerides || id:ebi-a-GCST90018975	IgA nephropathy || id:ebi-a-GCST90018866	ebi-a-GCST90018975	ebi-a-GCST90018866	477784	rs2943645	0.101571	0.0378682	0.00731366
120	Triglycerides || id:ebi-a-GCST90018975	IgA nephropathy || id:ebi-a-GCST90018866	ebi-a-GCST90018975	ebi-a-GCST90018866	477784	rs2954021	0.109946	0.038776	0.0045765
121	Triglycerides || id:ebi-a-GCST90018975	IgA nephropathy || id:ebi-a-GCST90018866	ebi-a-GCST90018975	ebi-a-GCST90018866	477784	rs2963469	0.107233	0.037956	0.00472516
122	Triglycerides || id:ebi-a-GCST90018975	IgA nephropathy || id:ebi-a-GCST90018866	ebi-a-GCST90018975	ebi-a-GCST90018866	477784	rs328	0.101777	0.0394547	0.00989198
123	Triglycerides || id:ebi-a-GCST90018975	IgA nephropathy || id:ebi-a-GCST90018866	ebi-a-GCST90018975	ebi-a-GCST90018866	477784	rs34390319	0.107938	0.0379977	0.00450212
124	Triglycerides || id:ebi-a-GCST90018975	IgA nephropathy || id:ebi-a-GCST90018866	ebi-a-GCST90018975	ebi-a-GCST90018866	477784	rs34682685	0.107075	0.0380027	0.00483909
125	Triglycerides || id:ebi-a-GCST90018975	IgA nephropathy || id:ebi-a-GCST90018866	ebi-a-GCST90018975	ebi-a-GCST90018866	477784	rs34690548	0.108688	0.0379711	0.00420464
126	Triglycerides || id:ebi-a-GCST90018975	IgA nephropathy || id:ebi-a-GCST90018866	ebi-a-GCST90018975	ebi-a-GCST90018866	477784	rs35225200	0.109407	0.0379411	0.00393151
127	Triglycerides || id:ebi-a-GCST90018975	IgA nephropathy || id:ebi-a-GCST90018866	ebi-a-GCST90018975	ebi-a-GCST90018866	477784	rs35482991	0.107712	0.0380136	0.00460399
128	Triglycerides || id:ebi-a-GCST90018975	IgA nephropathy || id:ebi-a-GCST90018866	ebi-a-GCST90018975	ebi-a-GCST90018866	477784	rs35859536	0.10813	0.0379894	0.00442267
129	Triglycerides || id:ebi-a-GCST90018975	IgA nephropathy || id:ebi-a-GCST90018866	ebi-a-GCST90018975	ebi-a-GCST90018866	477784	rs35932591	0.106499	0.0378265	0.00487094
130	Triglycerides || id:ebi-a-GCST90018975	IgA nephropathy || id:ebi-a-GCST90018866	ebi-a-GCST90018975	ebi-a-GCST90018866	477784	rs3735080	0.109375	0.0378946	0.0038981
131	Triglycerides || id:ebi-a-GCST90018975	IgA nephropathy || id:ebi-a-GCST90018866	ebi-a-GCST90018975	ebi-a-GCST90018866	477784	rs374796059	0.10968	0.0378829	0.00378882
132	Triglycerides || id:ebi-a-GCST90018975	IgA nephropathy || id:ebi-a-GCST90018866	ebi-a-GCST90018975	ebi-a-GCST90018866	477784	rs37507	0.108595	0.037965	0.00423112
133	Triglycerides || id:ebi-a-GCST90018975	IgA nephropathy || id:ebi-a-GCST90018866	ebi-a-GCST90018975	ebi-a-GCST90018866	477784	rs3775228	0.106117	0.0380837	0.00532946
134	Triglycerides || id:ebi-a-GCST90018975	IgA nephropathy || id:ebi-a-GCST90018866	ebi-a-GCST90018975	ebi-a-GCST90018866	477784	rs38205	0.10667	0.0378606	0.00484088
135	Triglycerides || id:ebi-a-GCST90018975	IgA nephropathy || id:ebi-a-GCST90018866	ebi-a-GCST90018975	ebi-a-GCST90018866	477784	rs3936510	0.106888	0.0381015	0.00502631
136	Triglycerides || id:ebi-a-GCST90018975	IgA nephropathy || id:ebi-a-GCST90018866	ebi-a-GCST90018975	ebi-a-GCST90018866	477784	rs4149056	0.106515	0.0379491	0.00500396
137	Triglycerides || id:ebi-a-GCST90018975	IgA nephropathy || id:ebi-a-GCST90018866	ebi-a-GCST90018975	ebi-a-GCST90018866	477784	rs4257266	0.108435	0.0379879	0.00431094
138	Triglycerides || id:ebi-a-GCST90018975	IgA nephropathy || id:ebi-a-GCST90018866	ebi-a-GCST90018975	ebi-a-GCST90018866	477784	rs4410790	0.107632	0.0379918	0.00461086
139	Triglycerides || id:ebi-a-GCST90018975	IgA nephropathy || id:ebi-a-GCST90018866	ebi-a-GCST90018975	ebi-a-GCST90018866	477784	rs4622313	0.106729	0.0379446	0.00491179
140	Triglycerides || id:ebi-a-GCST90018975	IgA nephropathy || id:ebi-a-GCST90018866	ebi-a-GCST90018975	ebi-a-GCST90018866	477784	rs4722551	0.108026	0.0380611	0.00453672
141	Triglycerides || id:ebi-a-GCST90018975	IgA nephropathy || id:ebi-a-GCST90018866	ebi-a-GCST90018975	ebi-a-GCST90018866	477784	rs4731702	0.108858	0.0380677	0.00424203
142	Triglycerides || id:ebi-a-GCST90018975	IgA nephropathy || id:ebi-a-GCST90018866	ebi-a-GCST90018975	ebi-a-GCST90018866	477784	rs4800395	0.108333	0.0379925	0.00435217
143	Triglycerides || id:ebi-a-GCST90018975	IgA nephropathy || id:ebi-a-GCST90018866	ebi-a-GCST90018975	ebi-a-GCST90018866	477784	rs4843756	0.108743	0.0379729	0.00418738
144	Triglycerides || id:ebi-a-GCST90018975	IgA nephropathy || id:ebi-a-GCST90018866	ebi-a-GCST90018975	ebi-a-GCST90018866	477784	rs492443	0.108779	0.0379775	0.00417919
145	Triglycerides || id:ebi-a-GCST90018975	IgA nephropathy || id:ebi-a-GCST90018866	ebi-a-GCST90018975	ebi-a-GCST90018866	477784	rs4945823	0.109885	0.0378381	0.00368331
146	Triglycerides || id:ebi-a-GCST90018975	IgA nephropathy || id:ebi-a-GCST90018866	ebi-a-GCST90018975	ebi-a-GCST90018866	477784	rs4947121	0.107599	0.037985	0.00461616
147	Triglycerides || id:ebi-a-GCST90018975	IgA nephropathy || id:ebi-a-GCST90018866	ebi-a-GCST90018975	ebi-a-GCST90018866	477784	rs4969179	0.111863	0.0375223	0.00287074
148	Triglycerides || id:ebi-a-GCST90018975	IgA nephropathy || id:ebi-a-GCST90018866	ebi-a-GCST90018975	ebi-a-GCST90018866	477784	rs4976033	0.108355	0.0379979	0.0043499
149	Triglycerides || id:ebi-a-GCST90018975	IgA nephropathy || id:ebi-a-GCST90018866	ebi-a-GCST90018975	ebi-a-GCST90018866	477784	rs5005705	0.10815	0.0380007	0.00442701
150	Triglycerides || id:ebi-a-GCST90018975	IgA nephropathy || id:ebi-a-GCST90018866	ebi-a-GCST90018975	ebi-a-GCST90018866	477784	rs5117	0.116106	0.0385171	0.00257479
151	Triglycerides || id:ebi-a-GCST90018975	IgA nephropathy || id:ebi-a-GCST90018866	ebi-a-GCST90018975	ebi-a-GCST90018866	477784	rs550057	0.106907	0.0379672	0.00486585
152	Triglycerides || id:ebi-a-GCST90018975	IgA nephropathy || id:ebi-a-GCST90018866	ebi-a-GCST90018975	ebi-a-GCST90018866	477784	rs553779	0.105581	0.0378648	0.00529748
153	Triglycerides || id:ebi-a-GCST90018975	IgA nephropathy || id:ebi-a-GCST90018866	ebi-a-GCST90018975	ebi-a-GCST90018866	477784	rs55747707	0.117027	0.0387378	0.00251947
154	Triglycerides || id:ebi-a-GCST90018975	IgA nephropathy || id:ebi-a-GCST90018866	ebi-a-GCST90018975	ebi-a-GCST90018866	477784	rs57994353	0.108204	0.0379936	0.0044002
155	Triglycerides || id:ebi-a-GCST90018975	IgA nephropathy || id:ebi-a-GCST90018866	ebi-a-GCST90018975	ebi-a-GCST90018866	477784	rs57996145	0.108067	0.0380236	0.00448159
156	Triglycerides || id:ebi-a-GCST90018975	IgA nephropathy || id:ebi-a-GCST90018866	ebi-a-GCST90018975	ebi-a-GCST90018866	477784	rs58542926	0.10733	0.0382479	0.00501352
157	Triglycerides || id:ebi-a-GCST90018975	IgA nephropathy || id:ebi-a-GCST90018866	ebi-a-GCST90018975	ebi-a-GCST90018866	477784	rs5870855	0.106941	0.0379854	0.00487278
158	Triglycerides || id:ebi-a-GCST90018975	IgA nephropathy || id:ebi-a-GCST90018866	ebi-a-GCST90018975	ebi-a-GCST90018866	477784	rs59096593	0.107888	0.0379973	0.00452039
159	Triglycerides || id:ebi-a-GCST90018975	IgA nephropathy || id:ebi-a-GCST90018866	ebi-a-GCST90018975	ebi-a-GCST90018866	477784	rs59104589	0.107686	0.0379831	0.00458118
160	Triglycerides || id:ebi-a-GCST90018975	IgA nephropathy || id:ebi-a-GCST90018866	ebi-a-GCST90018975	ebi-a-GCST90018866	477784	rs5965373	0.107682	0.0379999	0.00460058
161	Triglycerides || id:ebi-a-GCST90018975	IgA nephropathy || id:ebi-a-GCST90018866	ebi-a-GCST90018975	ebi-a-GCST90018866	477784	rs6066138	0.108056	0.0380118	0.00447355
162	Triglycerides || id:ebi-a-GCST90018975	IgA nephropathy || id:ebi-a-GCST90018866	ebi-a-GCST90018975	ebi-a-GCST90018866	477784	rs6073958	0.107726	0.0381888	0.00478942
163	Triglycerides || id:ebi-a-GCST90018975	IgA nephropathy || id:ebi-a-GCST90018866	ebi-a-GCST90018975	ebi-a-GCST90018866	477784	rs6093446	0.106954	0.0379094	0.00478293
164	Triglycerides || id:ebi-a-GCST90018975	IgA nephropathy || id:ebi-a-GCST90018866	ebi-a-GCST90018975	ebi-a-GCST90018866	477784	rs61778883	0.109168	0.0378981	0.00396963
165	Triglycerides || id:ebi-a-GCST90018975	IgA nephropathy || id:ebi-a-GCST90018866	ebi-a-GCST90018975	ebi-a-GCST90018866	477784	rs61993685	0.108145	0.0379939	0.00442205
166	Triglycerides || id:ebi-a-GCST90018975	IgA nephropathy || id:ebi-a-GCST90018866	ebi-a-GCST90018975	ebi-a-GCST90018866	477784	rs62117489	0.107253	0.0380126	0.00477996
167	Triglycerides || id:ebi-a-GCST90018975	IgA nephropathy || id:ebi-a-GCST90018866	ebi-a-GCST90018975	ebi-a-GCST90018866	477784	rs62466875	0.106862	0.0379353	0.00484804
168	Triglycerides || id:ebi-a-GCST90018975	IgA nephropathy || id:ebi-a-GCST90018866	ebi-a-GCST90018975	ebi-a-GCST90018866	477784	rs62521590	0.107512	0.0380579	0.00472856
169	Triglycerides || id:ebi-a-GCST90018975	IgA nephropathy || id:ebi-a-GCST90018866	ebi-a-GCST90018975	ebi-a-GCST90018866	477784	rs632057	0.109035	0.0380429	0.00415569
170	Triglycerides || id:ebi-a-GCST90018975	IgA nephropathy || id:ebi-a-GCST90018866	ebi-a-GCST90018975	ebi-a-GCST90018866	477784	rs6432622	0.105509	0.0376302	0.00504987
171	Triglycerides || id:ebi-a-GCST90018975	IgA nephropathy || id:ebi-a-GCST90018866	ebi-a-GCST90018975	ebi-a-GCST90018866	477784	rs6490029	0.11003	0.0376668	0.00348747
172	Triglycerides || id:ebi-a-GCST90018975	IgA nephropathy || id:ebi-a-GCST90018866	ebi-a-GCST90018975	ebi-a-GCST90018866	477784	rs6492721	0.108173	0.0379971	0.00441491
173	Triglycerides || id:ebi-a-GCST90018975	IgA nephropathy || id:ebi-a-GCST90018866	ebi-a-GCST90018975	ebi-a-GCST90018866	477784	rs6542680	0.10819	0.0379872	0.00439851
174	Triglycerides || id:ebi-a-GCST90018975	IgA nephropathy || id:ebi-a-GCST90018866	ebi-a-GCST90018975	ebi-a-GCST90018866	477784	rs6606694	0.107006	0.0379084	0.00476142
175	Triglycerides || id:ebi-a-GCST90018975	IgA nephropathy || id:ebi-a-GCST90018866	ebi-a-GCST90018975	ebi-a-GCST90018866	477784	rs664732	0.107828	0.0379934	0.0045388
176	Triglycerides || id:ebi-a-GCST90018975	IgA nephropathy || id:ebi-a-GCST90018866	ebi-a-GCST90018975	ebi-a-GCST90018866	477784	rs6658257	0.109247	0.0379746	0.0040166
177	Triglycerides || id:ebi-a-GCST90018975	IgA nephropathy || id:ebi-a-GCST90018866	ebi-a-GCST90018975	ebi-a-GCST90018866	477784	rs6730325	0.108821	0.0379597	0.00414724
178	Triglycerides || id:ebi-a-GCST90018975	IgA nephropathy || id:ebi-a-GCST90018866	ebi-a-GCST90018975	ebi-a-GCST90018866	477784	rs6792725	0.108298	0.0379935	0.00436591
179	Triglycerides || id:ebi-a-GCST90018975	IgA nephropathy || id:ebi-a-GCST90018866	ebi-a-GCST90018975	ebi-a-GCST90018866	477784	rs6822892	0.108463	0.0379869	0.00429988
180	Triglycerides || id:ebi-a-GCST90018975	IgA nephropathy || id:ebi-a-GCST90018866	ebi-a-GCST90018975	ebi-a-GCST90018866	477784	rs684773	0.10897	0.0380132	0.00414863
181	Triglycerides || id:ebi-a-GCST90018975	IgA nephropathy || id:ebi-a-GCST90018866	ebi-a-GCST90018975	ebi-a-GCST90018866	477784	rs6882076	0.106307	0.0380804	0.0052442
182	Triglycerides || id:ebi-a-GCST90018975	IgA nephropathy || id:ebi-a-GCST90018866	ebi-a-GCST90018975	ebi-a-GCST90018866	477784	rs6913325	0.108798	0.0379494	0.00414479
183	Triglycerides || id:ebi-a-GCST90018975	IgA nephropathy || id:ebi-a-GCST90018866	ebi-a-GCST90018975	ebi-a-GCST90018866	477784	rs6923071	0.111636	0.0375583	0.00295534
184	Triglycerides || id:ebi-a-GCST90018975	IgA nephropathy || id:ebi-a-GCST90018866	ebi-a-GCST90018975	ebi-a-GCST90018866	477784	rs6938091	0.109022	0.0379293	0.00404877
185	Triglycerides || id:ebi-a-GCST90018975	IgA nephropathy || id:ebi-a-GCST90018866	ebi-a-GCST90018975	ebi-a-GCST90018866	477784	rs6977665	0.106916	0.0379449	0.00483738
186	Triglycerides || id:ebi-a-GCST90018975	IgA nephropathy || id:ebi-a-GCST90018866	ebi-a-GCST90018975	ebi-a-GCST90018866	477784	rs7017739	0.107958	0.0379982	0.00449531
187	Triglycerides || id:ebi-a-GCST90018975	IgA nephropathy || id:ebi-a-GCST90018866	ebi-a-GCST90018975	ebi-a-GCST90018866	477784	rs7076938	0.109908	0.0378632	0.00369892
188	Triglycerides || id:ebi-a-GCST90018975	IgA nephropathy || id:ebi-a-GCST90018866	ebi-a-GCST90018975	ebi-a-GCST90018866	477784	rs707931	0.105155	0.037584	0.00514407
189	Triglycerides || id:ebi-a-GCST90018975	IgA nephropathy || id:ebi-a-GCST90018866	ebi-a-GCST90018975	ebi-a-GCST90018866	477784	rs7140110	0.107868	0.0380329	0.00456566
190	Triglycerides || id:ebi-a-GCST90018975	IgA nephropathy || id:ebi-a-GCST90018866	ebi-a-GCST90018975	ebi-a-GCST90018866	477784	rs71603401	0.106778	0.0379621	0.00491205
191	Triglycerides || id:ebi-a-GCST90018975	IgA nephropathy || id:ebi-a-GCST90018866	ebi-a-GCST90018975	ebi-a-GCST90018866	477784	rs7225606	0.10663	0.0379284	0.00493354
192	Triglycerides || id:ebi-a-GCST90018975	IgA nephropathy || id:ebi-a-GCST90018866	ebi-a-GCST90018975	ebi-a-GCST90018866	477784	rs7250869	0.107279	0.0379953	0.00475044
193	Triglycerides || id:ebi-a-GCST90018975	IgA nephropathy || id:ebi-a-GCST90018866	ebi-a-GCST90018975	ebi-a-GCST90018866	477784	rs72663520	0.106824	0.0379855	0.00491998
194	Triglycerides || id:ebi-a-GCST90018975	IgA nephropathy || id:ebi-a-GCST90018866	ebi-a-GCST90018975	ebi-a-GCST90018866	477784	rs72691637	0.109716	0.0377747	0.0036787
195	Triglycerides || id:ebi-a-GCST90018975	IgA nephropathy || id:ebi-a-GCST90018866	ebi-a-GCST90018975	ebi-a-GCST90018866	477784	rs72801474	0.107572	0.0380082	0.00465149
196	Triglycerides || id:ebi-a-GCST90018975	IgA nephropathy || id:ebi-a-GCST90018866	ebi-a-GCST90018975	ebi-a-GCST90018866	477784	rs72815843	0.109147	0.0379426	0.00401927
197	Triglycerides || id:ebi-a-GCST90018975	IgA nephropathy || id:ebi-a-GCST90018866	ebi-a-GCST90018975	ebi-a-GCST90018866	477784	rs72836561	0.110263	0.0382318	0.00392585
198	Triglycerides || id:ebi-a-GCST90018975	IgA nephropathy || id:ebi-a-GCST90018866	ebi-a-GCST90018975	ebi-a-GCST90018866	477784	rs7284966	0.109354	0.0379177	0.00392678
199	Triglycerides || id:ebi-a-GCST90018975	IgA nephropathy || id:ebi-a-GCST90018866	ebi-a-GCST90018975	ebi-a-GCST90018866	477784	rs72959041	0.107706	0.0380487	0.00464388
200	Triglycerides || id:ebi-a-GCST90018975	IgA nephropathy || id:ebi-a-GCST90018866	ebi-a-GCST90018975	ebi-a-GCST90018866	477784	rs729761	0.108116	0.0380083	0.00444782
201	Triglycerides || id:ebi-a-GCST90018975	IgA nephropathy || id:ebi-a-GCST90018866	ebi-a-GCST90018975	ebi-a-GCST90018866	477784	rs7298844	0.107255	0.0379589	0.00471988
202	Triglycerides || id:ebi-a-GCST90018975	IgA nephropathy || id:ebi-a-GCST90018866	ebi-a-GCST90018975	ebi-a-GCST90018866	477784	rs73224072	0.108525	0.0379828	0.00427394
203	Triglycerides || id:ebi-a-GCST90018975	IgA nephropathy || id:ebi-a-GCST90018866	ebi-a-GCST90018975	ebi-a-GCST90018866	477784	rs73990245	0.107601	0.037987	0.00461746
204	Triglycerides || id:ebi-a-GCST90018975	IgA nephropathy || id:ebi-a-GCST90018866	ebi-a-GCST90018975	ebi-a-GCST90018866	477784	rs742036	0.107804	0.0379952	0.0045497
205	Triglycerides || id:ebi-a-GCST90018975	IgA nephropathy || id:ebi-a-GCST90018866	ebi-a-GCST90018975	ebi-a-GCST90018866	477784	rs75398587	0.107033	0.0379536	0.00480102
206	Triglycerides || id:ebi-a-GCST90018975	IgA nephropathy || id:ebi-a-GCST90018866	ebi-a-GCST90018975	ebi-a-GCST90018866	477784	rs754600	0.107989	0.0379923	0.00447757
207	Triglycerides || id:ebi-a-GCST90018975	IgA nephropathy || id:ebi-a-GCST90018866	ebi-a-GCST90018975	ebi-a-GCST90018866	477784	rs7571753	0.107782	0.0379912	0.00455355
208	Triglycerides || id:ebi-a-GCST90018975	IgA nephropathy || id:ebi-a-GCST90018866	ebi-a-GCST90018975	ebi-a-GCST90018866	477784	rs759404	0.10761	0.0379792	0.00460577
209	Triglycerides || id:ebi-a-GCST90018975	IgA nephropathy || id:ebi-a-GCST90018866	ebi-a-GCST90018975	ebi-a-GCST90018866	477784	rs76308736	0.109149	0.0379638	0.00403926
210	Triglycerides || id:ebi-a-GCST90018975	IgA nephropathy || id:ebi-a-GCST90018866	ebi-a-GCST90018975	ebi-a-GCST90018866	477784	rs7631606	0.1085	0.0379843	0.00428413
211	Triglycerides || id:ebi-a-GCST90018975	IgA nephropathy || id:ebi-a-GCST90018866	ebi-a-GCST90018975	ebi-a-GCST90018866	477784	rs76669111	0.108174	0.0380084	0.00442636
212	Triglycerides || id:ebi-a-GCST90018975	IgA nephropathy || id:ebi-a-GCST90018866	ebi-a-GCST90018975	ebi-a-GCST90018866	477784	rs76895963	0.1078	0.0380397	0.00459857
213	Triglycerides || id:ebi-a-GCST90018975	IgA nephropathy || id:ebi-a-GCST90018866	ebi-a-GCST90018975	ebi-a-GCST90018866	477784	rs76957426	0.108064	0.0379931	0.00445083
214	Triglycerides || id:ebi-a-GCST90018975	IgA nephropathy || id:ebi-a-GCST90018866	ebi-a-GCST90018975	ebi-a-GCST90018866	477784	rs77009508	0.108645	0.0380332	0.00428235
215	Triglycerides || id:ebi-a-GCST90018975	IgA nephropathy || id:ebi-a-GCST90018866	ebi-a-GCST90018975	ebi-a-GCST90018866	477784	rs77342729	0.108497	0.037984	0.00428498
216	Triglycerides || id:ebi-a-GCST90018975	IgA nephropathy || id:ebi-a-GCST90018866	ebi-a-GCST90018975	ebi-a-GCST90018866	477784	rs7861679	0.108849	0.0379383	0.00411619
217	Triglycerides || id:ebi-a-GCST90018975	IgA nephropathy || id:ebi-a-GCST90018866	ebi-a-GCST90018975	ebi-a-GCST90018866	477784	rs7898735	0.108282	0.0379847	0.00436275
218	Triglycerides || id:ebi-a-GCST90018975	IgA nephropathy || id:ebi-a-GCST90018866	ebi-a-GCST90018975	ebi-a-GCST90018866	477784	rs79192570	0.107442	0.0380104	0.00470385
219	Triglycerides || id:ebi-a-GCST90018975	IgA nephropathy || id:ebi-a-GCST90018866	ebi-a-GCST90018975	ebi-a-GCST90018866	477784	rs7924036	0.10649	0.0380641	0.00514773
220	Triglycerides || id:ebi-a-GCST90018975	IgA nephropathy || id:ebi-a-GCST90018866	ebi-a-GCST90018975	ebi-a-GCST90018866	477784	rs7947951	0.10712	0.0379838	0.00480024
221	Triglycerides || id:ebi-a-GCST90018975	IgA nephropathy || id:ebi-a-GCST90018866	ebi-a-GCST90018975	ebi-a-GCST90018866	477784	rs79719909	0.108344	0.0380234	0.00437992
222	Triglycerides || id:ebi-a-GCST90018975	IgA nephropathy || id:ebi-a-GCST90018866	ebi-a-GCST90018975	ebi-a-GCST90018866	477784	rs80137470	0.108003	0.0379886	0.00446851
223	Triglycerides || id:ebi-a-GCST90018975	IgA nephropathy || id:ebi-a-GCST90018866	ebi-a-GCST90018975	ebi-a-GCST90018866	477784	rs8025505	0.10662	0.0379389	0.00494965
224	Triglycerides || id:ebi-a-GCST90018975	IgA nephropathy || id:ebi-a-GCST90018866	ebi-a-GCST90018975	ebi-a-GCST90018866	477784	rs8049676	0.110941	0.0376506	0.00321288
225	Triglycerides || id:ebi-a-GCST90018975	IgA nephropathy || id:ebi-a-GCST90018866	ebi-a-GCST90018975	ebi-a-GCST90018866	477784	rs8088001	0.107197	0.0379748	0.00476002
226	Triglycerides || id:ebi-a-GCST90018975	IgA nephropathy || id:ebi-a-GCST90018866	ebi-a-GCST90018975	ebi-a-GCST90018866	477784	rs8126001	0.10923	0.0379411	0.0039902
227	Triglycerides || id:ebi-a-GCST90018975	IgA nephropathy || id:ebi-a-GCST90018866	ebi-a-GCST90018975	ebi-a-GCST90018866	477784	rs852392	0.105959	0.037743	0.00499467
228	Triglycerides || id:ebi-a-GCST90018975	IgA nephropathy || id:ebi-a-GCST90018866	ebi-a-GCST90018975	ebi-a-GCST90018866	477784	rs863750	0.106912	0.0380185	0.00492172
229	Triglycerides || id:ebi-a-GCST90018975	IgA nephropathy || id:ebi-a-GCST90018866	ebi-a-GCST90018975	ebi-a-GCST90018866	477784	rs870526	0.109227	0.0379546	0.00400415
230	Triglycerides || id:ebi-a-GCST90018975	IgA nephropathy || id:ebi-a-GCST90018866	ebi-a-GCST90018975	ebi-a-GCST90018866	477784	rs917196	0.107798	0.0379884	0.00454481
231	Triglycerides || id:ebi-a-GCST90018975	IgA nephropathy || id:ebi-a-GCST90018866	ebi-a-GCST90018975	ebi-a-GCST90018866	477784	rs9264277	0.10767	0.0379934	0.0045983
232	Triglycerides || id:ebi-a-GCST90018975	IgA nephropathy || id:ebi-a-GCST90018866	ebi-a-GCST90018975	ebi-a-GCST90018866	477784	rs9297994	0.108241	0.0380295	0.0044238
233	Triglycerides || id:ebi-a-GCST90018975	IgA nephropathy || id:ebi-a-GCST90018866	ebi-a-GCST90018975	ebi-a-GCST90018866	477784	rs940904	0.108312	0.0379919	0.00435911
234	Triglycerides || id:ebi-a-GCST90018975	IgA nephropathy || id:ebi-a-GCST90018866	ebi-a-GCST90018975	ebi-a-GCST90018866	477784	rs9425589	0.108459	0.0379796	0.00429414
235	Triglycerides || id:ebi-a-GCST90018975	IgA nephropathy || id:ebi-a-GCST90018866	ebi-a-GCST90018975	ebi-a-GCST90018866	477784	rs943265	0.108307	0.0379889	0.00435787
236	Triglycerides || id:ebi-a-GCST90018975	IgA nephropathy || id:ebi-a-GCST90018866	ebi-a-GCST90018975	ebi-a-GCST90018866	477784	rs964184	0.109041	0.0408667	0.00762586
237	Triglycerides || id:ebi-a-GCST90018975	IgA nephropathy || id:ebi-a-GCST90018866	ebi-a-GCST90018975	ebi-a-GCST90018866	477784	rs9831084	0.107823	0.0379932	0.00454024
238	Triglycerides || id:ebi-a-GCST90018975	IgA nephropathy || id:ebi-a-GCST90018866	ebi-a-GCST90018975	ebi-a-GCST90018866	477784	rs9844972	0.108703	0.0380164	0.00424477
239	Triglycerides || id:ebi-a-GCST90018975	IgA nephropathy || id:ebi-a-GCST90018866	ebi-a-GCST90018975	ebi-a-GCST90018866	477784	rs988260	0.105671	0.0376093	0.0049587
240	Triglycerides || id:ebi-a-GCST90018975	IgA nephropathy || id:ebi-a-GCST90018866	ebi-a-GCST90018975	ebi-a-GCST90018866	477784	rs9892862	0.107774	0.0379859	0.00455086
241	Triglycerides || id:ebi-a-GCST90018975	IgA nephropathy || id:ebi-a-GCST90018866	ebi-a-GCST90018975	ebi-a-GCST90018866	477784	rs998584	0.10119	0.0377872	0.00740871
242	Triglycerides || id:ebi-a-GCST90018975	IgA nephropathy || id:ebi-a-GCST90018866	ebi-a-GCST90018975	ebi-a-GCST90018866	477784	All	0.107996	0.0378976	0.00437637
Transferrin Saturation
	exposure	outcome	id.exposure	id.outcome	samplesize	SNP	b	se	p
1	Transferrin Saturation || id:ieu-a-1051	IgA nephropathy || id:ebi-a-GCST90018866	ieu-a-1051	ebi-a-GCST90018866	477784	rs1800562	0.1036	0.074165	0.162448
2	Transferrin Saturation || id:ieu-a-1051	IgA nephropathy || id:ebi-a-GCST90018866	ieu-a-1051	ebi-a-GCST90018866	477784	rs8177272	0.0794734	0.0319584	0.0128907
3	Transferrin Saturation || id:ieu-a-1051	IgA nephropathy || id:ebi-a-GCST90018866	ieu-a-1051	ebi-a-GCST90018866	477784	rs855791	0.097701	0.0469236	0.0373306
4	Transferrin Saturation || id:ieu-a-1051	IgA nephropathy || id:ebi-a-GCST90018866	ieu-a-1051	ebi-a-GCST90018866	477784	All	0.0900584	0.0309894	0.00365957

## Sheet: Physical measurement
Influence of Physical measurement factors on IgAN
Waist circumference
	exposure	outcome	id.exposure	id.outcome	samplesize	SNP	b	se	p
1	Waist circumference || id:ukb-b-9405	IgA nephropathy || id:ebi-a-GCST90018866	ukb-b-9405	ebi-a-GCST90018866	477784	rs1013402	0.224587	0.046933	1.70763e-06
2	Waist circumference || id:ukb-b-9405	IgA nephropathy || id:ebi-a-GCST90018866	ukb-b-9405	ebi-a-GCST90018866	477784	rs10150482	0.234144	0.0465402	4.87888e-07
3	Waist circumference || id:ukb-b-9405	IgA nephropathy || id:ebi-a-GCST90018866	ukb-b-9405	ebi-a-GCST90018866	477784	rs10184230	0.227685	0.0467898	1.1381e-06
4	Waist circumference || id:ukb-b-9405	IgA nephropathy || id:ebi-a-GCST90018866	ukb-b-9405	ebi-a-GCST90018866	477784	rs10185199	0.226334	0.0467869	1.31448e-06
5	Waist circumference || id:ukb-b-9405	IgA nephropathy || id:ebi-a-GCST90018866	ukb-b-9405	ebi-a-GCST90018866	477784	rs1019240	0.227939	0.0467839	1.10381e-06
6	Waist circumference || id:ukb-b-9405	IgA nephropathy || id:ebi-a-GCST90018866	ukb-b-9405	ebi-a-GCST90018866	477784	rs10236214	0.22827	0.0467905	1.06864e-06
7	Waist circumference || id:ukb-b-9405	IgA nephropathy || id:ebi-a-GCST90018866	ukb-b-9405	ebi-a-GCST90018866	477784	rs10248298	0.224591	0.0467556	1.55912e-06
8	Waist circumference || id:ukb-b-9405	IgA nephropathy || id:ebi-a-GCST90018866	ukb-b-9405	ebi-a-GCST90018866	477784	rs1025065	0.223244	0.0465382	1.61051e-06
9	Waist circumference || id:ukb-b-9405	IgA nephropathy || id:ebi-a-GCST90018866	ukb-b-9405	ebi-a-GCST90018866	477784	rs10257197	0.222745	0.0465431	1.7033e-06
10	Waist circumference || id:ukb-b-9405	IgA nephropathy || id:ebi-a-GCST90018866	ukb-b-9405	ebi-a-GCST90018866	477784	rs10269774	0.225891	0.0467883	1.37948e-06
11	Waist circumference || id:ukb-b-9405	IgA nephropathy || id:ebi-a-GCST90018866	ukb-b-9405	ebi-a-GCST90018866	477784	rs1037702	0.227484	0.0467791	1.15648e-06
12	Waist circumference || id:ukb-b-9405	IgA nephropathy || id:ebi-a-GCST90018866	ukb-b-9405	ebi-a-GCST90018866	477784	rs10423928	0.228134	0.0469044	1.15151e-06
13	Waist circumference || id:ukb-b-9405	IgA nephropathy || id:ebi-a-GCST90018866	ukb-b-9405	ebi-a-GCST90018866	477784	rs10471636	0.225416	0.0467534	1.42577e-06
14	Waist circumference || id:ukb-b-9405	IgA nephropathy || id:ebi-a-GCST90018866	ukb-b-9405	ebi-a-GCST90018866	477784	rs10490869	0.225959	0.0468101	1.38497e-06
15	Waist circumference || id:ukb-b-9405	IgA nephropathy || id:ebi-a-GCST90018866	ukb-b-9405	ebi-a-GCST90018866	477784	rs10499014	0.225767	0.0467898	1.39915e-06
16	Waist circumference || id:ukb-b-9405	IgA nephropathy || id:ebi-a-GCST90018866	ukb-b-9405	ebi-a-GCST90018866	477784	rs10505836	0.226321	0.0467912	1.31926e-06
17	Waist circumference || id:ukb-b-9405	IgA nephropathy || id:ebi-a-GCST90018866	ukb-b-9405	ebi-a-GCST90018866	477784	rs1051613	0.227826	0.0467667	1.10732e-06
18	Waist circumference || id:ukb-b-9405	IgA nephropathy || id:ebi-a-GCST90018866	ukb-b-9405	ebi-a-GCST90018866	477784	rs1056441	0.222886	0.0465956	1.72342e-06
19	Waist circumference || id:ukb-b-9405	IgA nephropathy || id:ebi-a-GCST90018866	ukb-b-9405	ebi-a-GCST90018866	477784	rs10732335	0.223876	0.0467549	1.68209e-06
20	Waist circumference || id:ukb-b-9405	IgA nephropathy || id:ebi-a-GCST90018866	ukb-b-9405	ebi-a-GCST90018866	477784	rs10757898	0.227412	0.0467807	1.16655e-06
21	Waist circumference || id:ukb-b-9405	IgA nephropathy || id:ebi-a-GCST90018866	ukb-b-9405	ebi-a-GCST90018866	477784	rs1078455	0.227458	0.0467831	1.16218e-06
22	Waist circumference || id:ukb-b-9405	IgA nephropathy || id:ebi-a-GCST90018866	ukb-b-9405	ebi-a-GCST90018866	477784	rs10787738	0.227061	0.0468161	1.23421e-06
23	Waist circumference || id:ukb-b-9405	IgA nephropathy || id:ebi-a-GCST90018866	ukb-b-9405	ebi-a-GCST90018866	477784	rs10795418	0.224487	0.0467336	1.55874e-06
24	Waist circumference || id:ukb-b-9405	IgA nephropathy || id:ebi-a-GCST90018866	ukb-b-9405	ebi-a-GCST90018866	477784	rs10803762	0.224551	0.0467209	1.53808e-06
25	Waist circumference || id:ukb-b-9405	IgA nephropathy || id:ebi-a-GCST90018866	ukb-b-9405	ebi-a-GCST90018866	477784	rs10824211	0.226039	0.046784	1.35475e-06
26	Waist circumference || id:ukb-b-9405	IgA nephropathy || id:ebi-a-GCST90018866	ukb-b-9405	ebi-a-GCST90018866	477784	rs10827380	0.227219	0.0467931	1.19893e-06
27	Waist circumference || id:ukb-b-9405	IgA nephropathy || id:ebi-a-GCST90018866	ukb-b-9405	ebi-a-GCST90018866	477784	rs10835676	0.223976	0.046657	1.58279e-06
28	Waist circumference || id:ukb-b-9405	IgA nephropathy || id:ebi-a-GCST90018866	ukb-b-9405	ebi-a-GCST90018866	477784	rs10938398	0.227593	0.0469236	1.23288e-06
29	Waist circumference || id:ukb-b-9405	IgA nephropathy || id:ebi-a-GCST90018866	ukb-b-9405	ebi-a-GCST90018866	477784	rs10947793	0.222902	0.0466105	1.73359e-06
30	Waist circumference || id:ukb-b-9405	IgA nephropathy || id:ebi-a-GCST90018866	ukb-b-9405	ebi-a-GCST90018866	477784	rs10957087	0.22874	0.0467182	9.77216e-07
31	Waist circumference || id:ukb-b-9405	IgA nephropathy || id:ebi-a-GCST90018866	ukb-b-9405	ebi-a-GCST90018866	477784	rs10992854	0.226822	0.0467942	1.25206e-06
32	Waist circumference || id:ukb-b-9405	IgA nephropathy || id:ebi-a-GCST90018866	ukb-b-9405	ebi-a-GCST90018866	477784	rs11012732	0.22168	0.0467172	2.08361e-06
33	Waist circumference || id:ukb-b-9405	IgA nephropathy || id:ebi-a-GCST90018866	ukb-b-9405	ebi-a-GCST90018866	477784	rs11058233	0.230933	0.0466388	7.36402e-07
34	Waist circumference || id:ukb-b-9405	IgA nephropathy || id:ebi-a-GCST90018866	ukb-b-9405	ebi-a-GCST90018866	477784	rs1108548	0.227134	0.0467951	1.21111e-06
35	Waist circumference || id:ukb-b-9405	IgA nephropathy || id:ebi-a-GCST90018866	ukb-b-9405	ebi-a-GCST90018866	477784	rs11099020	0.229595	0.0466562	8.61099e-07
36	Waist circumference || id:ukb-b-9405	IgA nephropathy || id:ebi-a-GCST90018866	ukb-b-9405	ebi-a-GCST90018866	477784	rs1111817	0.227177	0.0467878	1.20093e-06
37	Waist circumference || id:ukb-b-9405	IgA nephropathy || id:ebi-a-GCST90018866	ukb-b-9405	ebi-a-GCST90018866	477784	rs111258054	0.226487	0.0468074	1.30692e-06
38	Waist circumference || id:ukb-b-9405	IgA nephropathy || id:ebi-a-GCST90018866	ukb-b-9405	ebi-a-GCST90018866	477784	rs11150745	0.229674	0.0467593	9.02237e-07
39	Waist circumference || id:ukb-b-9405	IgA nephropathy || id:ebi-a-GCST90018866	ukb-b-9405	ebi-a-GCST90018866	477784	rs11160600	0.226165	0.0467877	1.33915e-06
40	Waist circumference || id:ukb-b-9405	IgA nephropathy || id:ebi-a-GCST90018866	ukb-b-9405	ebi-a-GCST90018866	477784	rs11162968	0.227718	0.0467871	1.13245e-06
41	Waist circumference || id:ukb-b-9405	IgA nephropathy || id:ebi-a-GCST90018866	ukb-b-9405	ebi-a-GCST90018866	477784	rs11165493	0.226321	0.0467885	1.3174e-06
42	Waist circumference || id:ukb-b-9405	IgA nephropathy || id:ebi-a-GCST90018866	ukb-b-9405	ebi-a-GCST90018866	477784	rs1117619	0.227119	0.0467918	1.21112e-06
43	Waist circumference || id:ukb-b-9405	IgA nephropathy || id:ebi-a-GCST90018866	ukb-b-9405	ebi-a-GCST90018866	477784	rs11196657	0.22744	0.0467866	1.16659e-06
44	Waist circumference || id:ukb-b-9405	IgA nephropathy || id:ebi-a-GCST90018866	ukb-b-9405	ebi-a-GCST90018866	477784	rs11215381	0.226945	0.0467986	1.23834e-06
45	Waist circumference || id:ukb-b-9405	IgA nephropathy || id:ebi-a-GCST90018866	ukb-b-9405	ebi-a-GCST90018866	477784	rs11218510	0.223955	0.0466775	1.60316e-06
46	Waist circumference || id:ukb-b-9405	IgA nephropathy || id:ebi-a-GCST90018866	ukb-b-9405	ebi-a-GCST90018866	477784	rs11223204	0.226315	0.0468042	1.32905e-06
47	Waist circumference || id:ukb-b-9405	IgA nephropathy || id:ebi-a-GCST90018866	ukb-b-9405	ebi-a-GCST90018866	477784	rs113132247	0.225814	0.0467836	1.38762e-06
48	Waist circumference || id:ukb-b-9405	IgA nephropathy || id:ebi-a-GCST90018866	ukb-b-9405	ebi-a-GCST90018866	477784	rs113866544	0.227514	0.0468334	1.18612e-06
49	Waist circumference || id:ukb-b-9405	IgA nephropathy || id:ebi-a-GCST90018866	ukb-b-9405	ebi-a-GCST90018866	477784	rs114964326	0.226203	0.0467853	1.33204e-06
50	Waist circumference || id:ukb-b-9405	IgA nephropathy || id:ebi-a-GCST90018866	ukb-b-9405	ebi-a-GCST90018866	477784	rs115056380	0.225636	0.0467683	1.40321e-06
51	Waist circumference || id:ukb-b-9405	IgA nephropathy || id:ebi-a-GCST90018866	ukb-b-9405	ebi-a-GCST90018866	477784	rs11603984	0.2294	0.0467	9.00531e-07
52	Waist circumference || id:ukb-b-9405	IgA nephropathy || id:ebi-a-GCST90018866	ukb-b-9405	ebi-a-GCST90018866	477784	rs11614326	0.229187	0.0466764	9.10189e-07
53	Waist circumference || id:ukb-b-9405	IgA nephropathy || id:ebi-a-GCST90018866	ukb-b-9405	ebi-a-GCST90018866	477784	rs11636611	0.227324	0.04679	1.18348e-06
54	Waist circumference || id:ukb-b-9405	IgA nephropathy || id:ebi-a-GCST90018866	ukb-b-9405	ebi-a-GCST90018866	477784	rs11639596	0.227733	0.0467743	1.12299e-06
55	Waist circumference || id:ukb-b-9405	IgA nephropathy || id:ebi-a-GCST90018866	ukb-b-9405	ebi-a-GCST90018866	477784	rs11653367	0.222478	0.0466431	1.84407e-06
56	Waist circumference || id:ukb-b-9405	IgA nephropathy || id:ebi-a-GCST90018866	ukb-b-9405	ebi-a-GCST90018866	477784	rs11675464	0.225102	0.0467566	1.47698e-06
57	Waist circumference || id:ukb-b-9405	IgA nephropathy || id:ebi-a-GCST90018866	ukb-b-9405	ebi-a-GCST90018866	477784	rs11704728	0.223848	0.0466434	1.59352e-06
58	Waist circumference || id:ukb-b-9405	IgA nephropathy || id:ebi-a-GCST90018866	ukb-b-9405	ebi-a-GCST90018866	477784	rs11757278	0.22405	0.0467001	1.60555e-06
59	Waist circumference || id:ukb-b-9405	IgA nephropathy || id:ebi-a-GCST90018866	ukb-b-9405	ebi-a-GCST90018866	477784	rs11767811	0.227059	0.0468023	1.22565e-06
60	Waist circumference || id:ukb-b-9405	IgA nephropathy || id:ebi-a-GCST90018866	ukb-b-9405	ebi-a-GCST90018866	477784	rs11773362	0.225054	0.0467315	1.46538e-06
61	Waist circumference || id:ukb-b-9405	IgA nephropathy || id:ebi-a-GCST90018866	ukb-b-9405	ebi-a-GCST90018866	477784	rs11787216	0.227931	0.0467741	1.0991e-06
62	Waist circumference || id:ukb-b-9405	IgA nephropathy || id:ebi-a-GCST90018866	ukb-b-9405	ebi-a-GCST90018866	477784	rs1182199	0.226784	0.0468107	1.26806e-06
63	Waist circumference || id:ukb-b-9405	IgA nephropathy || id:ebi-a-GCST90018866	ukb-b-9405	ebi-a-GCST90018866	477784	rs11824092	0.223736	0.0466806	1.64371e-06
64	Waist circumference || id:ukb-b-9405	IgA nephropathy || id:ebi-a-GCST90018866	ukb-b-9405	ebi-a-GCST90018866	477784	rs1183668	0.227185	0.0468004	1.2079e-06
65	Waist circumference || id:ukb-b-9405	IgA nephropathy || id:ebi-a-GCST90018866	ukb-b-9405	ebi-a-GCST90018866	477784	rs11842871	0.225379	0.0467708	1.44428e-06
66	Waist circumference || id:ukb-b-9405	IgA nephropathy || id:ebi-a-GCST90018866	ukb-b-9405	ebi-a-GCST90018866	477784	rs1188209	0.229363	0.0466583	8.84237e-07
67	Waist circumference || id:ukb-b-9405	IgA nephropathy || id:ebi-a-GCST90018866	ukb-b-9405	ebi-a-GCST90018866	477784	rs11898037	0.225357	0.0467543	1.43543e-06
68	Waist circumference || id:ukb-b-9405	IgA nephropathy || id:ebi-a-GCST90018866	ukb-b-9405	ebi-a-GCST90018866	477784	rs1191600	0.228757	0.0467232	9.78015e-07
69	Waist circumference || id:ukb-b-9405	IgA nephropathy || id:ebi-a-GCST90018866	ukb-b-9405	ebi-a-GCST90018866	477784	rs12001437	0.228443	0.0467431	1.02279e-06
70	Waist circumference || id:ukb-b-9405	IgA nephropathy || id:ebi-a-GCST90018866	ukb-b-9405	ebi-a-GCST90018866	477784	rs12042959	0.225726	0.046775	1.39451e-06
71	Waist circumference || id:ukb-b-9405	IgA nephropathy || id:ebi-a-GCST90018866	ukb-b-9405	ebi-a-GCST90018866	477784	rs12072739	0.227057	0.0468189	1.23648e-06
72	Waist circumference || id:ukb-b-9405	IgA nephropathy || id:ebi-a-GCST90018866	ukb-b-9405	ebi-a-GCST90018866	477784	rs12103006	0.224211	0.0467239	1.59745e-06
73	Waist circumference || id:ukb-b-9405	IgA nephropathy || id:ebi-a-GCST90018866	ukb-b-9405	ebi-a-GCST90018866	477784	rs12107172	0.228141	0.0467639	1.06855e-06
74	Waist circumference || id:ukb-b-9405	IgA nephropathy || id:ebi-a-GCST90018866	ukb-b-9405	ebi-a-GCST90018866	477784	rs12140153	0.225893	0.0468316	1.4105e-06
75	Waist circumference || id:ukb-b-9405	IgA nephropathy || id:ebi-a-GCST90018866	ukb-b-9405	ebi-a-GCST90018866	477784	rs1218824	0.228359	0.0467682	1.04594e-06
76	Waist circumference || id:ukb-b-9405	IgA nephropathy || id:ebi-a-GCST90018866	ukb-b-9405	ebi-a-GCST90018866	477784	rs12225345	0.22517	0.0467541	1.46431e-06
77	Waist circumference || id:ukb-b-9405	IgA nephropathy || id:ebi-a-GCST90018866	ukb-b-9405	ebi-a-GCST90018866	477784	rs12245654	0.226551	0.0468052	1.29652e-06
78	Waist circumference || id:ukb-b-9405	IgA nephropathy || id:ebi-a-GCST90018866	ukb-b-9405	ebi-a-GCST90018866	477784	rs12273545	0.229043	0.0466929	9.32793e-07
79	Waist circumference || id:ukb-b-9405	IgA nephropathy || id:ebi-a-GCST90018866	ukb-b-9405	ebi-a-GCST90018866	477784	rs12287076	0.228472	0.046859	1.08413e-06
80	Waist circumference || id:ukb-b-9405	IgA nephropathy || id:ebi-a-GCST90018866	ukb-b-9405	ebi-a-GCST90018866	477784	rs1229984	0.227095	0.0467812	1.20751e-06
81	Waist circumference || id:ukb-b-9405	IgA nephropathy || id:ebi-a-GCST90018866	ukb-b-9405	ebi-a-GCST90018866	477784	rs12375196	0.231471	0.0465542	6.62437e-07
82	Waist circumference || id:ukb-b-9405	IgA nephropathy || id:ebi-a-GCST90018866	ukb-b-9405	ebi-a-GCST90018866	477784	rs12462975	0.22609	0.0468485	1.39319e-06
83	Waist circumference || id:ukb-b-9405	IgA nephropathy || id:ebi-a-GCST90018866	ukb-b-9405	ebi-a-GCST90018866	477784	rs12463617	0.223289	0.0471157	2.14612e-06
84	Waist circumference || id:ukb-b-9405	IgA nephropathy || id:ebi-a-GCST90018866	ukb-b-9405	ebi-a-GCST90018866	477784	rs12478299	0.226121	0.0467833	1.34247e-06
85	Waist circumference || id:ukb-b-9405	IgA nephropathy || id:ebi-a-GCST90018866	ukb-b-9405	ebi-a-GCST90018866	477784	rs12549000	0.227487	0.0467806	1.15711e-06
86	Waist circumference || id:ukb-b-9405	IgA nephropathy || id:ebi-a-GCST90018866	ukb-b-9405	ebi-a-GCST90018866	477784	rs12877270	0.225377	0.0467745	1.44731e-06
87	Waist circumference || id:ukb-b-9405	IgA nephropathy || id:ebi-a-GCST90018866	ukb-b-9405	ebi-a-GCST90018866	477784	rs12880641	0.225008	0.0467808	1.51064e-06
88	Waist circumference || id:ukb-b-9405	IgA nephropathy || id:ebi-a-GCST90018866	ukb-b-9405	ebi-a-GCST90018866	477784	rs12926311	0.224655	0.0467432	1.53865e-06
89	Waist circumference || id:ukb-b-9405	IgA nephropathy || id:ebi-a-GCST90018866	ukb-b-9405	ebi-a-GCST90018866	477784	rs1296328	0.228042	0.046796	1.09855e-06
90	Waist circumference || id:ukb-b-9405	IgA nephropathy || id:ebi-a-GCST90018866	ukb-b-9405	ebi-a-GCST90018866	477784	rs12983532	0.227196	0.0468124	1.21409e-06
91	Waist circumference || id:ukb-b-9405	IgA nephropathy || id:ebi-a-GCST90018866	ukb-b-9405	ebi-a-GCST90018866	477784	rs13033310	0.225499	0.04677	1.42528e-06
92	Waist circumference || id:ukb-b-9405	IgA nephropathy || id:ebi-a-GCST90018866	ukb-b-9405	ebi-a-GCST90018866	477784	rs13163306	0.227296	0.0467836	1.183e-06
93	Waist circumference || id:ukb-b-9405	IgA nephropathy || id:ebi-a-GCST90018866	ukb-b-9405	ebi-a-GCST90018866	477784	rs13182474	0.227181	0.0467946	1.20475e-06
94	Waist circumference || id:ukb-b-9405	IgA nephropathy || id:ebi-a-GCST90018866	ukb-b-9405	ebi-a-GCST90018866	477784	rs1320903	0.226229	0.046843	1.36862e-06
95	Waist circumference || id:ukb-b-9405	IgA nephropathy || id:ebi-a-GCST90018866	ukb-b-9405	ebi-a-GCST90018866	477784	rs1321521	0.223445	0.0466999	1.71246e-06
96	Waist circumference || id:ukb-b-9405	IgA nephropathy || id:ebi-a-GCST90018866	ukb-b-9405	ebi-a-GCST90018866	477784	rs1327259	0.225864	0.0467876	1.38306e-06
97	Waist circumference || id:ukb-b-9405	IgA nephropathy || id:ebi-a-GCST90018866	ukb-b-9405	ebi-a-GCST90018866	477784	rs13288841	0.224609	0.0468405	1.62515e-06
98	Waist circumference || id:ukb-b-9405	IgA nephropathy || id:ebi-a-GCST90018866	ukb-b-9405	ebi-a-GCST90018866	477784	rs13322435	0.225653	0.0468444	1.45675e-06
99	Waist circumference || id:ukb-b-9405	IgA nephropathy || id:ebi-a-GCST90018866	ukb-b-9405	ebi-a-GCST90018866	477784	rs13333747	0.227209	0.0468613	1.24368e-06
100	Waist circumference || id:ukb-b-9405	IgA nephropathy || id:ebi-a-GCST90018866	ukb-b-9405	ebi-a-GCST90018866	477784	rs1336486	0.222559	0.046548	1.74181e-06
101	Waist circumference || id:ukb-b-9405	IgA nephropathy || id:ebi-a-GCST90018866	ukb-b-9405	ebi-a-GCST90018866	477784	rs13410783	0.225622	0.0468069	1.43359e-06
102	Waist circumference || id:ukb-b-9405	IgA nephropathy || id:ebi-a-GCST90018866	ukb-b-9405	ebi-a-GCST90018866	477784	rs13420048	0.226572	0.0468135	1.29917e-06
103	Waist circumference || id:ukb-b-9405	IgA nephropathy || id:ebi-a-GCST90018866	ukb-b-9405	ebi-a-GCST90018866	477784	rs13427822	0.2292	0.046734	9.37397e-07
104	Waist circumference || id:ukb-b-9405	IgA nephropathy || id:ebi-a-GCST90018866	ukb-b-9405	ebi-a-GCST90018866	477784	rs1346841	0.22475	0.046719	1.5041e-06
105	Waist circumference || id:ukb-b-9405	IgA nephropathy || id:ebi-a-GCST90018866	ukb-b-9405	ebi-a-GCST90018866	477784	rs1357079	0.222691	0.046527	1.69916e-06
106	Waist circumference || id:ukb-b-9405	IgA nephropathy || id:ebi-a-GCST90018866	ukb-b-9405	ebi-a-GCST90018866	477784	rs1360201	0.227657	0.0467728	1.13134e-06
107	Waist circumference || id:ukb-b-9405	IgA nephropathy || id:ebi-a-GCST90018866	ukb-b-9405	ebi-a-GCST90018866	477784	rs1411432	0.22861	0.0467528	1.00962e-06
108	Waist circumference || id:ukb-b-9405	IgA nephropathy || id:ebi-a-GCST90018866	ukb-b-9405	ebi-a-GCST90018866	477784	rs1436348	0.225485	0.0467881	1.44078e-06
109	Waist circumference || id:ukb-b-9405	IgA nephropathy || id:ebi-a-GCST90018866	ukb-b-9405	ebi-a-GCST90018866	477784	rs1441264	0.226734	0.0468294	1.2873e-06
110	Waist circumference || id:ukb-b-9405	IgA nephropathy || id:ebi-a-GCST90018866	ukb-b-9405	ebi-a-GCST90018866	477784	rs145350287	0.229083	0.046745	9.54989e-07
111	Waist circumference || id:ukb-b-9405	IgA nephropathy || id:ebi-a-GCST90018866	ukb-b-9405	ebi-a-GCST90018866	477784	rs1458156	0.226377	0.0468303	1.33834e-06
112	Waist circumference || id:ukb-b-9405	IgA nephropathy || id:ebi-a-GCST90018866	ukb-b-9405	ebi-a-GCST90018866	477784	rs1502317	0.22409	0.0467828	1.66768e-06
113	Waist circumference || id:ukb-b-9405	IgA nephropathy || id:ebi-a-GCST90018866	ukb-b-9405	ebi-a-GCST90018866	477784	rs1559900	0.225489	0.0467784	1.43299e-06
114	Waist circumference || id:ukb-b-9405	IgA nephropathy || id:ebi-a-GCST90018866	ukb-b-9405	ebi-a-GCST90018866	477784	rs1570298	0.226262	0.0467897	1.32672e-06
115	Waist circumference || id:ukb-b-9405	IgA nephropathy || id:ebi-a-GCST90018866	ukb-b-9405	ebi-a-GCST90018866	477784	rs1582931	0.22524	0.0467987	1.48723e-06
116	Waist circumference || id:ukb-b-9405	IgA nephropathy || id:ebi-a-GCST90018866	ukb-b-9405	ebi-a-GCST90018866	477784	rs1609010	0.226977	0.0468333	1.25675e-06
117	Waist circumference || id:ukb-b-9405	IgA nephropathy || id:ebi-a-GCST90018866	ukb-b-9405	ebi-a-GCST90018866	477784	rs1609303	0.226015	0.0468269	1.38881e-06
118	Waist circumference || id:ukb-b-9405	IgA nephropathy || id:ebi-a-GCST90018866	ukb-b-9405	ebi-a-GCST90018866	477784	rs1619442	0.22561	0.0467809	1.41628e-06
119	Waist circumference || id:ukb-b-9405	IgA nephropathy || id:ebi-a-GCST90018866	ukb-b-9405	ebi-a-GCST90018866	477784	rs1625623	0.226834	0.0467925	1.24923e-06
120	Waist circumference || id:ukb-b-9405	IgA nephropathy || id:ebi-a-GCST90018866	ukb-b-9405	ebi-a-GCST90018866	477784	rs1657930	0.231839	0.0463937	5.81659e-07
121	Waist circumference || id:ukb-b-9405	IgA nephropathy || id:ebi-a-GCST90018866	ukb-b-9405	ebi-a-GCST90018866	477784	rs1711171	0.228819	0.0467998	1.01186e-06
122	Waist circumference || id:ukb-b-9405	IgA nephropathy || id:ebi-a-GCST90018866	ukb-b-9405	ebi-a-GCST90018866	477784	rs17296856	0.223446	0.0467132	1.72396e-06
123	Waist circumference || id:ukb-b-9405	IgA nephropathy || id:ebi-a-GCST90018866	ukb-b-9405	ebi-a-GCST90018866	477784	rs1731246	0.225188	0.0467452	1.45486e-06
124	Waist circumference || id:ukb-b-9405	IgA nephropathy || id:ebi-a-GCST90018866	ukb-b-9405	ebi-a-GCST90018866	477784	rs17446091	0.226046	0.0467984	1.36399e-06
125	Waist circumference || id:ukb-b-9405	IgA nephropathy || id:ebi-a-GCST90018866	ukb-b-9405	ebi-a-GCST90018866	477784	rs1752169	0.226244	0.046806	1.34046e-06
126	Waist circumference || id:ukb-b-9405	IgA nephropathy || id:ebi-a-GCST90018866	ukb-b-9405	ebi-a-GCST90018866	477784	rs17681738	0.228815	0.0467036	9.61807e-07
127	Waist circumference || id:ukb-b-9405	IgA nephropathy || id:ebi-a-GCST90018866	ukb-b-9405	ebi-a-GCST90018866	477784	rs1788808	0.225282	0.0468982	1.5581e-06
128	Waist circumference || id:ukb-b-9405	IgA nephropathy || id:ebi-a-GCST90018866	ukb-b-9405	ebi-a-GCST90018866	477784	rs1799923	0.22868	0.046735	9.92556e-07
129	Waist circumference || id:ukb-b-9405	IgA nephropathy || id:ebi-a-GCST90018866	ukb-b-9405	ebi-a-GCST90018866	477784	rs1834144	0.228327	0.0468022	1.06862e-06
130	Waist circumference || id:ukb-b-9405	IgA nephropathy || id:ebi-a-GCST90018866	ukb-b-9405	ebi-a-GCST90018866	477784	rs1861410	0.231638	0.0466579	6.88401e-07
131	Waist circumference || id:ukb-b-9405	IgA nephropathy || id:ebi-a-GCST90018866	ukb-b-9405	ebi-a-GCST90018866	477784	rs1902066	0.227125	0.0467944	1.21198e-06
132	Waist circumference || id:ukb-b-9405	IgA nephropathy || id:ebi-a-GCST90018866	ukb-b-9405	ebi-a-GCST90018866	477784	rs1942826	0.227158	0.0467965	1.20898e-06
133	Waist circumference || id:ukb-b-9405	IgA nephropathy || id:ebi-a-GCST90018866	ukb-b-9405	ebi-a-GCST90018866	477784	rs2020942	0.222646	0.0464953	1.67964e-06
134	Waist circumference || id:ukb-b-9405	IgA nephropathy || id:ebi-a-GCST90018866	ukb-b-9405	ebi-a-GCST90018866	477784	rs2074881	0.225174	0.0467573	1.46611e-06
135	Waist circumference || id:ukb-b-9405	IgA nephropathy || id:ebi-a-GCST90018866	ukb-b-9405	ebi-a-GCST90018866	477784	rs2133561	0.222977	0.046599	1.70975e-06
136	Waist circumference || id:ukb-b-9405	IgA nephropathy || id:ebi-a-GCST90018866	ukb-b-9405	ebi-a-GCST90018866	477784	rs215669	0.229088	0.0467338	9.48722e-07
137	Waist circumference || id:ukb-b-9405	IgA nephropathy || id:ebi-a-GCST90018866	ukb-b-9405	ebi-a-GCST90018866	477784	rs2161097	0.223536	0.0467246	1.71737e-06
138	Waist circumference || id:ukb-b-9405	IgA nephropathy || id:ebi-a-GCST90018866	ukb-b-9405	ebi-a-GCST90018866	477784	rs2172131	0.224549	0.0467392	1.55293e-06
139	Waist circumference || id:ukb-b-9405	IgA nephropathy || id:ebi-a-GCST90018866	ukb-b-9405	ebi-a-GCST90018866	477784	rs217672	0.223802	0.0466619	1.61662e-06
140	Waist circumference || id:ukb-b-9405	IgA nephropathy || id:ebi-a-GCST90018866	ukb-b-9405	ebi-a-GCST90018866	477784	rs2180454	0.224685	0.0468	1.57905e-06
141	Waist circumference || id:ukb-b-9405	IgA nephropathy || id:ebi-a-GCST90018866	ukb-b-9405	ebi-a-GCST90018866	477784	rs2183947	0.231645	0.0467375	7.18488e-07
142	Waist circumference || id:ukb-b-9405	IgA nephropathy || id:ebi-a-GCST90018866	ukb-b-9405	ebi-a-GCST90018866	477784	rs2225909	0.223246	0.0466799	1.73149e-06
143	Waist circumference || id:ukb-b-9405	IgA nephropathy || id:ebi-a-GCST90018866	ukb-b-9405	ebi-a-GCST90018866	477784	rs2253310	0.233657	0.046561	5.21317e-07
144	Waist circumference || id:ukb-b-9405	IgA nephropathy || id:ebi-a-GCST90018866	ukb-b-9405	ebi-a-GCST90018866	477784	rs2302209	0.223947	0.0468203	1.726e-06
145	Waist circumference || id:ukb-b-9405	IgA nephropathy || id:ebi-a-GCST90018866	ukb-b-9405	ebi-a-GCST90018866	477784	rs2306593	0.224378	0.0467912	1.62423e-06
146	Waist circumference || id:ukb-b-9405	IgA nephropathy || id:ebi-a-GCST90018866	ukb-b-9405	ebi-a-GCST90018866	477784	rs2307111	0.225819	0.0469484	1.50969e-06
147	Waist circumference || id:ukb-b-9405	IgA nephropathy || id:ebi-a-GCST90018866	ukb-b-9405	ebi-a-GCST90018866	477784	rs2376885	0.227325	0.0467841	1.17967e-06
148	Waist circumference || id:ukb-b-9405	IgA nephropathy || id:ebi-a-GCST90018866	ukb-b-9405	ebi-a-GCST90018866	477784	rs2439823	0.224536	0.046799	1.60356e-06
149	Waist circumference || id:ukb-b-9405	IgA nephropathy || id:ebi-a-GCST90018866	ukb-b-9405	ebi-a-GCST90018866	477784	rs245767	0.221373	0.0464706	1.90054e-06
150	Waist circumference || id:ukb-b-9405	IgA nephropathy || id:ebi-a-GCST90018866	ukb-b-9405	ebi-a-GCST90018866	477784	rs2470549	0.227287	0.0468006	1.1948e-06
151	Waist circumference || id:ukb-b-9405	IgA nephropathy || id:ebi-a-GCST90018866	ukb-b-9405	ebi-a-GCST90018866	477784	rs2470946	0.227766	0.0467861	1.12592e-06
152	Waist circumference || id:ukb-b-9405	IgA nephropathy || id:ebi-a-GCST90018866	ukb-b-9405	ebi-a-GCST90018866	477784	rs2482704	0.225082	0.0467586	1.48166e-06
153	Waist circumference || id:ukb-b-9405	IgA nephropathy || id:ebi-a-GCST90018866	ukb-b-9405	ebi-a-GCST90018866	477784	rs2568958	0.224642	0.0468203	1.60289e-06
154	Waist circumference || id:ukb-b-9405	IgA nephropathy || id:ebi-a-GCST90018866	ukb-b-9405	ebi-a-GCST90018866	477784	rs2584205	0.225994	0.0467777	1.35697e-06
155	Waist circumference || id:ukb-b-9405	IgA nephropathy || id:ebi-a-GCST90018866	ukb-b-9405	ebi-a-GCST90018866	477784	rs2618039	0.226675	0.046804	1.27848e-06
156	Waist circumference || id:ukb-b-9405	IgA nephropathy || id:ebi-a-GCST90018866	ukb-b-9405	ebi-a-GCST90018866	477784	rs2678204	0.225654	0.0468229	1.44059e-06
157	Waist circumference || id:ukb-b-9405	IgA nephropathy || id:ebi-a-GCST90018866	ukb-b-9405	ebi-a-GCST90018866	477784	rs2696309	0.224617	0.0467035	1.51369e-06
158	Waist circumference || id:ukb-b-9405	IgA nephropathy || id:ebi-a-GCST90018866	ukb-b-9405	ebi-a-GCST90018866	477784	rs2725371	0.225155	0.0468011	1.50253e-06
159	Waist circumference || id:ukb-b-9405	IgA nephropathy || id:ebi-a-GCST90018866	ukb-b-9405	ebi-a-GCST90018866	477784	rs2744938	0.224624	0.0469215	1.69101e-06
160	Waist circumference || id:ukb-b-9405	IgA nephropathy || id:ebi-a-GCST90018866	ukb-b-9405	ebi-a-GCST90018866	477784	rs28350	0.22339	0.0465939	1.63167e-06
161	Waist circumference || id:ukb-b-9405	IgA nephropathy || id:ebi-a-GCST90018866	ukb-b-9405	ebi-a-GCST90018866	477784	rs28366156	0.228054	0.0467908	1.09413e-06
162	Waist circumference || id:ukb-b-9405	IgA nephropathy || id:ebi-a-GCST90018866	ukb-b-9405	ebi-a-GCST90018866	477784	rs28375268	0.230207	0.0466577	8.0577e-07
163	Waist circumference || id:ukb-b-9405	IgA nephropathy || id:ebi-a-GCST90018866	ukb-b-9405	ebi-a-GCST90018866	477784	rs28489620	0.225389	0.0467702	1.44224e-06
164	Waist circumference || id:ukb-b-9405	IgA nephropathy || id:ebi-a-GCST90018866	ukb-b-9405	ebi-a-GCST90018866	477784	rs28580375	0.225966	0.0467823	1.36428e-06
165	Waist circumference || id:ukb-b-9405	IgA nephropathy || id:ebi-a-GCST90018866	ukb-b-9405	ebi-a-GCST90018866	477784	rs2861692	0.230205	0.0467275	8.36924e-07
166	Waist circumference || id:ukb-b-9405	IgA nephropathy || id:ebi-a-GCST90018866	ukb-b-9405	ebi-a-GCST90018866	477784	rs2881479	0.234937	0.0459493	3.17152e-07
167	Waist circumference || id:ukb-b-9405	IgA nephropathy || id:ebi-a-GCST90018866	ukb-b-9405	ebi-a-GCST90018866	477784	rs2903738	0.226911	0.0467984	1.24279e-06
168	Waist circumference || id:ukb-b-9405	IgA nephropathy || id:ebi-a-GCST90018866	ukb-b-9405	ebi-a-GCST90018866	477784	rs3087523	0.226478	0.0467963	1.30065e-06
169	Waist circumference || id:ukb-b-9405	IgA nephropathy || id:ebi-a-GCST90018866	ukb-b-9405	ebi-a-GCST90018866	477784	rs308911	0.226102	0.0467854	1.34669e-06
170	Waist circumference || id:ukb-b-9405	IgA nephropathy || id:ebi-a-GCST90018866	ukb-b-9405	ebi-a-GCST90018866	477784	rs3113509	0.222979	0.0465561	1.67225e-06
171	Waist circumference || id:ukb-b-9405	IgA nephropathy || id:ebi-a-GCST90018866	ukb-b-9405	ebi-a-GCST90018866	477784	rs319775	0.227272	0.0467849	1.18696e-06
172	Waist circumference || id:ukb-b-9405	IgA nephropathy || id:ebi-a-GCST90018866	ukb-b-9405	ebi-a-GCST90018866	477784	rs3212038	0.225647	0.0467881	1.41594e-06
173	Waist circumference || id:ukb-b-9405	IgA nephropathy || id:ebi-a-GCST90018866	ukb-b-9405	ebi-a-GCST90018866	477784	rs34045288	0.220132	0.0466523	2.37504e-06
174	Waist circumference || id:ukb-b-9405	IgA nephropathy || id:ebi-a-GCST90018866	ukb-b-9405	ebi-a-GCST90018866	477784	rs34140906	0.224005	0.0467386	1.6454e-06
175	Waist circumference || id:ukb-b-9405	IgA nephropathy || id:ebi-a-GCST90018866	ukb-b-9405	ebi-a-GCST90018866	477784	rs34234296	0.228271	0.0467845	1.06515e-06
176	Waist circumference || id:ukb-b-9405	IgA nephropathy || id:ebi-a-GCST90018866	ukb-b-9405	ebi-a-GCST90018866	477784	rs34483452	0.238576	0.0460479	2.2066e-07
177	Waist circumference || id:ukb-b-9405	IgA nephropathy || id:ebi-a-GCST90018866	ukb-b-9405	ebi-a-GCST90018866	477784	rs34517439	0.225872	0.046892	1.4583e-06
178	Waist circumference || id:ukb-b-9405	IgA nephropathy || id:ebi-a-GCST90018866	ukb-b-9405	ebi-a-GCST90018866	477784	rs34882821	0.225946	0.0467783	1.3643e-06
179	Waist circumference || id:ukb-b-9405	IgA nephropathy || id:ebi-a-GCST90018866	ukb-b-9405	ebi-a-GCST90018866	477784	rs34994596	0.226122	0.0468141	1.36387e-06
180	Waist circumference || id:ukb-b-9405	IgA nephropathy || id:ebi-a-GCST90018866	ukb-b-9405	ebi-a-GCST90018866	477784	rs35023999	0.226545	0.0467998	1.29368e-06
181	Waist circumference || id:ukb-b-9405	IgA nephropathy || id:ebi-a-GCST90018866	ukb-b-9405	ebi-a-GCST90018866	477784	rs35216639	0.228608	0.0467316	9.98462e-07
182	Waist circumference || id:ukb-b-9405	IgA nephropathy || id:ebi-a-GCST90018866	ukb-b-9405	ebi-a-GCST90018866	477784	rs35243581	0.226167	0.0468457	1.37974e-06
183	Waist circumference || id:ukb-b-9405	IgA nephropathy || id:ebi-a-GCST90018866	ukb-b-9405	ebi-a-GCST90018866	477784	rs35681682	0.226863	0.0467391	1.21102e-06
184	Waist circumference || id:ukb-b-9405	IgA nephropathy || id:ebi-a-GCST90018866	ukb-b-9405	ebi-a-GCST90018866	477784	rs35882248	0.22683	0.0468313	1.27542e-06
185	Waist circumference || id:ukb-b-9405	IgA nephropathy || id:ebi-a-GCST90018866	ukb-b-9405	ebi-a-GCST90018866	477784	rs36007635	0.228865	0.0467333	9.71853e-07
186	Waist circumference || id:ukb-b-9405	IgA nephropathy || id:ebi-a-GCST90018866	ukb-b-9405	ebi-a-GCST90018866	477784	rs36061954	0.225721	0.0467829	1.40105e-06
187	Waist circumference || id:ukb-b-9405	IgA nephropathy || id:ebi-a-GCST90018866	ukb-b-9405	ebi-a-GCST90018866	477784	rs36140	0.225549	0.0467713	1.41848e-06
188	Waist circumference || id:ukb-b-9405	IgA nephropathy || id:ebi-a-GCST90018866	ukb-b-9405	ebi-a-GCST90018866	477784	rs36165342	0.227432	0.0467884	1.16881e-06
189	Waist circumference || id:ukb-b-9405	IgA nephropathy || id:ebi-a-GCST90018866	ukb-b-9405	ebi-a-GCST90018866	477784	rs3764002	0.229237	0.0467656	9.4946e-07
190	Waist circumference || id:ukb-b-9405	IgA nephropathy || id:ebi-a-GCST90018866	ukb-b-9405	ebi-a-GCST90018866	477784	rs3768321	0.222539	0.0466437	1.83269e-06
191	Waist circumference || id:ukb-b-9405	IgA nephropathy || id:ebi-a-GCST90018866	ukb-b-9405	ebi-a-GCST90018866	477784	rs3784692	0.22985	0.0468152	9.12036e-07
192	Waist circumference || id:ukb-b-9405	IgA nephropathy || id:ebi-a-GCST90018866	ukb-b-9405	ebi-a-GCST90018866	477784	rs3806114	0.22709	0.0467891	1.21314e-06
193	Waist circumference || id:ukb-b-9405	IgA nephropathy || id:ebi-a-GCST90018866	ukb-b-9405	ebi-a-GCST90018866	477784	rs3807566	0.227807	0.0467921	1.1245e-06
194	Waist circumference || id:ukb-b-9405	IgA nephropathy || id:ebi-a-GCST90018866	ukb-b-9405	ebi-a-GCST90018866	477784	rs3814883	0.229275	0.0469364	1.03525e-06
195	Waist circumference || id:ukb-b-9405	IgA nephropathy || id:ebi-a-GCST90018866	ukb-b-9405	ebi-a-GCST90018866	477784	rs3816760	0.22695	0.0468089	1.24434e-06
196	Waist circumference || id:ukb-b-9405	IgA nephropathy || id:ebi-a-GCST90018866	ukb-b-9405	ebi-a-GCST90018866	477784	rs3826408	0.227083	0.0467979	1.2196e-06
197	Waist circumference || id:ukb-b-9405	IgA nephropathy || id:ebi-a-GCST90018866	ukb-b-9405	ebi-a-GCST90018866	477784	rs3845344	0.227916	0.0467701	1.09857e-06
198	Waist circumference || id:ukb-b-9405	IgA nephropathy || id:ebi-a-GCST90018866	ukb-b-9405	ebi-a-GCST90018866	477784	rs3866805	0.225668	0.0467666	1.39714e-06
199	Waist circumference || id:ukb-b-9405	IgA nephropathy || id:ebi-a-GCST90018866	ukb-b-9405	ebi-a-GCST90018866	477784	rs3935190	0.226139	0.0468065	1.35601e-06
200	Waist circumference || id:ukb-b-9405	IgA nephropathy || id:ebi-a-GCST90018866	ukb-b-9405	ebi-a-GCST90018866	477784	rs3936510	0.225641	0.0467779	1.4095e-06
201	Waist circumference || id:ukb-b-9405	IgA nephropathy || id:ebi-a-GCST90018866	ukb-b-9405	ebi-a-GCST90018866	477784	rs400031	0.228049	0.046757	1.07537e-06
202	Waist circumference || id:ukb-b-9405	IgA nephropathy || id:ebi-a-GCST90018866	ukb-b-9405	ebi-a-GCST90018866	477784	rs40067	0.230014	0.0466498	8.19576e-07
203	Waist circumference || id:ukb-b-9405	IgA nephropathy || id:ebi-a-GCST90018866	ukb-b-9405	ebi-a-GCST90018866	477784	rs4017425	0.225398	0.0467552	1.4297e-06
204	Waist circumference || id:ukb-b-9405	IgA nephropathy || id:ebi-a-GCST90018866	ukb-b-9405	ebi-a-GCST90018866	477784	rs4072917	0.226059	0.0467965	1.36063e-06
205	Waist circumference || id:ukb-b-9405	IgA nephropathy || id:ebi-a-GCST90018866	ukb-b-9405	ebi-a-GCST90018866	477784	rs4075353	0.226539	0.04679	1.28798e-06
206	Waist circumference || id:ukb-b-9405	IgA nephropathy || id:ebi-a-GCST90018866	ukb-b-9405	ebi-a-GCST90018866	477784	rs41279738	0.228096	0.0468406	1.11816e-06
207	Waist circumference || id:ukb-b-9405	IgA nephropathy || id:ebi-a-GCST90018866	ukb-b-9405	ebi-a-GCST90018866	477784	rs4148155	0.231312	0.0465256	6.63655e-07
208	Waist circumference || id:ukb-b-9405	IgA nephropathy || id:ebi-a-GCST90018866	ukb-b-9405	ebi-a-GCST90018866	477784	rs4290163	0.225841	0.0467858	1.3852e-06
209	Waist circumference || id:ukb-b-9405	IgA nephropathy || id:ebi-a-GCST90018866	ukb-b-9405	ebi-a-GCST90018866	477784	rs429343	0.225543	0.0467895	1.43291e-06
210	Waist circumference || id:ukb-b-9405	IgA nephropathy || id:ebi-a-GCST90018866	ukb-b-9405	ebi-a-GCST90018866	477784	rs429358	0.225517	0.0468864	1.51043e-06
211	Waist circumference || id:ukb-b-9405	IgA nephropathy || id:ebi-a-GCST90018866	ukb-b-9405	ebi-a-GCST90018866	477784	rs4344019	0.225198	0.0467595	1.46396e-06
212	Waist circumference || id:ukb-b-9405	IgA nephropathy || id:ebi-a-GCST90018866	ukb-b-9405	ebi-a-GCST90018866	477784	rs4456769	0.230174	0.0466639	8.11431e-07
213	Waist circumference || id:ukb-b-9405	IgA nephropathy || id:ebi-a-GCST90018866	ukb-b-9405	ebi-a-GCST90018866	477784	rs4469245	0.225549	0.0467731	1.41992e-06
214	Waist circumference || id:ukb-b-9405	IgA nephropathy || id:ebi-a-GCST90018866	ukb-b-9405	ebi-a-GCST90018866	477784	rs4482463	0.225694	0.0468108	1.42548e-06
215	Waist circumference || id:ukb-b-9405	IgA nephropathy || id:ebi-a-GCST90018866	ukb-b-9405	ebi-a-GCST90018866	477784	rs4525978	0.227545	0.0467786	1.14865e-06
216	Waist circumference || id:ukb-b-9405	IgA nephropathy || id:ebi-a-GCST90018866	ukb-b-9405	ebi-a-GCST90018866	477784	rs4527444	0.227148	0.0467914	1.20698e-06
217	Waist circumference || id:ukb-b-9405	IgA nephropathy || id:ebi-a-GCST90018866	ukb-b-9405	ebi-a-GCST90018866	477784	rs4552632	0.230144	0.0465538	7.6688e-07
218	Waist circumference || id:ukb-b-9405	IgA nephropathy || id:ebi-a-GCST90018866	ukb-b-9405	ebi-a-GCST90018866	477784	rs4689465	0.226067	0.0467896	1.35471e-06
219	Waist circumference || id:ukb-b-9405	IgA nephropathy || id:ebi-a-GCST90018866	ukb-b-9405	ebi-a-GCST90018866	477784	rs4706004	0.226567	0.0467986	1.28983e-06
220	Waist circumference || id:ukb-b-9405	IgA nephropathy || id:ebi-a-GCST90018866	ukb-b-9405	ebi-a-GCST90018866	477784	rs4718964	0.22811	0.0467821	1.0825e-06
221	Waist circumference || id:ukb-b-9405	IgA nephropathy || id:ebi-a-GCST90018866	ukb-b-9405	ebi-a-GCST90018866	477784	rs4722398	0.228961	0.046729	9.59522e-07
222	Waist circumference || id:ukb-b-9405	IgA nephropathy || id:ebi-a-GCST90018866	ukb-b-9405	ebi-a-GCST90018866	477784	rs4790841	0.220157	0.0464648	2.15693e-06
223	Waist circumference || id:ukb-b-9405	IgA nephropathy || id:ebi-a-GCST90018866	ukb-b-9405	ebi-a-GCST90018866	477784	rs484455	0.227781	0.0467861	1.12408e-06
224	Waist circumference || id:ukb-b-9405	IgA nephropathy || id:ebi-a-GCST90018866	ukb-b-9405	ebi-a-GCST90018866	477784	rs4844809	0.228419	0.046748	1.02817e-06
225	Waist circumference || id:ukb-b-9405	IgA nephropathy || id:ebi-a-GCST90018866	ukb-b-9405	ebi-a-GCST90018866	477784	rs4851283	0.228778	0.0468156	1.02496e-06
226	Waist circumference || id:ukb-b-9405	IgA nephropathy || id:ebi-a-GCST90018866	ukb-b-9405	ebi-a-GCST90018866	477784	rs4876611	0.230102	0.0466985	8.33282e-07
227	Waist circumference || id:ukb-b-9405	IgA nephropathy || id:ebi-a-GCST90018866	ukb-b-9405	ebi-a-GCST90018866	477784	rs4900715	0.225756	0.0467869	1.39867e-06
228	Waist circumference || id:ukb-b-9405	IgA nephropathy || id:ebi-a-GCST90018866	ukb-b-9405	ebi-a-GCST90018866	477784	rs4908672	0.22652	0.0467985	1.29631e-06
229	Waist circumference || id:ukb-b-9405	IgA nephropathy || id:ebi-a-GCST90018866	ukb-b-9405	ebi-a-GCST90018866	477784	rs520478	0.224887	0.0467458	1.50295e-06
230	Waist circumference || id:ukb-b-9405	IgA nephropathy || id:ebi-a-GCST90018866	ukb-b-9405	ebi-a-GCST90018866	477784	rs539515	0.216212	0.0468622	3.9542e-06
231	Waist circumference || id:ukb-b-9405	IgA nephropathy || id:ebi-a-GCST90018866	ukb-b-9405	ebi-a-GCST90018866	477784	rs55726687	0.228861	0.0468172	1.01658e-06
232	Waist circumference || id:ukb-b-9405	IgA nephropathy || id:ebi-a-GCST90018866	ukb-b-9405	ebi-a-GCST90018866	477784	rs55794894	0.226733	0.0467904	1.26153e-06
233	Waist circumference || id:ukb-b-9405	IgA nephropathy || id:ebi-a-GCST90018866	ukb-b-9405	ebi-a-GCST90018866	477784	rs557951	0.225131	0.0467573	1.47287e-06
234	Waist circumference || id:ukb-b-9405	IgA nephropathy || id:ebi-a-GCST90018866	ukb-b-9405	ebi-a-GCST90018866	477784	rs559231	0.228825	0.0467172	9.67779e-07
235	Waist circumference || id:ukb-b-9405	IgA nephropathy || id:ebi-a-GCST90018866	ukb-b-9405	ebi-a-GCST90018866	477784	rs56094641	0.232768	0.0478996	1.17683e-06
236	Waist circumference || id:ukb-b-9405	IgA nephropathy || id:ebi-a-GCST90018866	ukb-b-9405	ebi-a-GCST90018866	477784	rs56803094	0.226141	0.0467894	1.34372e-06
237	Waist circumference || id:ukb-b-9405	IgA nephropathy || id:ebi-a-GCST90018866	ukb-b-9405	ebi-a-GCST90018866	477784	rs57636386	0.231301	0.0467169	7.37921e-07
238	Waist circumference || id:ukb-b-9405	IgA nephropathy || id:ebi-a-GCST90018866	ukb-b-9405	ebi-a-GCST90018866	477784	rs587271	0.22831	0.0467505	1.04177e-06
239	Waist circumference || id:ukb-b-9405	IgA nephropathy || id:ebi-a-GCST90018866	ukb-b-9405	ebi-a-GCST90018866	477784	rs58862095	0.23208	0.0466388	6.48774e-07
240	Waist circumference || id:ukb-b-9405	IgA nephropathy || id:ebi-a-GCST90018866	ukb-b-9405	ebi-a-GCST90018866	477784	rs588660	0.223354	0.0467404	1.76518e-06
241	Waist circumference || id:ukb-b-9405	IgA nephropathy || id:ebi-a-GCST90018866	ukb-b-9405	ebi-a-GCST90018866	477784	rs59068084	0.22656	0.0467901	1.2851e-06
242	Waist circumference || id:ukb-b-9405	IgA nephropathy || id:ebi-a-GCST90018866	ukb-b-9405	ebi-a-GCST90018866	477784	rs59104534	0.224597	0.0466932	1.50894e-06
243	Waist circumference || id:ukb-b-9405	IgA nephropathy || id:ebi-a-GCST90018866	ukb-b-9405	ebi-a-GCST90018866	477784	rs6001877	0.224004	0.0466401	1.56442e-06
244	Waist circumference || id:ukb-b-9405	IgA nephropathy || id:ebi-a-GCST90018866	ukb-b-9405	ebi-a-GCST90018866	477784	rs6030803	0.228744	0.0467449	9.90816e-07
245	Waist circumference || id:ukb-b-9405	IgA nephropathy || id:ebi-a-GCST90018866	ukb-b-9405	ebi-a-GCST90018866	477784	rs6069037	0.225943	0.0467765	1.36349e-06
246	Waist circumference || id:ukb-b-9405	IgA nephropathy || id:ebi-a-GCST90018866	ukb-b-9405	ebi-a-GCST90018866	477784	rs61223906	0.224102	0.0466629	1.56643e-06
247	Waist circumference || id:ukb-b-9405	IgA nephropathy || id:ebi-a-GCST90018866	ukb-b-9405	ebi-a-GCST90018866	477784	rs61813324	0.228361	0.0468107	1.06951e-06
248	Waist circumference || id:ukb-b-9405	IgA nephropathy || id:ebi-a-GCST90018866	ukb-b-9405	ebi-a-GCST90018866	477784	rs61903695	0.225525	0.0467828	1.43071e-06
249	Waist circumference || id:ukb-b-9405	IgA nephropathy || id:ebi-a-GCST90018866	ukb-b-9405	ebi-a-GCST90018866	477784	rs61969511	0.226551	0.0467946	1.28937e-06
250	Waist circumference || id:ukb-b-9405	IgA nephropathy || id:ebi-a-GCST90018866	ukb-b-9405	ebi-a-GCST90018866	477784	rs61992671	0.225359	0.0467847	1.45777e-06
251	Waist circumference || id:ukb-b-9405	IgA nephropathy || id:ebi-a-GCST90018866	ukb-b-9405	ebi-a-GCST90018866	477784	rs62072003	0.227828	0.0467685	1.10811e-06
252	Waist circumference || id:ukb-b-9405	IgA nephropathy || id:ebi-a-GCST90018866	ukb-b-9405	ebi-a-GCST90018866	477784	rs62243489	0.227475	0.0468146	1.17948e-06
253	Waist circumference || id:ukb-b-9405	IgA nephropathy || id:ebi-a-GCST90018866	ukb-b-9405	ebi-a-GCST90018866	477784	rs62246311	0.225896	0.0467993	1.3867e-06
254	Waist circumference || id:ukb-b-9405	IgA nephropathy || id:ebi-a-GCST90018866	ukb-b-9405	ebi-a-GCST90018866	477784	rs62261725	0.227826	0.0468128	1.13453e-06
255	Waist circumference || id:ukb-b-9405	IgA nephropathy || id:ebi-a-GCST90018866	ukb-b-9405	ebi-a-GCST90018866	477784	rs6493498	0.221035	0.0464288	1.92899e-06
256	Waist circumference || id:ukb-b-9405	IgA nephropathy || id:ebi-a-GCST90018866	ukb-b-9405	ebi-a-GCST90018866	477784	rs649458	0.224796	0.0467647	1.53242e-06
257	Waist circumference || id:ukb-b-9405	IgA nephropathy || id:ebi-a-GCST90018866	ukb-b-9405	ebi-a-GCST90018866	477784	rs6536575	0.226134	0.0467908	1.34585e-06
258	Waist circumference || id:ukb-b-9405	IgA nephropathy || id:ebi-a-GCST90018866	ukb-b-9405	ebi-a-GCST90018866	477784	rs6551304	0.226002	0.0468041	1.37451e-06
259	Waist circumference || id:ukb-b-9405	IgA nephropathy || id:ebi-a-GCST90018866	ukb-b-9405	ebi-a-GCST90018866	477784	rs6567160	0.239988	0.04704	3.36445e-07
260	Waist circumference || id:ukb-b-9405	IgA nephropathy || id:ebi-a-GCST90018866	ukb-b-9405	ebi-a-GCST90018866	477784	rs6575340	0.232008	0.0466131	6.44764e-07
261	Waist circumference || id:ukb-b-9405	IgA nephropathy || id:ebi-a-GCST90018866	ukb-b-9405	ebi-a-GCST90018866	477784	rs6669341	0.226799	0.0468095	1.26516e-06
262	Waist circumference || id:ukb-b-9405	IgA nephropathy || id:ebi-a-GCST90018866	ukb-b-9405	ebi-a-GCST90018866	477784	rs6682438	0.229435	0.0466995	8.96933e-07
263	Waist circumference || id:ukb-b-9405	IgA nephropathy || id:ebi-a-GCST90018866	ukb-b-9405	ebi-a-GCST90018866	477784	rs6693294	0.226813	0.0468445	1.2866e-06
264	Waist circumference || id:ukb-b-9405	IgA nephropathy || id:ebi-a-GCST90018866	ukb-b-9405	ebi-a-GCST90018866	477784	rs6739755	0.230192	0.0467445	8.45895e-07
265	Waist circumference || id:ukb-b-9405	IgA nephropathy || id:ebi-a-GCST90018866	ukb-b-9405	ebi-a-GCST90018866	477784	rs67609008	0.225621	0.0467644	1.40269e-06
266	Waist circumference || id:ukb-b-9405	IgA nephropathy || id:ebi-a-GCST90018866	ukb-b-9405	ebi-a-GCST90018866	477784	rs67632512	0.231118	0.0464526	6.5127e-07
267	Waist circumference || id:ukb-b-9405	IgA nephropathy || id:ebi-a-GCST90018866	ukb-b-9405	ebi-a-GCST90018866	477784	rs6791983	0.225397	0.0467638	1.43623e-06
268	Waist circumference || id:ukb-b-9405	IgA nephropathy || id:ebi-a-GCST90018866	ukb-b-9405	ebi-a-GCST90018866	477784	rs6799080	0.226369	0.0467866	1.30937e-06
269	Waist circumference || id:ukb-b-9405	IgA nephropathy || id:ebi-a-GCST90018866	ukb-b-9405	ebi-a-GCST90018866	477784	rs6846041	0.229236	0.0467084	9.20975e-07
270	Waist circumference || id:ukb-b-9405	IgA nephropathy || id:ebi-a-GCST90018866	ukb-b-9405	ebi-a-GCST90018866	477784	rs6849518	0.225802	0.046821	1.4165e-06
271	Waist circumference || id:ukb-b-9405	IgA nephropathy || id:ebi-a-GCST90018866	ukb-b-9405	ebi-a-GCST90018866	477784	rs6938973	0.225413	0.0467783	1.44459e-06
272	Waist circumference || id:ukb-b-9405	IgA nephropathy || id:ebi-a-GCST90018866	ukb-b-9405	ebi-a-GCST90018866	477784	rs7034554	0.224878	0.0467388	1.49895e-06
273	Waist circumference || id:ukb-b-9405	IgA nephropathy || id:ebi-a-GCST90018866	ukb-b-9405	ebi-a-GCST90018866	477784	rs703984	0.229759	0.0466569	8.46028e-07
274	Waist circumference || id:ukb-b-9405	IgA nephropathy || id:ebi-a-GCST90018866	ukb-b-9405	ebi-a-GCST90018866	477784	rs704061	0.229755	0.0467457	8.87868e-07
275	Waist circumference || id:ukb-b-9405	IgA nephropathy || id:ebi-a-GCST90018866	ukb-b-9405	ebi-a-GCST90018866	477784	rs7070670	0.224459	0.0467161	1.54947e-06
276	Waist circumference || id:ukb-b-9405	IgA nephropathy || id:ebi-a-GCST90018866	ukb-b-9405	ebi-a-GCST90018866	477784	rs7115013	0.227189	0.0467917	1.20192e-06
277	Waist circumference || id:ukb-b-9405	IgA nephropathy || id:ebi-a-GCST90018866	ukb-b-9405	ebi-a-GCST90018866	477784	rs7132908	0.228077	0.0469025	1.15739e-06
278	Waist circumference || id:ukb-b-9405	IgA nephropathy || id:ebi-a-GCST90018866	ukb-b-9405	ebi-a-GCST90018866	477784	rs71495038	0.225567	0.046787	1.4273e-06
279	Waist circumference || id:ukb-b-9405	IgA nephropathy || id:ebi-a-GCST90018866	ukb-b-9405	ebi-a-GCST90018866	477784	rs7169847	0.228897	0.0466961	9.49454e-07
280	Waist circumference || id:ukb-b-9405	IgA nephropathy || id:ebi-a-GCST90018866	ukb-b-9405	ebi-a-GCST90018866	477784	rs7171864	0.227075	0.0468068	1.22643e-06
281	Waist circumference || id:ukb-b-9405	IgA nephropathy || id:ebi-a-GCST90018866	ukb-b-9405	ebi-a-GCST90018866	477784	rs7206608	0.224606	0.0467259	1.53295e-06
282	Waist circumference || id:ukb-b-9405	IgA nephropathy || id:ebi-a-GCST90018866	ukb-b-9405	ebi-a-GCST90018866	477784	rs7218014	0.228141	0.0468569	1.12235e-06
283	Waist circumference || id:ukb-b-9405	IgA nephropathy || id:ebi-a-GCST90018866	ukb-b-9405	ebi-a-GCST90018866	477784	rs7259070	0.224526	0.04679	1.59781e-06
284	Waist circumference || id:ukb-b-9405	IgA nephropathy || id:ebi-a-GCST90018866	ukb-b-9405	ebi-a-GCST90018866	477784	rs72617140	0.230164	0.0466582	8.09794e-07
285	Waist circumference || id:ukb-b-9405	IgA nephropathy || id:ebi-a-GCST90018866	ukb-b-9405	ebi-a-GCST90018866	477784	rs72618637	0.227006	0.0467896	1.22449e-06
286	Waist circumference || id:ukb-b-9405	IgA nephropathy || id:ebi-a-GCST90018866	ukb-b-9405	ebi-a-GCST90018866	477784	rs72634826	0.228149	0.0467904	1.08268e-06
287	Waist circumference || id:ukb-b-9405	IgA nephropathy || id:ebi-a-GCST90018866	ukb-b-9405	ebi-a-GCST90018866	477784	rs72892910	0.222576	0.0468736	2.05e-06
288	Waist circumference || id:ukb-b-9405	IgA nephropathy || id:ebi-a-GCST90018866	ukb-b-9405	ebi-a-GCST90018866	477784	rs72959041	0.226411	0.0468138	1.32195e-06
289	Waist circumference || id:ukb-b-9405	IgA nephropathy || id:ebi-a-GCST90018866	ukb-b-9405	ebi-a-GCST90018866	477784	rs72976986	0.222791	0.046595	1.7404e-06
290	Waist circumference || id:ukb-b-9405	IgA nephropathy || id:ebi-a-GCST90018866	ukb-b-9405	ebi-a-GCST90018866	477784	rs73052033	0.225745	0.0468422	1.44086e-06
291	Waist circumference || id:ukb-b-9405	IgA nephropathy || id:ebi-a-GCST90018866	ukb-b-9405	ebi-a-GCST90018866	477784	rs73068448	0.225405	0.0467732	1.44197e-06
292	Waist circumference || id:ukb-b-9405	IgA nephropathy || id:ebi-a-GCST90018866	ukb-b-9405	ebi-a-GCST90018866	477784	rs73142879	0.225541	0.0468762	1.49859e-06
293	Waist circumference || id:ukb-b-9405	IgA nephropathy || id:ebi-a-GCST90018866	ukb-b-9405	ebi-a-GCST90018866	477784	rs7324067	0.23003	0.0465946	7.94002e-07
294	Waist circumference || id:ukb-b-9405	IgA nephropathy || id:ebi-a-GCST90018866	ukb-b-9405	ebi-a-GCST90018866	477784	rs735033	0.227287	0.0467848	1.18492e-06
295	Waist circumference || id:ukb-b-9405	IgA nephropathy || id:ebi-a-GCST90018866	ukb-b-9405	ebi-a-GCST90018866	477784	rs7372674	0.227574	0.0467916	1.15285e-06
296	Waist circumference || id:ukb-b-9405	IgA nephropathy || id:ebi-a-GCST90018866	ukb-b-9405	ebi-a-GCST90018866	477784	rs7377083	0.230674	0.0466732	7.71996e-07
297	Waist circumference || id:ukb-b-9405	IgA nephropathy || id:ebi-a-GCST90018866	ukb-b-9405	ebi-a-GCST90018866	477784	rs73985439	0.225308	0.0467701	1.45482e-06
298	Waist circumference || id:ukb-b-9405	IgA nephropathy || id:ebi-a-GCST90018866	ukb-b-9405	ebi-a-GCST90018866	477784	rs74395133	0.227571	0.0467876	1.1508e-06
299	Waist circumference || id:ukb-b-9405	IgA nephropathy || id:ebi-a-GCST90018866	ukb-b-9405	ebi-a-GCST90018866	477784	rs7442885	0.228851	0.0468226	1.02059e-06
300	Waist circumference || id:ukb-b-9405	IgA nephropathy || id:ebi-a-GCST90018866	ukb-b-9405	ebi-a-GCST90018866	477784	rs7498044	0.224871	0.0467642	1.51981e-06
301	Waist circumference || id:ukb-b-9405	IgA nephropathy || id:ebi-a-GCST90018866	ukb-b-9405	ebi-a-GCST90018866	477784	rs7498665	0.215991	0.0466569	3.66813e-06
302	Waist circumference || id:ukb-b-9405	IgA nephropathy || id:ebi-a-GCST90018866	ukb-b-9405	ebi-a-GCST90018866	477784	rs75035127	0.227141	0.0467996	1.21314e-06
303	Waist circumference || id:ukb-b-9405	IgA nephropathy || id:ebi-a-GCST90018866	ukb-b-9405	ebi-a-GCST90018866	477784	rs7519259	0.230355	0.0466488	7.88997e-07
304	Waist circumference || id:ukb-b-9405	IgA nephropathy || id:ebi-a-GCST90018866	ukb-b-9405	ebi-a-GCST90018866	477784	rs7537581	0.227746	0.0467786	1.12403e-06
305	Waist circumference || id:ukb-b-9405	IgA nephropathy || id:ebi-a-GCST90018866	ukb-b-9405	ebi-a-GCST90018866	477784	rs756717	0.228092	0.0467606	1.07234e-06
306	Waist circumference || id:ukb-b-9405	IgA nephropathy || id:ebi-a-GCST90018866	ukb-b-9405	ebi-a-GCST90018866	477784	rs76040172	0.231792	0.0465371	6.33236e-07
307	Waist circumference || id:ukb-b-9405	IgA nephropathy || id:ebi-a-GCST90018866	ukb-b-9405	ebi-a-GCST90018866	477784	rs76286777	0.227859	0.0468826	1.17266e-06
308	Waist circumference || id:ukb-b-9405	IgA nephropathy || id:ebi-a-GCST90018866	ukb-b-9405	ebi-a-GCST90018866	477784	rs7630382	0.227465	0.0468124	1.17936e-06
309	Waist circumference || id:ukb-b-9405	IgA nephropathy || id:ebi-a-GCST90018866	ukb-b-9405	ebi-a-GCST90018866	477784	rs765876	0.226803	0.0467896	1.25155e-06
310	Waist circumference || id:ukb-b-9405	IgA nephropathy || id:ebi-a-GCST90018866	ukb-b-9405	ebi-a-GCST90018866	477784	rs76895963	0.228081	0.0467911	1.09115e-06
311	Waist circumference || id:ukb-b-9405	IgA nephropathy || id:ebi-a-GCST90018866	ukb-b-9405	ebi-a-GCST90018866	477784	rs7707394	0.228341	0.0468288	1.0821e-06
312	Waist circumference || id:ukb-b-9405	IgA nephropathy || id:ebi-a-GCST90018866	ukb-b-9405	ebi-a-GCST90018866	477784	rs7708584	0.223228	0.0466351	1.69548e-06
313	Waist circumference || id:ukb-b-9405	IgA nephropathy || id:ebi-a-GCST90018866	ukb-b-9405	ebi-a-GCST90018866	477784	rs77165542	0.224323	0.0469694	1.78864e-06
314	Waist circumference || id:ukb-b-9405	IgA nephropathy || id:ebi-a-GCST90018866	ukb-b-9405	ebi-a-GCST90018866	477784	rs7752202	0.221196	0.0464084	1.87645e-06
315	Waist circumference || id:ukb-b-9405	IgA nephropathy || id:ebi-a-GCST90018866	ukb-b-9405	ebi-a-GCST90018866	477784	rs7755574	0.224317	0.046665	1.53238e-06
316	Waist circumference || id:ukb-b-9405	IgA nephropathy || id:ebi-a-GCST90018866	ukb-b-9405	ebi-a-GCST90018866	477784	rs784257	0.224423	0.0467425	1.57664e-06
317	Waist circumference || id:ukb-b-9405	IgA nephropathy || id:ebi-a-GCST90018866	ukb-b-9405	ebi-a-GCST90018866	477784	rs7845090	0.226107	0.046863	1.40112e-06
318	Waist circumference || id:ukb-b-9405	IgA nephropathy || id:ebi-a-GCST90018866	ukb-b-9405	ebi-a-GCST90018866	477784	rs7925100	0.229614	0.0467359	8.9691e-07
319	Waist circumference || id:ukb-b-9405	IgA nephropathy || id:ebi-a-GCST90018866	ukb-b-9405	ebi-a-GCST90018866	477784	rs7933085	0.22806	0.046768	1.08029e-06
320	Waist circumference || id:ukb-b-9405	IgA nephropathy || id:ebi-a-GCST90018866	ukb-b-9405	ebi-a-GCST90018866	477784	rs7952436	0.226576	0.0468461	1.32068e-06
321	Waist circumference || id:ukb-b-9405	IgA nephropathy || id:ebi-a-GCST90018866	ukb-b-9405	ebi-a-GCST90018866	477784	rs7966251	0.225468	0.0467588	1.42167e-06
322	Waist circumference || id:ukb-b-9405	IgA nephropathy || id:ebi-a-GCST90018866	ukb-b-9405	ebi-a-GCST90018866	477784	rs8013377	0.227247	0.0468305	1.2189e-06
323	Waist circumference || id:ukb-b-9405	IgA nephropathy || id:ebi-a-GCST90018866	ukb-b-9405	ebi-a-GCST90018866	477784	rs8024137	0.226543	0.0467883	1.28621e-06
324	Waist circumference || id:ukb-b-9405	IgA nephropathy || id:ebi-a-GCST90018866	ukb-b-9405	ebi-a-GCST90018866	477784	rs80243702	0.228846	0.0467268	9.70459e-07
325	Waist circumference || id:ukb-b-9405	IgA nephropathy || id:ebi-a-GCST90018866	ukb-b-9405	ebi-a-GCST90018866	477784	rs8078135	0.230189	0.04656	7.65673e-07
326	Waist circumference || id:ukb-b-9405	IgA nephropathy || id:ebi-a-GCST90018866	ukb-b-9405	ebi-a-GCST90018866	477784	rs8097672	0.225024	0.0467613	1.49294e-06
327	Waist circumference || id:ukb-b-9405	IgA nephropathy || id:ebi-a-GCST90018866	ukb-b-9405	ebi-a-GCST90018866	477784	rs8112818	0.224247	0.0467875	1.64399e-06
328	Waist circumference || id:ukb-b-9405	IgA nephropathy || id:ebi-a-GCST90018866	ukb-b-9405	ebi-a-GCST90018866	477784	rs815163	0.228314	0.0467876	1.06203e-06
329	Waist circumference || id:ukb-b-9405	IgA nephropathy || id:ebi-a-GCST90018866	ukb-b-9405	ebi-a-GCST90018866	477784	rs8192675	0.224042	0.0467611	1.65787e-06
330	Waist circumference || id:ukb-b-9405	IgA nephropathy || id:ebi-a-GCST90018866	ukb-b-9405	ebi-a-GCST90018866	477784	rs852042	0.226552	0.0467894	1.28575e-06
331	Waist circumference || id:ukb-b-9405	IgA nephropathy || id:ebi-a-GCST90018866	ukb-b-9405	ebi-a-GCST90018866	477784	rs852983	0.225857	0.0467725	1.37329e-06
332	Waist circumference || id:ukb-b-9405	IgA nephropathy || id:ebi-a-GCST90018866	ukb-b-9405	ebi-a-GCST90018866	477784	rs862227	0.229375	0.0466855	8.96015e-07
333	Waist circumference || id:ukb-b-9405	IgA nephropathy || id:ebi-a-GCST90018866	ukb-b-9405	ebi-a-GCST90018866	477784	rs862320	0.233878	0.0465398	5.02556e-07
334	Waist circumference || id:ukb-b-9405	IgA nephropathy || id:ebi-a-GCST90018866	ukb-b-9405	ebi-a-GCST90018866	477784	rs876605	0.22631	0.0467856	1.31699e-06
335	Waist circumference || id:ukb-b-9405	IgA nephropathy || id:ebi-a-GCST90018866	ukb-b-9405	ebi-a-GCST90018866	477784	rs879620	0.235689	0.046433	3.85677e-07
336	Waist circumference || id:ukb-b-9405	IgA nephropathy || id:ebi-a-GCST90018866	ukb-b-9405	ebi-a-GCST90018866	477784	rs883403	0.228548	0.0467752	1.02856e-06
337	Waist circumference || id:ukb-b-9405	IgA nephropathy || id:ebi-a-GCST90018866	ukb-b-9405	ebi-a-GCST90018866	477784	rs894736	0.232181	0.04658	6.21022e-07
338	Waist circumference || id:ukb-b-9405	IgA nephropathy || id:ebi-a-GCST90018866	ukb-b-9405	ebi-a-GCST90018866	477784	rs923994	0.226177	0.0467898	1.33895e-06
339	Waist circumference || id:ukb-b-9405	IgA nephropathy || id:ebi-a-GCST90018866	ukb-b-9405	ebi-a-GCST90018866	477784	rs9289630	0.230234	0.0467028	8.23303e-07
340	Waist circumference || id:ukb-b-9405	IgA nephropathy || id:ebi-a-GCST90018866	ukb-b-9405	ebi-a-GCST90018866	477784	rs9294260	0.228241	0.0467908	1.07221e-06
341	Waist circumference || id:ukb-b-9405	IgA nephropathy || id:ebi-a-GCST90018866	ukb-b-9405	ebi-a-GCST90018866	477784	rs9308964	0.227249	0.0467845	1.18961e-06
342	Waist circumference || id:ukb-b-9405	IgA nephropathy || id:ebi-a-GCST90018866	ukb-b-9405	ebi-a-GCST90018866	477784	rs9316661	0.226579	0.0468099	1.29569e-06
343	Waist circumference || id:ukb-b-9405	IgA nephropathy || id:ebi-a-GCST90018866	ukb-b-9405	ebi-a-GCST90018866	477784	rs9370243	0.225503	0.0467691	1.42393e-06
344	Waist circumference || id:ukb-b-9405	IgA nephropathy || id:ebi-a-GCST90018866	ukb-b-9405	ebi-a-GCST90018866	477784	rs9378676	0.226605	0.0467985	1.28443e-06
345	Waist circumference || id:ukb-b-9405	IgA nephropathy || id:ebi-a-GCST90018866	ukb-b-9405	ebi-a-GCST90018866	477784	rs9478496	0.225612	0.0467742	1.41118e-06
346	Waist circumference || id:ukb-b-9405	IgA nephropathy || id:ebi-a-GCST90018866	ukb-b-9405	ebi-a-GCST90018866	477784	rs9568867	0.225449	0.0468207	1.47093e-06
347	Waist circumference || id:ukb-b-9405	IgA nephropathy || id:ebi-a-GCST90018866	ukb-b-9405	ebi-a-GCST90018866	477784	rs9584870	0.223995	0.0466472	1.57172e-06
348	Waist circumference || id:ukb-b-9405	IgA nephropathy || id:ebi-a-GCST90018866	ukb-b-9405	ebi-a-GCST90018866	477784	rs9654453	0.227226	0.046798	1.2011e-06
349	Waist circumference || id:ukb-b-9405	IgA nephropathy || id:ebi-a-GCST90018866	ukb-b-9405	ebi-a-GCST90018866	477784	rs9673839	0.22931	0.0466863	9.02796e-07
350	Waist circumference || id:ukb-b-9405	IgA nephropathy || id:ebi-a-GCST90018866	ukb-b-9405	ebi-a-GCST90018866	477784	rs9814758	0.227052	0.046794	1.22115e-06
351	Waist circumference || id:ukb-b-9405	IgA nephropathy || id:ebi-a-GCST90018866	ukb-b-9405	ebi-a-GCST90018866	477784	rs9835772	0.228477	0.0467386	1.01665e-06
352	Waist circumference || id:ukb-b-9405	IgA nephropathy || id:ebi-a-GCST90018866	ukb-b-9405	ebi-a-GCST90018866	477784	rs9843653	0.227338	0.0468841	1.2413e-06
353	Waist circumference || id:ukb-b-9405	IgA nephropathy || id:ebi-a-GCST90018866	ukb-b-9405	ebi-a-GCST90018866	477784	rs9888533	0.224558	0.0467093	1.52788e-06
354	Waist circumference || id:ukb-b-9405	IgA nephropathy || id:ebi-a-GCST90018866	ukb-b-9405	ebi-a-GCST90018866	477784	rs9902846	0.227325	0.0468062	1.19344e-06
355	Waist circumference || id:ukb-b-9405	IgA nephropathy || id:ebi-a-GCST90018866	ukb-b-9405	ebi-a-GCST90018866	477784	rs9926784	0.228673	0.0467235	9.87204e-07
356	Waist circumference || id:ukb-b-9405	IgA nephropathy || id:ebi-a-GCST90018866	ukb-b-9405	ebi-a-GCST90018866	477784	All	0.226755	0.0466892	1.19369e-06
Hip circumference
	exposure	outcome	id.exposure	id.outcome	samplesize	SNP	b	se	p
1	Hip circumference || id:ukb-b-15590	IgA nephropathy || id:ebi-a-GCST90018866	ukb-b-15590	ebi-a-GCST90018866	477784	rs1006399	0.160332	0.0408619	8.71778e-05
2	Hip circumference || id:ukb-b-15590	IgA nephropathy || id:ebi-a-GCST90018866	ukb-b-15590	ebi-a-GCST90018866	477784	rs10100245	0.162358	0.0409858	7.45376e-05
3	Hip circumference || id:ukb-b-15590	IgA nephropathy || id:ebi-a-GCST90018866	ukb-b-15590	ebi-a-GCST90018866	477784	rs10118701	0.159851	0.0408929	9.26714e-05
4	Hip circumference || id:ukb-b-15590	IgA nephropathy || id:ebi-a-GCST90018866	ukb-b-15590	ebi-a-GCST90018866	477784	rs10132514	0.161443	0.0409222	7.97624e-05
5	Hip circumference || id:ukb-b-15590	IgA nephropathy || id:ebi-a-GCST90018866	ukb-b-15590	ebi-a-GCST90018866	477784	rs1013402	0.160139	0.0410391	9.53611e-05
6	Hip circumference || id:ukb-b-15590	IgA nephropathy || id:ebi-a-GCST90018866	ukb-b-15590	ebi-a-GCST90018866	477784	rs10145154	0.167495	0.040783	4.00867e-05
7	Hip circumference || id:ukb-b-15590	IgA nephropathy || id:ebi-a-GCST90018866	ukb-b-15590	ebi-a-GCST90018866	477784	rs10153248	0.162982	0.0409412	6.86611e-05
8	Hip circumference || id:ukb-b-15590	IgA nephropathy || id:ebi-a-GCST90018866	ukb-b-15590	ebi-a-GCST90018866	477784	rs10158176	0.162506	0.040925	7.16246e-05
9	Hip circumference || id:ukb-b-15590	IgA nephropathy || id:ebi-a-GCST90018866	ukb-b-15590	ebi-a-GCST90018866	477784	rs10172196	0.162563	0.0409504	7.19442e-05
10	Hip circumference || id:ukb-b-15590	IgA nephropathy || id:ebi-a-GCST90018866	ukb-b-15590	ebi-a-GCST90018866	477784	rs10188429	0.161675	0.0409265	7.80252e-05
11	Hip circumference || id:ukb-b-15590	IgA nephropathy || id:ebi-a-GCST90018866	ukb-b-15590	ebi-a-GCST90018866	477784	rs10210468	0.160897	0.0409188	8.42025e-05
12	Hip circumference || id:ukb-b-15590	IgA nephropathy || id:ebi-a-GCST90018866	ukb-b-15590	ebi-a-GCST90018866	477784	rs1023767	0.160355	0.0408869	8.78474e-05
13	Hip circumference || id:ukb-b-15590	IgA nephropathy || id:ebi-a-GCST90018866	ukb-b-15590	ebi-a-GCST90018866	477784	rs1037702	0.162504	0.0409223	7.15602e-05
14	Hip circumference || id:ukb-b-15590	IgA nephropathy || id:ebi-a-GCST90018866	ukb-b-15590	ebi-a-GCST90018866	477784	rs10404726	0.160666	0.0409374	8.68446e-05
15	Hip circumference || id:ukb-b-15590	IgA nephropathy || id:ebi-a-GCST90018866	ukb-b-15590	ebi-a-GCST90018866	477784	rs10407871	0.161906	0.0409368	7.65313e-05
16	Hip circumference || id:ukb-b-15590	IgA nephropathy || id:ebi-a-GCST90018866	ukb-b-15590	ebi-a-GCST90018866	477784	rs10471636	0.160957	0.0409039	8.31913e-05
17	Hip circumference || id:ukb-b-15590	IgA nephropathy || id:ebi-a-GCST90018866	ukb-b-15590	ebi-a-GCST90018866	477784	rs1047891	0.160595	0.0409247	8.70361e-05
18	Hip circumference || id:ukb-b-15590	IgA nephropathy || id:ebi-a-GCST90018866	ukb-b-15590	ebi-a-GCST90018866	477784	rs10499343	0.162701	0.0409216	7.01089e-05
19	Hip circumference || id:ukb-b-15590	IgA nephropathy || id:ebi-a-GCST90018866	ukb-b-15590	ebi-a-GCST90018866	477784	rs1056441	0.159067	0.0407981	9.66392e-05
20	Hip circumference || id:ukb-b-15590	IgA nephropathy || id:ebi-a-GCST90018866	ukb-b-15590	ebi-a-GCST90018866	477784	rs1056720	0.164904	0.0407166	5.12103e-05
21	Hip circumference || id:ukb-b-15590	IgA nephropathy || id:ebi-a-GCST90018866	ukb-b-15590	ebi-a-GCST90018866	477784	rs10744145	0.160735	0.0408971	8.48662e-05
22	Hip circumference || id:ukb-b-15590	IgA nephropathy || id:ebi-a-GCST90018866	ukb-b-15590	ebi-a-GCST90018866	477784	rs10746833	0.161663	0.0409439	7.86694e-05
23	Hip circumference || id:ukb-b-15590	IgA nephropathy || id:ebi-a-GCST90018866	ukb-b-15590	ebi-a-GCST90018866	477784	rs10773051	0.164721	0.0409138	5.67195e-05
24	Hip circumference || id:ukb-b-15590	IgA nephropathy || id:ebi-a-GCST90018866	ukb-b-15590	ebi-a-GCST90018866	477784	rs10788797	0.161594	0.0409343	7.89272e-05
25	Hip circumference || id:ukb-b-15590	IgA nephropathy || id:ebi-a-GCST90018866	ukb-b-15590	ebi-a-GCST90018866	477784	rs10810598	0.161919	0.0409331	7.63121e-05
26	Hip circumference || id:ukb-b-15590	IgA nephropathy || id:ebi-a-GCST90018866	ukb-b-15590	ebi-a-GCST90018866	477784	rs10883553	0.162416	0.0409458	7.29053e-05
27	Hip circumference || id:ukb-b-15590	IgA nephropathy || id:ebi-a-GCST90018866	ukb-b-15590	ebi-a-GCST90018866	477784	rs10886022	0.161384	0.040935	8.06526e-05
28	Hip circumference || id:ukb-b-15590	IgA nephropathy || id:ebi-a-GCST90018866	ukb-b-15590	ebi-a-GCST90018866	477784	rs10938397	0.162094	0.0410193	7.76115e-05
29	Hip circumference || id:ukb-b-15590	IgA nephropathy || id:ebi-a-GCST90018866	ukb-b-15590	ebi-a-GCST90018866	477784	rs10947137	0.165023	0.0406874	4.99444e-05
30	Hip circumference || id:ukb-b-15590	IgA nephropathy || id:ebi-a-GCST90018866	ukb-b-15590	ebi-a-GCST90018866	477784	rs10984732	0.161655	0.0409253	7.81477e-05
31	Hip circumference || id:ukb-b-15590	IgA nephropathy || id:ebi-a-GCST90018866	ukb-b-15590	ebi-a-GCST90018866	477784	rs10987417	0.161089	0.0409158	8.24772e-05
32	Hip circumference || id:ukb-b-15590	IgA nephropathy || id:ebi-a-GCST90018866	ukb-b-15590	ebi-a-GCST90018866	477784	rs11012732	0.158414	0.0408614	0.000105815
33	Hip circumference || id:ukb-b-15590	IgA nephropathy || id:ebi-a-GCST90018866	ukb-b-15590	ebi-a-GCST90018866	477784	rs11030016	0.1602	0.040913	9.01751e-05
34	Hip circumference || id:ukb-b-15590	IgA nephropathy || id:ebi-a-GCST90018866	ukb-b-15590	ebi-a-GCST90018866	477784	rs11045163	0.162828	0.0409121	6.89323e-05
35	Hip circumference || id:ukb-b-15590	IgA nephropathy || id:ebi-a-GCST90018866	ukb-b-15590	ebi-a-GCST90018866	477784	rs11056870	0.159715	0.0408198	9.12773e-05
36	Hip circumference || id:ukb-b-15590	IgA nephropathy || id:ebi-a-GCST90018866	ukb-b-15590	ebi-a-GCST90018866	477784	rs11075252	0.162144	0.0409277	7.44115e-05
37	Hip circumference || id:ukb-b-15590	IgA nephropathy || id:ebi-a-GCST90018866	ukb-b-15590	ebi-a-GCST90018866	477784	rs1108548	0.1623	0.0409408	7.36248e-05
38	Hip circumference || id:ukb-b-15590	IgA nephropathy || id:ebi-a-GCST90018866	ukb-b-15590	ebi-a-GCST90018866	477784	rs11107114	0.161189	0.0409114	8.15013e-05
39	Hip circumference || id:ukb-b-15590	IgA nephropathy || id:ebi-a-GCST90018866	ukb-b-15590	ebi-a-GCST90018866	477784	rs11113445	0.162272	0.0409326	7.35932e-05
40	Hip circumference || id:ukb-b-15590	IgA nephropathy || id:ebi-a-GCST90018866	ukb-b-15590	ebi-a-GCST90018866	477784	rs11150461	0.160474	0.0408881	8.68376e-05
41	Hip circumference || id:ukb-b-15590	IgA nephropathy || id:ebi-a-GCST90018866	ukb-b-15590	ebi-a-GCST90018866	477784	rs11150745	0.164329	0.0409278	5.94228e-05
42	Hip circumference || id:ukb-b-15590	IgA nephropathy || id:ebi-a-GCST90018866	ukb-b-15590	ebi-a-GCST90018866	477784	rs11164630	0.162004	0.0409393	7.58443e-05
43	Hip circumference || id:ukb-b-15590	IgA nephropathy || id:ebi-a-GCST90018866	ukb-b-15590	ebi-a-GCST90018866	477784	rs11165643	0.160167	0.0409383	9.13851e-05
44	Hip circumference || id:ukb-b-15590	IgA nephropathy || id:ebi-a-GCST90018866	ukb-b-15590	ebi-a-GCST90018866	477784	rs11173522	0.160784	0.0408909	8.42318e-05
45	Hip circumference || id:ukb-b-15590	IgA nephropathy || id:ebi-a-GCST90018866	ukb-b-15590	ebi-a-GCST90018866	477784	rs1123295	0.163516	0.0408815	6.3411e-05
46	Hip circumference || id:ukb-b-15590	IgA nephropathy || id:ebi-a-GCST90018866	ukb-b-15590	ebi-a-GCST90018866	477784	rs11263719	0.161471	0.040922	7.95267e-05
47	Hip circumference || id:ukb-b-15590	IgA nephropathy || id:ebi-a-GCST90018866	ukb-b-15590	ebi-a-GCST90018866	477784	rs112875651	0.16267	0.0409604	7.14497e-05
48	Hip circumference || id:ukb-b-15590	IgA nephropathy || id:ebi-a-GCST90018866	ukb-b-15590	ebi-a-GCST90018866	477784	rs113230003	0.162863	0.0409234	6.9003e-05
49	Hip circumference || id:ukb-b-15590	IgA nephropathy || id:ebi-a-GCST90018866	ukb-b-15590	ebi-a-GCST90018866	477784	rs113866544	0.162422	0.0409567	7.31817e-05
50	Hip circumference || id:ukb-b-15590	IgA nephropathy || id:ebi-a-GCST90018866	ukb-b-15590	ebi-a-GCST90018866	477784	rs11513729	0.154924	0.0403544	0.000123498
51	Hip circumference || id:ukb-b-15590	IgA nephropathy || id:ebi-a-GCST90018866	ukb-b-15590	ebi-a-GCST90018866	477784	rs116072427	0.16012	0.0408916	9.01369e-05
52	Hip circumference || id:ukb-b-15590	IgA nephropathy || id:ebi-a-GCST90018866	ukb-b-15590	ebi-a-GCST90018866	477784	rs11664106	0.161734	0.0409524	7.8376e-05
53	Hip circumference || id:ukb-b-15590	IgA nephropathy || id:ebi-a-GCST90018866	ukb-b-15590	ebi-a-GCST90018866	477784	rs11704728	0.159865	0.0408268	9.01446e-05
54	Hip circumference || id:ukb-b-15590	IgA nephropathy || id:ebi-a-GCST90018866	ukb-b-15590	ebi-a-GCST90018866	477784	rs117176448	0.163857	0.0408536	6.05061e-05
55	Hip circumference || id:ukb-b-15590	IgA nephropathy || id:ebi-a-GCST90018866	ukb-b-15590	ebi-a-GCST90018866	477784	rs117342986	0.161892	0.0409264	7.63128e-05
56	Hip circumference || id:ukb-b-15590	IgA nephropathy || id:ebi-a-GCST90018866	ukb-b-15590	ebi-a-GCST90018866	477784	rs11751684	0.156698	0.0405564	0.00011168
57	Hip circumference || id:ukb-b-15590	IgA nephropathy || id:ebi-a-GCST90018866	ukb-b-15590	ebi-a-GCST90018866	477784	rs11762444	0.161478	0.0409253	7.95708e-05
58	Hip circumference || id:ukb-b-15590	IgA nephropathy || id:ebi-a-GCST90018866	ukb-b-15590	ebi-a-GCST90018866	477784	rs11779446	0.162568	0.0409428	7.16831e-05
59	Hip circumference || id:ukb-b-15590	IgA nephropathy || id:ebi-a-GCST90018866	ukb-b-15590	ebi-a-GCST90018866	477784	rs1182199	0.162239	0.0410069	7.60923e-05
60	Hip circumference || id:ukb-b-15590	IgA nephropathy || id:ebi-a-GCST90018866	ukb-b-15590	ebi-a-GCST90018866	477784	rs11997077	0.162401	0.0409228	7.23373e-05
61	Hip circumference || id:ukb-b-15590	IgA nephropathy || id:ebi-a-GCST90018866	ukb-b-15590	ebi-a-GCST90018866	477784	rs12072739	0.162066	0.0409338	7.51973e-05
62	Hip circumference || id:ukb-b-15590	IgA nephropathy || id:ebi-a-GCST90018866	ukb-b-15590	ebi-a-GCST90018866	477784	rs12096864	0.162216	0.0409314	7.3979e-05
63	Hip circumference || id:ukb-b-15590	IgA nephropathy || id:ebi-a-GCST90018866	ukb-b-15590	ebi-a-GCST90018866	477784	rs12122361	0.161373	0.0409238	8.03786e-05
64	Hip circumference || id:ukb-b-15590	IgA nephropathy || id:ebi-a-GCST90018866	ukb-b-15590	ebi-a-GCST90018866	477784	rs12128526	0.162989	0.0409052	6.76066e-05
65	Hip circumference || id:ukb-b-15590	IgA nephropathy || id:ebi-a-GCST90018866	ukb-b-15590	ebi-a-GCST90018866	477784	rs12140153	0.161309	0.0409423	8.15101e-05
66	Hip circumference || id:ukb-b-15590	IgA nephropathy || id:ebi-a-GCST90018866	ukb-b-15590	ebi-a-GCST90018866	477784	rs12245654	0.161791	0.0409256	7.70838e-05
67	Hip circumference || id:ukb-b-15590	IgA nephropathy || id:ebi-a-GCST90018866	ukb-b-15590	ebi-a-GCST90018866	477784	rs12364470	0.162968	0.0409219	6.8219e-05
68	Hip circumference || id:ukb-b-15590	IgA nephropathy || id:ebi-a-GCST90018866	ukb-b-15590	ebi-a-GCST90018866	477784	rs12375196	0.165832	0.040792	4.79671e-05
69	Hip circumference || id:ukb-b-15590	IgA nephropathy || id:ebi-a-GCST90018866	ukb-b-15590	ebi-a-GCST90018866	477784	rs12427047	0.162822	0.0409327	6.95587e-05
70	Hip circumference || id:ukb-b-15590	IgA nephropathy || id:ebi-a-GCST90018866	ukb-b-15590	ebi-a-GCST90018866	477784	rs12441543	0.15996	0.0408716	9.08853e-05
71	Hip circumference || id:ukb-b-15590	IgA nephropathy || id:ebi-a-GCST90018866	ukb-b-15590	ebi-a-GCST90018866	477784	rs12462975	0.161399	0.0409623	8.14189e-05
72	Hip circumference || id:ukb-b-15590	IgA nephropathy || id:ebi-a-GCST90018866	ukb-b-15590	ebi-a-GCST90018866	477784	rs12519997	0.164854	0.0408125	5.36112e-05
73	Hip circumference || id:ukb-b-15590	IgA nephropathy || id:ebi-a-GCST90018866	ukb-b-15590	ebi-a-GCST90018866	477784	rs12568411	0.162226	0.0409321	7.39262e-05
74	Hip circumference || id:ukb-b-15590	IgA nephropathy || id:ebi-a-GCST90018866	ukb-b-15590	ebi-a-GCST90018866	477784	rs12569355	0.163819	0.0408912	6.16964e-05
75	Hip circumference || id:ukb-b-15590	IgA nephropathy || id:ebi-a-GCST90018866	ukb-b-15590	ebi-a-GCST90018866	477784	rs1260326	0.160015	0.0408413	8.9299e-05
76	Hip circumference || id:ukb-b-15590	IgA nephropathy || id:ebi-a-GCST90018866	ukb-b-15590	ebi-a-GCST90018866	477784	rs12607512	0.160237	0.0408592	8.7933e-05
77	Hip circumference || id:ukb-b-15590	IgA nephropathy || id:ebi-a-GCST90018866	ukb-b-15590	ebi-a-GCST90018866	477784	rs12762744	0.163223	0.0408947	6.57084e-05
78	Hip circumference || id:ukb-b-15590	IgA nephropathy || id:ebi-a-GCST90018866	ukb-b-15590	ebi-a-GCST90018866	477784	rs12831185	0.16148	0.0409329	7.98046e-05
79	Hip circumference || id:ukb-b-15590	IgA nephropathy || id:ebi-a-GCST90018866	ukb-b-15590	ebi-a-GCST90018866	477784	rs1285992	0.16163	0.04097	7.97724e-05
80	Hip circumference || id:ukb-b-15590	IgA nephropathy || id:ebi-a-GCST90018866	ukb-b-15590	ebi-a-GCST90018866	477784	rs12880641	0.160701	0.040916	8.58043e-05
81	Hip circumference || id:ukb-b-15590	IgA nephropathy || id:ebi-a-GCST90018866	ukb-b-15590	ebi-a-GCST90018866	477784	rs12881629	0.16101	0.0409173	8.31878e-05
82	Hip circumference || id:ukb-b-15590	IgA nephropathy || id:ebi-a-GCST90018866	ukb-b-15590	ebi-a-GCST90018866	477784	rs12883788	0.16154	0.0409405	7.95558e-05
83	Hip circumference || id:ukb-b-15590	IgA nephropathy || id:ebi-a-GCST90018866	ukb-b-15590	ebi-a-GCST90018866	477784	rs12921916	0.161242	0.0409138	8.11348e-05
84	Hip circumference || id:ukb-b-15590	IgA nephropathy || id:ebi-a-GCST90018866	ukb-b-15590	ebi-a-GCST90018866	477784	rs12939848	0.161542	0.0409289	7.91702e-05
85	Hip circumference || id:ukb-b-15590	IgA nephropathy || id:ebi-a-GCST90018866	ukb-b-15590	ebi-a-GCST90018866	477784	rs1294438	0.15883	0.0408642	0.000101584
86	Hip circumference || id:ukb-b-15590	IgA nephropathy || id:ebi-a-GCST90018866	ukb-b-15590	ebi-a-GCST90018866	477784	rs1296328	0.162944	0.0409405	6.89072e-05
87	Hip circumference || id:ukb-b-15590	IgA nephropathy || id:ebi-a-GCST90018866	ukb-b-15590	ebi-a-GCST90018866	477784	rs13017207	0.160646	0.0409298	8.67551e-05
88	Hip circumference || id:ukb-b-15590	IgA nephropathy || id:ebi-a-GCST90018866	ukb-b-15590	ebi-a-GCST90018866	477784	rs13034765	0.162129	0.0409357	7.47644e-05
89	Hip circumference || id:ukb-b-15590	IgA nephropathy || id:ebi-a-GCST90018866	ukb-b-15590	ebi-a-GCST90018866	477784	rs13081528	0.16129	0.0409133	8.0726e-05
90	Hip circumference || id:ukb-b-15590	IgA nephropathy || id:ebi-a-GCST90018866	ukb-b-15590	ebi-a-GCST90018866	477784	rs13107325	0.165066	0.0409152	5.47564e-05
91	Hip circumference || id:ukb-b-15590	IgA nephropathy || id:ebi-a-GCST90018866	ukb-b-15590	ebi-a-GCST90018866	477784	rs13148263	0.162824	0.0409395	6.97361e-05
92	Hip circumference || id:ukb-b-15590	IgA nephropathy || id:ebi-a-GCST90018866	ukb-b-15590	ebi-a-GCST90018866	477784	rs13156484	0.160745	0.0409459	8.64462e-05
93	Hip circumference || id:ukb-b-15590	IgA nephropathy || id:ebi-a-GCST90018866	ukb-b-15590	ebi-a-GCST90018866	477784	rs13204087	0.163289	0.0408937	6.52359e-05
94	Hip circumference || id:ukb-b-15590	IgA nephropathy || id:ebi-a-GCST90018866	ukb-b-15590	ebi-a-GCST90018866	477784	rs13284988	0.161549	0.0409219	7.88901e-05
95	Hip circumference || id:ukb-b-15590	IgA nephropathy || id:ebi-a-GCST90018866	ukb-b-15590	ebi-a-GCST90018866	477784	rs13292699	0.159261	0.0408659	9.73267e-05
96	Hip circumference || id:ukb-b-15590	IgA nephropathy || id:ebi-a-GCST90018866	ukb-b-15590	ebi-a-GCST90018866	477784	rs13333747	0.162096	0.0409595	7.57523e-05
97	Hip circumference || id:ukb-b-15590	IgA nephropathy || id:ebi-a-GCST90018866	ukb-b-15590	ebi-a-GCST90018866	477784	rs13374459	0.160648	0.0408961	8.55832e-05
98	Hip circumference || id:ukb-b-15590	IgA nephropathy || id:ebi-a-GCST90018866	ukb-b-15590	ebi-a-GCST90018866	477784	rs13389219	0.165423	0.0409299	5.30848e-05
99	Hip circumference || id:ukb-b-15590	IgA nephropathy || id:ebi-a-GCST90018866	ukb-b-15590	ebi-a-GCST90018866	477784	rs139218003	0.164915	0.0408401	5.38964e-05
100	Hip circumference || id:ukb-b-15590	IgA nephropathy || id:ebi-a-GCST90018866	ukb-b-15590	ebi-a-GCST90018866	477784	rs141622900	0.163676	0.0408953	6.27244e-05
101	Hip circumference || id:ukb-b-15590	IgA nephropathy || id:ebi-a-GCST90018866	ukb-b-15590	ebi-a-GCST90018866	477784	rs143384	0.171601	0.0406237	2.39825e-05
102	Hip circumference || id:ukb-b-15590	IgA nephropathy || id:ebi-a-GCST90018866	ukb-b-15590	ebi-a-GCST90018866	477784	rs143786003	0.162476	0.0409233	7.17962e-05
103	Hip circumference || id:ukb-b-15590	IgA nephropathy || id:ebi-a-GCST90018866	ukb-b-15590	ebi-a-GCST90018866	477784	rs1446585	0.159995	0.0408151	8.855e-05
104	Hip circumference || id:ukb-b-15590	IgA nephropathy || id:ebi-a-GCST90018866	ukb-b-15590	ebi-a-GCST90018866	477784	rs1452082	0.163306	0.0408989	6.52631e-05
105	Hip circumference || id:ukb-b-15590	IgA nephropathy || id:ebi-a-GCST90018866	ukb-b-15590	ebi-a-GCST90018866	477784	rs1458156	0.161643	0.0409324	7.84745e-05
106	Hip circumference || id:ukb-b-15590	IgA nephropathy || id:ebi-a-GCST90018866	ukb-b-15590	ebi-a-GCST90018866	477784	rs1477290	0.169637	0.0405483	2.86969e-05
107	Hip circumference || id:ukb-b-15590	IgA nephropathy || id:ebi-a-GCST90018866	ukb-b-15590	ebi-a-GCST90018866	477784	rs147730268	0.163921	0.0410489	6.51562e-05
108	Hip circumference || id:ukb-b-15590	IgA nephropathy || id:ebi-a-GCST90018866	ukb-b-15590	ebi-a-GCST90018866	477784	rs1480474	0.161464	0.0409393	8.01408e-05
109	Hip circumference || id:ukb-b-15590	IgA nephropathy || id:ebi-a-GCST90018866	ukb-b-15590	ebi-a-GCST90018866	477784	rs1481630	0.164663	0.0407711	5.37434e-05
110	Hip circumference || id:ukb-b-15590	IgA nephropathy || id:ebi-a-GCST90018866	ukb-b-15590	ebi-a-GCST90018866	477784	rs148636479	0.160566	0.040877	8.56436e-05
111	Hip circumference || id:ukb-b-15590	IgA nephropathy || id:ebi-a-GCST90018866	ukb-b-15590	ebi-a-GCST90018866	477784	rs1502317	0.160334	0.0408924	8.82229e-05
112	Hip circumference || id:ukb-b-15590	IgA nephropathy || id:ebi-a-GCST90018866	ukb-b-15590	ebi-a-GCST90018866	477784	rs1514895	0.159834	0.0408935	9.2855e-05
113	Hip circumference || id:ukb-b-15590	IgA nephropathy || id:ebi-a-GCST90018866	ukb-b-15590	ebi-a-GCST90018866	477784	rs1538535	0.161181	0.0409103	8.15312e-05
114	Hip circumference || id:ukb-b-15590	IgA nephropathy || id:ebi-a-GCST90018866	ukb-b-15590	ebi-a-GCST90018866	477784	rs1573736	0.16161	0.0409282	7.86011e-05
115	Hip circumference || id:ukb-b-15590	IgA nephropathy || id:ebi-a-GCST90018866	ukb-b-15590	ebi-a-GCST90018866	477784	rs1576655	0.161955	0.0409511	7.65834e-05
116	Hip circumference || id:ukb-b-15590	IgA nephropathy || id:ebi-a-GCST90018866	ukb-b-15590	ebi-a-GCST90018866	477784	rs1609783	0.16	0.040881	9.08536e-05
117	Hip circumference || id:ukb-b-15590	IgA nephropathy || id:ebi-a-GCST90018866	ukb-b-15590	ebi-a-GCST90018866	477784	rs16868443	0.162447	0.0409443	7.26251e-05
118	Hip circumference || id:ukb-b-15590	IgA nephropathy || id:ebi-a-GCST90018866	ukb-b-15590	ebi-a-GCST90018866	477784	rs170016	0.162354	0.0409246	7.27335e-05
119	Hip circumference || id:ukb-b-15590	IgA nephropathy || id:ebi-a-GCST90018866	ukb-b-15590	ebi-a-GCST90018866	477784	rs1727901	0.161591	0.0409664	7.99703e-05
120	Hip circumference || id:ukb-b-15590	IgA nephropathy || id:ebi-a-GCST90018866	ukb-b-15590	ebi-a-GCST90018866	477784	rs17361789	0.160883	0.0409011	8.37323e-05
121	Hip circumference || id:ukb-b-15590	IgA nephropathy || id:ebi-a-GCST90018866	ukb-b-15590	ebi-a-GCST90018866	477784	rs17446299	0.160718	0.0408837	8.45517e-05
122	Hip circumference || id:ukb-b-15590	IgA nephropathy || id:ebi-a-GCST90018866	ukb-b-15590	ebi-a-GCST90018866	477784	rs17604662	0.161268	0.0409152	8.09653e-05
123	Hip circumference || id:ukb-b-15590	IgA nephropathy || id:ebi-a-GCST90018866	ukb-b-15590	ebi-a-GCST90018866	477784	rs17639546	0.162505	0.0409346	7.19123e-05
124	Hip circumference || id:ukb-b-15590	IgA nephropathy || id:ebi-a-GCST90018866	ukb-b-15590	ebi-a-GCST90018866	477784	rs17733217	0.161158	0.040925	8.22023e-05
125	Hip circumference || id:ukb-b-15590	IgA nephropathy || id:ebi-a-GCST90018866	ukb-b-15590	ebi-a-GCST90018866	477784	rs17766836	0.161311	0.0409835	8.28494e-05
126	Hip circumference || id:ukb-b-15590	IgA nephropathy || id:ebi-a-GCST90018866	ukb-b-15590	ebi-a-GCST90018866	477784	rs17770336	0.160285	0.0409391	9.03232e-05
127	Hip circumference || id:ukb-b-15590	IgA nephropathy || id:ebi-a-GCST90018866	ukb-b-15590	ebi-a-GCST90018866	477784	rs1801123	0.163303	0.0408959	6.52039e-05
128	Hip circumference || id:ukb-b-15590	IgA nephropathy || id:ebi-a-GCST90018866	ukb-b-15590	ebi-a-GCST90018866	477784	rs1801282	0.165871	0.0406229	4.44232e-05
129	Hip circumference || id:ukb-b-15590	IgA nephropathy || id:ebi-a-GCST90018866	ukb-b-15590	ebi-a-GCST90018866	477784	rs1813212	0.162026	0.0409363	7.55837e-05
130	Hip circumference || id:ukb-b-15590	IgA nephropathy || id:ebi-a-GCST90018866	ukb-b-15590	ebi-a-GCST90018866	477784	rs186017271	0.161328	0.0409199	8.06229e-05
131	Hip circumference || id:ukb-b-15590	IgA nephropathy || id:ebi-a-GCST90018866	ukb-b-15590	ebi-a-GCST90018866	477784	rs1868069	0.164867	0.0407765	5.27321e-05
132	Hip circumference || id:ukb-b-15590	IgA nephropathy || id:ebi-a-GCST90018866	ukb-b-15590	ebi-a-GCST90018866	477784	rs190543502	0.161241	0.0409177	8.12681e-05
133	Hip circumference || id:ukb-b-15590	IgA nephropathy || id:ebi-a-GCST90018866	ukb-b-15590	ebi-a-GCST90018866	477784	rs1934394	0.162174	0.0409258	7.413e-05
134	Hip circumference || id:ukb-b-15590	IgA nephropathy || id:ebi-a-GCST90018866	ukb-b-15590	ebi-a-GCST90018866	477784	rs1955695	0.161659	0.0409568	7.9114e-05
135	Hip circumference || id:ukb-b-15590	IgA nephropathy || id:ebi-a-GCST90018866	ukb-b-15590	ebi-a-GCST90018866	477784	rs1982441	0.164779	0.0407478	5.25721e-05
136	Hip circumference || id:ukb-b-15590	IgA nephropathy || id:ebi-a-GCST90018866	ukb-b-15590	ebi-a-GCST90018866	477784	rs2022050	0.16148	0.0409472	8.02655e-05
137	Hip circumference || id:ukb-b-15590	IgA nephropathy || id:ebi-a-GCST90018866	ukb-b-15590	ebi-a-GCST90018866	477784	rs2023211	0.159152	0.0408008	9.59133e-05
138	Hip circumference || id:ukb-b-15590	IgA nephropathy || id:ebi-a-GCST90018866	ukb-b-15590	ebi-a-GCST90018866	477784	rs211434	0.162216	0.0409319	7.39876e-05
139	Hip circumference || id:ukb-b-15590	IgA nephropathy || id:ebi-a-GCST90018866	ukb-b-15590	ebi-a-GCST90018866	477784	rs2133292	0.163351	0.0409021	6.50504e-05
140	Hip circumference || id:ukb-b-15590	IgA nephropathy || id:ebi-a-GCST90018866	ukb-b-15590	ebi-a-GCST90018866	477784	rs2133561	0.158409	0.0408328	0.000104695
141	Hip circumference || id:ukb-b-15590	IgA nephropathy || id:ebi-a-GCST90018866	ukb-b-15590	ebi-a-GCST90018866	477784	rs2151248	0.164969	0.040784	5.23367e-05
142	Hip circumference || id:ukb-b-15590	IgA nephropathy || id:ebi-a-GCST90018866	ukb-b-15590	ebi-a-GCST90018866	477784	rs2159437	0.161911	0.0409806	7.78561e-05
143	Hip circumference || id:ukb-b-15590	IgA nephropathy || id:ebi-a-GCST90018866	ukb-b-15590	ebi-a-GCST90018866	477784	rs2172131	0.160338	0.0408917	8.81649e-05
144	Hip circumference || id:ukb-b-15590	IgA nephropathy || id:ebi-a-GCST90018866	ukb-b-15590	ebi-a-GCST90018866	477784	rs2178385	0.161301	0.0409574	8.2078e-05
145	Hip circumference || id:ukb-b-15590	IgA nephropathy || id:ebi-a-GCST90018866	ukb-b-15590	ebi-a-GCST90018866	477784	rs2238689	0.160919	0.040922	8.41257e-05
146	Hip circumference || id:ukb-b-15590	IgA nephropathy || id:ebi-a-GCST90018866	ukb-b-15590	ebi-a-GCST90018866	477784	rs2253310	0.16662	0.0407915	4.41372e-05
147	Hip circumference || id:ukb-b-15590	IgA nephropathy || id:ebi-a-GCST90018866	ukb-b-15590	ebi-a-GCST90018866	477784	rs2270894	0.161896	0.04096	7.73286e-05
148	Hip circumference || id:ukb-b-15590	IgA nephropathy || id:ebi-a-GCST90018866	ukb-b-15590	ebi-a-GCST90018866	477784	rs2288745	0.162803	0.0409218	6.93845e-05
149	Hip circumference || id:ukb-b-15590	IgA nephropathy || id:ebi-a-GCST90018866	ukb-b-15590	ebi-a-GCST90018866	477784	rs2307111	0.161073	0.0410564	8.73725e-05
150	Hip circumference || id:ukb-b-15590	IgA nephropathy || id:ebi-a-GCST90018866	ukb-b-15590	ebi-a-GCST90018866	477784	rs2371767	0.157434	0.040744	0.000111553
151	Hip circumference || id:ukb-b-15590	IgA nephropathy || id:ebi-a-GCST90018866	ukb-b-15590	ebi-a-GCST90018866	477784	rs2384054	0.162653	0.0409973	7.26593e-05
152	Hip circumference || id:ukb-b-15590	IgA nephropathy || id:ebi-a-GCST90018866	ukb-b-15590	ebi-a-GCST90018866	477784	rs2479958	0.15877	0.040737	9.72137e-05
153	Hip circumference || id:ukb-b-15590	IgA nephropathy || id:ebi-a-GCST90018866	ukb-b-15590	ebi-a-GCST90018866	477784	rs2494196	0.160239	0.0410539	9.49584e-05
154	Hip circumference || id:ukb-b-15590	IgA nephropathy || id:ebi-a-GCST90018866	ukb-b-15590	ebi-a-GCST90018866	477784	rs2499468	0.161216	0.0409213	8.16011e-05
155	Hip circumference || id:ukb-b-15590	IgA nephropathy || id:ebi-a-GCST90018866	ukb-b-15590	ebi-a-GCST90018866	477784	rs253444	0.163027	0.0409205	6.77644e-05
156	Hip circumference || id:ukb-b-15590	IgA nephropathy || id:ebi-a-GCST90018866	ukb-b-15590	ebi-a-GCST90018866	477784	rs2568958	0.160249	0.0409614	9.1465e-05
157	Hip circumference || id:ukb-b-15590	IgA nephropathy || id:ebi-a-GCST90018866	ukb-b-15590	ebi-a-GCST90018866	477784	rs2577955	0.161176	0.0409143	8.1699e-05
158	Hip circumference || id:ukb-b-15590	IgA nephropathy || id:ebi-a-GCST90018866	ukb-b-15590	ebi-a-GCST90018866	477784	rs25849	0.159019	0.0408794	0.000100267
159	Hip circumference || id:ukb-b-15590	IgA nephropathy || id:ebi-a-GCST90018866	ukb-b-15590	ebi-a-GCST90018866	477784	rs2585526	0.162523	0.0409272	7.15599e-05
160	Hip circumference || id:ukb-b-15590	IgA nephropathy || id:ebi-a-GCST90018866	ukb-b-15590	ebi-a-GCST90018866	477784	rs2606227	0.16327	0.0408961	6.54311e-05
161	Hip circumference || id:ukb-b-15590	IgA nephropathy || id:ebi-a-GCST90018866	ukb-b-15590	ebi-a-GCST90018866	477784	rs2642305	0.162467	0.040921	7.17926e-05
162	Hip circumference || id:ukb-b-15590	IgA nephropathy || id:ebi-a-GCST90018866	ukb-b-15590	ebi-a-GCST90018866	477784	rs2660241	0.16379	0.040884	6.16966e-05
163	Hip circumference || id:ukb-b-15590	IgA nephropathy || id:ebi-a-GCST90018866	ukb-b-15590	ebi-a-GCST90018866	477784	rs2678204	0.161056	0.0409643	8.43768e-05
164	Hip circumference || id:ukb-b-15590	IgA nephropathy || id:ebi-a-GCST90018866	ukb-b-15590	ebi-a-GCST90018866	477784	rs273505	0.159536	0.0408172	9.28518e-05
165	Hip circumference || id:ukb-b-15590	IgA nephropathy || id:ebi-a-GCST90018866	ukb-b-15590	ebi-a-GCST90018866	477784	rs2737263	0.165606	0.0409067	5.15722e-05
166	Hip circumference || id:ukb-b-15590	IgA nephropathy || id:ebi-a-GCST90018866	ukb-b-15590	ebi-a-GCST90018866	477784	rs2744956	0.161039	0.0411818	9.21286e-05
167	Hip circumference || id:ukb-b-15590	IgA nephropathy || id:ebi-a-GCST90018866	ukb-b-15590	ebi-a-GCST90018866	477784	rs2814350	0.163815	0.0408698	6.11802e-05
168	Hip circumference || id:ukb-b-15590	IgA nephropathy || id:ebi-a-GCST90018866	ukb-b-15590	ebi-a-GCST90018866	477784	rs2821226	0.160664	0.0409235	8.63815e-05
169	Hip circumference || id:ukb-b-15590	IgA nephropathy || id:ebi-a-GCST90018866	ukb-b-15590	ebi-a-GCST90018866	477784	rs28366156	0.163208	0.0409531	6.7409e-05
170	Hip circumference || id:ukb-b-15590	IgA nephropathy || id:ebi-a-GCST90018866	ukb-b-15590	ebi-a-GCST90018866	477784	rs28457680	0.163844	0.0408804	6.1267e-05
171	Hip circumference || id:ukb-b-15590	IgA nephropathy || id:ebi-a-GCST90018866	ukb-b-15590	ebi-a-GCST90018866	477784	rs2861685	0.162619	0.04094	7.12337e-05
172	Hip circumference || id:ukb-b-15590	IgA nephropathy || id:ebi-a-GCST90018866	ukb-b-15590	ebi-a-GCST90018866	477784	rs28711392	0.159624	0.04081	9.17614e-05
173	Hip circumference || id:ukb-b-15590	IgA nephropathy || id:ebi-a-GCST90018866	ukb-b-15590	ebi-a-GCST90018866	477784	rs28778940	0.164053	0.0408795	5.99272e-05
174	Hip circumference || id:ukb-b-15590	IgA nephropathy || id:ebi-a-GCST90018866	ukb-b-15590	ebi-a-GCST90018866	477784	rs287837	0.162688	0.0409283	7.03907e-05
175	Hip circumference || id:ukb-b-15590	IgA nephropathy || id:ebi-a-GCST90018866	ukb-b-15590	ebi-a-GCST90018866	477784	rs28971796	0.160004	0.0408637	9.0197e-05
176	Hip circumference || id:ukb-b-15590	IgA nephropathy || id:ebi-a-GCST90018866	ukb-b-15590	ebi-a-GCST90018866	477784	rs2897968	0.16043	0.0408778	8.6869e-05
177	Hip circumference || id:ukb-b-15590	IgA nephropathy || id:ebi-a-GCST90018866	ukb-b-15590	ebi-a-GCST90018866	477784	rs3012053	0.162183	0.0409389	7.44544e-05
178	Hip circumference || id:ukb-b-15590	IgA nephropathy || id:ebi-a-GCST90018866	ukb-b-15590	ebi-a-GCST90018866	477784	rs308911	0.161454	0.0409302	7.99299e-05
179	Hip circumference || id:ukb-b-15590	IgA nephropathy || id:ebi-a-GCST90018866	ukb-b-15590	ebi-a-GCST90018866	477784	rs310796	0.163297	0.040888	6.503e-05
180	Hip circumference || id:ukb-b-15590	IgA nephropathy || id:ebi-a-GCST90018866	ukb-b-15590	ebi-a-GCST90018866	477784	rs3110942	0.162497	0.0409309	7.18598e-05
181	Hip circumference || id:ukb-b-15590	IgA nephropathy || id:ebi-a-GCST90018866	ukb-b-15590	ebi-a-GCST90018866	477784	rs3116600	0.165212	0.0408187	5.17761e-05
182	Hip circumference || id:ukb-b-15590	IgA nephropathy || id:ebi-a-GCST90018866	ukb-b-15590	ebi-a-GCST90018866	477784	rs314288	0.163347	0.0409182	6.55073e-05
183	Hip circumference || id:ukb-b-15590	IgA nephropathy || id:ebi-a-GCST90018866	ukb-b-15590	ebi-a-GCST90018866	477784	rs329118	0.161973	0.0409549	7.65678e-05
184	Hip circumference || id:ukb-b-15590	IgA nephropathy || id:ebi-a-GCST90018866	ukb-b-15590	ebi-a-GCST90018866	477784	rs33503	0.158249	0.0407087	0.000101343
185	Hip circumference || id:ukb-b-15590	IgA nephropathy || id:ebi-a-GCST90018866	ukb-b-15590	ebi-a-GCST90018866	477784	rs340025	0.158061	0.0406271	0.00010003
186	Hip circumference || id:ukb-b-15590	IgA nephropathy || id:ebi-a-GCST90018866	ukb-b-15590	ebi-a-GCST90018866	477784	rs34045894	0.162569	0.0409265	7.12068e-05
187	Hip circumference || id:ukb-b-15590	IgA nephropathy || id:ebi-a-GCST90018866	ukb-b-15590	ebi-a-GCST90018866	477784	rs34223321	0.160497	0.0408948	8.68614e-05
188	Hip circumference || id:ukb-b-15590	IgA nephropathy || id:ebi-a-GCST90018866	ukb-b-15590	ebi-a-GCST90018866	477784	rs34505073	0.162553	0.0409557	7.21782e-05
189	Hip circumference || id:ukb-b-15590	IgA nephropathy || id:ebi-a-GCST90018866	ukb-b-15590	ebi-a-GCST90018866	477784	rs34517439	0.161244	0.041077	8.65816e-05
190	Hip circumference || id:ukb-b-15590	IgA nephropathy || id:ebi-a-GCST90018866	ukb-b-15590	ebi-a-GCST90018866	477784	rs34594435	0.16297	0.0409526	6.907e-05
191	Hip circumference || id:ukb-b-15590	IgA nephropathy || id:ebi-a-GCST90018866	ukb-b-15590	ebi-a-GCST90018866	477784	rs34629844	0.161932	0.0409434	7.65248e-05
192	Hip circumference || id:ukb-b-15590	IgA nephropathy || id:ebi-a-GCST90018866	ukb-b-15590	ebi-a-GCST90018866	477784	rs34656389	0.159694	0.0407853	9.0221e-05
193	Hip circumference || id:ukb-b-15590	IgA nephropathy || id:ebi-a-GCST90018866	ukb-b-15590	ebi-a-GCST90018866	477784	rs34765854	0.159684	0.0409124	9.49806e-05
194	Hip circumference || id:ukb-b-15590	IgA nephropathy || id:ebi-a-GCST90018866	ukb-b-15590	ebi-a-GCST90018866	477784	rs34769775	0.161614	0.0409334	7.87322e-05
195	Hip circumference || id:ukb-b-15590	IgA nephropathy || id:ebi-a-GCST90018866	ukb-b-15590	ebi-a-GCST90018866	477784	rs34772064	0.160294	0.0408652	8.76288e-05
196	Hip circumference || id:ukb-b-15590	IgA nephropathy || id:ebi-a-GCST90018866	ukb-b-15590	ebi-a-GCST90018866	477784	rs34811474	0.159242	0.0408734	9.78017e-05
197	Hip circumference || id:ukb-b-15590	IgA nephropathy || id:ebi-a-GCST90018866	ukb-b-15590	ebi-a-GCST90018866	477784	rs34840745	0.161248	0.0409376	8.18646e-05
198	Hip circumference || id:ukb-b-15590	IgA nephropathy || id:ebi-a-GCST90018866	ukb-b-15590	ebi-a-GCST90018866	477784	rs34848742	0.16008	0.0408454	8.88583e-05
199	Hip circumference || id:ukb-b-15590	IgA nephropathy || id:ebi-a-GCST90018866	ukb-b-15590	ebi-a-GCST90018866	477784	rs35506085	0.164168	0.040895	5.95998e-05
200	Hip circumference || id:ukb-b-15590	IgA nephropathy || id:ebi-a-GCST90018866	ukb-b-15590	ebi-a-GCST90018866	477784	rs35537311	0.16283	0.0409347	6.95539e-05
201	Hip circumference || id:ukb-b-15590	IgA nephropathy || id:ebi-a-GCST90018866	ukb-b-15590	ebi-a-GCST90018866	477784	rs35589824	0.159505	0.0407677	9.13318e-05
202	Hip circumference || id:ukb-b-15590	IgA nephropathy || id:ebi-a-GCST90018866	ukb-b-15590	ebi-a-GCST90018866	477784	rs35792595	0.162474	0.04093	7.20034e-05
203	Hip circumference || id:ukb-b-15590	IgA nephropathy || id:ebi-a-GCST90018866	ukb-b-15590	ebi-a-GCST90018866	477784	rs35882248	0.161924	0.0409454	7.66545e-05
204	Hip circumference || id:ukb-b-15590	IgA nephropathy || id:ebi-a-GCST90018866	ukb-b-15590	ebi-a-GCST90018866	477784	rs35910339	0.162873	0.0409144	6.86748e-05
205	Hip circumference || id:ukb-b-15590	IgA nephropathy || id:ebi-a-GCST90018866	ukb-b-15590	ebi-a-GCST90018866	477784	rs35917007	0.162127	0.0409466	7.51106e-05
206	Hip circumference || id:ukb-b-15590	IgA nephropathy || id:ebi-a-GCST90018866	ukb-b-15590	ebi-a-GCST90018866	477784	rs35957544	0.161776	0.0409748	7.87492e-05
207	Hip circumference || id:ukb-b-15590	IgA nephropathy || id:ebi-a-GCST90018866	ukb-b-15590	ebi-a-GCST90018866	477784	rs36140	0.160959	0.0409268	8.39427e-05
208	Hip circumference || id:ukb-b-15590	IgA nephropathy || id:ebi-a-GCST90018866	ukb-b-15590	ebi-a-GCST90018866	477784	rs365352	0.16125	0.04096	8.25897e-05
209	Hip circumference || id:ukb-b-15590	IgA nephropathy || id:ebi-a-GCST90018866	ukb-b-15590	ebi-a-GCST90018866	477784	rs3730071	0.1645	0.0408134	5.56502e-05
210	Hip circumference || id:ukb-b-15590	IgA nephropathy || id:ebi-a-GCST90018866	ukb-b-15590	ebi-a-GCST90018866	477784	rs3737992	0.160007	0.0409062	9.16974e-05
211	Hip circumference || id:ukb-b-15590	IgA nephropathy || id:ebi-a-GCST90018866	ukb-b-15590	ebi-a-GCST90018866	477784	rs3746759	0.161998	0.0409298	7.55988e-05
212	Hip circumference || id:ukb-b-15590	IgA nephropathy || id:ebi-a-GCST90018866	ukb-b-15590	ebi-a-GCST90018866	477784	rs3762988	0.164649	0.0407896	5.4245e-05
213	Hip circumference || id:ukb-b-15590	IgA nephropathy || id:ebi-a-GCST90018866	ukb-b-15590	ebi-a-GCST90018866	477784	rs3807566	0.162801	0.0409384	6.98723e-05
214	Hip circumference || id:ukb-b-15590	IgA nephropathy || id:ebi-a-GCST90018866	ukb-b-15590	ebi-a-GCST90018866	477784	rs3810291	0.159482	0.0409509	9.84177e-05
215	Hip circumference || id:ukb-b-15590	IgA nephropathy || id:ebi-a-GCST90018866	ukb-b-15590	ebi-a-GCST90018866	477784	rs3811951	0.164468	0.0408378	5.64115e-05
216	Hip circumference || id:ukb-b-15590	IgA nephropathy || id:ebi-a-GCST90018866	ukb-b-15590	ebi-a-GCST90018866	477784	rs3814883	0.163374	0.0410188	6.8079e-05
217	Hip circumference || id:ukb-b-15590	IgA nephropathy || id:ebi-a-GCST90018866	ukb-b-15590	ebi-a-GCST90018866	477784	rs3826408	0.162224	0.0409386	7.41369e-05
218	Hip circumference || id:ukb-b-15590	IgA nephropathy || id:ebi-a-GCST90018866	ukb-b-15590	ebi-a-GCST90018866	477784	rs3845344	0.162957	0.0409246	6.83709e-05
219	Hip circumference || id:ukb-b-15590	IgA nephropathy || id:ebi-a-GCST90018866	ukb-b-15590	ebi-a-GCST90018866	477784	rs3935190	0.161488	0.040938	7.98985e-05
220	Hip circumference || id:ukb-b-15590	IgA nephropathy || id:ebi-a-GCST90018866	ukb-b-15590	ebi-a-GCST90018866	477784	rs394608	0.162946	0.0409324	6.86696e-05
221	Hip circumference || id:ukb-b-15590	IgA nephropathy || id:ebi-a-GCST90018866	ukb-b-15590	ebi-a-GCST90018866	477784	rs40071	0.164372	0.0408412	5.7058e-05
222	Hip circumference || id:ukb-b-15590	IgA nephropathy || id:ebi-a-GCST90018866	ukb-b-15590	ebi-a-GCST90018866	477784	rs4017425	0.160943	0.040905	8.33481e-05
223	Hip circumference || id:ukb-b-15590	IgA nephropathy || id:ebi-a-GCST90018866	ukb-b-15590	ebi-a-GCST90018866	477784	rs41271299	0.162796	0.0409541	7.03522e-05
224	Hip circumference || id:ukb-b-15590	IgA nephropathy || id:ebi-a-GCST90018866	ukb-b-15590	ebi-a-GCST90018866	477784	rs41273794	0.164466	0.0409002	5.79124e-05
225	Hip circumference || id:ukb-b-15590	IgA nephropathy || id:ebi-a-GCST90018866	ukb-b-15590	ebi-a-GCST90018866	477784	rs41279738	0.162879	0.0409695	7.01977e-05
226	Hip circumference || id:ukb-b-15590	IgA nephropathy || id:ebi-a-GCST90018866	ukb-b-15590	ebi-a-GCST90018866	477784	rs4240326	0.168933	0.0408665	3.56839e-05
227	Hip circumference || id:ukb-b-15590	IgA nephropathy || id:ebi-a-GCST90018866	ukb-b-15590	ebi-a-GCST90018866	477784	rs4253755	0.165433	0.0407586	4.93159e-05
228	Hip circumference || id:ukb-b-15590	IgA nephropathy || id:ebi-a-GCST90018866	ukb-b-15590	ebi-a-GCST90018866	477784	rs429343	0.161146	0.0409157	8.19951e-05
229	Hip circumference || id:ukb-b-15590	IgA nephropathy || id:ebi-a-GCST90018866	ukb-b-15590	ebi-a-GCST90018866	477784	rs4310395	0.161748	0.0409309	7.75868e-05
230	Hip circumference || id:ukb-b-15590	IgA nephropathy || id:ebi-a-GCST90018866	ukb-b-15590	ebi-a-GCST90018866	477784	rs4339309	0.162329	0.040926	7.2969e-05
231	Hip circumference || id:ukb-b-15590	IgA nephropathy || id:ebi-a-GCST90018866	ukb-b-15590	ebi-a-GCST90018866	477784	rs4350264	0.161187	0.0409183	8.1741e-05
232	Hip circumference || id:ukb-b-15590	IgA nephropathy || id:ebi-a-GCST90018866	ukb-b-15590	ebi-a-GCST90018866	477784	rs4467770	0.159775	0.040863	9.22862e-05
233	Hip circumference || id:ukb-b-15590	IgA nephropathy || id:ebi-a-GCST90018866	ukb-b-15590	ebi-a-GCST90018866	477784	rs4476935	0.160833	0.0409094	8.44356e-05
234	Hip circumference || id:ukb-b-15590	IgA nephropathy || id:ebi-a-GCST90018866	ukb-b-15590	ebi-a-GCST90018866	477784	rs4477562	0.1611	0.0409719	8.42569e-05
235	Hip circumference || id:ukb-b-15590	IgA nephropathy || id:ebi-a-GCST90018866	ukb-b-15590	ebi-a-GCST90018866	477784	rs4486868	0.159982	0.0408225	8.89288e-05
236	Hip circumference || id:ukb-b-15590	IgA nephropathy || id:ebi-a-GCST90018866	ukb-b-15590	ebi-a-GCST90018866	477784	rs4567604	0.162813	0.0409257	6.94196e-05
237	Hip circumference || id:ukb-b-15590	IgA nephropathy || id:ebi-a-GCST90018866	ukb-b-15590	ebi-a-GCST90018866	477784	rs4589131	0.16301	0.0409065	6.74955e-05
238	Hip circumference || id:ukb-b-15590	IgA nephropathy || id:ebi-a-GCST90018866	ukb-b-15590	ebi-a-GCST90018866	477784	rs4613074	0.163599	0.040893	6.31637e-05
239	Hip circumference || id:ukb-b-15590	IgA nephropathy || id:ebi-a-GCST90018866	ukb-b-15590	ebi-a-GCST90018866	477784	rs463376	0.161495	0.0409261	7.94616e-05
240	Hip circumference || id:ukb-b-15590	IgA nephropathy || id:ebi-a-GCST90018866	ukb-b-15590	ebi-a-GCST90018866	477784	rs4671328	0.165227	0.040828	5.19021e-05
241	Hip circumference || id:ukb-b-15590	IgA nephropathy || id:ebi-a-GCST90018866	ukb-b-15590	ebi-a-GCST90018866	477784	rs4678016	0.163526	0.0408694	6.30275e-05
242	Hip circumference || id:ukb-b-15590	IgA nephropathy || id:ebi-a-GCST90018866	ukb-b-15590	ebi-a-GCST90018866	477784	rs475390	0.16287	0.0409135	6.86753e-05
243	Hip circumference || id:ukb-b-15590	IgA nephropathy || id:ebi-a-GCST90018866	ukb-b-15590	ebi-a-GCST90018866	477784	rs4790292	0.157557	0.0408031	0.000112746
244	Hip circumference || id:ukb-b-15590	IgA nephropathy || id:ebi-a-GCST90018866	ukb-b-15590	ebi-a-GCST90018866	477784	rs4792716	0.163182	0.0409246	6.68075e-05
245	Hip circumference || id:ukb-b-15590	IgA nephropathy || id:ebi-a-GCST90018866	ukb-b-15590	ebi-a-GCST90018866	477784	rs4800490	0.160321	0.0409953	9.20171e-05
246	Hip circumference || id:ukb-b-15590	IgA nephropathy || id:ebi-a-GCST90018866	ukb-b-15590	ebi-a-GCST90018866	477784	rs4820346	0.162757	0.04092	6.96576e-05
247	Hip circumference || id:ukb-b-15590	IgA nephropathy || id:ebi-a-GCST90018866	ukb-b-15590	ebi-a-GCST90018866	477784	rs483465	0.163197	0.0409151	6.64462e-05
248	Hip circumference || id:ukb-b-15590	IgA nephropathy || id:ebi-a-GCST90018866	ukb-b-15590	ebi-a-GCST90018866	477784	rs4843158	0.156869	0.0407878	0.000120074
249	Hip circumference || id:ukb-b-15590	IgA nephropathy || id:ebi-a-GCST90018866	ukb-b-15590	ebi-a-GCST90018866	477784	rs4870057	0.161688	0.0409289	7.79979e-05
250	Hip circumference || id:ukb-b-15590	IgA nephropathy || id:ebi-a-GCST90018866	ukb-b-15590	ebi-a-GCST90018866	477784	rs4897174	0.158437	0.0406248	9.61844e-05
251	Hip circumference || id:ukb-b-15590	IgA nephropathy || id:ebi-a-GCST90018866	ukb-b-15590	ebi-a-GCST90018866	477784	rs4909309	0.158142	0.0407995	0.00010615
252	Hip circumference || id:ukb-b-15590	IgA nephropathy || id:ebi-a-GCST90018866	ukb-b-15590	ebi-a-GCST90018866	477784	rs4962424	0.162312	0.0409444	7.36384e-05
253	Hip circumference || id:ukb-b-15590	IgA nephropathy || id:ebi-a-GCST90018866	ukb-b-15590	ebi-a-GCST90018866	477784	rs4963975	0.165146	0.040837	5.25432e-05
254	Hip circumference || id:ukb-b-15590	IgA nephropathy || id:ebi-a-GCST90018866	ukb-b-15590	ebi-a-GCST90018866	477784	rs4970946	0.164119	0.0408287	5.82738e-05
255	Hip circumference || id:ukb-b-15590	IgA nephropathy || id:ebi-a-GCST90018866	ukb-b-15590	ebi-a-GCST90018866	477784	rs4976994	0.161348	0.0409271	8.06976e-05
256	Hip circumference || id:ukb-b-15590	IgA nephropathy || id:ebi-a-GCST90018866	ukb-b-15590	ebi-a-GCST90018866	477784	rs4985407	0.157918	0.0407294	0.000105647
257	Hip circumference || id:ukb-b-15590	IgA nephropathy || id:ebi-a-GCST90018866	ukb-b-15590	ebi-a-GCST90018866	477784	rs522110	0.160571	0.0409483	8.80688e-05
258	Hip circumference || id:ukb-b-15590	IgA nephropathy || id:ebi-a-GCST90018866	ukb-b-15590	ebi-a-GCST90018866	477784	rs543874	0.153718	0.0410234	0.000178909
259	Hip circumference || id:ukb-b-15590	IgA nephropathy || id:ebi-a-GCST90018866	ukb-b-15590	ebi-a-GCST90018866	477784	rs551935	0.160601	0.040938	8.74368e-05
260	Hip circumference || id:ukb-b-15590	IgA nephropathy || id:ebi-a-GCST90018866	ukb-b-15590	ebi-a-GCST90018866	477784	rs55707359	0.161636	0.0409236	7.8248e-05
261	Hip circumference || id:ukb-b-15590	IgA nephropathy || id:ebi-a-GCST90018866	ukb-b-15590	ebi-a-GCST90018866	477784	rs55726687	0.163359	0.0409495	6.62755e-05
262	Hip circumference || id:ukb-b-15590	IgA nephropathy || id:ebi-a-GCST90018866	ukb-b-15590	ebi-a-GCST90018866	477784	rs56094641	0.164283	0.0416477	7.99391e-05
263	Hip circumference || id:ukb-b-15590	IgA nephropathy || id:ebi-a-GCST90018866	ukb-b-15590	ebi-a-GCST90018866	477784	rs56288810	0.161619	0.0409231	7.83661e-05
264	Hip circumference || id:ukb-b-15590	IgA nephropathy || id:ebi-a-GCST90018866	ukb-b-15590	ebi-a-GCST90018866	477784	rs56399737	0.162738	0.0409187	6.97599e-05
265	Hip circumference || id:ukb-b-15590	IgA nephropathy || id:ebi-a-GCST90018866	ukb-b-15590	ebi-a-GCST90018866	477784	rs57222629	0.155899	0.0402187	0.000106063
266	Hip circumference || id:ukb-b-15590	IgA nephropathy || id:ebi-a-GCST90018866	ukb-b-15590	ebi-a-GCST90018866	477784	rs57235969	0.160948	0.0409107	8.35022e-05
267	Hip circumference || id:ukb-b-15590	IgA nephropathy || id:ebi-a-GCST90018866	ukb-b-15590	ebi-a-GCST90018866	477784	rs57636386	0.165206	0.0408937	5.34739e-05
268	Hip circumference || id:ukb-b-15590	IgA nephropathy || id:ebi-a-GCST90018866	ukb-b-15590	ebi-a-GCST90018866	477784	rs57989773	0.165531	0.0408532	5.08152e-05
269	Hip circumference || id:ukb-b-15590	IgA nephropathy || id:ebi-a-GCST90018866	ukb-b-15590	ebi-a-GCST90018866	477784	rs58584712	0.164881	0.0408073	5.33435e-05
270	Hip circumference || id:ukb-b-15590	IgA nephropathy || id:ebi-a-GCST90018866	ukb-b-15590	ebi-a-GCST90018866	477784	rs58862095	0.165624	0.0408401	5.00417e-05
271	Hip circumference || id:ukb-b-15590	IgA nephropathy || id:ebi-a-GCST90018866	ukb-b-15590	ebi-a-GCST90018866	477784	rs59227842	0.161769	0.0409769	7.88652e-05
272	Hip circumference || id:ukb-b-15590	IgA nephropathy || id:ebi-a-GCST90018866	ukb-b-15590	ebi-a-GCST90018866	477784	rs60226453	0.163047	0.0409125	6.74083e-05
273	Hip circumference || id:ukb-b-15590	IgA nephropathy || id:ebi-a-GCST90018866	ukb-b-15590	ebi-a-GCST90018866	477784	rs6066104	0.163304	0.0409528	6.67435e-05
274	Hip circumference || id:ukb-b-15590	IgA nephropathy || id:ebi-a-GCST90018866	ukb-b-15590	ebi-a-GCST90018866	477784	rs6142059	0.160746	0.0409229	8.5643e-05
275	Hip circumference || id:ukb-b-15590	IgA nephropathy || id:ebi-a-GCST90018866	ukb-b-15590	ebi-a-GCST90018866	477784	rs614520	0.161314	0.0409226	8.08312e-05
276	Hip circumference || id:ukb-b-15590	IgA nephropathy || id:ebi-a-GCST90018866	ukb-b-15590	ebi-a-GCST90018866	477784	rs61898343	0.161372	0.0409247	8.04172e-05
277	Hip circumference || id:ukb-b-15590	IgA nephropathy || id:ebi-a-GCST90018866	ukb-b-15590	ebi-a-GCST90018866	477784	rs61941722	0.161126	0.0409161	8.21793e-05
278	Hip circumference || id:ukb-b-15590	IgA nephropathy || id:ebi-a-GCST90018866	ukb-b-15590	ebi-a-GCST90018866	477784	rs61969510	0.161808	0.0409283	7.70341e-05
279	Hip circumference || id:ukb-b-15590	IgA nephropathy || id:ebi-a-GCST90018866	ukb-b-15590	ebi-a-GCST90018866	477784	rs61992671	0.160893	0.0409263	8.44957e-05
280	Hip circumference || id:ukb-b-15590	IgA nephropathy || id:ebi-a-GCST90018866	ukb-b-15590	ebi-a-GCST90018866	477784	rs62070648	0.163427	0.0409461	6.57211e-05
281	Hip circumference || id:ukb-b-15590	IgA nephropathy || id:ebi-a-GCST90018866	ukb-b-15590	ebi-a-GCST90018866	477784	rs62107261	0.16346	0.041136	7.078e-05
282	Hip circumference || id:ukb-b-15590	IgA nephropathy || id:ebi-a-GCST90018866	ukb-b-15590	ebi-a-GCST90018866	477784	rs62246311	0.161329	0.0409301	8.09506e-05
283	Hip circumference || id:ukb-b-15590	IgA nephropathy || id:ebi-a-GCST90018866	ukb-b-15590	ebi-a-GCST90018866	477784	rs62301134	0.160763	0.0408983	8.46673e-05
284	Hip circumference || id:ukb-b-15590	IgA nephropathy || id:ebi-a-GCST90018866	ukb-b-15590	ebi-a-GCST90018866	477784	rs62425398	0.160855	0.0409321	8.50151e-05
285	Hip circumference || id:ukb-b-15590	IgA nephropathy || id:ebi-a-GCST90018866	ukb-b-15590	ebi-a-GCST90018866	477784	rs62515438	0.1621	0.0409349	7.49666e-05
286	Hip circumference || id:ukb-b-15590	IgA nephropathy || id:ebi-a-GCST90018866	ukb-b-15590	ebi-a-GCST90018866	477784	rs643499	0.160499	0.0408783	8.6277e-05
287	Hip circumference || id:ukb-b-15590	IgA nephropathy || id:ebi-a-GCST90018866	ukb-b-15590	ebi-a-GCST90018866	477784	rs6438656	0.160766	0.0408929	8.44588e-05
288	Hip circumference || id:ukb-b-15590	IgA nephropathy || id:ebi-a-GCST90018866	ukb-b-15590	ebi-a-GCST90018866	477784	rs6449533	0.161549	0.0409257	7.90168e-05
289	Hip circumference || id:ukb-b-15590	IgA nephropathy || id:ebi-a-GCST90018866	ukb-b-15590	ebi-a-GCST90018866	477784	rs6465828	0.159261	0.0408704	9.74989e-05
290	Hip circumference || id:ukb-b-15590	IgA nephropathy || id:ebi-a-GCST90018866	ukb-b-15590	ebi-a-GCST90018866	477784	rs6470771	0.160746	0.0408928	8.46265e-05
291	Hip circumference || id:ukb-b-15590	IgA nephropathy || id:ebi-a-GCST90018866	ukb-b-15590	ebi-a-GCST90018866	477784	rs6545714	0.163883	0.0409056	6.16602e-05
292	Hip circumference || id:ukb-b-15590	IgA nephropathy || id:ebi-a-GCST90018866	ukb-b-15590	ebi-a-GCST90018866	477784	rs6567160	0.171244	0.0411653	3.18348e-05
293	Hip circumference || id:ukb-b-15590	IgA nephropathy || id:ebi-a-GCST90018866	ukb-b-15590	ebi-a-GCST90018866	477784	rs6575340	0.165775	0.0408268	4.89793e-05
294	Hip circumference || id:ukb-b-15590	IgA nephropathy || id:ebi-a-GCST90018866	ukb-b-15590	ebi-a-GCST90018866	477784	rs6598540	0.160998	0.0409197	8.3378e-05
295	Hip circumference || id:ukb-b-15590	IgA nephropathy || id:ebi-a-GCST90018866	ukb-b-15590	ebi-a-GCST90018866	477784	rs6606686	0.160498	0.0409207	8.77558e-05
296	Hip circumference || id:ukb-b-15590	IgA nephropathy || id:ebi-a-GCST90018866	ukb-b-15590	ebi-a-GCST90018866	477784	rs66679256	0.161695	0.040946	7.84828e-05
297	Hip circumference || id:ukb-b-15590	IgA nephropathy || id:ebi-a-GCST90018866	ukb-b-15590	ebi-a-GCST90018866	477784	rs6669341	0.16199	0.0409474	7.61974e-05
298	Hip circumference || id:ukb-b-15590	IgA nephropathy || id:ebi-a-GCST90018866	ukb-b-15590	ebi-a-GCST90018866	477784	rs667515	0.161448	0.0409354	8.01452e-05
299	Hip circumference || id:ukb-b-15590	IgA nephropathy || id:ebi-a-GCST90018866	ukb-b-15590	ebi-a-GCST90018866	477784	rs6712653	0.160879	0.0409017	8.37862e-05
300	Hip circumference || id:ukb-b-15590	IgA nephropathy || id:ebi-a-GCST90018866	ukb-b-15590	ebi-a-GCST90018866	477784	rs6744646	0.158885	0.0411719	0.000113827
301	Hip circumference || id:ukb-b-15590	IgA nephropathy || id:ebi-a-GCST90018866	ukb-b-15590	ebi-a-GCST90018866	477784	rs6745626	0.160381	0.040897	8.79693e-05
302	Hip circumference || id:ukb-b-15590	IgA nephropathy || id:ebi-a-GCST90018866	ukb-b-15590	ebi-a-GCST90018866	477784	rs6747657	0.163356	0.0408889	6.46601e-05
303	Hip circumference || id:ukb-b-15590	IgA nephropathy || id:ebi-a-GCST90018866	ukb-b-15590	ebi-a-GCST90018866	477784	rs675162	0.160489	0.0409449	8.86839e-05
304	Hip circumference || id:ukb-b-15590	IgA nephropathy || id:ebi-a-GCST90018866	ukb-b-15590	ebi-a-GCST90018866	477784	rs67560975	0.161396	0.0409333	8.05006e-05
305	Hip circumference || id:ukb-b-15590	IgA nephropathy || id:ebi-a-GCST90018866	ukb-b-15590	ebi-a-GCST90018866	477784	rs6821305	0.162772	0.0409361	7.0014e-05
306	Hip circumference || id:ukb-b-15590	IgA nephropathy || id:ebi-a-GCST90018866	ukb-b-15590	ebi-a-GCST90018866	477784	rs6840236	0.162897	0.0409516	6.95585e-05
307	Hip circumference || id:ukb-b-15590	IgA nephropathy || id:ebi-a-GCST90018866	ukb-b-15590	ebi-a-GCST90018866	477784	rs6868125	0.165775	0.0406253	4.49219e-05
308	Hip circumference || id:ukb-b-15590	IgA nephropathy || id:ebi-a-GCST90018866	ukb-b-15590	ebi-a-GCST90018866	477784	rs6946415	0.162803	0.0409413	6.99381e-05
309	Hip circumference || id:ukb-b-15590	IgA nephropathy || id:ebi-a-GCST90018866	ukb-b-15590	ebi-a-GCST90018866	477784	rs6958365	0.164372	0.0407925	5.59014e-05
310	Hip circumference || id:ukb-b-15590	IgA nephropathy || id:ebi-a-GCST90018866	ukb-b-15590	ebi-a-GCST90018866	477784	rs6973700	0.160569	0.0408957	8.62647e-05
311	Hip circumference || id:ukb-b-15590	IgA nephropathy || id:ebi-a-GCST90018866	ukb-b-15590	ebi-a-GCST90018866	477784	rs698147	0.161902	0.0409318	7.6404e-05
312	Hip circumference || id:ukb-b-15590	IgA nephropathy || id:ebi-a-GCST90018866	ukb-b-15590	ebi-a-GCST90018866	477784	rs7002088	0.160801	0.0409157	8.49299e-05
313	Hip circumference || id:ukb-b-15590	IgA nephropathy || id:ebi-a-GCST90018866	ukb-b-15590	ebi-a-GCST90018866	477784	rs7034554	0.160612	0.04089	8.56873e-05
314	Hip circumference || id:ukb-b-15590	IgA nephropathy || id:ebi-a-GCST90018866	ukb-b-15590	ebi-a-GCST90018866	477784	rs7038943	0.160389	0.0408669	8.68511e-05
315	Hip circumference || id:ukb-b-15590	IgA nephropathy || id:ebi-a-GCST90018866	ukb-b-15590	ebi-a-GCST90018866	477784	rs705165	0.162542	0.0409301	7.15092e-05
316	Hip circumference || id:ukb-b-15590	IgA nephropathy || id:ebi-a-GCST90018866	ukb-b-15590	ebi-a-GCST90018866	477784	rs7094073	0.162696	0.0409213	7.01352e-05
317	Hip circumference || id:ukb-b-15590	IgA nephropathy || id:ebi-a-GCST90018866	ukb-b-15590	ebi-a-GCST90018866	477784	rs7111235	0.160045	0.0408381	8.8917e-05
318	Hip circumference || id:ukb-b-15590	IgA nephropathy || id:ebi-a-GCST90018866	ukb-b-15590	ebi-a-GCST90018866	477784	rs7124681	0.161876	0.0409759	7.7984e-05
319	Hip circumference || id:ukb-b-15590	IgA nephropathy || id:ebi-a-GCST90018866	ukb-b-15590	ebi-a-GCST90018866	477784	rs7132908	0.162868	0.0410251	7.18842e-05
320	Hip circumference || id:ukb-b-15590	IgA nephropathy || id:ebi-a-GCST90018866	ukb-b-15590	ebi-a-GCST90018866	477784	rs71413981	0.161122	0.0409416	8.30553e-05
321	Hip circumference || id:ukb-b-15590	IgA nephropathy || id:ebi-a-GCST90018866	ukb-b-15590	ebi-a-GCST90018866	477784	rs7171864	0.162229	0.0409493	7.44139e-05
322	Hip circumference || id:ukb-b-15590	IgA nephropathy || id:ebi-a-GCST90018866	ukb-b-15590	ebi-a-GCST90018866	477784	rs7218014	0.162618	0.0409537	7.16403e-05
323	Hip circumference || id:ukb-b-15590	IgA nephropathy || id:ebi-a-GCST90018866	ukb-b-15590	ebi-a-GCST90018866	477784	rs7248205	0.163834	0.0409113	6.21196e-05
324	Hip circumference || id:ukb-b-15590	IgA nephropathy || id:ebi-a-GCST90018866	ukb-b-15590	ebi-a-GCST90018866	477784	rs7257083	0.165583	0.0407621	4.86175e-05
325	Hip circumference || id:ukb-b-15590	IgA nephropathy || id:ebi-a-GCST90018866	ukb-b-15590	ebi-a-GCST90018866	477784	rs72634826	0.162839	0.0409257	6.92357e-05
326	Hip circumference || id:ukb-b-15590	IgA nephropathy || id:ebi-a-GCST90018866	ukb-b-15590	ebi-a-GCST90018866	477784	rs72656010	0.16489	0.0408718	5.4762e-05
327	Hip circumference || id:ukb-b-15590	IgA nephropathy || id:ebi-a-GCST90018866	ukb-b-15590	ebi-a-GCST90018866	477784	rs72681698	0.162721	0.0409223	6.99819e-05
328	Hip circumference || id:ukb-b-15590	IgA nephropathy || id:ebi-a-GCST90018866	ukb-b-15590	ebi-a-GCST90018866	477784	rs7274811	0.160251	0.0409257	9.01553e-05
329	Hip circumference || id:ukb-b-15590	IgA nephropathy || id:ebi-a-GCST90018866	ukb-b-15590	ebi-a-GCST90018866	477784	rs72756476	0.162486	0.0409345	7.20512e-05
330	Hip circumference || id:ukb-b-15590	IgA nephropathy || id:ebi-a-GCST90018866	ukb-b-15590	ebi-a-GCST90018866	477784	rs72801843	0.161818	0.0409603	7.7951e-05
331	Hip circumference || id:ukb-b-15590	IgA nephropathy || id:ebi-a-GCST90018866	ukb-b-15590	ebi-a-GCST90018866	477784	rs72877553	0.162948	0.0409049	6.78872e-05
332	Hip circumference || id:ukb-b-15590	IgA nephropathy || id:ebi-a-GCST90018866	ukb-b-15590	ebi-a-GCST90018866	477784	rs72959041	0.164627	0.0410401	6.03671e-05
333	Hip circumference || id:ukb-b-15590	IgA nephropathy || id:ebi-a-GCST90018866	ukb-b-15590	ebi-a-GCST90018866	477784	rs73052033	0.161195	0.0409472	8.26257e-05
334	Hip circumference || id:ukb-b-15590	IgA nephropathy || id:ebi-a-GCST90018866	ukb-b-15590	ebi-a-GCST90018866	477784	rs73175572	0.161482	0.0409619	8.07225e-05
335	Hip circumference || id:ukb-b-15590	IgA nephropathy || id:ebi-a-GCST90018866	ukb-b-15590	ebi-a-GCST90018866	477784	rs73197346	0.165248	0.0407126	4.93084e-05
336	Hip circumference || id:ukb-b-15590	IgA nephropathy || id:ebi-a-GCST90018866	ukb-b-15590	ebi-a-GCST90018866	477784	rs73213484	0.162349	0.0409423	7.32979e-05
337	Hip circumference || id:ukb-b-15590	IgA nephropathy || id:ebi-a-GCST90018866	ukb-b-15590	ebi-a-GCST90018866	477784	rs7365	0.162132	0.0409272	7.44867e-05
338	Hip circumference || id:ukb-b-15590	IgA nephropathy || id:ebi-a-GCST90018866	ukb-b-15590	ebi-a-GCST90018866	477784	rs73650963	0.161882	0.0409335	7.66126e-05
339	Hip circumference || id:ukb-b-15590	IgA nephropathy || id:ebi-a-GCST90018866	ukb-b-15590	ebi-a-GCST90018866	477784	rs7372674	0.162603	0.0409353	7.12151e-05
340	Hip circumference || id:ukb-b-15590	IgA nephropathy || id:ebi-a-GCST90018866	ukb-b-15590	ebi-a-GCST90018866	477784	rs743572	0.161431	0.0409411	8.04616e-05
341	Hip circumference || id:ukb-b-15590	IgA nephropathy || id:ebi-a-GCST90018866	ukb-b-15590	ebi-a-GCST90018866	477784	rs7442885	0.163141	0.0409402	6.75201e-05
342	Hip circumference || id:ukb-b-15590	IgA nephropathy || id:ebi-a-GCST90018866	ukb-b-15590	ebi-a-GCST90018866	477784	rs7460093	0.162066	0.0409391	7.53572e-05
343	Hip circumference || id:ukb-b-15590	IgA nephropathy || id:ebi-a-GCST90018866	ukb-b-15590	ebi-a-GCST90018866	477784	rs74749286	0.162347	0.0409536	7.36514e-05
344	Hip circumference || id:ukb-b-15590	IgA nephropathy || id:ebi-a-GCST90018866	ukb-b-15590	ebi-a-GCST90018866	477784	rs7498665	0.153442	0.040863	0.000173316
345	Hip circumference || id:ukb-b-15590	IgA nephropathy || id:ebi-a-GCST90018866	ukb-b-15590	ebi-a-GCST90018866	477784	rs750090	0.161	0.0409145	8.31803e-05
346	Hip circumference || id:ukb-b-15590	IgA nephropathy || id:ebi-a-GCST90018866	ukb-b-15590	ebi-a-GCST90018866	477784	rs7519259	0.164529	0.0408433	5.6181e-05
347	Hip circumference || id:ukb-b-15590	IgA nephropathy || id:ebi-a-GCST90018866	ukb-b-15590	ebi-a-GCST90018866	477784	rs7523668	0.162658	0.0409324	7.0731e-05
348	Hip circumference || id:ukb-b-15590	IgA nephropathy || id:ebi-a-GCST90018866	ukb-b-15590	ebi-a-GCST90018866	477784	rs754635	0.163454	0.0408994	6.42901e-05
349	Hip circumference || id:ukb-b-15590	IgA nephropathy || id:ebi-a-GCST90018866	ukb-b-15590	ebi-a-GCST90018866	477784	rs75543804	0.162837	0.040932	6.94326e-05
350	Hip circumference || id:ukb-b-15590	IgA nephropathy || id:ebi-a-GCST90018866	ukb-b-15590	ebi-a-GCST90018866	477784	rs756717	0.163124	0.0409192	6.70563e-05
351	Hip circumference || id:ukb-b-15590	IgA nephropathy || id:ebi-a-GCST90018866	ukb-b-15590	ebi-a-GCST90018866	477784	rs7570446	0.160843	0.0408915	8.37516e-05
352	Hip circumference || id:ukb-b-15590	IgA nephropathy || id:ebi-a-GCST90018866	ukb-b-15590	ebi-a-GCST90018866	477784	rs7571496	0.162099	0.0409319	7.48825e-05
353	Hip circumference || id:ukb-b-15590	IgA nephropathy || id:ebi-a-GCST90018866	ukb-b-15590	ebi-a-GCST90018866	477784	rs7582359	0.162633	0.0409278	7.07766e-05
354	Hip circumference || id:ukb-b-15590	IgA nephropathy || id:ebi-a-GCST90018866	ukb-b-15590	ebi-a-GCST90018866	477784	rs76082446	0.161674	0.0409295	7.81281e-05
355	Hip circumference || id:ukb-b-15590	IgA nephropathy || id:ebi-a-GCST90018866	ukb-b-15590	ebi-a-GCST90018866	477784	rs7632381	0.160632	0.0410406	9.07897e-05
356	Hip circumference || id:ukb-b-15590	IgA nephropathy || id:ebi-a-GCST90018866	ukb-b-15590	ebi-a-GCST90018866	477784	rs76577501	0.16184	0.0409298	7.68313e-05
357	Hip circumference || id:ukb-b-15590	IgA nephropathy || id:ebi-a-GCST90018866	ukb-b-15590	ebi-a-GCST90018866	477784	rs76647086	0.159638	0.0408765	9.40789e-05
358	Hip circumference || id:ukb-b-15590	IgA nephropathy || id:ebi-a-GCST90018866	ukb-b-15590	ebi-a-GCST90018866	477784	rs76798800	0.166852	0.0408396	4.39755e-05
359	Hip circumference || id:ukb-b-15590	IgA nephropathy || id:ebi-a-GCST90018866	ukb-b-15590	ebi-a-GCST90018866	477784	rs76895963	0.1637	0.0409872	6.49863e-05
360	Hip circumference || id:ukb-b-15590	IgA nephropathy || id:ebi-a-GCST90018866	ukb-b-15590	ebi-a-GCST90018866	477784	rs7696175	0.162992	0.0409233	6.80884e-05
361	Hip circumference || id:ukb-b-15590	IgA nephropathy || id:ebi-a-GCST90018866	ukb-b-15590	ebi-a-GCST90018866	477784	rs7707394	0.163003	0.0409565	6.89433e-05
362	Hip circumference || id:ukb-b-15590	IgA nephropathy || id:ebi-a-GCST90018866	ukb-b-15590	ebi-a-GCST90018866	477784	rs7708584	0.159468	0.0408183	9.35361e-05
363	Hip circumference || id:ukb-b-15590	IgA nephropathy || id:ebi-a-GCST90018866	ukb-b-15590	ebi-a-GCST90018866	477784	rs7740107	0.159191	0.0409336	0.000100655
364	Hip circumference || id:ukb-b-15590	IgA nephropathy || id:ebi-a-GCST90018866	ukb-b-15590	ebi-a-GCST90018866	477784	rs7793674	0.16273	0.0409299	7.01377e-05
365	Hip circumference || id:ukb-b-15590	IgA nephropathy || id:ebi-a-GCST90018866	ukb-b-15590	ebi-a-GCST90018866	477784	rs779655	0.158824	0.0407406	9.68175e-05
366	Hip circumference || id:ukb-b-15590	IgA nephropathy || id:ebi-a-GCST90018866	ukb-b-15590	ebi-a-GCST90018866	477784	rs7805441	0.162673	0.0409262	7.04448e-05
367	Hip circumference || id:ukb-b-15590	IgA nephropathy || id:ebi-a-GCST90018866	ukb-b-15590	ebi-a-GCST90018866	477784	rs78058190	0.161876	0.0408896	7.53095e-05
368	Hip circumference || id:ukb-b-15590	IgA nephropathy || id:ebi-a-GCST90018866	ukb-b-15590	ebi-a-GCST90018866	477784	rs7824785	0.161829	0.0409385	7.71851e-05
369	Hip circumference || id:ukb-b-15590	IgA nephropathy || id:ebi-a-GCST90018866	ukb-b-15590	ebi-a-GCST90018866	477784	rs7864465	0.159545	0.0407716	9.1106e-05
370	Hip circumference || id:ukb-b-15590	IgA nephropathy || id:ebi-a-GCST90018866	ukb-b-15590	ebi-a-GCST90018866	477784	rs7893571	0.160303	0.040883	8.81712e-05
371	Hip circumference || id:ukb-b-15590	IgA nephropathy || id:ebi-a-GCST90018866	ukb-b-15590	ebi-a-GCST90018866	477784	rs7903146	0.162791	0.040974	7.09626e-05
372	Hip circumference || id:ukb-b-15590	IgA nephropathy || id:ebi-a-GCST90018866	ukb-b-15590	ebi-a-GCST90018866	477784	rs7944782	0.162856	0.0409228	6.9032e-05
373	Hip circumference || id:ukb-b-15590	IgA nephropathy || id:ebi-a-GCST90018866	ukb-b-15590	ebi-a-GCST90018866	477784	rs7952436	0.161783	0.0409792	7.88325e-05
374	Hip circumference || id:ukb-b-15590	IgA nephropathy || id:ebi-a-GCST90018866	ukb-b-15590	ebi-a-GCST90018866	477784	rs7996639	0.160506	0.0409011	8.69968e-05
375	Hip circumference || id:ukb-b-15590	IgA nephropathy || id:ebi-a-GCST90018866	ukb-b-15590	ebi-a-GCST90018866	477784	rs8007429	0.160044	0.040858	8.96281e-05
376	Hip circumference || id:ukb-b-15590	IgA nephropathy || id:ebi-a-GCST90018866	ukb-b-15590	ebi-a-GCST90018866	477784	rs8030456	0.165044	0.0409232	5.50673e-05
377	Hip circumference || id:ukb-b-15590	IgA nephropathy || id:ebi-a-GCST90018866	ukb-b-15590	ebi-a-GCST90018866	477784	rs8132129	0.161992	0.0409325	7.57293e-05
378	Hip circumference || id:ukb-b-15590	IgA nephropathy || id:ebi-a-GCST90018866	ukb-b-15590	ebi-a-GCST90018866	477784	rs8133137	0.16334	0.040923	6.5688e-05
379	Hip circumference || id:ukb-b-15590	IgA nephropathy || id:ebi-a-GCST90018866	ukb-b-15590	ebi-a-GCST90018866	477784	rs815163	0.163269	0.0409422	6.66938e-05
380	Hip circumference || id:ukb-b-15590	IgA nephropathy || id:ebi-a-GCST90018866	ukb-b-15590	ebi-a-GCST90018866	477784	rs852042	0.161823	0.0409368	7.71813e-05
381	Hip circumference || id:ukb-b-15590	IgA nephropathy || id:ebi-a-GCST90018866	ukb-b-15590	ebi-a-GCST90018866	477784	rs852983	0.161276	0.0409186	8.10128e-05
382	Hip circumference || id:ukb-b-15590	IgA nephropathy || id:ebi-a-GCST90018866	ukb-b-15590	ebi-a-GCST90018866	477784	rs866006	0.161527	0.0409249	7.91605e-05
383	Hip circumference || id:ukb-b-15590	IgA nephropathy || id:ebi-a-GCST90018866	ukb-b-15590	ebi-a-GCST90018866	477784	rs882378	0.162537	0.0409376	7.17613e-05
384	Hip circumference || id:ukb-b-15590	IgA nephropathy || id:ebi-a-GCST90018866	ukb-b-15590	ebi-a-GCST90018866	477784	rs897186	0.160556	0.0409244	8.73714e-05
385	Hip circumference || id:ukb-b-15590	IgA nephropathy || id:ebi-a-GCST90018866	ukb-b-15590	ebi-a-GCST90018866	477784	rs9284814	0.162333	0.0409453	7.35094e-05
386	Hip circumference || id:ukb-b-15590	IgA nephropathy || id:ebi-a-GCST90018866	ukb-b-15590	ebi-a-GCST90018866	477784	rs9378684	0.161688	0.0409428	7.8443e-05
387	Hip circumference || id:ukb-b-15590	IgA nephropathy || id:ebi-a-GCST90018866	ukb-b-15590	ebi-a-GCST90018866	477784	rs9385385	0.161384	0.0409272	8.04007e-05
388	Hip circumference || id:ukb-b-15590	IgA nephropathy || id:ebi-a-GCST90018866	ukb-b-15590	ebi-a-GCST90018866	477784	rs9512696	0.163435	0.0409324	6.52937e-05
389	Hip circumference || id:ukb-b-15590	IgA nephropathy || id:ebi-a-GCST90018866	ukb-b-15590	ebi-a-GCST90018866	477784	rs9513018	0.161516	0.0409201	7.9105e-05
390	Hip circumference || id:ukb-b-15590	IgA nephropathy || id:ebi-a-GCST90018866	ukb-b-15590	ebi-a-GCST90018866	477784	rs9611160	0.164535	0.0407779	5.46254e-05
391	Hip circumference || id:ukb-b-15590	IgA nephropathy || id:ebi-a-GCST90018866	ukb-b-15590	ebi-a-GCST90018866	477784	rs968379	0.167091	0.0406338	3.9205e-05
392	Hip circumference || id:ukb-b-15590	IgA nephropathy || id:ebi-a-GCST90018866	ukb-b-15590	ebi-a-GCST90018866	477784	rs9764678	0.163991	0.0408848	6.04477e-05
393	Hip circumference || id:ukb-b-15590	IgA nephropathy || id:ebi-a-GCST90018866	ukb-b-15590	ebi-a-GCST90018866	477784	rs9788550	0.159312	0.040905	9.83309e-05
394	Hip circumference || id:ukb-b-15590	IgA nephropathy || id:ebi-a-GCST90018866	ukb-b-15590	ebi-a-GCST90018866	477784	rs9830592	0.160893	0.0409193	8.42594e-05
395	Hip circumference || id:ukb-b-15590	IgA nephropathy || id:ebi-a-GCST90018866	ukb-b-15590	ebi-a-GCST90018866	477784	rs9843653	0.16211	0.0409672	7.5875e-05
396	Hip circumference || id:ukb-b-15590	IgA nephropathy || id:ebi-a-GCST90018866	ukb-b-15590	ebi-a-GCST90018866	477784	rs9845755	0.16812	0.0407553	3.70557e-05
397	Hip circumference || id:ukb-b-15590	IgA nephropathy || id:ebi-a-GCST90018866	ukb-b-15590	ebi-a-GCST90018866	477784	rs9850529	0.163785	0.0408438	6.07069e-05
398	Hip circumference || id:ukb-b-15590	IgA nephropathy || id:ebi-a-GCST90018866	ukb-b-15590	ebi-a-GCST90018866	477784	rs987237	0.158266	0.0409835	0.000112595
399	Hip circumference || id:ukb-b-15590	IgA nephropathy || id:ebi-a-GCST90018866	ukb-b-15590	ebi-a-GCST90018866	477784	rs9876664	0.163454	0.0409074	6.44992e-05
400	Hip circumference || id:ukb-b-15590	IgA nephropathy || id:ebi-a-GCST90018866	ukb-b-15590	ebi-a-GCST90018866	477784	rs9951619	0.164545	0.0407817	5.46556e-05
401	Hip circumference || id:ukb-b-15590	IgA nephropathy || id:ebi-a-GCST90018866	ukb-b-15590	ebi-a-GCST90018866	477784	rs9955276	0.160865	0.0409059	8.40461e-05
402	Hip circumference || id:ukb-b-15590	IgA nephropathy || id:ebi-a-GCST90018866	ukb-b-15590	ebi-a-GCST90018866	477784	rs9967287	0.161403	0.0409254	8.01909e-05
403	Hip circumference || id:ukb-b-15590	IgA nephropathy || id:ebi-a-GCST90018866	ukb-b-15590	ebi-a-GCST90018866	477784	rs9967367	0.162667	0.0409478	7.11111e-05
404	Hip circumference || id:ukb-b-15590	IgA nephropathy || id:ebi-a-GCST90018866	ukb-b-15590	ebi-a-GCST90018866	477784	rs998584	0.17062	0.0405323	2.55949e-05
405	Hip circumference || id:ukb-b-15590	IgA nephropathy || id:ebi-a-GCST90018866	ukb-b-15590	ebi-a-GCST90018866	477784	All	0.162012	0.0408519	7.31395e-05
BMI
355	Body mass index (BMI) || id:ukb-b-19953	IgA nephropathy || id:ebi-a-GCST90018866	ukb-b-19953	ebi-a-GCST90018866	477784	rs72892910	0.180841	0.0366364	7.97e-07
356	Body mass index (BMI) || id:ukb-b-19953	IgA nephropathy || id:ebi-a-GCST90018866	ukb-b-19953	ebi-a-GCST90018866	477784	rs72976986	0.180583	0.0364572	7.3e-07
357	Body mass index (BMI) || id:ukb-b-19953	IgA nephropathy || id:ebi-a-GCST90018866	ukb-b-19953	ebi-a-GCST90018866	477784	rs73026725	0.180963	0.03645	6.88e-07
358	Body mass index (BMI) || id:ukb-b-19953	IgA nephropathy || id:ebi-a-GCST90018866	ukb-b-19953	ebi-a-GCST90018866	477784	rs73052033	0.183307	0.0366222	5.58e-07
359	Body mass index (BMI) || id:ukb-b-19953	IgA nephropathy || id:ebi-a-GCST90018866	ukb-b-19953	ebi-a-GCST90018866	477784	rs7306534	0.183339	0.0365362	5.22e-07
360	Body mass index (BMI) || id:ukb-b-19953	IgA nephropathy || id:ebi-a-GCST90018866	ukb-b-19953	ebi-a-GCST90018866	477784	rs73124396	0.184687	0.0365489	4.35e-07
361	Body mass index (BMI) || id:ukb-b-19953	IgA nephropathy || id:ebi-a-GCST90018866	ukb-b-19953	ebi-a-GCST90018866	477784	rs73142879	0.183154	0.0365997	5.61e-07
362	Body mass index (BMI) || id:ukb-b-19953	IgA nephropathy || id:ebi-a-GCST90018866	ukb-b-19953	ebi-a-GCST90018866	477784	rs73193736	0.182885	0.0365498	5.62e-07
363	Body mass index (BMI) || id:ukb-b-19953	IgA nephropathy || id:ebi-a-GCST90018866	ukb-b-19953	ebi-a-GCST90018866	477784	rs73213484	0.184484	0.0365701	4.54e-07
364	Body mass index (BMI) || id:ukb-b-19953	IgA nephropathy || id:ebi-a-GCST90018866	ukb-b-19953	ebi-a-GCST90018866	477784	rs7331420	0.181687	0.0364458	6.19e-07
365	Body mass index (BMI) || id:ukb-b-19953	IgA nephropathy || id:ebi-a-GCST90018866	ukb-b-19953	ebi-a-GCST90018866	477784	rs7357754	0.183603	0.0365611	5.12e-07
366	Body mass index (BMI) || id:ukb-b-19953	IgA nephropathy || id:ebi-a-GCST90018866	ukb-b-19953	ebi-a-GCST90018866	477784	rs73601548	0.183325	0.036538	5.24e-07
367	Body mass index (BMI) || id:ukb-b-19953	IgA nephropathy || id:ebi-a-GCST90018866	ukb-b-19953	ebi-a-GCST90018866	477784	rs73985439	0.183054	0.0365367	5.44e-07
368	Body mass index (BMI) || id:ukb-b-19953	IgA nephropathy || id:ebi-a-GCST90018866	ukb-b-19953	ebi-a-GCST90018866	477784	rs7442885	0.185418	0.0365714	3.98e-07
369	Body mass index (BMI) || id:ukb-b-19953	IgA nephropathy || id:ebi-a-GCST90018866	ukb-b-19953	ebi-a-GCST90018866	477784	rs745249	0.184887	0.0365647	4.27e-07
370	Body mass index (BMI) || id:ukb-b-19953	IgA nephropathy || id:ebi-a-GCST90018866	ukb-b-19953	ebi-a-GCST90018866	477784	rs74750282	0.184046	0.0365519	4.77e-07
371	Body mass index (BMI) || id:ukb-b-19953	IgA nephropathy || id:ebi-a-GCST90018866	ukb-b-19953	ebi-a-GCST90018866	477784	rs7498665	0.177198	0.0364163	1.14e-06
372	Body mass index (BMI) || id:ukb-b-19953	IgA nephropathy || id:ebi-a-GCST90018866	ukb-b-19953	ebi-a-GCST90018866	477784	rs7516554	0.184494	0.0365499	4.47e-07
373	Body mass index (BMI) || id:ukb-b-19953	IgA nephropathy || id:ebi-a-GCST90018866	ukb-b-19953	ebi-a-GCST90018866	477784	rs7519259	0.186443	0.036464	3.17e-07
374	Body mass index (BMI) || id:ukb-b-19953	IgA nephropathy || id:ebi-a-GCST90018866	ukb-b-19953	ebi-a-GCST90018866	477784	rs754635	0.18557	0.0365245	3.76e-07
375	Body mass index (BMI) || id:ukb-b-19953	IgA nephropathy || id:ebi-a-GCST90018866	ukb-b-19953	ebi-a-GCST90018866	477784	rs75499503	0.186485	0.0364744	3.18e-07
376	Body mass index (BMI) || id:ukb-b-19953	IgA nephropathy || id:ebi-a-GCST90018866	ukb-b-19953	ebi-a-GCST90018866	477784	rs7571496	0.184229	0.0365635	4.69e-07
377	Body mass index (BMI) || id:ukb-b-19953	IgA nephropathy || id:ebi-a-GCST90018866	ukb-b-19953	ebi-a-GCST90018866	477784	rs76183894	0.185836	0.0364788	3.5e-07
378	Body mass index (BMI) || id:ukb-b-19953	IgA nephropathy || id:ebi-a-GCST90018866	ukb-b-19953	ebi-a-GCST90018866	477784	rs7619139	0.182258	0.0364985	5.93e-07
379	Body mass index (BMI) || id:ukb-b-19953	IgA nephropathy || id:ebi-a-GCST90018866	ukb-b-19953	ebi-a-GCST90018866	477784	rs76702514	0.185437	0.0365257	3.84e-07
380	Body mass index (BMI) || id:ukb-b-19953	IgA nephropathy || id:ebi-a-GCST90018866	ukb-b-19953	ebi-a-GCST90018866	477784	rs7683836	0.184108	0.0365563	4.75e-07
381	Body mass index (BMI) || id:ukb-b-19953	IgA nephropathy || id:ebi-a-GCST90018866	ukb-b-19953	ebi-a-GCST90018866	477784	rs7707394	0.185122	0.0365781	4.17e-07
382	Body mass index (BMI) || id:ukb-b-19953	IgA nephropathy || id:ebi-a-GCST90018866	ukb-b-19953	ebi-a-GCST90018866	477784	rs7708584	0.181272	0.036466	6.66e-07
383	Body mass index (BMI) || id:ukb-b-19953	IgA nephropathy || id:ebi-a-GCST90018866	ukb-b-19953	ebi-a-GCST90018866	477784	rs7761673	0.184958	0.0365306	4.13e-07
384	Body mass index (BMI) || id:ukb-b-19953	IgA nephropathy || id:ebi-a-GCST90018866	ukb-b-19953	ebi-a-GCST90018866	477784	rs7762794	0.182239	0.0364997	5.95e-07
385	Body mass index (BMI) || id:ukb-b-19953	IgA nephropathy || id:ebi-a-GCST90018866	ukb-b-19953	ebi-a-GCST90018866	477784	rs7774	0.183492	0.0365574	5.19e-07
386	Body mass index (BMI) || id:ukb-b-19953	IgA nephropathy || id:ebi-a-GCST90018866	ukb-b-19953	ebi-a-GCST90018866	477784	rs7776021	0.183952	0.036552	4.84e-07
387	Body mass index (BMI) || id:ukb-b-19953	IgA nephropathy || id:ebi-a-GCST90018866	ukb-b-19953	ebi-a-GCST90018866	477784	rs7802342	0.184222	0.0365516	4.65e-07
388	Body mass index (BMI) || id:ukb-b-19953	IgA nephropathy || id:ebi-a-GCST90018866	ukb-b-19953	ebi-a-GCST90018866	477784	rs7805441	0.184764	0.0365516	4.31e-07
389	Body mass index (BMI) || id:ukb-b-19953	IgA nephropathy || id:ebi-a-GCST90018866	ukb-b-19953	ebi-a-GCST90018866	477784	rs78086698	0.184582	0.0365511	4.42e-07
390	Body mass index (BMI) || id:ukb-b-19953	IgA nephropathy || id:ebi-a-GCST90018866	ukb-b-19953	ebi-a-GCST90018866	477784	rs784257	0.182445	0.0365183	5.85e-07
391	Body mass index (BMI) || id:ukb-b-19953	IgA nephropathy || id:ebi-a-GCST90018866	ukb-b-19953	ebi-a-GCST90018866	477784	rs78605811	0.184094	0.0365665	4.79e-07
392	Body mass index (BMI) || id:ukb-b-19953	IgA nephropathy || id:ebi-a-GCST90018866	ukb-b-19953	ebi-a-GCST90018866	477784	rs7893571	0.18246	0.0365108	5.81e-07
393	Body mass index (BMI) || id:ukb-b-19953	IgA nephropathy || id:ebi-a-GCST90018866	ukb-b-19953	ebi-a-GCST90018866	477784	rs7924036	0.182874	0.0365428	5.6e-07
394	Body mass index (BMI) || id:ukb-b-19953	IgA nephropathy || id:ebi-a-GCST90018866	ukb-b-19953	ebi-a-GCST90018866	477784	rs7925100	0.185821	0.0365152	3.6e-07
395	Body mass index (BMI) || id:ukb-b-19953	IgA nephropathy || id:ebi-a-GCST90018866	ukb-b-19953	ebi-a-GCST90018866	477784	rs7928320	0.185557	0.0364906	3.68e-07
396	Body mass index (BMI) || id:ukb-b-19953	IgA nephropathy || id:ebi-a-GCST90018866	ukb-b-19953	ebi-a-GCST90018866	477784	rs7944782	0.185142	0.0365566	4.09e-07
397	Body mass index (BMI) || id:ukb-b-19953	IgA nephropathy || id:ebi-a-GCST90018866	ukb-b-19953	ebi-a-GCST90018866	477784	rs7947143	0.18491	0.0365488	4.21e-07
398	Body mass index (BMI) || id:ukb-b-19953	IgA nephropathy || id:ebi-a-GCST90018866	ukb-b-19953	ebi-a-GCST90018866	477784	rs79780963	0.186491	0.0364332	3.08e-07
399	Body mass index (BMI) || id:ukb-b-19953	IgA nephropathy || id:ebi-a-GCST90018866	ukb-b-19953	ebi-a-GCST90018866	477784	rs7996639	0.18261	0.0365315	5.77e-07
400	Body mass index (BMI) || id:ukb-b-19953	IgA nephropathy || id:ebi-a-GCST90018866	ukb-b-19953	ebi-a-GCST90018866	477784	rs80135274	0.183394	0.0365387	5.19e-07
401	Body mass index (BMI) || id:ukb-b-19953	IgA nephropathy || id:ebi-a-GCST90018866	ukb-b-19953	ebi-a-GCST90018866	477784	rs8015400	0.185007	0.0365904	4.28e-07
402	Body mass index (BMI) || id:ukb-b-19953	IgA nephropathy || id:ebi-a-GCST90018866	ukb-b-19953	ebi-a-GCST90018866	477784	rs8020365	0.189445	0.0363777	1.91e-07
403	Body mass index (BMI) || id:ukb-b-19953	IgA nephropathy || id:ebi-a-GCST90018866	ukb-b-19953	ebi-a-GCST90018866	477784	rs8024137	0.183893	0.0365516	4.88e-07
404	Body mass index (BMI) || id:ukb-b-19953	IgA nephropathy || id:ebi-a-GCST90018866	ukb-b-19953	ebi-a-GCST90018866	477784	rs8025516	0.186381	0.0364701	3.21e-07
405	Body mass index (BMI) || id:ukb-b-19953	IgA nephropathy || id:ebi-a-GCST90018866	ukb-b-19953	ebi-a-GCST90018866	477784	rs8076669	0.185449	0.0365307	3.84e-07
406	Body mass index (BMI) || id:ukb-b-19953	IgA nephropathy || id:ebi-a-GCST90018866	ukb-b-19953	ebi-a-GCST90018866	477784	rs8089514	0.184932	0.0365402	4.17e-07
407	Body mass index (BMI) || id:ukb-b-19953	IgA nephropathy || id:ebi-a-GCST90018866	ukb-b-19953	ebi-a-GCST90018866	477784	rs8112818	0.182105	0.0365674	6.36e-07
408	Body mass index (BMI) || id:ukb-b-19953	IgA nephropathy || id:ebi-a-GCST90018866	ukb-b-19953	ebi-a-GCST90018866	477784	rs8132491	0.183898	0.0365634	4.92e-07
409	Body mass index (BMI) || id:ukb-b-19953	IgA nephropathy || id:ebi-a-GCST90018866	ukb-b-19953	ebi-a-GCST90018866	477784	rs815163	0.185257	0.0365585	4.03e-07
410	Body mass index (BMI) || id:ukb-b-19953	IgA nephropathy || id:ebi-a-GCST90018866	ukb-b-19953	ebi-a-GCST90018866	477784	rs852042	0.183898	0.0365519	4.88e-07
411	Body mass index (BMI) || id:ukb-b-19953	IgA nephropathy || id:ebi-a-GCST90018866	ukb-b-19953	ebi-a-GCST90018866	477784	rs862320	0.189676	0.0364088	1.89e-07
412	Body mass index (BMI) || id:ukb-b-19953	IgA nephropathy || id:ebi-a-GCST90018866	ukb-b-19953	ebi-a-GCST90018866	477784	rs879620	0.190816	0.036339	1.51e-07
413	Body mass index (BMI) || id:ukb-b-19953	IgA nephropathy || id:ebi-a-GCST90018866	ukb-b-19953	ebi-a-GCST90018866	477784	rs909001	0.184573	0.0365496	4.42e-07
414	Body mass index (BMI) || id:ukb-b-19953	IgA nephropathy || id:ebi-a-GCST90018866	ukb-b-19953	ebi-a-GCST90018866	477784	rs909892	0.185407	0.0365175	3.83e-07
415	Body mass index (BMI) || id:ukb-b-19953	IgA nephropathy || id:ebi-a-GCST90018866	ukb-b-19953	ebi-a-GCST90018866	477784	rs923994	0.183638	0.0365512	5.06e-07
416	Body mass index (BMI) || id:ukb-b-19953	IgA nephropathy || id:ebi-a-GCST90018866	ukb-b-19953	ebi-a-GCST90018866	477784	rs9267671	0.185929	0.0364791	3.45e-07
417	Body mass index (BMI) || id:ukb-b-19953	IgA nephropathy || id:ebi-a-GCST90018866	ukb-b-19953	ebi-a-GCST90018866	477784	rs9291822	0.183571	0.0365607	5.14e-07
418	Body mass index (BMI) || id:ukb-b-19953	IgA nephropathy || id:ebi-a-GCST90018866	ukb-b-19953	ebi-a-GCST90018866	477784	rs9294260	0.185036	0.0365528	4.15e-07
419	Body mass index (BMI) || id:ukb-b-19953	IgA nephropathy || id:ebi-a-GCST90018866	ukb-b-19953	ebi-a-GCST90018866	477784	rs9349235	0.184697	0.0365403	4.31e-07
420	Body mass index (BMI) || id:ukb-b-19953	IgA nephropathy || id:ebi-a-GCST90018866	ukb-b-19953	ebi-a-GCST90018866	477784	rs935166	0.179524	0.0363067	7.63e-07
421	Body mass index (BMI) || id:ukb-b-19953	IgA nephropathy || id:ebi-a-GCST90018866	ukb-b-19953	ebi-a-GCST90018866	477784	rs9463175	0.183974	0.0365508	4.82e-07
422	Body mass index (BMI) || id:ukb-b-19953	IgA nephropathy || id:ebi-a-GCST90018866	ukb-b-19953	ebi-a-GCST90018866	477784	rs9478496	0.18319	0.0365479	5.38e-07
423	Body mass index (BMI) || id:ukb-b-19953	IgA nephropathy || id:ebi-a-GCST90018866	ukb-b-19953	ebi-a-GCST90018866	477784	rs9515446	0.184054	0.0365695	4.83e-07
424	Body mass index (BMI) || id:ukb-b-19953	IgA nephropathy || id:ebi-a-GCST90018866	ukb-b-19953	ebi-a-GCST90018866	477784	rs9522180	0.180976	0.0364002	6.63e-07
425	Body mass index (BMI) || id:ukb-b-19953	IgA nephropathy || id:ebi-a-GCST90018866	ukb-b-19953	ebi-a-GCST90018866	477784	rs9571687	0.186609	0.0364209	3e-07
426	Body mass index (BMI) || id:ukb-b-19953	IgA nephropathy || id:ebi-a-GCST90018866	ukb-b-19953	ebi-a-GCST90018866	477784	rs9638713	0.183797	0.0365505	4.94e-07
427	Body mass index (BMI) || id:ukb-b-19953	IgA nephropathy || id:ebi-a-GCST90018866	ukb-b-19953	ebi-a-GCST90018866	477784	rs9673839	0.185909	0.0364901	3.49e-07
428	Body mass index (BMI) || id:ukb-b-19953	IgA nephropathy || id:ebi-a-GCST90018866	ukb-b-19953	ebi-a-GCST90018866	477784	rs9674487	0.183965	0.0365526	4.83e-07
429	Body mass index (BMI) || id:ukb-b-19953	IgA nephropathy || id:ebi-a-GCST90018866	ukb-b-19953	ebi-a-GCST90018866	477784	rs9830592	0.18296	0.0365532	5.58e-07
430	Body mass index (BMI) || id:ukb-b-19953	IgA nephropathy || id:ebi-a-GCST90018866	ukb-b-19953	ebi-a-GCST90018866	477784	rs9835772	0.185531	0.036529	3.79e-07
431	Body mass index (BMI) || id:ukb-b-19953	IgA nephropathy || id:ebi-a-GCST90018866	ukb-b-19953	ebi-a-GCST90018866	477784	rs9839081	0.183414	0.036539	5.18e-07
432	Body mass index (BMI) || id:ukb-b-19953	IgA nephropathy || id:ebi-a-GCST90018866	ukb-b-19953	ebi-a-GCST90018866	477784	rs9843653	0.18485	0.0366697	4.63e-07
433	Body mass index (BMI) || id:ukb-b-19953	IgA nephropathy || id:ebi-a-GCST90018866	ukb-b-19953	ebi-a-GCST90018866	477784	rs9876664	0.18592	0.0365431	3.62e-07
434	Body mass index (BMI) || id:ukb-b-19953	IgA nephropathy || id:ebi-a-GCST90018866	ukb-b-19953	ebi-a-GCST90018866	477784	rs9888533	0.182547	0.0364982	5.69e-07
435	Body mass index (BMI) || id:ukb-b-19953	IgA nephropathy || id:ebi-a-GCST90018866	ukb-b-19953	ebi-a-GCST90018866	477784	rs9926784	0.186344	0.036537	3.39e-07
436	Body mass index (BMI) || id:ukb-b-19953	IgA nephropathy || id:ebi-a-GCST90018866	ukb-b-19953	ebi-a-GCST90018866	477784	rs9951619	0.186582	0.0364067	2.98e-07
437	Body mass index (BMI) || id:ukb-b-19953	IgA nephropathy || id:ebi-a-GCST90018866	ukb-b-19953	ebi-a-GCST90018866	477784	All	0.184057	0.0364892	4.56e-07
Body fat percentage
	exposure	outcome	id.exposure	id.outcome	samplesize	SNP	b	se	p
1	Body fat percentage || id:ukb-b-8909	IgA nephropathy || id:ebi-a-GCST90018866	ukb-b-8909	ebi-a-GCST90018866	477784	rs10050620	0.133984	0.0572256	0.0192152
2	Body fat percentage || id:ukb-b-8909	IgA nephropathy || id:ebi-a-GCST90018866	ukb-b-8909	ebi-a-GCST90018866	477784	rs10100245	0.134463	0.0573015	0.0189461
3	Body fat percentage || id:ukb-b-8909	IgA nephropathy || id:ebi-a-GCST90018866	ukb-b-8909	ebi-a-GCST90018866	477784	rs10116857	0.137059	0.0571506	0.0164756
4	Body fat percentage || id:ukb-b-8909	IgA nephropathy || id:ebi-a-GCST90018866	ukb-b-8909	ebi-a-GCST90018866	477784	rs1013293	0.132662	0.0572613	0.0205157
5	Body fat percentage || id:ukb-b-8909	IgA nephropathy || id:ebi-a-GCST90018866	ukb-b-8909	ebi-a-GCST90018866	477784	rs10144067	0.135844	0.0572007	0.0175553
6	Body fat percentage || id:ukb-b-8909	IgA nephropathy || id:ebi-a-GCST90018866	ukb-b-8909	ebi-a-GCST90018866	477784	rs10146997	0.142053	0.0570087	0.0127104
7	Body fat percentage || id:ukb-b-8909	IgA nephropathy || id:ebi-a-GCST90018866	ukb-b-8909	ebi-a-GCST90018866	477784	rs10175266	0.132728	0.057234	0.0203924
8	Body fat percentage || id:ukb-b-8909	IgA nephropathy || id:ebi-a-GCST90018866	ukb-b-8909	ebi-a-GCST90018866	477784	rs10187101	0.134421	0.057229	0.0188324
9	Body fat percentage || id:ukb-b-8909	IgA nephropathy || id:ebi-a-GCST90018866	ukb-b-8909	ebi-a-GCST90018866	477784	rs10209821	0.137257	0.0571747	0.0163655
10	Body fat percentage || id:ukb-b-8909	IgA nephropathy || id:ebi-a-GCST90018866	ukb-b-8909	ebi-a-GCST90018866	477784	rs10245306	0.136529	0.0571333	0.0168637
11	Body fat percentage || id:ukb-b-8909	IgA nephropathy || id:ebi-a-GCST90018866	ukb-b-8909	ebi-a-GCST90018866	477784	rs10259620	0.137575	0.0571503	0.0160729
12	Body fat percentage || id:ukb-b-8909	IgA nephropathy || id:ebi-a-GCST90018866	ukb-b-8909	ebi-a-GCST90018866	477784	rs10271582	0.135701	0.0572079	0.0176885
13	Body fat percentage || id:ukb-b-8909	IgA nephropathy || id:ebi-a-GCST90018866	ukb-b-8909	ebi-a-GCST90018866	477784	rs1038088	0.129459	0.0570794	0.0233266
14	Body fat percentage || id:ukb-b-8909	IgA nephropathy || id:ebi-a-GCST90018866	ukb-b-8909	ebi-a-GCST90018866	477784	rs10423928	0.135043	0.0573604	0.0185581
15	Body fat percentage || id:ukb-b-8909	IgA nephropathy || id:ebi-a-GCST90018866	ukb-b-8909	ebi-a-GCST90018866	477784	rs10496731	0.132171	0.057195	0.0208393
16	Body fat percentage || id:ukb-b-8909	IgA nephropathy || id:ebi-a-GCST90018866	ukb-b-8909	ebi-a-GCST90018866	477784	rs10505836	0.133672	0.0572119	0.0194681
17	Body fat percentage || id:ukb-b-8909	IgA nephropathy || id:ebi-a-GCST90018866	ukb-b-8909	ebi-a-GCST90018866	477784	rs10510025	0.136092	0.0572136	0.0173757
18	Body fat percentage || id:ukb-b-8909	IgA nephropathy || id:ebi-a-GCST90018866	ukb-b-8909	ebi-a-GCST90018866	477784	rs10513935	0.139457	0.0567858	0.0140558
19	Body fat percentage || id:ukb-b-8909	IgA nephropathy || id:ebi-a-GCST90018866	ukb-b-8909	ebi-a-GCST90018866	477784	rs1056441	0.129442	0.0570184	0.0231969
20	Body fat percentage || id:ukb-b-8909	IgA nephropathy || id:ebi-a-GCST90018866	ukb-b-8909	ebi-a-GCST90018866	477784	rs10756798	0.134257	0.0572741	0.019072
21	Body fat percentage || id:ukb-b-8909	IgA nephropathy || id:ebi-a-GCST90018866	ukb-b-8909	ebi-a-GCST90018866	477784	rs1078455	0.134908	0.0572135	0.0183747
22	Body fat percentage || id:ukb-b-8909	IgA nephropathy || id:ebi-a-GCST90018866	ukb-b-8909	ebi-a-GCST90018866	477784	rs10799778	0.132057	0.0571585	0.0208678
23	Body fat percentage || id:ukb-b-8909	IgA nephropathy || id:ebi-a-GCST90018866	ukb-b-8909	ebi-a-GCST90018866	477784	rs10854853	0.133047	0.0572163	0.0200538
24	Body fat percentage || id:ukb-b-8909	IgA nephropathy || id:ebi-a-GCST90018866	ukb-b-8909	ebi-a-GCST90018866	477784	rs1086103	0.134424	0.0572184	0.0188085
25	Body fat percentage || id:ukb-b-8909	IgA nephropathy || id:ebi-a-GCST90018866	ukb-b-8909	ebi-a-GCST90018866	477784	rs10867315	0.137519	0.0570568	0.0159428
26	Body fat percentage || id:ukb-b-8909	IgA nephropathy || id:ebi-a-GCST90018866	ukb-b-8909	ebi-a-GCST90018866	477784	rs10896012	0.136285	0.0571726	0.0171372
27	Body fat percentage || id:ukb-b-8909	IgA nephropathy || id:ebi-a-GCST90018866	ukb-b-8909	ebi-a-GCST90018866	477784	rs10938397	0.133998	0.0573933	0.0195575
28	Body fat percentage || id:ukb-b-8909	IgA nephropathy || id:ebi-a-GCST90018866	ukb-b-8909	ebi-a-GCST90018866	477784	rs10959841	0.137328	0.0570784	0.0161301
29	Body fat percentage || id:ukb-b-8909	IgA nephropathy || id:ebi-a-GCST90018866	ukb-b-8909	ebi-a-GCST90018866	477784	rs10999460	0.134932	0.0572956	0.0185218
30	Body fat percentage || id:ukb-b-8909	IgA nephropathy || id:ebi-a-GCST90018866	ukb-b-8909	ebi-a-GCST90018866	477784	rs11012732	0.128241	0.0571225	0.0247668
31	Body fat percentage || id:ukb-b-8909	IgA nephropathy || id:ebi-a-GCST90018866	ukb-b-8909	ebi-a-GCST90018866	477784	rs11022718	0.13366	0.0572085	0.0194725
32	Body fat percentage || id:ukb-b-8909	IgA nephropathy || id:ebi-a-GCST90018866	ukb-b-8909	ebi-a-GCST90018866	477784	rs11030016	0.131527	0.0571781	0.0214313
33	Body fat percentage || id:ukb-b-8909	IgA nephropathy || id:ebi-a-GCST90018866	ukb-b-8909	ebi-a-GCST90018866	477784	rs11030108	0.132166	0.0573226	0.0211304
34	Body fat percentage || id:ukb-b-8909	IgA nephropathy || id:ebi-a-GCST90018866	ukb-b-8909	ebi-a-GCST90018866	477784	rs11062595	0.135382	0.0572013	0.0179444
35	Body fat percentage || id:ukb-b-8909	IgA nephropathy || id:ebi-a-GCST90018866	ukb-b-8909	ebi-a-GCST90018866	477784	rs11079849	0.131458	0.0571906	0.021528
36	Body fat percentage || id:ukb-b-8909	IgA nephropathy || id:ebi-a-GCST90018866	ukb-b-8909	ebi-a-GCST90018866	477784	rs11105842	0.133932	0.0572262	0.0192634
37	Body fat percentage || id:ukb-b-8909	IgA nephropathy || id:ebi-a-GCST90018866	ukb-b-8909	ebi-a-GCST90018866	477784	rs11119208	0.134033	0.0572235	0.0191666
38	Body fat percentage || id:ukb-b-8909	IgA nephropathy || id:ebi-a-GCST90018866	ukb-b-8909	ebi-a-GCST90018866	477784	rs11122450	0.138929	0.0569683	0.0147401
39	Body fat percentage || id:ukb-b-8909	IgA nephropathy || id:ebi-a-GCST90018866	ukb-b-8909	ebi-a-GCST90018866	477784	rs11129660	0.13275	0.0571819	0.0202577
40	Body fat percentage || id:ukb-b-8909	IgA nephropathy || id:ebi-a-GCST90018866	ukb-b-8909	ebi-a-GCST90018866	477784	rs11150745	0.136824	0.057198	0.016752
41	Body fat percentage || id:ukb-b-8909	IgA nephropathy || id:ebi-a-GCST90018866	ukb-b-8909	ebi-a-GCST90018866	477784	rs11165643	0.1312	0.0572336	0.021885
42	Body fat percentage || id:ukb-b-8909	IgA nephropathy || id:ebi-a-GCST90018866	ukb-b-8909	ebi-a-GCST90018866	477784	rs11205303	0.134187	0.0573524	0.0192997
43	Body fat percentage || id:ukb-b-8909	IgA nephropathy || id:ebi-a-GCST90018866	ukb-b-8909	ebi-a-GCST90018866	477784	rs11222371	0.134641	0.0572495	0.0186817
44	Body fat percentage || id:ukb-b-8909	IgA nephropathy || id:ebi-a-GCST90018866	ukb-b-8909	ebi-a-GCST90018866	477784	rs11245344	0.132685	0.0571838	0.0203236
45	Body fat percentage || id:ukb-b-8909	IgA nephropathy || id:ebi-a-GCST90018866	ukb-b-8909	ebi-a-GCST90018866	477784	rs112710809	0.131713	0.0571546	0.0211949
46	Body fat percentage || id:ukb-b-8909	IgA nephropathy || id:ebi-a-GCST90018866	ukb-b-8909	ebi-a-GCST90018866	477784	rs112852122	0.134897	0.0572506	0.0184606
47	Body fat percentage || id:ukb-b-8909	IgA nephropathy || id:ebi-a-GCST90018866	ukb-b-8909	ebi-a-GCST90018866	477784	rs11343	0.133657	0.0572067	0.0194711
48	Body fat percentage || id:ukb-b-8909	IgA nephropathy || id:ebi-a-GCST90018866	ukb-b-8909	ebi-a-GCST90018866	477784	rs113503736	0.132737	0.0571735	0.0202516
49	Body fat percentage || id:ukb-b-8909	IgA nephropathy || id:ebi-a-GCST90018866	ukb-b-8909	ebi-a-GCST90018866	477784	rs113941571	0.132969	0.0572212	0.0201378
50	Body fat percentage || id:ukb-b-8909	IgA nephropathy || id:ebi-a-GCST90018866	ukb-b-8909	ebi-a-GCST90018866	477784	rs114295766	0.134363	0.0572229	0.0188718
51	Body fat percentage || id:ukb-b-8909	IgA nephropathy || id:ebi-a-GCST90018866	ukb-b-8909	ebi-a-GCST90018866	477784	rs11538	0.130732	0.0570342	0.0218956
52	Body fat percentage || id:ukb-b-8909	IgA nephropathy || id:ebi-a-GCST90018866	ukb-b-8909	ebi-a-GCST90018866	477784	rs11619393	0.132882	0.0572091	0.0201931
53	Body fat percentage || id:ukb-b-8909	IgA nephropathy || id:ebi-a-GCST90018866	ukb-b-8909	ebi-a-GCST90018866	477784	rs11619722	0.135355	0.0572169	0.0179988
54	Body fat percentage || id:ukb-b-8909	IgA nephropathy || id:ebi-a-GCST90018866	ukb-b-8909	ebi-a-GCST90018866	477784	rs11664106	0.133745	0.0572313	0.019443
55	Body fat percentage || id:ukb-b-8909	IgA nephropathy || id:ebi-a-GCST90018866	ukb-b-8909	ebi-a-GCST90018866	477784	rs11666808	0.133666	0.0573334	0.0197333
56	Body fat percentage || id:ukb-b-8909	IgA nephropathy || id:ebi-a-GCST90018866	ukb-b-8909	ebi-a-GCST90018866	477784	rs11677541	0.132187	0.0571554	0.0207353
57	Body fat percentage || id:ukb-b-8909	IgA nephropathy || id:ebi-a-GCST90018866	ukb-b-8909	ebi-a-GCST90018866	477784	rs117176448	0.137351	0.057125	0.0161992
58	Body fat percentage || id:ukb-b-8909	IgA nephropathy || id:ebi-a-GCST90018866	ukb-b-8909	ebi-a-GCST90018866	477784	rs11782074	0.135401	0.0572204	0.0179668
59	Body fat percentage || id:ukb-b-8909	IgA nephropathy || id:ebi-a-GCST90018866	ukb-b-8909	ebi-a-GCST90018866	477784	rs11786089	0.130908	0.0571315	0.0219436
60	Body fat percentage || id:ukb-b-8909	IgA nephropathy || id:ebi-a-GCST90018866	ukb-b-8909	ebi-a-GCST90018866	477784	rs11852419	0.13472	0.0572221	0.0185556
61	Body fat percentage || id:ukb-b-8909	IgA nephropathy || id:ebi-a-GCST90018866	ukb-b-8909	ebi-a-GCST90018866	477784	rs11855853	0.131794	0.057128	0.0210546
62	Body fat percentage || id:ukb-b-8909	IgA nephropathy || id:ebi-a-GCST90018866	ukb-b-8909	ebi-a-GCST90018866	477784	rs11866219	0.143834	0.0568503	0.011405
63	Body fat percentage || id:ukb-b-8909	IgA nephropathy || id:ebi-a-GCST90018866	ukb-b-8909	ebi-a-GCST90018866	477784	rs12042959	0.132873	0.0572081	0.0201997
64	Body fat percentage || id:ukb-b-8909	IgA nephropathy || id:ebi-a-GCST90018866	ukb-b-8909	ebi-a-GCST90018866	477784	rs12053559	0.13345	0.0572025	0.0196514
65	Body fat percentage || id:ukb-b-8909	IgA nephropathy || id:ebi-a-GCST90018866	ukb-b-8909	ebi-a-GCST90018866	477784	rs12072739	0.134317	0.057244	0.0189559
66	Body fat percentage || id:ukb-b-8909	IgA nephropathy || id:ebi-a-GCST90018866	ukb-b-8909	ebi-a-GCST90018866	477784	rs12103006	0.131365	0.0571336	0.0214903
67	Body fat percentage || id:ukb-b-8909	IgA nephropathy || id:ebi-a-GCST90018866	ukb-b-8909	ebi-a-GCST90018866	477784	rs1229984	0.134635	0.0572215	0.0186294
68	Body fat percentage || id:ukb-b-8909	IgA nephropathy || id:ebi-a-GCST90018866	ukb-b-8909	ebi-a-GCST90018866	477784	rs12375196	0.138654	0.0570113	0.015014
69	Body fat percentage || id:ukb-b-8909	IgA nephropathy || id:ebi-a-GCST90018866	ukb-b-8909	ebi-a-GCST90018866	477784	rs12376870	0.134225	0.0572238	0.0189957
70	Body fat percentage || id:ukb-b-8909	IgA nephropathy || id:ebi-a-GCST90018866	ukb-b-8909	ebi-a-GCST90018866	477784	rs12402939	0.133601	0.0572235	0.0195582
71	Body fat percentage || id:ukb-b-8909	IgA nephropathy || id:ebi-a-GCST90018866	ukb-b-8909	ebi-a-GCST90018866	477784	rs12419272	0.136699	0.0571509	0.0167613
72	Body fat percentage || id:ukb-b-8909	IgA nephropathy || id:ebi-a-GCST90018866	ukb-b-8909	ebi-a-GCST90018866	477784	rs12432026	0.130554	0.0570558	0.0221273
73	Body fat percentage || id:ukb-b-8909	IgA nephropathy || id:ebi-a-GCST90018866	ukb-b-8909	ebi-a-GCST90018866	477784	rs12441543	0.131172	0.0571185	0.0216479
74	Body fat percentage || id:ukb-b-8909	IgA nephropathy || id:ebi-a-GCST90018866	ukb-b-8909	ebi-a-GCST90018866	477784	rs12459965	0.134052	0.0572436	0.0191922
75	Body fat percentage || id:ukb-b-8909	IgA nephropathy || id:ebi-a-GCST90018866	ukb-b-8909	ebi-a-GCST90018866	477784	rs12462975	0.133262	0.057239	0.0199034
76	Body fat percentage || id:ukb-b-8909	IgA nephropathy || id:ebi-a-GCST90018866	ukb-b-8909	ebi-a-GCST90018866	477784	rs12475388	0.134546	0.0572283	0.0187209
77	Body fat percentage || id:ukb-b-8909	IgA nephropathy || id:ebi-a-GCST90018866	ukb-b-8909	ebi-a-GCST90018866	477784	rs12538435	0.131493	0.0571197	0.0213318
78	Body fat percentage || id:ukb-b-8909	IgA nephropathy || id:ebi-a-GCST90018866	ukb-b-8909	ebi-a-GCST90018866	477784	rs12619178	0.131267	0.0572309	0.0218116
79	Body fat percentage || id:ukb-b-8909	IgA nephropathy || id:ebi-a-GCST90018866	ukb-b-8909	ebi-a-GCST90018866	477784	rs12628603	0.130872	0.0570542	0.0218005
80	Body fat percentage || id:ukb-b-8909	IgA nephropathy || id:ebi-a-GCST90018866	ukb-b-8909	ebi-a-GCST90018866	477784	rs12639116	0.13604	0.0571856	0.0173636
81	Body fat percentage || id:ukb-b-8909	IgA nephropathy || id:ebi-a-GCST90018866	ukb-b-8909	ebi-a-GCST90018866	477784	rs12658319	0.132478	0.0571851	0.0205229
82	Body fat percentage || id:ukb-b-8909	IgA nephropathy || id:ebi-a-GCST90018866	ukb-b-8909	ebi-a-GCST90018866	477784	rs12670456	0.134814	0.0572129	0.0184552
83	Body fat percentage || id:ukb-b-8909	IgA nephropathy || id:ebi-a-GCST90018866	ukb-b-8909	ebi-a-GCST90018866	477784	rs12724928	0.138657	0.0570941	0.0151587
84	Body fat percentage || id:ukb-b-8909	IgA nephropathy || id:ebi-a-GCST90018866	ukb-b-8909	ebi-a-GCST90018866	477784	rs1284373	0.132571	0.0571662	0.0203927
85	Body fat percentage || id:ukb-b-8909	IgA nephropathy || id:ebi-a-GCST90018866	ukb-b-8909	ebi-a-GCST90018866	477784	rs12890931	0.132431	0.0572172	0.0206386
86	Body fat percentage || id:ukb-b-8909	IgA nephropathy || id:ebi-a-GCST90018866	ukb-b-8909	ebi-a-GCST90018866	477784	rs12926311	0.132129	0.0571406	0.0207588
87	Body fat percentage || id:ukb-b-8909	IgA nephropathy || id:ebi-a-GCST90018866	ukb-b-8909	ebi-a-GCST90018866	477784	rs13026103	0.12794	0.0565056	0.0235619
88	Body fat percentage || id:ukb-b-8909	IgA nephropathy || id:ebi-a-GCST90018866	ukb-b-8909	ebi-a-GCST90018866	477784	rs13064797	0.135022	0.0572105	0.0182708
89	Body fat percentage || id:ukb-b-8909	IgA nephropathy || id:ebi-a-GCST90018866	ukb-b-8909	ebi-a-GCST90018866	477784	rs13107325	0.139	0.057242	0.0151704
90	Body fat percentage || id:ukb-b-8909	IgA nephropathy || id:ebi-a-GCST90018866	ukb-b-8909	ebi-a-GCST90018866	477784	rs13132853	0.135978	0.0571783	0.0174006
91	Body fat percentage || id:ukb-b-8909	IgA nephropathy || id:ebi-a-GCST90018866	ukb-b-8909	ebi-a-GCST90018866	477784	rs13174863	0.132127	0.057149	0.020779
92	Body fat percentage || id:ukb-b-8909	IgA nephropathy || id:ebi-a-GCST90018866	ukb-b-8909	ebi-a-GCST90018866	477784	rs1318408	0.136591	0.0571734	0.0168916
93	Body fat percentage || id:ukb-b-8909	IgA nephropathy || id:ebi-a-GCST90018866	ukb-b-8909	ebi-a-GCST90018866	477784	rs1322842	0.135152	0.0572374	0.0182132
94	Body fat percentage || id:ukb-b-8909	IgA nephropathy || id:ebi-a-GCST90018866	ukb-b-8909	ebi-a-GCST90018866	477784	rs13249935	0.133649	0.0572143	0.0194943
95	Body fat percentage || id:ukb-b-8909	IgA nephropathy || id:ebi-a-GCST90018866	ukb-b-8909	ebi-a-GCST90018866	477784	rs13292699	0.127727	0.0572594	0.0257026
96	Body fat percentage || id:ukb-b-8909	IgA nephropathy || id:ebi-a-GCST90018866	ukb-b-8909	ebi-a-GCST90018866	477784	rs13389219	0.138893	0.0572386	0.0152424
97	Body fat percentage || id:ukb-b-8909	IgA nephropathy || id:ebi-a-GCST90018866	ukb-b-8909	ebi-a-GCST90018866	477784	rs13408397	0.136179	0.0572421	0.0173594
98	Body fat percentage || id:ukb-b-8909	IgA nephropathy || id:ebi-a-GCST90018866	ukb-b-8909	ebi-a-GCST90018866	477784	rs13436840	0.136738	0.0572084	0.0168403
99	Body fat percentage || id:ukb-b-8909	IgA nephropathy || id:ebi-a-GCST90018866	ukb-b-8909	ebi-a-GCST90018866	477784	rs1350429	0.134188	0.057227	0.019035
100	Body fat percentage || id:ukb-b-8909	IgA nephropathy || id:ebi-a-GCST90018866	ukb-b-8909	ebi-a-GCST90018866	477784	rs1377184	0.1351	0.0572361	0.0182555
101	Body fat percentage || id:ukb-b-8909	IgA nephropathy || id:ebi-a-GCST90018866	ukb-b-8909	ebi-a-GCST90018866	477784	rs1421334	0.135411	0.057234	0.0179853
102	Body fat percentage || id:ukb-b-8909	IgA nephropathy || id:ebi-a-GCST90018866	ukb-b-8909	ebi-a-GCST90018866	477784	rs1436348	0.132673	0.0572083	0.0203883
103	Body fat percentage || id:ukb-b-8909	IgA nephropathy || id:ebi-a-GCST90018866	ukb-b-8909	ebi-a-GCST90018866	477784	rs1441264	0.133933	0.0572474	0.0193074
104	Body fat percentage || id:ukb-b-8909	IgA nephropathy || id:ebi-a-GCST90018866	ukb-b-8909	ebi-a-GCST90018866	477784	rs1453055	0.133166	0.057232	0.0199771
105	Body fat percentage || id:ukb-b-8909	IgA nephropathy || id:ebi-a-GCST90018866	ukb-b-8909	ebi-a-GCST90018866	477784	rs1456014	0.133034	0.0572436	0.0201252
106	Body fat percentage || id:ukb-b-8909	IgA nephropathy || id:ebi-a-GCST90018866	ukb-b-8909	ebi-a-GCST90018866	477784	rs1469084	0.136765	0.0571234	0.0166565
107	Body fat percentage || id:ukb-b-8909	IgA nephropathy || id:ebi-a-GCST90018866	ukb-b-8909	ebi-a-GCST90018866	477784	rs149380583	0.136069	0.0571645	0.0172986
108	Body fat percentage || id:ukb-b-8909	IgA nephropathy || id:ebi-a-GCST90018866	ukb-b-8909	ebi-a-GCST90018866	477784	rs1503526	0.131617	0.0571781	0.0213422
109	Body fat percentage || id:ukb-b-8909	IgA nephropathy || id:ebi-a-GCST90018866	ukb-b-8909	ebi-a-GCST90018866	477784	rs1559900	0.132861	0.0571858	0.0201623
110	Body fat percentage || id:ukb-b-8909	IgA nephropathy || id:ebi-a-GCST90018866	ukb-b-8909	ebi-a-GCST90018866	477784	rs1568488	0.129589	0.057034	0.0230784
111	Body fat percentage || id:ukb-b-8909	IgA nephropathy || id:ebi-a-GCST90018866	ukb-b-8909	ebi-a-GCST90018866	477784	rs1605898	0.13664	0.0571554	0.0168172
112	Body fat percentage || id:ukb-b-8909	IgA nephropathy || id:ebi-a-GCST90018866	ukb-b-8909	ebi-a-GCST90018866	477784	rs1624064	0.136504	0.057184	0.0169821
113	Body fat percentage || id:ukb-b-8909	IgA nephropathy || id:ebi-a-GCST90018866	ukb-b-8909	ebi-a-GCST90018866	477784	rs16916303	0.131547	0.0571116	0.0212598
114	Body fat percentage || id:ukb-b-8909	IgA nephropathy || id:ebi-a-GCST90018866	ukb-b-8909	ebi-a-GCST90018866	477784	rs16996657	0.130095	0.0569781	0.0224156
115	Body fat percentage || id:ukb-b-8909	IgA nephropathy || id:ebi-a-GCST90018866	ukb-b-8909	ebi-a-GCST90018866	477784	rs17016133	0.131766	0.0571283	0.0210828
116	Body fat percentage || id:ukb-b-8909	IgA nephropathy || id:ebi-a-GCST90018866	ukb-b-8909	ebi-a-GCST90018866	477784	rs17024393	0.133975	0.0572994	0.0193795
117	Body fat percentage || id:ukb-b-8909	IgA nephropathy || id:ebi-a-GCST90018866	ukb-b-8909	ebi-a-GCST90018866	477784	rs17055384	0.134751	0.0572232	0.0185313
118	Body fat percentage || id:ukb-b-8909	IgA nephropathy || id:ebi-a-GCST90018866	ukb-b-8909	ebi-a-GCST90018866	477784	rs17172722	0.136212	0.0571996	0.0172491
119	Body fat percentage || id:ukb-b-8909	IgA nephropathy || id:ebi-a-GCST90018866	ukb-b-8909	ebi-a-GCST90018866	477784	rs17193211	0.136813	0.057121	0.0166137
120	Body fat percentage || id:ukb-b-8909	IgA nephropathy || id:ebi-a-GCST90018866	ukb-b-8909	ebi-a-GCST90018866	477784	rs1724557	0.135102	0.0572337	0.018249
121	Body fat percentage || id:ukb-b-8909	IgA nephropathy || id:ebi-a-GCST90018866	ukb-b-8909	ebi-a-GCST90018866	477784	rs17522122	0.13304	0.0572491	0.0201319
122	Body fat percentage || id:ukb-b-8909	IgA nephropathy || id:ebi-a-GCST90018866	ukb-b-8909	ebi-a-GCST90018866	477784	rs17639996	0.136481	0.0571795	0.0169913
123	Body fat percentage || id:ukb-b-8909	IgA nephropathy || id:ebi-a-GCST90018866	ukb-b-8909	ebi-a-GCST90018866	477784	rs17681686	0.133609	0.0569385	0.0189481
124	Body fat percentage || id:ukb-b-8909	IgA nephropathy || id:ebi-a-GCST90018866	ukb-b-8909	ebi-a-GCST90018866	477784	rs17704028	0.134146	0.0572348	0.0190889
125	Body fat percentage || id:ukb-b-8909	IgA nephropathy || id:ebi-a-GCST90018866	ukb-b-8909	ebi-a-GCST90018866	477784	rs17770336	0.131345	0.0572397	0.0217532
126	Body fat percentage || id:ukb-b-8909	IgA nephropathy || id:ebi-a-GCST90018866	ukb-b-8909	ebi-a-GCST90018866	477784	rs17820010	0.136382	0.0572061	0.0171234
127	Body fat percentage || id:ukb-b-8909	IgA nephropathy || id:ebi-a-GCST90018866	ukb-b-8909	ebi-a-GCST90018866	477784	rs1782508	0.13171	0.0571066	0.0210887
128	Body fat percentage || id:ukb-b-8909	IgA nephropathy || id:ebi-a-GCST90018866	ukb-b-8909	ebi-a-GCST90018866	477784	rs1787013	0.138052	0.0570411	0.015511
129	Body fat percentage || id:ukb-b-8909	IgA nephropathy || id:ebi-a-GCST90018866	ukb-b-8909	ebi-a-GCST90018866	477784	rs1799923	0.136115	0.0571717	0.0172749
130	Body fat percentage || id:ukb-b-8909	IgA nephropathy || id:ebi-a-GCST90018866	ukb-b-8909	ebi-a-GCST90018866	477784	rs1801282	0.146781	0.0569007	0.00989169
131	Body fat percentage || id:ukb-b-8909	IgA nephropathy || id:ebi-a-GCST90018866	ukb-b-8909	ebi-a-GCST90018866	477784	rs1808629	0.132754	0.0572872	0.0204853
132	Body fat percentage || id:ukb-b-8909	IgA nephropathy || id:ebi-a-GCST90018866	ukb-b-8909	ebi-a-GCST90018866	477784	rs1813039	0.135107	0.0572151	0.0182071
133	Body fat percentage || id:ukb-b-8909	IgA nephropathy || id:ebi-a-GCST90018866	ukb-b-8909	ebi-a-GCST90018866	477784	rs1861410	0.139091	0.0571248	0.0148977
134	Body fat percentage || id:ukb-b-8909	IgA nephropathy || id:ebi-a-GCST90018866	ukb-b-8909	ebi-a-GCST90018866	477784	rs1881505	0.136357	0.0571537	0.0170425
135	Body fat percentage || id:ukb-b-8909	IgA nephropathy || id:ebi-a-GCST90018866	ukb-b-8909	ebi-a-GCST90018866	477784	rs1893659	0.131121	0.0572747	0.0220598
136	Body fat percentage || id:ukb-b-8909	IgA nephropathy || id:ebi-a-GCST90018866	ukb-b-8909	ebi-a-GCST90018866	477784	rs1906252	0.132511	0.0573023	0.0207507
137	Body fat percentage || id:ukb-b-8909	IgA nephropathy || id:ebi-a-GCST90018866	ukb-b-8909	ebi-a-GCST90018866	477784	rs1945160	0.136727	0.0571433	0.0167244
138	Body fat percentage || id:ukb-b-8909	IgA nephropathy || id:ebi-a-GCST90018866	ukb-b-8909	ebi-a-GCST90018866	477784	rs1964675	0.136056	0.0571702	0.0173203
139	Body fat percentage || id:ukb-b-8909	IgA nephropathy || id:ebi-a-GCST90018866	ukb-b-8909	ebi-a-GCST90018866	477784	rs1991002	0.139638	0.0568879	0.0141035
140	Body fat percentage || id:ukb-b-8909	IgA nephropathy || id:ebi-a-GCST90018866	ukb-b-8909	ebi-a-GCST90018866	477784	rs2002023	0.133992	0.0572294	0.019216
141	Body fat percentage || id:ukb-b-8909	IgA nephropathy || id:ebi-a-GCST90018866	ukb-b-8909	ebi-a-GCST90018866	477784	rs2008018	0.133755	0.0572305	0.0194329
142	Body fat percentage || id:ukb-b-8909	IgA nephropathy || id:ebi-a-GCST90018866	ukb-b-8909	ebi-a-GCST90018866	477784	rs2034946	0.134949	0.057222	0.018357
143	Body fat percentage || id:ukb-b-8909	IgA nephropathy || id:ebi-a-GCST90018866	ukb-b-8909	ebi-a-GCST90018866	477784	rs2108635	0.132633	0.0571826	0.0203696
144	Body fat percentage || id:ukb-b-8909	IgA nephropathy || id:ebi-a-GCST90018866	ukb-b-8909	ebi-a-GCST90018866	477784	rs2111281	0.13376	0.0572392	0.019446
145	Body fat percentage || id:ukb-b-8909	IgA nephropathy || id:ebi-a-GCST90018866	ukb-b-8909	ebi-a-GCST90018866	477784	rs215669	0.136916	0.0571922	0.0166675
146	Body fat percentage || id:ukb-b-8909	IgA nephropathy || id:ebi-a-GCST90018866	ukb-b-8909	ebi-a-GCST90018866	477784	rs2165991	0.135185	0.057225	0.0181599
147	Body fat percentage || id:ukb-b-8909	IgA nephropathy || id:ebi-a-GCST90018866	ukb-b-8909	ebi-a-GCST90018866	477784	rs2172131	0.131541	0.0571616	0.0213798
148	Body fat percentage || id:ukb-b-8909	IgA nephropathy || id:ebi-a-GCST90018866	ukb-b-8909	ebi-a-GCST90018866	477784	rs217672	0.130331	0.0570964	0.0224508
149	Body fat percentage || id:ukb-b-8909	IgA nephropathy || id:ebi-a-GCST90018866	ukb-b-8909	ebi-a-GCST90018866	477784	rs2178899	0.135376	0.0572586	0.0180646
150	Body fat percentage || id:ukb-b-8909	IgA nephropathy || id:ebi-a-GCST90018866	ukb-b-8909	ebi-a-GCST90018866	477784	rs2182717	0.135983	0.0571858	0.0174107
151	Body fat percentage || id:ukb-b-8909	IgA nephropathy || id:ebi-a-GCST90018866	ukb-b-8909	ebi-a-GCST90018866	477784	rs2190788	0.135342	0.0572221	0.0180206
152	Body fat percentage || id:ukb-b-8909	IgA nephropathy || id:ebi-a-GCST90018866	ukb-b-8909	ebi-a-GCST90018866	477784	rs2192527	0.134012	0.0572834	0.0193121
153	Body fat percentage || id:ukb-b-8909	IgA nephropathy || id:ebi-a-GCST90018866	ukb-b-8909	ebi-a-GCST90018866	477784	rs2192649	0.13507	0.0572061	0.0182205
154	Body fat percentage || id:ukb-b-8909	IgA nephropathy || id:ebi-a-GCST90018866	ukb-b-8909	ebi-a-GCST90018866	477784	rs2276936	0.136624	0.0572163	0.0169474
155	Body fat percentage || id:ukb-b-8909	IgA nephropathy || id:ebi-a-GCST90018866	ukb-b-8909	ebi-a-GCST90018866	477784	rs2291127	0.133209	0.0572157	0.0199022
156	Body fat percentage || id:ukb-b-8909	IgA nephropathy || id:ebi-a-GCST90018866	ukb-b-8909	ebi-a-GCST90018866	477784	rs2307111	0.132506	0.0573158	0.0207859
157	Body fat percentage || id:ukb-b-8909	IgA nephropathy || id:ebi-a-GCST90018866	ukb-b-8909	ebi-a-GCST90018866	477784	rs2371767	0.128635	0.0568741	0.023713
158	Body fat percentage || id:ukb-b-8909	IgA nephropathy || id:ebi-a-GCST90018866	ukb-b-8909	ebi-a-GCST90018866	477784	rs240999	0.13329	0.0571995	0.019792
159	Body fat percentage || id:ukb-b-8909	IgA nephropathy || id:ebi-a-GCST90018866	ukb-b-8909	ebi-a-GCST90018866	477784	rs2415142	0.136694	0.0572343	0.0169256
160	Body fat percentage || id:ukb-b-8909	IgA nephropathy || id:ebi-a-GCST90018866	ukb-b-8909	ebi-a-GCST90018866	477784	rs2481899	0.137259	0.0570981	0.0162201
161	Body fat percentage || id:ukb-b-8909	IgA nephropathy || id:ebi-a-GCST90018866	ukb-b-8909	ebi-a-GCST90018866	477784	rs2499468	0.133018	0.0572017	0.02005
162	Body fat percentage || id:ukb-b-8909	IgA nephropathy || id:ebi-a-GCST90018866	ukb-b-8909	ebi-a-GCST90018866	477784	rs2508782	0.134452	0.0572234	0.0187936
163	Body fat percentage || id:ukb-b-8909	IgA nephropathy || id:ebi-a-GCST90018866	ukb-b-8909	ebi-a-GCST90018866	477784	rs252749	0.133382	0.0572045	0.0197181
164	Body fat percentage || id:ukb-b-8909	IgA nephropathy || id:ebi-a-GCST90018866	ukb-b-8909	ebi-a-GCST90018866	477784	rs256904	0.1399	0.0568321	0.0138302
165	Body fat percentage || id:ukb-b-8909	IgA nephropathy || id:ebi-a-GCST90018866	ukb-b-8909	ebi-a-GCST90018866	477784	rs262953	0.136476	0.0571735	0.0169839
166	Body fat percentage || id:ukb-b-8909	IgA nephropathy || id:ebi-a-GCST90018866	ukb-b-8909	ebi-a-GCST90018866	477784	rs2640465	0.132702	0.0571871	0.0203146
167	Body fat percentage || id:ukb-b-8909	IgA nephropathy || id:ebi-a-GCST90018866	ukb-b-8909	ebi-a-GCST90018866	477784	rs2660241	0.136896	0.0571629	0.0166277
168	Body fat percentage || id:ukb-b-8909	IgA nephropathy || id:ebi-a-GCST90018866	ukb-b-8909	ebi-a-GCST90018866	477784	rs2678204	0.132726	0.0572481	0.020426
169	Body fat percentage || id:ukb-b-8909	IgA nephropathy || id:ebi-a-GCST90018866	ukb-b-8909	ebi-a-GCST90018866	477784	rs2702123	0.13142	0.0570699	0.0212904
170	Body fat percentage || id:ukb-b-8909	IgA nephropathy || id:ebi-a-GCST90018866	ukb-b-8909	ebi-a-GCST90018866	477784	rs2731238	0.135243	0.0572214	0.0181027
171	Body fat percentage || id:ukb-b-8909	IgA nephropathy || id:ebi-a-GCST90018866	ukb-b-8909	ebi-a-GCST90018866	477784	rs2785988	0.132538	0.0573705	0.0208768
172	Body fat percentage || id:ukb-b-8909	IgA nephropathy || id:ebi-a-GCST90018866	ukb-b-8909	ebi-a-GCST90018866	477784	rs2802774	0.134048	0.0572338	0.0191752
173	Body fat percentage || id:ukb-b-8909	IgA nephropathy || id:ebi-a-GCST90018866	ukb-b-8909	ebi-a-GCST90018866	477784	rs2814993	0.132319	0.05734	0.0210206
174	Body fat percentage || id:ukb-b-8909	IgA nephropathy || id:ebi-a-GCST90018866	ukb-b-8909	ebi-a-GCST90018866	477784	rs2855818	0.132968	0.0572552	0.0202128
175	Body fat percentage || id:ukb-b-8909	IgA nephropathy || id:ebi-a-GCST90018866	ukb-b-8909	ebi-a-GCST90018866	477784	rs28651380	0.132317	0.0571665	0.0206358
176	Body fat percentage || id:ukb-b-8909	IgA nephropathy || id:ebi-a-GCST90018866	ukb-b-8909	ebi-a-GCST90018866	477784	rs28672845	0.136015	0.0571672	0.0173482
177	Body fat percentage || id:ukb-b-8909	IgA nephropathy || id:ebi-a-GCST90018866	ukb-b-8909	ebi-a-GCST90018866	477784	rs28714450	0.13484	0.0572218	0.0184507
178	Body fat percentage || id:ukb-b-8909	IgA nephropathy || id:ebi-a-GCST90018866	ukb-b-8909	ebi-a-GCST90018866	477784	rs28742003	0.138484	0.057261	0.0155858
179	Body fat percentage || id:ukb-b-8909	IgA nephropathy || id:ebi-a-GCST90018866	ukb-b-8909	ebi-a-GCST90018866	477784	rs2888778	0.130538	0.0570272	0.0220764
180	Body fat percentage || id:ukb-b-8909	IgA nephropathy || id:ebi-a-GCST90018866	ukb-b-8909	ebi-a-GCST90018866	477784	rs2943653	0.143205	0.0568378	0.0117507
181	Body fat percentage || id:ukb-b-8909	IgA nephropathy || id:ebi-a-GCST90018866	ukb-b-8909	ebi-a-GCST90018866	477784	rs2954033	0.134491	0.0572477	0.01881
182	Body fat percentage || id:ukb-b-8909	IgA nephropathy || id:ebi-a-GCST90018866	ukb-b-8909	ebi-a-GCST90018866	477784	rs2957678	0.132731	0.0572276	0.0203762
183	Body fat percentage || id:ukb-b-8909	IgA nephropathy || id:ebi-a-GCST90018866	ukb-b-8909	ebi-a-GCST90018866	477784	rs2960420	0.139063	0.0568557	0.0144494
184	Body fat percentage || id:ukb-b-8909	IgA nephropathy || id:ebi-a-GCST90018866	ukb-b-8909	ebi-a-GCST90018866	477784	rs2966859	0.13432	0.057221	0.0189052
185	Body fat percentage || id:ukb-b-8909	IgA nephropathy || id:ebi-a-GCST90018866	ukb-b-8909	ebi-a-GCST90018866	477784	rs2984618	0.13376	0.0572463	0.0194616
186	Body fat percentage || id:ukb-b-8909	IgA nephropathy || id:ebi-a-GCST90018866	ukb-b-8909	ebi-a-GCST90018866	477784	rs3113509	0.129977	0.0569652	0.0225073
187	Body fat percentage || id:ukb-b-8909	IgA nephropathy || id:ebi-a-GCST90018866	ukb-b-8909	ebi-a-GCST90018866	477784	rs319775	0.134722	0.0572144	0.0185387
188	Body fat percentage || id:ukb-b-8909	IgA nephropathy || id:ebi-a-GCST90018866	ukb-b-8909	ebi-a-GCST90018866	477784	rs33503	0.12851	0.0568689	0.0238365
189	Body fat percentage || id:ukb-b-8909	IgA nephropathy || id:ebi-a-GCST90018866	ukb-b-8909	ebi-a-GCST90018866	477784	rs33836	0.142517	0.0570057	0.0124177
190	Body fat percentage || id:ukb-b-8909	IgA nephropathy || id:ebi-a-GCST90018866	ukb-b-8909	ebi-a-GCST90018866	477784	rs34338229	0.132245	0.0571395	0.0206443
191	Body fat percentage || id:ukb-b-8909	IgA nephropathy || id:ebi-a-GCST90018866	ukb-b-8909	ebi-a-GCST90018866	477784	rs34483452	0.147228	0.0565971	0.00928628
192	Body fat percentage || id:ukb-b-8909	IgA nephropathy || id:ebi-a-GCST90018866	ukb-b-8909	ebi-a-GCST90018866	477784	rs34580448	0.132428	0.0572261	0.0206609
193	Body fat percentage || id:ukb-b-8909	IgA nephropathy || id:ebi-a-GCST90018866	ukb-b-8909	ebi-a-GCST90018866	477784	rs34656389	0.130125	0.0570095	0.0224593
194	Body fat percentage || id:ukb-b-8909	IgA nephropathy || id:ebi-a-GCST90018866	ukb-b-8909	ebi-a-GCST90018866	477784	rs35154152	0.136657	0.0571863	0.0168628
195	Body fat percentage || id:ukb-b-8909	IgA nephropathy || id:ebi-a-GCST90018866	ukb-b-8909	ebi-a-GCST90018866	477784	rs35523808	0.132916	0.0571836	0.0201058
196	Body fat percentage || id:ukb-b-8909	IgA nephropathy || id:ebi-a-GCST90018866	ukb-b-8909	ebi-a-GCST90018866	477784	rs3754963	0.135016	0.0572256	0.0183063
197	Body fat percentage || id:ukb-b-8909	IgA nephropathy || id:ebi-a-GCST90018866	ukb-b-8909	ebi-a-GCST90018866	477784	rs3764002	0.137655	0.0572747	0.0162426
198	Body fat percentage || id:ukb-b-8909	IgA nephropathy || id:ebi-a-GCST90018866	ukb-b-8909	ebi-a-GCST90018866	477784	rs3765971	0.135452	0.0572118	0.0179065
199	Body fat percentage || id:ukb-b-8909	IgA nephropathy || id:ebi-a-GCST90018866	ukb-b-8909	ebi-a-GCST90018866	477784	rs3766823	0.135299	0.0572272	0.018067
200	Body fat percentage || id:ukb-b-8909	IgA nephropathy || id:ebi-a-GCST90018866	ukb-b-8909	ebi-a-GCST90018866	477784	rs3791709	0.133559	0.057215	0.0195782
201	Body fat percentage || id:ukb-b-8909	IgA nephropathy || id:ebi-a-GCST90018866	ukb-b-8909	ebi-a-GCST90018866	477784	rs3803286	0.132495	0.0572075	0.0205562
202	Body fat percentage || id:ukb-b-8909	IgA nephropathy || id:ebi-a-GCST90018866	ukb-b-8909	ebi-a-GCST90018866	477784	rs3817428	0.12917	0.0570958	0.0236759
203	Body fat percentage || id:ukb-b-8909	IgA nephropathy || id:ebi-a-GCST90018866	ukb-b-8909	ebi-a-GCST90018866	477784	rs3826408	0.134444	0.0572211	0.018796
204	Body fat percentage || id:ukb-b-8909	IgA nephropathy || id:ebi-a-GCST90018866	ukb-b-8909	ebi-a-GCST90018866	477784	rs3911063	0.134585	0.0572458	0.0187228
205	Body fat percentage || id:ukb-b-8909	IgA nephropathy || id:ebi-a-GCST90018866	ukb-b-8909	ebi-a-GCST90018866	477784	rs3923501	0.136326	0.0571856	0.0171293
206	Body fat percentage || id:ukb-b-8909	IgA nephropathy || id:ebi-a-GCST90018866	ukb-b-8909	ebi-a-GCST90018866	477784	rs394608	0.135714	0.0572439	0.017749
207	Body fat percentage || id:ukb-b-8909	IgA nephropathy || id:ebi-a-GCST90018866	ukb-b-8909	ebi-a-GCST90018866	477784	rs396354	0.133431	0.0572067	0.0196778
208	Body fat percentage || id:ukb-b-8909	IgA nephropathy || id:ebi-a-GCST90018866	ukb-b-8909	ebi-a-GCST90018866	477784	rs40071	0.138135	0.0571113	0.015576
209	Body fat percentage || id:ukb-b-8909	IgA nephropathy || id:ebi-a-GCST90018866	ukb-b-8909	ebi-a-GCST90018866	477784	rs41307479	0.13497	0.0572295	0.0183538
210	Body fat percentage || id:ukb-b-8909	IgA nephropathy || id:ebi-a-GCST90018866	ukb-b-8909	ebi-a-GCST90018866	477784	rs41310284	0.13175	0.0571998	0.0212599
211	Body fat percentage || id:ukb-b-8909	IgA nephropathy || id:ebi-a-GCST90018866	ukb-b-8909	ebi-a-GCST90018866	477784	rs429343	0.132694	0.0572145	0.0203822
212	Body fat percentage || id:ukb-b-8909	IgA nephropathy || id:ebi-a-GCST90018866	ukb-b-8909	ebi-a-GCST90018866	477784	rs429358	0.132385	0.0572913	0.020847
213	Body fat percentage || id:ukb-b-8909	IgA nephropathy || id:ebi-a-GCST90018866	ukb-b-8909	ebi-a-GCST90018866	477784	rs4320040	0.137188	0.0571352	0.0163454
214	Body fat percentage || id:ukb-b-8909	IgA nephropathy || id:ebi-a-GCST90018866	ukb-b-8909	ebi-a-GCST90018866	477784	rs4398538	0.137275	0.0571099	0.0162297
215	Body fat percentage || id:ukb-b-8909	IgA nephropathy || id:ebi-a-GCST90018866	ukb-b-8909	ebi-a-GCST90018866	477784	rs441792	0.135717	0.0572365	0.0177324
216	Body fat percentage || id:ukb-b-8909	IgA nephropathy || id:ebi-a-GCST90018866	ukb-b-8909	ebi-a-GCST90018866	477784	rs4466418	0.134778	0.0572274	0.0185165
217	Body fat percentage || id:ukb-b-8909	IgA nephropathy || id:ebi-a-GCST90018866	ukb-b-8909	ebi-a-GCST90018866	477784	rs4482463	0.132898	0.0572248	0.0202123
218	Body fat percentage || id:ukb-b-8909	IgA nephropathy || id:ebi-a-GCST90018866	ukb-b-8909	ebi-a-GCST90018866	477784	rs4496901	0.136162	0.057172	0.0172367
219	Body fat percentage || id:ukb-b-8909	IgA nephropathy || id:ebi-a-GCST90018866	ukb-b-8909	ebi-a-GCST90018866	477784	rs4500770	0.132621	0.0571837	0.0203838
220	Body fat percentage || id:ukb-b-8909	IgA nephropathy || id:ebi-a-GCST90018866	ukb-b-8909	ebi-a-GCST90018866	477784	rs4547574	0.133669	0.0572121	0.0194719
221	Body fat percentage || id:ukb-b-8909	IgA nephropathy || id:ebi-a-GCST90018866	ukb-b-8909	ebi-a-GCST90018866	477784	rs4690324	0.135952	0.0571925	0.0174496
222	Body fat percentage || id:ukb-b-8909	IgA nephropathy || id:ebi-a-GCST90018866	ukb-b-8909	ebi-a-GCST90018866	477784	rs4709745	0.134419	0.0572166	0.0188082
223	Body fat percentage || id:ukb-b-8909	IgA nephropathy || id:ebi-a-GCST90018866	ukb-b-8909	ebi-a-GCST90018866	477784	rs4718964	0.135618	0.0572249	0.0177921
224	Body fat percentage || id:ukb-b-8909	IgA nephropathy || id:ebi-a-GCST90018866	ukb-b-8909	ebi-a-GCST90018866	477784	rs4722398	0.136465	0.0571713	0.016989
225	Body fat percentage || id:ukb-b-8909	IgA nephropathy || id:ebi-a-GCST90018866	ukb-b-8909	ebi-a-GCST90018866	477784	rs4759318	0.138707	0.0569994	0.0149547
226	Body fat percentage || id:ukb-b-8909	IgA nephropathy || id:ebi-a-GCST90018866	ukb-b-8909	ebi-a-GCST90018866	477784	rs4762951	0.137939	0.0570404	0.0155948
227	Body fat percentage || id:ukb-b-8909	IgA nephropathy || id:ebi-a-GCST90018866	ukb-b-8909	ebi-a-GCST90018866	477784	rs4776337	0.13679	0.0571575	0.0167014
228	Body fat percentage || id:ukb-b-8909	IgA nephropathy || id:ebi-a-GCST90018866	ukb-b-8909	ebi-a-GCST90018866	477784	rs479018	0.129934	0.0571417	0.0229726
229	Body fat percentage || id:ukb-b-8909	IgA nephropathy || id:ebi-a-GCST90018866	ukb-b-8909	ebi-a-GCST90018866	477784	rs4790841	0.125756	0.0568972	0.0270891
230	Body fat percentage || id:ukb-b-8909	IgA nephropathy || id:ebi-a-GCST90018866	ukb-b-8909	ebi-a-GCST90018866	477784	rs4820323	0.139145	0.0572281	0.0150399
231	Body fat percentage || id:ukb-b-8909	IgA nephropathy || id:ebi-a-GCST90018866	ukb-b-8909	ebi-a-GCST90018866	477784	rs482787	0.136172	0.0571628	0.0172104
232	Body fat percentage || id:ukb-b-8909	IgA nephropathy || id:ebi-a-GCST90018866	ukb-b-8909	ebi-a-GCST90018866	477784	rs4876611	0.138947	0.0572059	0.0151452
233	Body fat percentage || id:ukb-b-8909	IgA nephropathy || id:ebi-a-GCST90018866	ukb-b-8909	ebi-a-GCST90018866	477784	rs4894808	0.137187	0.0571216	0.0163208
234	Body fat percentage || id:ukb-b-8909	IgA nephropathy || id:ebi-a-GCST90018866	ukb-b-8909	ebi-a-GCST90018866	477784	rs4908676	0.135654	0.0572035	0.0177197
235	Body fat percentage || id:ukb-b-8909	IgA nephropathy || id:ebi-a-GCST90018866	ukb-b-8909	ebi-a-GCST90018866	477784	rs4959613	0.133765	0.0572166	0.0193938
236	Body fat percentage || id:ukb-b-8909	IgA nephropathy || id:ebi-a-GCST90018866	ukb-b-8909	ebi-a-GCST90018866	477784	rs529200	0.125546	0.0564144	0.0260532
237	Body fat percentage || id:ukb-b-8909	IgA nephropathy || id:ebi-a-GCST90018866	ukb-b-8909	ebi-a-GCST90018866	477784	rs543874	0.122326	0.057217	0.032523
238	Body fat percentage || id:ukb-b-8909	IgA nephropathy || id:ebi-a-GCST90018866	ukb-b-8909	ebi-a-GCST90018866	477784	rs55707359	0.133635	0.0572134	0.0195056
239	Body fat percentage || id:ukb-b-8909	IgA nephropathy || id:ebi-a-GCST90018866	ukb-b-8909	ebi-a-GCST90018866	477784	rs55810445	0.132627	0.0571941	0.0204006
240	Body fat percentage || id:ukb-b-8909	IgA nephropathy || id:ebi-a-GCST90018866	ukb-b-8909	ebi-a-GCST90018866	477784	rs55924785	0.135955	0.0571835	0.0174298
241	Body fat percentage || id:ukb-b-8909	IgA nephropathy || id:ebi-a-GCST90018866	ukb-b-8909	ebi-a-GCST90018866	477784	rs56094641	0.133802	0.0580776	0.0212314
242	Body fat percentage || id:ukb-b-8909	IgA nephropathy || id:ebi-a-GCST90018866	ukb-b-8909	ebi-a-GCST90018866	477784	rs56218501	0.134586	0.0572355	0.0187012
243	Body fat percentage || id:ukb-b-8909	IgA nephropathy || id:ebi-a-GCST90018866	ukb-b-8909	ebi-a-GCST90018866	477784	rs56328878	0.133929	0.0572137	0.0192393
244	Body fat percentage || id:ukb-b-8909	IgA nephropathy || id:ebi-a-GCST90018866	ukb-b-8909	ebi-a-GCST90018866	477784	rs56369689	0.134632	0.0572176	0.0186235
245	Body fat percentage || id:ukb-b-8909	IgA nephropathy || id:ebi-a-GCST90018866	ukb-b-8909	ebi-a-GCST90018866	477784	rs56399737	0.135684	0.0572362	0.0177594
246	Body fat percentage || id:ukb-b-8909	IgA nephropathy || id:ebi-a-GCST90018866	ukb-b-8909	ebi-a-GCST90018866	477784	rs57636386	0.138471	0.0571738	0.0154386
247	Body fat percentage || id:ukb-b-8909	IgA nephropathy || id:ebi-a-GCST90018866	ukb-b-8909	ebi-a-GCST90018866	477784	rs57800857	0.139385	0.0570718	0.0145947
248	Body fat percentage || id:ukb-b-8909	IgA nephropathy || id:ebi-a-GCST90018866	ukb-b-8909	ebi-a-GCST90018866	477784	rs58120873	0.133703	0.0572154	0.0194476
249	Body fat percentage || id:ukb-b-8909	IgA nephropathy || id:ebi-a-GCST90018866	ukb-b-8909	ebi-a-GCST90018866	477784	rs58862095	0.139153	0.0570984	0.0148068
250	Body fat percentage || id:ukb-b-8909	IgA nephropathy || id:ebi-a-GCST90018866	ukb-b-8909	ebi-a-GCST90018866	477784	rs59227842	0.133644	0.0573073	0.0196978
251	Body fat percentage || id:ukb-b-8909	IgA nephropathy || id:ebi-a-GCST90018866	ukb-b-8909	ebi-a-GCST90018866	477784	rs6021948	0.13376	0.0572544	0.0194792
252	Body fat percentage || id:ukb-b-8909	IgA nephropathy || id:ebi-a-GCST90018866	ukb-b-8909	ebi-a-GCST90018866	477784	rs6064113	0.133222	0.057198	0.0198515
253	Body fat percentage || id:ukb-b-8909	IgA nephropathy || id:ebi-a-GCST90018866	ukb-b-8909	ebi-a-GCST90018866	477784	rs6103254	0.136192	0.0571842	0.0172358
254	Body fat percentage || id:ukb-b-8909	IgA nephropathy || id:ebi-a-GCST90018866	ukb-b-8909	ebi-a-GCST90018866	477784	rs61754230	0.132307	0.0571504	0.0206091
255	Body fat percentage || id:ukb-b-8909	IgA nephropathy || id:ebi-a-GCST90018866	ukb-b-8909	ebi-a-GCST90018866	477784	rs61903695	0.132719	0.0572046	0.0203366
256	Body fat percentage || id:ukb-b-8909	IgA nephropathy || id:ebi-a-GCST90018866	ukb-b-8909	ebi-a-GCST90018866	477784	rs61910767	0.131295	0.0571369	0.0215673
257	Body fat percentage || id:ukb-b-8909	IgA nephropathy || id:ebi-a-GCST90018866	ukb-b-8909	ebi-a-GCST90018866	477784	rs61969510	0.133867	0.0572452	0.0193622
258	Body fat percentage || id:ukb-b-8909	IgA nephropathy || id:ebi-a-GCST90018866	ukb-b-8909	ebi-a-GCST90018866	477784	rs61975147	0.130485	0.0570761	0.0222449
259	Body fat percentage || id:ukb-b-8909	IgA nephropathy || id:ebi-a-GCST90018866	ukb-b-8909	ebi-a-GCST90018866	477784	rs61986205	0.133534	0.0572267	0.0196261
260	Body fat percentage || id:ukb-b-8909	IgA nephropathy || id:ebi-a-GCST90018866	ukb-b-8909	ebi-a-GCST90018866	477784	rs62107261	0.134891	0.0574029	0.0187786
261	Body fat percentage || id:ukb-b-8909	IgA nephropathy || id:ebi-a-GCST90018866	ukb-b-8909	ebi-a-GCST90018866	477784	rs62190394	0.134041	0.0572847	0.0192885
262	Body fat percentage || id:ukb-b-8909	IgA nephropathy || id:ebi-a-GCST90018866	ukb-b-8909	ebi-a-GCST90018866	477784	rs62218301	0.138259	0.0570158	0.0153113
263	Body fat percentage || id:ukb-b-8909	IgA nephropathy || id:ebi-a-GCST90018866	ukb-b-8909	ebi-a-GCST90018866	477784	rs62413414	0.134686	0.0572195	0.0185799
264	Body fat percentage || id:ukb-b-8909	IgA nephropathy || id:ebi-a-GCST90018866	ukb-b-8909	ebi-a-GCST90018866	477784	rs62443626	0.135508	0.0572219	0.017879
265	Body fat percentage || id:ukb-b-8909	IgA nephropathy || id:ebi-a-GCST90018866	ukb-b-8909	ebi-a-GCST90018866	477784	rs62621197	0.136888	0.0571209	0.0165546
266	Body fat percentage || id:ukb-b-8909	IgA nephropathy || id:ebi-a-GCST90018866	ukb-b-8909	ebi-a-GCST90018866	477784	rs6480350	0.138049	0.0570338	0.0155005
267	Body fat percentage || id:ukb-b-8909	IgA nephropathy || id:ebi-a-GCST90018866	ukb-b-8909	ebi-a-GCST90018866	477784	rs6491427	0.130977	0.0571796	0.021985
268	Body fat percentage || id:ukb-b-8909	IgA nephropathy || id:ebi-a-GCST90018866	ukb-b-8909	ebi-a-GCST90018866	477784	rs6500594	0.130582	0.0570363	0.0220527
269	Body fat percentage || id:ukb-b-8909	IgA nephropathy || id:ebi-a-GCST90018866	ukb-b-8909	ebi-a-GCST90018866	477784	rs6561937	0.132027	0.057168	0.0209187
270	Body fat percentage || id:ukb-b-8909	IgA nephropathy || id:ebi-a-GCST90018866	ukb-b-8909	ebi-a-GCST90018866	477784	rs6567160	0.141228	0.0573042	0.0137192
271	Body fat percentage || id:ukb-b-8909	IgA nephropathy || id:ebi-a-GCST90018866	ukb-b-8909	ebi-a-GCST90018866	477784	rs6575340	0.13938	0.0570797	0.0146127
272	Body fat percentage || id:ukb-b-8909	IgA nephropathy || id:ebi-a-GCST90018866	ukb-b-8909	ebi-a-GCST90018866	477784	rs6602997	0.127428	0.0572649	0.0260659
273	Body fat percentage || id:ukb-b-8909	IgA nephropathy || id:ebi-a-GCST90018866	ukb-b-8909	ebi-a-GCST90018866	477784	rs6688826	0.13543	0.057212	0.0179251
274	Body fat percentage || id:ukb-b-8909	IgA nephropathy || id:ebi-a-GCST90018866	ukb-b-8909	ebi-a-GCST90018866	477784	rs6693294	0.133934	0.0572638	0.0193413
275	Body fat percentage || id:ukb-b-8909	IgA nephropathy || id:ebi-a-GCST90018866	ukb-b-8909	ebi-a-GCST90018866	477784	rs6699744	0.131709	0.0572372	0.0213859
276	Body fat percentage || id:ukb-b-8909	IgA nephropathy || id:ebi-a-GCST90018866	ukb-b-8909	ebi-a-GCST90018866	477784	rs6744646	0.129582	0.0573641	0.0238869
277	Body fat percentage || id:ukb-b-8909	IgA nephropathy || id:ebi-a-GCST90018866	ukb-b-8909	ebi-a-GCST90018866	477784	rs6749911	0.134486	0.0572145	0.0187454
278	Body fat percentage || id:ukb-b-8909	IgA nephropathy || id:ebi-a-GCST90018866	ukb-b-8909	ebi-a-GCST90018866	477784	rs6750646	0.131722	0.0571295	0.0211293
279	Body fat percentage || id:ukb-b-8909	IgA nephropathy || id:ebi-a-GCST90018866	ukb-b-8909	ebi-a-GCST90018866	477784	rs6752378	0.135602	0.0574504	0.0182583
280	Body fat percentage || id:ukb-b-8909	IgA nephropathy || id:ebi-a-GCST90018866	ukb-b-8909	ebi-a-GCST90018866	477784	rs6754292	0.133888	0.0572162	0.0192819
281	Body fat percentage || id:ukb-b-8909	IgA nephropathy || id:ebi-a-GCST90018866	ukb-b-8909	ebi-a-GCST90018866	477784	rs67609008	0.1327	0.0572008	0.0203464
282	Body fat percentage || id:ukb-b-8909	IgA nephropathy || id:ebi-a-GCST90018866	ukb-b-8909	ebi-a-GCST90018866	477784	rs6840236	0.135309	0.0572477	0.0181002
283	Body fat percentage || id:ukb-b-8909	IgA nephropathy || id:ebi-a-GCST90018866	ukb-b-8909	ebi-a-GCST90018866	477784	rs6847975	0.136301	0.0571999	0.0171774
284	Body fat percentage || id:ukb-b-8909	IgA nephropathy || id:ebi-a-GCST90018866	ukb-b-8909	ebi-a-GCST90018866	477784	rs685149	0.133611	0.0572127	0.0195254
285	Body fat percentage || id:ukb-b-8909	IgA nephropathy || id:ebi-a-GCST90018866	ukb-b-8909	ebi-a-GCST90018866	477784	rs6875585	0.135396	0.0572241	0.0179786
286	Body fat percentage || id:ukb-b-8909	IgA nephropathy || id:ebi-a-GCST90018866	ukb-b-8909	ebi-a-GCST90018866	477784	rs6927268	0.137319	0.0571584	0.0162863
287	Body fat percentage || id:ukb-b-8909	IgA nephropathy || id:ebi-a-GCST90018866	ukb-b-8909	ebi-a-GCST90018866	477784	rs6948959	0.136605	0.0571479	0.016831
288	Body fat percentage || id:ukb-b-8909	IgA nephropathy || id:ebi-a-GCST90018866	ukb-b-8909	ebi-a-GCST90018866	477784	rs6973656	0.132896	0.0571904	0.0201389
289	Body fat percentage || id:ukb-b-8909	IgA nephropathy || id:ebi-a-GCST90018866	ukb-b-8909	ebi-a-GCST90018866	477784	rs6977416	0.136728	0.0571864	0.0168064
290	Body fat percentage || id:ukb-b-8909	IgA nephropathy || id:ebi-a-GCST90018866	ukb-b-8909	ebi-a-GCST90018866	477784	rs7020	0.139863	0.0570421	0.0142092
291	Body fat percentage || id:ukb-b-8909	IgA nephropathy || id:ebi-a-GCST90018866	ukb-b-8909	ebi-a-GCST90018866	477784	rs7027304	0.133212	0.0572289	0.0199272
292	Body fat percentage || id:ukb-b-8909	IgA nephropathy || id:ebi-a-GCST90018866	ukb-b-8909	ebi-a-GCST90018866	477784	rs704061	0.137493	0.057212	0.0162513
293	Body fat percentage || id:ukb-b-8909	IgA nephropathy || id:ebi-a-GCST90018866	ukb-b-8909	ebi-a-GCST90018866	477784	rs7046679	0.133063	0.0571883	0.0199783
294	Body fat percentage || id:ukb-b-8909	IgA nephropathy || id:ebi-a-GCST90018866	ukb-b-8909	ebi-a-GCST90018866	477784	rs7124681	0.133921	0.0574118	0.0196667
295	Body fat percentage || id:ukb-b-8909	IgA nephropathy || id:ebi-a-GCST90018866	ukb-b-8909	ebi-a-GCST90018866	477784	rs7132908	0.135068	0.0573755	0.0185672
296	Body fat percentage || id:ukb-b-8909	IgA nephropathy || id:ebi-a-GCST90018866	ukb-b-8909	ebi-a-GCST90018866	477784	rs7133378	0.142888	0.0570416	0.0122459
297	Body fat percentage || id:ukb-b-8909	IgA nephropathy || id:ebi-a-GCST90018866	ukb-b-8909	ebi-a-GCST90018866	477784	rs71658797	0.133689	0.0573048	0.019651
298	Body fat percentage || id:ukb-b-8909	IgA nephropathy || id:ebi-a-GCST90018866	ukb-b-8909	ebi-a-GCST90018866	477784	rs719802	0.139234	0.057015	0.0146039
299	Body fat percentage || id:ukb-b-8909	IgA nephropathy || id:ebi-a-GCST90018866	ukb-b-8909	ebi-a-GCST90018866	477784	rs7206608	0.131812	0.0571382	0.0210609
300	Body fat percentage || id:ukb-b-8909	IgA nephropathy || id:ebi-a-GCST90018866	ukb-b-8909	ebi-a-GCST90018866	477784	rs7216121	0.136901	0.0571631	0.0166238
301	Body fat percentage || id:ukb-b-8909	IgA nephropathy || id:ebi-a-GCST90018866	ukb-b-8909	ebi-a-GCST90018866	477784	rs7218014	0.135402	0.0573265	0.0181795
302	Body fat percentage || id:ukb-b-8909	IgA nephropathy || id:ebi-a-GCST90018866	ukb-b-8909	ebi-a-GCST90018866	477784	rs72634814	0.132931	0.0572336	0.0202008
303	Body fat percentage || id:ukb-b-8909	IgA nephropathy || id:ebi-a-GCST90018866	ukb-b-8909	ebi-a-GCST90018866	477784	rs72681698	0.135468	0.0572287	0.017926
304	Body fat percentage || id:ukb-b-8909	IgA nephropathy || id:ebi-a-GCST90018866	ukb-b-8909	ebi-a-GCST90018866	477784	rs72697297	0.132627	0.0572241	0.0204667
305	Body fat percentage || id:ukb-b-8909	IgA nephropathy || id:ebi-a-GCST90018866	ukb-b-8909	ebi-a-GCST90018866	477784	rs72703757	0.135063	0.0572139	0.0182418
306	Body fat percentage || id:ukb-b-8909	IgA nephropathy || id:ebi-a-GCST90018866	ukb-b-8909	ebi-a-GCST90018866	477784	rs72755233	0.132318	0.0571876	0.020681
307	Body fat percentage || id:ukb-b-8909	IgA nephropathy || id:ebi-a-GCST90018866	ukb-b-8909	ebi-a-GCST90018866	477784	rs72767957	0.133301	0.057219	0.019824
308	Body fat percentage || id:ukb-b-8909	IgA nephropathy || id:ebi-a-GCST90018866	ukb-b-8909	ebi-a-GCST90018866	477784	rs72803260	0.132367	0.0571548	0.0205611
309	Body fat percentage || id:ukb-b-8909	IgA nephropathy || id:ebi-a-GCST90018866	ukb-b-8909	ebi-a-GCST90018866	477784	rs72892910	0.129536	0.0572293	0.0236078
310	Body fat percentage || id:ukb-b-8909	IgA nephropathy || id:ebi-a-GCST90018866	ukb-b-8909	ebi-a-GCST90018866	477784	rs72917533	0.13324	0.0572267	0.0198969
311	Body fat percentage || id:ukb-b-8909	IgA nephropathy || id:ebi-a-GCST90018866	ukb-b-8909	ebi-a-GCST90018866	477784	rs72976986	0.128654	0.0570446	0.0241128
312	Body fat percentage || id:ukb-b-8909	IgA nephropathy || id:ebi-a-GCST90018866	ukb-b-8909	ebi-a-GCST90018866	477784	rs72995085	0.13471	0.0572176	0.018555
313	Body fat percentage || id:ukb-b-8909	IgA nephropathy || id:ebi-a-GCST90018866	ukb-b-8909	ebi-a-GCST90018866	477784	rs7321331	0.133285	0.057209	0.019817
314	Body fat percentage || id:ukb-b-8909	IgA nephropathy || id:ebi-a-GCST90018866	ukb-b-8909	ebi-a-GCST90018866	477784	rs73213501	0.133864	0.0572457	0.0193656
315	Body fat percentage || id:ukb-b-8909	IgA nephropathy || id:ebi-a-GCST90018866	ukb-b-8909	ebi-a-GCST90018866	477784	rs7357754	0.133334	0.0572399	0.0198388
316	Body fat percentage || id:ukb-b-8909	IgA nephropathy || id:ebi-a-GCST90018866	ukb-b-8909	ebi-a-GCST90018866	477784	rs74288880	0.131821	0.0571112	0.0209906
317	Body fat percentage || id:ukb-b-8909	IgA nephropathy || id:ebi-a-GCST90018866	ukb-b-8909	ebi-a-GCST90018866	477784	rs7442885	0.13551	0.05722	0.0178732
318	Body fat percentage || id:ukb-b-8909	IgA nephropathy || id:ebi-a-GCST90018866	ukb-b-8909	ebi-a-GCST90018866	477784	rs74576293	0.131731	0.0571877	0.0212518
319	Body fat percentage || id:ukb-b-8909	IgA nephropathy || id:ebi-a-GCST90018866	ukb-b-8909	ebi-a-GCST90018866	477784	rs74618095	0.133686	0.0572214	0.0194756
320	Body fat percentage || id:ukb-b-8909	IgA nephropathy || id:ebi-a-GCST90018866	ukb-b-8909	ebi-a-GCST90018866	477784	rs7463186	0.131444	0.0570878	0.0213075
321	Body fat percentage || id:ukb-b-8909	IgA nephropathy || id:ebi-a-GCST90018866	ukb-b-8909	ebi-a-GCST90018866	477784	rs7498665	0.121258	0.0570547	0.0335617
322	Body fat percentage || id:ukb-b-8909	IgA nephropathy || id:ebi-a-GCST90018866	ukb-b-8909	ebi-a-GCST90018866	477784	rs75135487	0.130773	0.0570706	0.0219388
323	Body fat percentage || id:ukb-b-8909	IgA nephropathy || id:ebi-a-GCST90018866	ukb-b-8909	ebi-a-GCST90018866	477784	rs7535438	0.132207	0.0571428	0.0206881
324	Body fat percentage || id:ukb-b-8909	IgA nephropathy || id:ebi-a-GCST90018866	ukb-b-8909	ebi-a-GCST90018866	477784	rs75412871	0.134682	0.0572253	0.018596
325	Body fat percentage || id:ukb-b-8909	IgA nephropathy || id:ebi-a-GCST90018866	ukb-b-8909	ebi-a-GCST90018866	477784	rs7575523	0.138402	0.0572113	0.0155578
326	Body fat percentage || id:ukb-b-8909	IgA nephropathy || id:ebi-a-GCST90018866	ukb-b-8909	ebi-a-GCST90018866	477784	rs7598246	0.134151	0.0572143	0.0190416
327	Body fat percentage || id:ukb-b-8909	IgA nephropathy || id:ebi-a-GCST90018866	ukb-b-8909	ebi-a-GCST90018866	477784	rs76115890	0.135603	0.0571936	0.0177428
328	Body fat percentage || id:ukb-b-8909	IgA nephropathy || id:ebi-a-GCST90018866	ukb-b-8909	ebi-a-GCST90018866	477784	rs7630228	0.134124	0.0572382	0.0191163
329	Body fat percentage || id:ukb-b-8909	IgA nephropathy || id:ebi-a-GCST90018866	ukb-b-8909	ebi-a-GCST90018866	477784	rs76345589	0.137446	0.0571071	0.0160926
330	Body fat percentage || id:ukb-b-8909	IgA nephropathy || id:ebi-a-GCST90018866	ukb-b-8909	ebi-a-GCST90018866	477784	rs7680610	0.131196	0.0570481	0.021463
331	Body fat percentage || id:ukb-b-8909	IgA nephropathy || id:ebi-a-GCST90018866	ukb-b-8909	ebi-a-GCST90018866	477784	rs76856798	0.133892	0.057214	0.0192735
332	Body fat percentage || id:ukb-b-8909	IgA nephropathy || id:ebi-a-GCST90018866	ukb-b-8909	ebi-a-GCST90018866	477784	rs7707394	0.135369	0.0572484	0.0180502
333	Body fat percentage || id:ukb-b-8909	IgA nephropathy || id:ebi-a-GCST90018866	ukb-b-8909	ebi-a-GCST90018866	477784	rs7762794	0.131773	0.0571007	0.0210141
334	Body fat percentage || id:ukb-b-8909	IgA nephropathy || id:ebi-a-GCST90018866	ukb-b-8909	ebi-a-GCST90018866	477784	rs7773916	0.135441	0.0572004	0.0178927
335	Body fat percentage || id:ukb-b-8909	IgA nephropathy || id:ebi-a-GCST90018866	ukb-b-8909	ebi-a-GCST90018866	477784	rs7789056	0.134023	0.0572629	0.019259
336	Body fat percentage || id:ukb-b-8909	IgA nephropathy || id:ebi-a-GCST90018866	ukb-b-8909	ebi-a-GCST90018866	477784	rs7796825	0.133136	0.0571919	0.0199184
337	Body fat percentage || id:ukb-b-8909	IgA nephropathy || id:ebi-a-GCST90018866	ukb-b-8909	ebi-a-GCST90018866	477784	rs78296744	0.136545	0.0572095	0.0169976
338	Body fat percentage || id:ukb-b-8909	IgA nephropathy || id:ebi-a-GCST90018866	ukb-b-8909	ebi-a-GCST90018866	477784	rs7843109	0.133554	0.057218	0.0195895
339	Body fat percentage || id:ukb-b-8909	IgA nephropathy || id:ebi-a-GCST90018866	ukb-b-8909	ebi-a-GCST90018866	477784	rs78744936	0.133899	0.0572284	0.0192976
340	Body fat percentage || id:ukb-b-8909	IgA nephropathy || id:ebi-a-GCST90018866	ukb-b-8909	ebi-a-GCST90018866	477784	rs7893571	0.131768	0.0571337	0.0210934
341	Body fat percentage || id:ukb-b-8909	IgA nephropathy || id:ebi-a-GCST90018866	ukb-b-8909	ebi-a-GCST90018866	477784	rs7925725	0.133273	0.0572309	0.0198759
342	Body fat percentage || id:ukb-b-8909	IgA nephropathy || id:ebi-a-GCST90018866	ukb-b-8909	ebi-a-GCST90018866	477784	rs7942368	0.131166	0.0570493	0.0214952
343	Body fat percentage || id:ukb-b-8909	IgA nephropathy || id:ebi-a-GCST90018866	ukb-b-8909	ebi-a-GCST90018866	477784	rs79518326	0.134202	0.0572379	0.0190461
344	Body fat percentage || id:ukb-b-8909	IgA nephropathy || id:ebi-a-GCST90018866	ukb-b-8909	ebi-a-GCST90018866	477784	rs7960609	0.135881	0.057176	0.017476
345	Body fat percentage || id:ukb-b-8909	IgA nephropathy || id:ebi-a-GCST90018866	ukb-b-8909	ebi-a-GCST90018866	477784	rs7966251	0.132777	0.0571749	0.0202172
346	Body fat percentage || id:ukb-b-8909	IgA nephropathy || id:ebi-a-GCST90018866	ukb-b-8909	ebi-a-GCST90018866	477784	rs7972728	0.141884	0.0569767	0.0127665
347	Body fat percentage || id:ukb-b-8909	IgA nephropathy || id:ebi-a-GCST90018866	ukb-b-8909	ebi-a-GCST90018866	477784	rs7975187	0.13216	0.0571601	0.0207723
348	Body fat percentage || id:ukb-b-8909	IgA nephropathy || id:ebi-a-GCST90018866	ukb-b-8909	ebi-a-GCST90018866	477784	rs798549	0.136483	0.0571441	0.0169219
349	Body fat percentage || id:ukb-b-8909	IgA nephropathy || id:ebi-a-GCST90018866	ukb-b-8909	ebi-a-GCST90018866	477784	rs7987928	0.133798	0.0572404	0.0194145
350	Body fat percentage || id:ukb-b-8909	IgA nephropathy || id:ebi-a-GCST90018866	ukb-b-8909	ebi-a-GCST90018866	477784	rs8096564	0.136914	0.0571431	0.0165754
351	Body fat percentage || id:ukb-b-8909	IgA nephropathy || id:ebi-a-GCST90018866	ukb-b-8909	ebi-a-GCST90018866	477784	rs811054	0.13129	0.0570996	0.0214873
352	Body fat percentage || id:ukb-b-8909	IgA nephropathy || id:ebi-a-GCST90018866	ukb-b-8909	ebi-a-GCST90018866	477784	rs8112818	0.131048	0.0572143	0.0219941
353	Body fat percentage || id:ukb-b-8909	IgA nephropathy || id:ebi-a-GCST90018866	ukb-b-8909	ebi-a-GCST90018866	477784	rs812949	0.128387	0.0569456	0.0241613
354	Body fat percentage || id:ukb-b-8909	IgA nephropathy || id:ebi-a-GCST90018866	ukb-b-8909	ebi-a-GCST90018866	477784	rs815163	0.13539	0.0572041	0.0179431
355	Body fat percentage || id:ukb-b-8909	IgA nephropathy || id:ebi-a-GCST90018866	ukb-b-8909	ebi-a-GCST90018866	477784	rs843901	0.129887	0.0569484	0.0225608
356	Body fat percentage || id:ukb-b-8909	IgA nephropathy || id:ebi-a-GCST90018866	ukb-b-8909	ebi-a-GCST90018866	477784	rs853961	0.138234	0.0571342	0.0155434
357	Body fat percentage || id:ukb-b-8909	IgA nephropathy || id:ebi-a-GCST90018866	ukb-b-8909	ebi-a-GCST90018866	477784	rs879620	0.142201	0.0569162	0.0124743
358	Body fat percentage || id:ukb-b-8909	IgA nephropathy || id:ebi-a-GCST90018866	ukb-b-8909	ebi-a-GCST90018866	477784	rs881929	0.1359	0.0572712	0.0176478
359	Body fat percentage || id:ukb-b-8909	IgA nephropathy || id:ebi-a-GCST90018866	ukb-b-8909	ebi-a-GCST90018866	477784	rs885114	0.131354	0.0572069	0.0216686
360	Body fat percentage || id:ukb-b-8909	IgA nephropathy || id:ebi-a-GCST90018866	ukb-b-8909	ebi-a-GCST90018866	477784	rs9289630	0.137724	0.0571577	0.0159727
361	Body fat percentage || id:ukb-b-8909	IgA nephropathy || id:ebi-a-GCST90018866	ukb-b-8909	ebi-a-GCST90018866	477784	rs9304665	0.132115	0.0571709	0.0208393
362	Body fat percentage || id:ukb-b-8909	IgA nephropathy || id:ebi-a-GCST90018866	ukb-b-8909	ebi-a-GCST90018866	477784	rs9321191	0.131881	0.057119	0.0209504
363	Body fat percentage || id:ukb-b-8909	IgA nephropathy || id:ebi-a-GCST90018866	ukb-b-8909	ebi-a-GCST90018866	477784	rs9358912	0.143764	0.0571498	0.0118844
364	Body fat percentage || id:ukb-b-8909	IgA nephropathy || id:ebi-a-GCST90018866	ukb-b-8909	ebi-a-GCST90018866	477784	rs9372414	0.132765	0.0571813	0.0202424
365	Body fat percentage || id:ukb-b-8909	IgA nephropathy || id:ebi-a-GCST90018866	ukb-b-8909	ebi-a-GCST90018866	477784	rs9389857	0.135762	0.0571873	0.0175975
366	Body fat percentage || id:ukb-b-8909	IgA nephropathy || id:ebi-a-GCST90018866	ukb-b-8909	ebi-a-GCST90018866	477784	rs9568867	0.132511	0.0572421	0.0206169
367	Body fat percentage || id:ukb-b-8909	IgA nephropathy || id:ebi-a-GCST90018866	ukb-b-8909	ebi-a-GCST90018866	477784	rs957919	0.132896	0.0572444	0.020257
368	Body fat percentage || id:ukb-b-8909	IgA nephropathy || id:ebi-a-GCST90018866	ukb-b-8909	ebi-a-GCST90018866	477784	rs9645335	0.132688	0.057183	0.0203186
369	Body fat percentage || id:ukb-b-8909	IgA nephropathy || id:ebi-a-GCST90018866	ukb-b-8909	ebi-a-GCST90018866	477784	rs972283	0.134341	0.057289	0.0190287
370	Body fat percentage || id:ukb-b-8909	IgA nephropathy || id:ebi-a-GCST90018866	ukb-b-8909	ebi-a-GCST90018866	477784	rs9788550	0.130137	0.0571627	0.0228097
371	Body fat percentage || id:ukb-b-8909	IgA nephropathy || id:ebi-a-GCST90018866	ukb-b-8909	ebi-a-GCST90018866	477784	rs9814758	0.134626	0.0572676	0.0187316
372	Body fat percentage || id:ukb-b-8909	IgA nephropathy || id:ebi-a-GCST90018866	ukb-b-8909	ebi-a-GCST90018866	477784	rs9843653	0.13429	0.0573238	0.0191473
373	Body fat percentage || id:ukb-b-8909	IgA nephropathy || id:ebi-a-GCST90018866	ukb-b-8909	ebi-a-GCST90018866	477784	rs9865173	0.132866	0.0572207	0.0202335
374	Body fat percentage || id:ukb-b-8909	IgA nephropathy || id:ebi-a-GCST90018866	ukb-b-8909	ebi-a-GCST90018866	477784	rs9892466	0.134465	0.0572253	0.0187866
375	Body fat percentage || id:ukb-b-8909	IgA nephropathy || id:ebi-a-GCST90018866	ukb-b-8909	ebi-a-GCST90018866	477784	rs9955276	0.13257	0.0571721	0.0204068
376	Body fat percentage || id:ukb-b-8909	IgA nephropathy || id:ebi-a-GCST90018866	ukb-b-8909	ebi-a-GCST90018866	477784	rs998584	0.14097	0.0566041	0.0127579
377	Body fat percentage || id:ukb-b-8909	IgA nephropathy || id:ebi-a-GCST90018866	ukb-b-8909	ebi-a-GCST90018866	477784	All	0.134335	0.0570996	0.0186408
Systolic blood pressure
	exposure	outcome	id.exposure	id.outcome	samplesize	SNP	b	se	p
1	Systolic blood pressure || id:ebi-a-GCST90000062	IgA nephropathy || id:ebi-a-GCST90018866	ebi-a-GCST90000062	ebi-a-GCST90018866	477784	rs10018786	0.175672	0.0652201	0.00707013
2	Systolic blood pressure || id:ebi-a-GCST90000062	IgA nephropathy || id:ebi-a-GCST90018866	ebi-a-GCST90000062	ebi-a-GCST90018866	477784	rs10204405	0.172849	0.06571	0.00852627
3	Systolic blood pressure || id:ebi-a-GCST90000062	IgA nephropathy || id:ebi-a-GCST90018866	ebi-a-GCST90000062	ebi-a-GCST90018866	477784	rs10224002	0.181046	0.0652501	0.00552604
4	Systolic blood pressure || id:ebi-a-GCST90000062	IgA nephropathy || id:ebi-a-GCST90018866	ebi-a-GCST90000062	ebi-a-GCST90018866	477784	rs10490923	0.169511	0.0653553	0.00949517
5	Systolic blood pressure || id:ebi-a-GCST90000062	IgA nephropathy || id:ebi-a-GCST90018866	ebi-a-GCST90000062	ebi-a-GCST90018866	477784	rs1049205	0.167468	0.065395	0.0104409
6	Systolic blood pressure || id:ebi-a-GCST90000062	IgA nephropathy || id:ebi-a-GCST90018866	ebi-a-GCST90000062	ebi-a-GCST90018866	477784	rs10507380	0.172764	0.0654336	0.00828317
7	Systolic blood pressure || id:ebi-a-GCST90000062	IgA nephropathy || id:ebi-a-GCST90018866	ebi-a-GCST90000062	ebi-a-GCST90018866	477784	rs1053739	0.163126	0.065471	0.0127176
8	Systolic blood pressure || id:ebi-a-GCST90000062	IgA nephropathy || id:ebi-a-GCST90018866	ebi-a-GCST90000062	ebi-a-GCST90018866	477784	rs1053924	0.178874	0.0653568	0.00620233
9	Systolic blood pressure || id:ebi-a-GCST90000062	IgA nephropathy || id:ebi-a-GCST90018866	ebi-a-GCST90000062	ebi-a-GCST90018866	477784	rs1060407	0.173389	0.0654611	0.0080794
10	Systolic blood pressure || id:ebi-a-GCST90000062	IgA nephropathy || id:ebi-a-GCST90018866	ebi-a-GCST90000062	ebi-a-GCST90018866	477784	rs10760260	0.163548	0.0641847	0.0108317
11	Systolic blood pressure || id:ebi-a-GCST90000062	IgA nephropathy || id:ebi-a-GCST90018866	ebi-a-GCST90000062	ebi-a-GCST90018866	477784	rs10770612	0.170582	0.0654317	0.0091335
12	Systolic blood pressure || id:ebi-a-GCST90000062	IgA nephropathy || id:ebi-a-GCST90018866	ebi-a-GCST90000062	ebi-a-GCST90018866	477784	rs10788160	0.159649	0.0630294	0.0113112
13	Systolic blood pressure || id:ebi-a-GCST90000062	IgA nephropathy || id:ebi-a-GCST90018866	ebi-a-GCST90000062	ebi-a-GCST90018866	477784	rs10871777	0.170112	0.0653571	0.00924638
14	Systolic blood pressure || id:ebi-a-GCST90000062	IgA nephropathy || id:ebi-a-GCST90018866	ebi-a-GCST90000062	ebi-a-GCST90018866	477784	rs10919071	0.167817	0.0652451	0.0101081
15	Systolic blood pressure || id:ebi-a-GCST90000062	IgA nephropathy || id:ebi-a-GCST90018866	ebi-a-GCST90000062	ebi-a-GCST90018866	477784	rs10927875	0.176194	0.0651824	0.0068698
16	Systolic blood pressure || id:ebi-a-GCST90000062	IgA nephropathy || id:ebi-a-GCST90018866	ebi-a-GCST90000062	ebi-a-GCST90018866	477784	rs10936599	0.167192	0.0651107	0.0102344
17	Systolic blood pressure || id:ebi-a-GCST90000062	IgA nephropathy || id:ebi-a-GCST90018866	ebi-a-GCST90000062	ebi-a-GCST90018866	477784	rs10943605	0.169026	0.0654253	0.00978035
18	Systolic blood pressure || id:ebi-a-GCST90000062	IgA nephropathy || id:ebi-a-GCST90018866	ebi-a-GCST90000062	ebi-a-GCST90018866	477784	rs11000889	0.171338	0.0654242	0.00882195
19	Systolic blood pressure || id:ebi-a-GCST90000062	IgA nephropathy || id:ebi-a-GCST90018866	ebi-a-GCST90000062	ebi-a-GCST90018866	477784	rs11014166	0.169218	0.0659022	0.0102369
20	Systolic blood pressure || id:ebi-a-GCST90000062	IgA nephropathy || id:ebi-a-GCST90018866	ebi-a-GCST90000062	ebi-a-GCST90018866	477784	rs11062385	0.172914	0.0653991	0.00819362
21	Systolic blood pressure || id:ebi-a-GCST90000062	IgA nephropathy || id:ebi-a-GCST90018866	ebi-a-GCST90000062	ebi-a-GCST90018866	477784	rs111245230	0.170304	0.0654998	0.00932035
22	Systolic blood pressure || id:ebi-a-GCST90000062	IgA nephropathy || id:ebi-a-GCST90018866	ebi-a-GCST90000062	ebi-a-GCST90018866	477784	rs111841972	0.170547	0.0653656	0.00907731
23	Systolic blood pressure || id:ebi-a-GCST90000062	IgA nephropathy || id:ebi-a-GCST90018866	ebi-a-GCST90000062	ebi-a-GCST90018866	477784	rs11191580	0.16245	0.0660365	0.0138937
24	Systolic blood pressure || id:ebi-a-GCST90000062	IgA nephropathy || id:ebi-a-GCST90018866	ebi-a-GCST90000062	ebi-a-GCST90018866	477784	rs11229457	0.168339	0.0653511	0.0099975
25	Systolic blood pressure || id:ebi-a-GCST90000062	IgA nephropathy || id:ebi-a-GCST90018866	ebi-a-GCST90000062	ebi-a-GCST90018866	477784	rs1128362	0.166151	0.0651305	0.0107401
26	Systolic blood pressure || id:ebi-a-GCST90000062	IgA nephropathy || id:ebi-a-GCST90018866	ebi-a-GCST90000062	ebi-a-GCST90018866	477784	rs1130222	0.17346	0.0653722	0.0079681
27	Systolic blood pressure || id:ebi-a-GCST90000062	IgA nephropathy || id:ebi-a-GCST90018866	ebi-a-GCST90000062	ebi-a-GCST90018866	477784	rs1133400	0.174666	0.0653793	0.00754973
28	Systolic blood pressure || id:ebi-a-GCST90000062	IgA nephropathy || id:ebi-a-GCST90018866	ebi-a-GCST90000062	ebi-a-GCST90018866	477784	rs1135640	0.175151	0.0653224	0.00733311
29	Systolic blood pressure || id:ebi-a-GCST90000062	IgA nephropathy || id:ebi-a-GCST90018866	ebi-a-GCST90000062	ebi-a-GCST90018866	477784	rs1139978	0.170218	0.0653457	0.00919033
30	Systolic blood pressure || id:ebi-a-GCST90000062	IgA nephropathy || id:ebi-a-GCST90018866	ebi-a-GCST90000062	ebi-a-GCST90018866	477784	rs1145415	0.171403	0.0655498	0.00892675
31	Systolic blood pressure || id:ebi-a-GCST90000062	IgA nephropathy || id:ebi-a-GCST90018866	ebi-a-GCST90000062	ebi-a-GCST90018866	477784	rs11632640	0.17019	0.0654331	0.00929569
32	Systolic blood pressure || id:ebi-a-GCST90000062	IgA nephropathy || id:ebi-a-GCST90018866	ebi-a-GCST90000062	ebi-a-GCST90018866	477784	rs1167827	0.175747	0.0652033	0.00703094
33	Systolic blood pressure || id:ebi-a-GCST90000062	IgA nephropathy || id:ebi-a-GCST90018866	ebi-a-GCST90000062	ebi-a-GCST90018866	477784	rs1173727	0.175349	0.0662864	0.00816133
34	Systolic blood pressure || id:ebi-a-GCST90000062	IgA nephropathy || id:ebi-a-GCST90018866	ebi-a-GCST90000062	ebi-a-GCST90018866	477784	rs11977526	0.176711	0.0655069	0.00698434
35	Systolic blood pressure || id:ebi-a-GCST90000062	IgA nephropathy || id:ebi-a-GCST90018866	ebi-a-GCST90000062	ebi-a-GCST90018866	477784	rs12286721	0.177108	0.0655174	0.00686713
36	Systolic blood pressure || id:ebi-a-GCST90000062	IgA nephropathy || id:ebi-a-GCST90018866	ebi-a-GCST90000062	ebi-a-GCST90018866	477784	rs1229984	0.172923	0.065501	0.00829054
37	Systolic blood pressure || id:ebi-a-GCST90000062	IgA nephropathy || id:ebi-a-GCST90018866	ebi-a-GCST90000062	ebi-a-GCST90018866	477784	rs1239947	0.170556	0.0653663	0.00907444
38	Systolic blood pressure || id:ebi-a-GCST90000062	IgA nephropathy || id:ebi-a-GCST90018866	ebi-a-GCST90000062	ebi-a-GCST90018866	477784	rs12423664	0.167863	0.0651378	0.00996485
39	Systolic blood pressure || id:ebi-a-GCST90000062	IgA nephropathy || id:ebi-a-GCST90018866	ebi-a-GCST90000062	ebi-a-GCST90018866	477784	rs12493885	0.172851	0.0654419	0.00825904
40	Systolic blood pressure || id:ebi-a-GCST90000062	IgA nephropathy || id:ebi-a-GCST90018866	ebi-a-GCST90000062	ebi-a-GCST90018866	477784	rs1250229	0.172371	0.0652009	0.00820065
41	Systolic blood pressure || id:ebi-a-GCST90000062	IgA nephropathy || id:ebi-a-GCST90018866	ebi-a-GCST90000062	ebi-a-GCST90018866	477784	rs12605558	0.172005	0.065418	0.00855539
42	Systolic blood pressure || id:ebi-a-GCST90000062	IgA nephropathy || id:ebi-a-GCST90018866	ebi-a-GCST90000062	ebi-a-GCST90018866	477784	rs12645490	0.170825	0.065416	0.00901819
43	Systolic blood pressure || id:ebi-a-GCST90000062	IgA nephropathy || id:ebi-a-GCST90018866	ebi-a-GCST90000062	ebi-a-GCST90018866	477784	rs12670788	0.176135	0.0651902	0.00689505
44	Systolic blood pressure || id:ebi-a-GCST90000062	IgA nephropathy || id:ebi-a-GCST90018866	ebi-a-GCST90000062	ebi-a-GCST90018866	477784	rs12801636	0.177973	0.0653698	0.00647803
45	Systolic blood pressure || id:ebi-a-GCST90000062	IgA nephropathy || id:ebi-a-GCST90018866	ebi-a-GCST90000062	ebi-a-GCST90018866	477784	rs12917707	0.177985	0.0652005	0.00633719
46	Systolic blood pressure || id:ebi-a-GCST90000062	IgA nephropathy || id:ebi-a-GCST90018866	ebi-a-GCST90000062	ebi-a-GCST90018866	477784	rs13107325	0.167572	0.0657346	0.0107964
47	Systolic blood pressure || id:ebi-a-GCST90000062	IgA nephropathy || id:ebi-a-GCST90018866	ebi-a-GCST90000062	ebi-a-GCST90018866	477784	rs1351394	0.176127	0.0652484	0.00694782
48	Systolic blood pressure || id:ebi-a-GCST90000062	IgA nephropathy || id:ebi-a-GCST90018866	ebi-a-GCST90000062	ebi-a-GCST90018866	477784	rs1378942	0.188708	0.0651101	0.00375202
49	Systolic blood pressure || id:ebi-a-GCST90000062	IgA nephropathy || id:ebi-a-GCST90018866	ebi-a-GCST90000062	ebi-a-GCST90018866	477784	rs1434536	0.17412	0.0653031	0.00766838
50	Systolic blood pressure || id:ebi-a-GCST90000062	IgA nephropathy || id:ebi-a-GCST90018866	ebi-a-GCST90000062	ebi-a-GCST90018866	477784	rs1448808	0.17385	0.0653922	0.00784731
51	Systolic blood pressure || id:ebi-a-GCST90000062	IgA nephropathy || id:ebi-a-GCST90018866	ebi-a-GCST90000062	ebi-a-GCST90018866	477784	rs1530440	0.154922	0.0649385	0.0170477
52	Systolic blood pressure || id:ebi-a-GCST90000062	IgA nephropathy || id:ebi-a-GCST90018866	ebi-a-GCST90000062	ebi-a-GCST90018866	477784	rs1549979	0.168441	0.0653654	0.00996852
53	Systolic blood pressure || id:ebi-a-GCST90000062	IgA nephropathy || id:ebi-a-GCST90018866	ebi-a-GCST90000062	ebi-a-GCST90018866	477784	rs1644318	0.17893	0.0653704	0.00619694
54	Systolic blood pressure || id:ebi-a-GCST90000062	IgA nephropathy || id:ebi-a-GCST90018866	ebi-a-GCST90000062	ebi-a-GCST90018866	477784	rs167479	0.166362	0.0660366	0.0117608
55	Systolic blood pressure || id:ebi-a-GCST90000062	IgA nephropathy || id:ebi-a-GCST90018866	ebi-a-GCST90000062	ebi-a-GCST90018866	477784	rs16851397	0.169394	0.0653947	0.00958852
56	Systolic blood pressure || id:ebi-a-GCST90000062	IgA nephropathy || id:ebi-a-GCST90018866	ebi-a-GCST90000062	ebi-a-GCST90018866	477784	rs16956936	0.173426	0.0653916	0.0079988
57	Systolic blood pressure || id:ebi-a-GCST90000062	IgA nephropathy || id:ebi-a-GCST90018866	ebi-a-GCST90000062	ebi-a-GCST90018866	477784	rs16982520	0.162498	0.0656346	0.013294
58	Systolic blood pressure || id:ebi-a-GCST90000062	IgA nephropathy || id:ebi-a-GCST90018866	ebi-a-GCST90000062	ebi-a-GCST90018866	477784	rs16998073	0.165488	0.0663996	0.0126916
59	Systolic blood pressure || id:ebi-a-GCST90000062	IgA nephropathy || id:ebi-a-GCST90018866	ebi-a-GCST90000062	ebi-a-GCST90018866	477784	rs17030613	0.166854	0.0654102	0.010745
60	Systolic blood pressure || id:ebi-a-GCST90000062	IgA nephropathy || id:ebi-a-GCST90018866	ebi-a-GCST90000062	ebi-a-GCST90018866	477784	rs17249754	0.17871	0.0661964	0.00694047
61	Systolic blood pressure || id:ebi-a-GCST90000062	IgA nephropathy || id:ebi-a-GCST90018866	ebi-a-GCST90000062	ebi-a-GCST90018866	477784	rs17367504	0.171187	0.0663888	0.00992157
62	Systolic blood pressure || id:ebi-a-GCST90000062	IgA nephropathy || id:ebi-a-GCST90018866	ebi-a-GCST90000062	ebi-a-GCST90018866	477784	rs17514846	0.180512	0.0658816	0.00614497
63	Systolic blood pressure || id:ebi-a-GCST90000062	IgA nephropathy || id:ebi-a-GCST90018866	ebi-a-GCST90000062	ebi-a-GCST90018866	477784	rs17608766	0.165541	0.0658025	0.0118787
64	Systolic blood pressure || id:ebi-a-GCST90000062	IgA nephropathy || id:ebi-a-GCST90018866	ebi-a-GCST90000062	ebi-a-GCST90018866	477784	rs17651978	0.175566	0.0651801	0.00706949
65	Systolic blood pressure || id:ebi-a-GCST90000062	IgA nephropathy || id:ebi-a-GCST90018866	ebi-a-GCST90000062	ebi-a-GCST90018866	477784	rs17677991	0.170403	0.065354	0.00912355
66	Systolic blood pressure || id:ebi-a-GCST90000062	IgA nephropathy || id:ebi-a-GCST90018866	ebi-a-GCST90000062	ebi-a-GCST90018866	477784	rs1799945	0.170004	0.0656703	0.00963267
67	Systolic blood pressure || id:ebi-a-GCST90000062	IgA nephropathy || id:ebi-a-GCST90018866	ebi-a-GCST90000062	ebi-a-GCST90018866	477784	rs1800437	0.172724	0.0654049	0.00826995
68	Systolic blood pressure || id:ebi-a-GCST90000062	IgA nephropathy || id:ebi-a-GCST90018866	ebi-a-GCST90000062	ebi-a-GCST90018866	477784	rs1885987	0.17285	0.0654616	0.00827868
69	Systolic blood pressure || id:ebi-a-GCST90000062	IgA nephropathy || id:ebi-a-GCST90018866	ebi-a-GCST90000062	ebi-a-GCST90018866	477784	rs1887320	0.168144	0.0657286	0.0105229
70	Systolic blood pressure || id:ebi-a-GCST90000062	IgA nephropathy || id:ebi-a-GCST90018866	ebi-a-GCST90000062	ebi-a-GCST90018866	477784	rs1953126	0.16824	0.065148	0.00981053
71	Systolic blood pressure || id:ebi-a-GCST90000062	IgA nephropathy || id:ebi-a-GCST90018866	ebi-a-GCST90000062	ebi-a-GCST90018866	477784	rs198683	0.171799	0.0654363	0.00865383
72	Systolic blood pressure || id:ebi-a-GCST90000062	IgA nephropathy || id:ebi-a-GCST90018866	ebi-a-GCST90000062	ebi-a-GCST90018866	477784	rs2023938	0.178412	0.0648785	0.00596052
73	Systolic blood pressure || id:ebi-a-GCST90000062	IgA nephropathy || id:ebi-a-GCST90018866	ebi-a-GCST90000062	ebi-a-GCST90018866	477784	rs2044693	0.176771	0.0650022	0.00653889
74	Systolic blood pressure || id:ebi-a-GCST90000062	IgA nephropathy || id:ebi-a-GCST90018866	ebi-a-GCST90000062	ebi-a-GCST90018866	477784	rs2061822	0.175902	0.0651953	0.00697397
75	Systolic blood pressure || id:ebi-a-GCST90000062	IgA nephropathy || id:ebi-a-GCST90018866	ebi-a-GCST90000062	ebi-a-GCST90018866	477784	rs2131535	0.169999	0.0653445	0.0092796
76	Systolic blood pressure || id:ebi-a-GCST90000062	IgA nephropathy || id:ebi-a-GCST90018866	ebi-a-GCST90000062	ebi-a-GCST90018866	477784	rs2153960	0.17042	0.0654047	0.00917053
77	Systolic blood pressure || id:ebi-a-GCST90000062	IgA nephropathy || id:ebi-a-GCST90018866	ebi-a-GCST90000062	ebi-a-GCST90018866	477784	rs2228603	0.171486	0.0654124	0.00875133
78	Systolic blood pressure || id:ebi-a-GCST90000062	IgA nephropathy || id:ebi-a-GCST90018866	ebi-a-GCST90000062	ebi-a-GCST90018866	477784	rs2229742	0.170784	0.0654194	0.00903812
79	Systolic blood pressure || id:ebi-a-GCST90000062	IgA nephropathy || id:ebi-a-GCST90018866	ebi-a-GCST90000062	ebi-a-GCST90018866	477784	rs2240717	0.172928	0.0654476	0.0082359
80	Systolic blood pressure || id:ebi-a-GCST90000062	IgA nephropathy || id:ebi-a-GCST90018866	ebi-a-GCST90000062	ebi-a-GCST90018866	477784	rs2252641	0.171287	0.065431	0.00884931
81	Systolic blood pressure || id:ebi-a-GCST90000062	IgA nephropathy || id:ebi-a-GCST90018866	ebi-a-GCST90000062	ebi-a-GCST90018866	477784	rs2270860	0.17134	0.0655179	0.00891842
82	Systolic blood pressure || id:ebi-a-GCST90000062	IgA nephropathy || id:ebi-a-GCST90018866	ebi-a-GCST90000062	ebi-a-GCST90018866	477784	rs2273171	0.172488	0.0654232	0.00837686
83	Systolic blood pressure || id:ebi-a-GCST90000062	IgA nephropathy || id:ebi-a-GCST90018866	ebi-a-GCST90000062	ebi-a-GCST90018866	477784	rs2286472	0.171822	0.0654556	0.00866465
84	Systolic blood pressure || id:ebi-a-GCST90000062	IgA nephropathy || id:ebi-a-GCST90018866	ebi-a-GCST90000062	ebi-a-GCST90018866	477784	rs2287921	0.176868	0.0650331	0.00653478
85	Systolic blood pressure || id:ebi-a-GCST90000062	IgA nephropathy || id:ebi-a-GCST90018866	ebi-a-GCST90000062	ebi-a-GCST90018866	477784	rs2302061	0.174636	0.0653403	0.00752398
86	Systolic blood pressure || id:ebi-a-GCST90000062	IgA nephropathy || id:ebi-a-GCST90018866	ebi-a-GCST90000062	ebi-a-GCST90018866	477784	rs2303909	0.167741	0.0650159	0.00988016
87	Systolic blood pressure || id:ebi-a-GCST90000062	IgA nephropathy || id:ebi-a-GCST90018866	ebi-a-GCST90000062	ebi-a-GCST90018866	477784	rs2306272	0.173597	0.0653872	0.00793305
88	Systolic blood pressure || id:ebi-a-GCST90000062	IgA nephropathy || id:ebi-a-GCST90018866	ebi-a-GCST90000062	ebi-a-GCST90018866	477784	rs2306899	0.175369	0.0653814	0.00731297
89	Systolic blood pressure || id:ebi-a-GCST90000062	IgA nephropathy || id:ebi-a-GCST90018866	ebi-a-GCST90000062	ebi-a-GCST90018866	477784	rs2320299	0.171025	0.0654557	0.00897927
90	Systolic blood pressure || id:ebi-a-GCST90000062	IgA nephropathy || id:ebi-a-GCST90018866	ebi-a-GCST90000062	ebi-a-GCST90018866	477784	rs2469997	0.175729	0.0654085	0.00721756
91	Systolic blood pressure || id:ebi-a-GCST90000062	IgA nephropathy || id:ebi-a-GCST90018866	ebi-a-GCST90000062	ebi-a-GCST90018866	477784	rs2493292	0.172246	0.0655266	0.00857254
92	Systolic blood pressure || id:ebi-a-GCST90000062	IgA nephropathy || id:ebi-a-GCST90018866	ebi-a-GCST90000062	ebi-a-GCST90018866	477784	rs2498323	0.175547	0.0652197	0.00711059
93	Systolic blood pressure || id:ebi-a-GCST90000062	IgA nephropathy || id:ebi-a-GCST90018866	ebi-a-GCST90000062	ebi-a-GCST90018866	477784	rs2527614	0.167335	0.0652804	0.0103674
94	Systolic blood pressure || id:ebi-a-GCST90000062	IgA nephropathy || id:ebi-a-GCST90018866	ebi-a-GCST90000062	ebi-a-GCST90018866	477784	rs2571445	0.172616	0.0655056	0.00841058
95	Systolic blood pressure || id:ebi-a-GCST90000062	IgA nephropathy || id:ebi-a-GCST90018866	ebi-a-GCST90000062	ebi-a-GCST90018866	477784	rs2606736	0.165396	0.0653176	0.0113354
96	Systolic blood pressure || id:ebi-a-GCST90000062	IgA nephropathy || id:ebi-a-GCST90018866	ebi-a-GCST90000062	ebi-a-GCST90018866	477784	rs262993	0.173553	0.0653494	0.00791289
97	Systolic blood pressure || id:ebi-a-GCST90000062	IgA nephropathy || id:ebi-a-GCST90018866	ebi-a-GCST90000062	ebi-a-GCST90018866	477784	rs2652834	0.170812	0.0654472	0.00905614
98	Systolic blood pressure || id:ebi-a-GCST90000062	IgA nephropathy || id:ebi-a-GCST90018866	ebi-a-GCST90000062	ebi-a-GCST90018866	477784	rs26653	0.17631	0.0651748	0.00682659
99	Systolic blood pressure || id:ebi-a-GCST90000062	IgA nephropathy || id:ebi-a-GCST90018866	ebi-a-GCST90000062	ebi-a-GCST90018866	477784	rs267561	0.176283	0.0652258	0.00687863
100	Systolic blood pressure || id:ebi-a-GCST90000062	IgA nephropathy || id:ebi-a-GCST90018866	ebi-a-GCST90000062	ebi-a-GCST90018866	477784	rs2679722	0.169109	0.0652187	0.00951568
101	Systolic blood pressure || id:ebi-a-GCST90000062	IgA nephropathy || id:ebi-a-GCST90018866	ebi-a-GCST90000062	ebi-a-GCST90018866	477784	rs2703805	0.170789	0.0653763	0.00899079
102	Systolic blood pressure || id:ebi-a-GCST90000062	IgA nephropathy || id:ebi-a-GCST90018866	ebi-a-GCST90000062	ebi-a-GCST90018866	477784	rs2782643	0.174578	0.0653762	0.00757716
103	Systolic blood pressure || id:ebi-a-GCST90000062	IgA nephropathy || id:ebi-a-GCST90018866	ebi-a-GCST90000062	ebi-a-GCST90018866	477784	rs28497362	0.171318	0.065401	0.00880594
104	Systolic blood pressure || id:ebi-a-GCST90000062	IgA nephropathy || id:ebi-a-GCST90018866	ebi-a-GCST90000062	ebi-a-GCST90018866	477784	rs2853676	0.173906	0.0653415	0.00777935
105	Systolic blood pressure || id:ebi-a-GCST90000062	IgA nephropathy || id:ebi-a-GCST90018866	ebi-a-GCST90000062	ebi-a-GCST90018866	477784	rs294636	0.173788	0.0654396	0.00791448
106	Systolic blood pressure || id:ebi-a-GCST90000062	IgA nephropathy || id:ebi-a-GCST90018866	ebi-a-GCST90000062	ebi-a-GCST90018866	477784	rs3088040	0.17598	0.0651909	0.0069453
107	Systolic blood pressure || id:ebi-a-GCST90000062	IgA nephropathy || id:ebi-a-GCST90018866	ebi-a-GCST90000062	ebi-a-GCST90018866	477784	rs3184504	0.204432	0.0635146	0.00128792
108	Systolic blood pressure || id:ebi-a-GCST90000062	IgA nephropathy || id:ebi-a-GCST90018866	ebi-a-GCST90000062	ebi-a-GCST90018866	477784	rs3209157	0.173065	0.0653886	0.00812767
109	Systolic blood pressure || id:ebi-a-GCST90000062	IgA nephropathy || id:ebi-a-GCST90018866	ebi-a-GCST90000062	ebi-a-GCST90018866	477784	rs3213646	0.173318	0.0653758	0.00802307
110	Systolic blood pressure || id:ebi-a-GCST90000062	IgA nephropathy || id:ebi-a-GCST90018866	ebi-a-GCST90000062	ebi-a-GCST90018866	477784	rs34591516	0.171541	0.0654378	0.00875596
111	Systolic blood pressure || id:ebi-a-GCST90000062	IgA nephropathy || id:ebi-a-GCST90018866	ebi-a-GCST90000062	ebi-a-GCST90018866	477784	rs34727427	0.174189	0.0654883	0.00781761
112	Systolic blood pressure || id:ebi-a-GCST90000062	IgA nephropathy || id:ebi-a-GCST90018866	ebi-a-GCST90000062	ebi-a-GCST90018866	477784	rs35444	0.173709	0.0657448	0.00823766
113	Systolic blood pressure || id:ebi-a-GCST90000062	IgA nephropathy || id:ebi-a-GCST90018866	ebi-a-GCST90000062	ebi-a-GCST90018866	477784	rs35479618	0.164378	0.0652995	0.0118259
114	Systolic blood pressure || id:ebi-a-GCST90000062	IgA nephropathy || id:ebi-a-GCST90018866	ebi-a-GCST90000062	ebi-a-GCST90018866	477784	rs3772219	0.181375	0.0647357	0.00508208
115	Systolic blood pressure || id:ebi-a-GCST90000062	IgA nephropathy || id:ebi-a-GCST90018866	ebi-a-GCST90000062	ebi-a-GCST90018866	477784	rs3807989	0.173346	0.0653657	0.00800317
116	Systolic blood pressure || id:ebi-a-GCST90000062	IgA nephropathy || id:ebi-a-GCST90018866	ebi-a-GCST90000062	ebi-a-GCST90018866	477784	rs3810818	0.173365	0.0653768	0.00800694
117	Systolic blood pressure || id:ebi-a-GCST90000062	IgA nephropathy || id:ebi-a-GCST90018866	ebi-a-GCST90000062	ebi-a-GCST90018866	477784	rs3815460	0.166338	0.0650899	0.0106031
118	Systolic blood pressure || id:ebi-a-GCST90000062	IgA nephropathy || id:ebi-a-GCST90018866	ebi-a-GCST90000062	ebi-a-GCST90018866	477784	rs4149909	0.17069	0.0653771	0.00903173
119	Systolic blood pressure || id:ebi-a-GCST90000062	IgA nephropathy || id:ebi-a-GCST90018866	ebi-a-GCST90000062	ebi-a-GCST90018866	477784	rs42235	0.178497	0.0653759	0.00632726
120	Systolic blood pressure || id:ebi-a-GCST90000062	IgA nephropathy || id:ebi-a-GCST90018866	ebi-a-GCST90000062	ebi-a-GCST90018866	477784	rs4311394	0.167374	0.0651711	0.0102222
121	Systolic blood pressure || id:ebi-a-GCST90000062	IgA nephropathy || id:ebi-a-GCST90018866	ebi-a-GCST90000062	ebi-a-GCST90018866	477784	rs4312532	0.167582	0.0651693	0.0101264
122	Systolic blood pressure || id:ebi-a-GCST90000062	IgA nephropathy || id:ebi-a-GCST90018866	ebi-a-GCST90000062	ebi-a-GCST90018866	477784	rs4468717	0.174822	0.0653122	0.00743476
123	Systolic blood pressure || id:ebi-a-GCST90000062	IgA nephropathy || id:ebi-a-GCST90018866	ebi-a-GCST90000062	ebi-a-GCST90018866	477784	rs448378	0.173148	0.0657317	0.00843427
124	Systolic blood pressure || id:ebi-a-GCST90000062	IgA nephropathy || id:ebi-a-GCST90018866	ebi-a-GCST90000062	ebi-a-GCST90018866	477784	rs452036	0.172895	0.0654689	0.0082694
125	Systolic blood pressure || id:ebi-a-GCST90000062	IgA nephropathy || id:ebi-a-GCST90018866	ebi-a-GCST90000062	ebi-a-GCST90018866	477784	rs4562	0.171252	0.0654916	0.00892631
126	Systolic blood pressure || id:ebi-a-GCST90000062	IgA nephropathy || id:ebi-a-GCST90018866	ebi-a-GCST90000062	ebi-a-GCST90018866	477784	rs4601530	0.168856	0.0653148	0.00973053
127	Systolic blood pressure || id:ebi-a-GCST90000062	IgA nephropathy || id:ebi-a-GCST90018866	ebi-a-GCST90000062	ebi-a-GCST90018866	477784	rs4626664	0.173996	0.0654075	0.00780987
128	Systolic blood pressure || id:ebi-a-GCST90000062	IgA nephropathy || id:ebi-a-GCST90018866	ebi-a-GCST90000062	ebi-a-GCST90018866	477784	rs4639796	0.174396	0.0653012	0.00757062
129	Systolic blood pressure || id:ebi-a-GCST90000062	IgA nephropathy || id:ebi-a-GCST90018866	ebi-a-GCST90000062	ebi-a-GCST90018866	477784	rs4679392	0.174229	0.0653618	0.00768484
130	Systolic blood pressure || id:ebi-a-GCST90000062	IgA nephropathy || id:ebi-a-GCST90018866	ebi-a-GCST90000062	ebi-a-GCST90018866	477784	rs4686683	0.177741	0.0648822	0.00615428
131	Systolic blood pressure || id:ebi-a-GCST90000062	IgA nephropathy || id:ebi-a-GCST90018866	ebi-a-GCST90000062	ebi-a-GCST90018866	477784	rs4691380	0.173161	0.0654291	0.00813204
132	Systolic blood pressure || id:ebi-a-GCST90000062	IgA nephropathy || id:ebi-a-GCST90018866	ebi-a-GCST90000062	ebi-a-GCST90018866	477784	rs470113	0.173406	0.0654106	0.00802457
133	Systolic blood pressure || id:ebi-a-GCST90000062	IgA nephropathy || id:ebi-a-GCST90018866	ebi-a-GCST90000062	ebi-a-GCST90018866	477784	rs4705752	0.17417	0.065308	0.00765522
134	Systolic blood pressure || id:ebi-a-GCST90000062	IgA nephropathy || id:ebi-a-GCST90018866	ebi-a-GCST90000062	ebi-a-GCST90018866	477784	rs4728142	0.170217	0.0653671	0.00921362
135	Systolic blood pressure || id:ebi-a-GCST90000062	IgA nephropathy || id:ebi-a-GCST90018866	ebi-a-GCST90000062	ebi-a-GCST90018866	477784	rs4784227	0.16692	0.0649472	0.0101671
136	Systolic blood pressure || id:ebi-a-GCST90000062	IgA nephropathy || id:ebi-a-GCST90018866	ebi-a-GCST90000062	ebi-a-GCST90018866	477784	rs4813048	0.174259	0.065349	0.00766246
137	Systolic blood pressure || id:ebi-a-GCST90000062	IgA nephropathy || id:ebi-a-GCST90018866	ebi-a-GCST90000062	ebi-a-GCST90018866	477784	rs4823006	0.176011	0.0653724	0.0070933
138	Systolic blood pressure || id:ebi-a-GCST90000062	IgA nephropathy || id:ebi-a-GCST90018866	ebi-a-GCST90000062	ebi-a-GCST90018866	477784	rs4859683	0.169714	0.0653879	0.00944528
139	Systolic blood pressure || id:ebi-a-GCST90000062	IgA nephropathy || id:ebi-a-GCST90018866	ebi-a-GCST90000062	ebi-a-GCST90018866	477784	rs4897193	0.155879	0.0646545	0.0159109
140	Systolic blood pressure || id:ebi-a-GCST90000062	IgA nephropathy || id:ebi-a-GCST90018866	ebi-a-GCST90000062	ebi-a-GCST90018866	477784	rs4973760	0.165161	0.0651547	0.0112475
141	Systolic blood pressure || id:ebi-a-GCST90000062	IgA nephropathy || id:ebi-a-GCST90018866	ebi-a-GCST90000062	ebi-a-GCST90018866	477784	rs5219	0.174869	0.0655412	0.00762864
142	Systolic blood pressure || id:ebi-a-GCST90000062	IgA nephropathy || id:ebi-a-GCST90018866	ebi-a-GCST90000062	ebi-a-GCST90018866	477784	rs52824916	0.172487	0.0654081	0.00836203
143	Systolic blood pressure || id:ebi-a-GCST90000062	IgA nephropathy || id:ebi-a-GCST90018866	ebi-a-GCST90000062	ebi-a-GCST90018866	477784	rs55679337	0.167762	0.0650604	0.0099215
144	Systolic blood pressure || id:ebi-a-GCST90000062	IgA nephropathy || id:ebi-a-GCST90018866	ebi-a-GCST90000062	ebi-a-GCST90018866	477784	rs56170748	0.171069	0.0654464	0.00895217
145	Systolic blood pressure || id:ebi-a-GCST90000062	IgA nephropathy || id:ebi-a-GCST90018866	ebi-a-GCST90000062	ebi-a-GCST90018866	477784	rs57392066	0.174167	0.0654416	0.00778154
146	Systolic blood pressure || id:ebi-a-GCST90000062	IgA nephropathy || id:ebi-a-GCST90018866	ebi-a-GCST90000062	ebi-a-GCST90018866	477784	rs6062343	0.172906	0.0654895	0.00828555
147	Systolic blood pressure || id:ebi-a-GCST90000062	IgA nephropathy || id:ebi-a-GCST90018866	ebi-a-GCST90000062	ebi-a-GCST90018866	477784	rs60632610	0.172001	0.0655479	0.00868894
148	Systolic blood pressure || id:ebi-a-GCST90000062	IgA nephropathy || id:ebi-a-GCST90018866	ebi-a-GCST90000062	ebi-a-GCST90018866	477784	rs6095241	0.172056	0.0654096	0.00852749
149	Systolic blood pressure || id:ebi-a-GCST90000062	IgA nephropathy || id:ebi-a-GCST90018866	ebi-a-GCST90000062	ebi-a-GCST90018866	477784	rs61753655	0.170361	0.0654703	0.00926516
150	Systolic blood pressure || id:ebi-a-GCST90000062	IgA nephropathy || id:ebi-a-GCST90018866	ebi-a-GCST90000062	ebi-a-GCST90018866	477784	rs62051555	0.176713	0.0650939	0.00663271
151	Systolic blood pressure || id:ebi-a-GCST90000062	IgA nephropathy || id:ebi-a-GCST90018866	ebi-a-GCST90000062	ebi-a-GCST90018866	477784	rs635634	0.168057	0.0650644	0.0097966
152	Systolic blood pressure || id:ebi-a-GCST90000062	IgA nephropathy || id:ebi-a-GCST90018866	ebi-a-GCST90000062	ebi-a-GCST90018866	477784	rs6486781	0.169732	0.065318	0.00936204
153	Systolic blood pressure || id:ebi-a-GCST90000062	IgA nephropathy || id:ebi-a-GCST90018866	ebi-a-GCST90000062	ebi-a-GCST90018866	477784	rs6497759	0.169109	0.065496	0.00982368
154	Systolic blood pressure || id:ebi-a-GCST90000062	IgA nephropathy || id:ebi-a-GCST90018866	ebi-a-GCST90000062	ebi-a-GCST90018866	477784	rs6504218	0.175224	0.0653982	0.00737668
155	Systolic blood pressure || id:ebi-a-GCST90000062	IgA nephropathy || id:ebi-a-GCST90018866	ebi-a-GCST90000062	ebi-a-GCST90018866	477784	rs669694	0.170398	0.0653628	0.00913496
156	Systolic blood pressure || id:ebi-a-GCST90000062	IgA nephropathy || id:ebi-a-GCST90018866	ebi-a-GCST90000062	ebi-a-GCST90018866	477784	rs6714498	0.169707	0.0653033	0.0093562
157	Systolic blood pressure || id:ebi-a-GCST90000062	IgA nephropathy || id:ebi-a-GCST90018866	ebi-a-GCST90000062	ebi-a-GCST90018866	477784	rs6715752	0.174317	0.0654041	0.00769357
158	Systolic blood pressure || id:ebi-a-GCST90000062	IgA nephropathy || id:ebi-a-GCST90018866	ebi-a-GCST90000062	ebi-a-GCST90018866	477784	rs6733301	0.172581	0.0655003	0.0084184
159	Systolic blood pressure || id:ebi-a-GCST90000062	IgA nephropathy || id:ebi-a-GCST90018866	ebi-a-GCST90000062	ebi-a-GCST90018866	477784	rs6734118	0.174756	0.0654183	0.00755425
160	Systolic blood pressure || id:ebi-a-GCST90000062	IgA nephropathy || id:ebi-a-GCST90018866	ebi-a-GCST90000062	ebi-a-GCST90018866	477784	rs6861681	0.176105	0.0652022	0.00691521
161	Systolic blood pressure || id:ebi-a-GCST90000062	IgA nephropathy || id:ebi-a-GCST90018866	ebi-a-GCST90000062	ebi-a-GCST90018866	477784	rs6968828	0.168365	0.0651242	0.00972986
162	Systolic blood pressure || id:ebi-a-GCST90000062	IgA nephropathy || id:ebi-a-GCST90018866	ebi-a-GCST90000062	ebi-a-GCST90018866	477784	rs699	0.165129	0.0654621	0.0116517
163	Systolic blood pressure || id:ebi-a-GCST90000062	IgA nephropathy || id:ebi-a-GCST90018866	ebi-a-GCST90000062	ebi-a-GCST90018866	477784	rs704	0.17178	0.0654309	0.00865556
164	Systolic blood pressure || id:ebi-a-GCST90000062	IgA nephropathy || id:ebi-a-GCST90018866	ebi-a-GCST90000062	ebi-a-GCST90018866	477784	rs7068966	0.16989	0.0653479	0.00932823
165	Systolic blood pressure || id:ebi-a-GCST90000062	IgA nephropathy || id:ebi-a-GCST90018866	ebi-a-GCST90000062	ebi-a-GCST90018866	477784	rs7076938	0.163881	0.0655448	0.0124089
166	Systolic blood pressure || id:ebi-a-GCST90000062	IgA nephropathy || id:ebi-a-GCST90018866	ebi-a-GCST90000062	ebi-a-GCST90018866	477784	rs708167	0.171619	0.0654191	0.00870635
167	Systolic blood pressure || id:ebi-a-GCST90000062	IgA nephropathy || id:ebi-a-GCST90018866	ebi-a-GCST90000062	ebi-a-GCST90018866	477784	rs7157599	0.172479	0.0654172	0.00837402
168	Systolic blood pressure || id:ebi-a-GCST90000062	IgA nephropathy || id:ebi-a-GCST90018866	ebi-a-GCST90000062	ebi-a-GCST90018866	477784	rs7181230	0.166857	0.0650371	0.010301
169	Systolic blood pressure || id:ebi-a-GCST90000062	IgA nephropathy || id:ebi-a-GCST90018866	ebi-a-GCST90000062	ebi-a-GCST90018866	477784	rs7248104	0.171179	0.0655147	0.00897954
170	Systolic blood pressure || id:ebi-a-GCST90000062	IgA nephropathy || id:ebi-a-GCST90018866	ebi-a-GCST90000062	ebi-a-GCST90018866	477784	rs7248171	0.176706	0.0653753	0.00687279
171	Systolic blood pressure || id:ebi-a-GCST90000062	IgA nephropathy || id:ebi-a-GCST90018866	ebi-a-GCST90000062	ebi-a-GCST90018866	477784	rs727477	0.171544	0.0654347	0.00875162
172	Systolic blood pressure || id:ebi-a-GCST90000062	IgA nephropathy || id:ebi-a-GCST90018866	ebi-a-GCST90000062	ebi-a-GCST90018866	477784	rs7302981	0.182329	0.0652247	0.00518353
173	Systolic blood pressure || id:ebi-a-GCST90000062	IgA nephropathy || id:ebi-a-GCST90018866	ebi-a-GCST90000062	ebi-a-GCST90018866	477784	rs7406910	0.168915	0.0653697	0.00976638
174	Systolic blood pressure || id:ebi-a-GCST90000062	IgA nephropathy || id:ebi-a-GCST90018866	ebi-a-GCST90000062	ebi-a-GCST90018866	477784	rs7456421	0.167541	0.0653189	0.0103185
175	Systolic blood pressure || id:ebi-a-GCST90000062	IgA nephropathy || id:ebi-a-GCST90018866	ebi-a-GCST90000062	ebi-a-GCST90018866	477784	rs76452347	0.170155	0.0654279	0.00930475
176	Systolic blood pressure || id:ebi-a-GCST90000062	IgA nephropathy || id:ebi-a-GCST90018866	ebi-a-GCST90000062	ebi-a-GCST90018866	477784	rs7666785	0.168201	0.0652325	0.00992361
177	Systolic blood pressure || id:ebi-a-GCST90000062	IgA nephropathy || id:ebi-a-GCST90018866	ebi-a-GCST90000062	ebi-a-GCST90018866	477784	rs76767219	0.17151	0.0654413	0.00877171
178	Systolic blood pressure || id:ebi-a-GCST90000062	IgA nephropathy || id:ebi-a-GCST90018866	ebi-a-GCST90000062	ebi-a-GCST90018866	477784	rs7692387	0.166269	0.0653794	0.0109862
179	Systolic blood pressure || id:ebi-a-GCST90000062	IgA nephropathy || id:ebi-a-GCST90018866	ebi-a-GCST90000062	ebi-a-GCST90018866	477784	rs7756992	0.17292	0.0654332	0.00822503
180	Systolic blood pressure || id:ebi-a-GCST90000062	IgA nephropathy || id:ebi-a-GCST90018866	ebi-a-GCST90000062	ebi-a-GCST90018866	477784	rs7819412	0.16736	0.0653555	0.0104445
181	Systolic blood pressure || id:ebi-a-GCST90000062	IgA nephropathy || id:ebi-a-GCST90018866	ebi-a-GCST90000062	ebi-a-GCST90018866	477784	rs7838433	0.169988	0.0653338	0.00927259
182	Systolic blood pressure || id:ebi-a-GCST90000062	IgA nephropathy || id:ebi-a-GCST90018866	ebi-a-GCST90000062	ebi-a-GCST90018866	477784	rs78648104	0.175951	0.0652687	0.00702209
183	Systolic blood pressure || id:ebi-a-GCST90000062	IgA nephropathy || id:ebi-a-GCST90018866	ebi-a-GCST90000062	ebi-a-GCST90018866	477784	rs786906	0.169779	0.065483	0.00952194
184	Systolic blood pressure || id:ebi-a-GCST90000062	IgA nephropathy || id:ebi-a-GCST90018866	ebi-a-GCST90000062	ebi-a-GCST90018866	477784	rs7893462	0.171497	0.0654417	0.00877731
185	Systolic blood pressure || id:ebi-a-GCST90000062	IgA nephropathy || id:ebi-a-GCST90018866	ebi-a-GCST90000062	ebi-a-GCST90018866	477784	rs79858408	0.170416	0.0654307	0.00920006
186	Systolic blood pressure || id:ebi-a-GCST90000062	IgA nephropathy || id:ebi-a-GCST90018866	ebi-a-GCST90000062	ebi-a-GCST90018866	477784	rs801171	0.176133	0.0652163	0.00691838
187	Systolic blood pressure || id:ebi-a-GCST90000062	IgA nephropathy || id:ebi-a-GCST90018866	ebi-a-GCST90000062	ebi-a-GCST90018866	477784	rs8068318	0.18027	0.0652843	0.00575714
188	Systolic blood pressure || id:ebi-a-GCST90000062	IgA nephropathy || id:ebi-a-GCST90018866	ebi-a-GCST90000062	ebi-a-GCST90018866	477784	rs8258	0.173706	0.0653954	0.00790188
189	Systolic blood pressure || id:ebi-a-GCST90000062	IgA nephropathy || id:ebi-a-GCST90018866	ebi-a-GCST90000062	ebi-a-GCST90018866	477784	rs849134	0.169005	0.0652479	0.00959208
190	Systolic blood pressure || id:ebi-a-GCST90000062	IgA nephropathy || id:ebi-a-GCST90018866	ebi-a-GCST90000062	ebi-a-GCST90018866	477784	rs900145	0.167903	0.065248	0.0100732
191	Systolic blood pressure || id:ebi-a-GCST90000062	IgA nephropathy || id:ebi-a-GCST90018866	ebi-a-GCST90000062	ebi-a-GCST90018866	477784	rs907611	0.163735	0.0653721	0.0122568
192	Systolic blood pressure || id:ebi-a-GCST90000062	IgA nephropathy || id:ebi-a-GCST90018866	ebi-a-GCST90000062	ebi-a-GCST90018866	477784	rs909116	0.18203	0.065286	0.0053003
193	Systolic blood pressure || id:ebi-a-GCST90000062	IgA nephropathy || id:ebi-a-GCST90018866	ebi-a-GCST90000062	ebi-a-GCST90018866	477784	rs925946	0.174183	0.0653733	0.00771182
194	Systolic blood pressure || id:ebi-a-GCST90000062	IgA nephropathy || id:ebi-a-GCST90018866	ebi-a-GCST90000062	ebi-a-GCST90018866	477784	rs9306160	0.166706	0.0651794	0.0105383
195	Systolic blood pressure || id:ebi-a-GCST90000062	IgA nephropathy || id:ebi-a-GCST90018866	ebi-a-GCST90000062	ebi-a-GCST90018866	477784	rs9346	0.177566	0.0651093	0.00638736
196	Systolic blood pressure || id:ebi-a-GCST90000062	IgA nephropathy || id:ebi-a-GCST90018866	ebi-a-GCST90000062	ebi-a-GCST90018866	477784	rs9349379	0.175578	0.06545	0.00730452
197	Systolic blood pressure || id:ebi-a-GCST90000062	IgA nephropathy || id:ebi-a-GCST90018866	ebi-a-GCST90000062	ebi-a-GCST90018866	477784	rs9373523	0.172053	0.0654339	0.00855323
198	Systolic blood pressure || id:ebi-a-GCST90000062	IgA nephropathy || id:ebi-a-GCST90018866	ebi-a-GCST90000062	ebi-a-GCST90018866	477784	rs9373985	0.171807	0.0654481	0.00866252
199	Systolic blood pressure || id:ebi-a-GCST90000062	IgA nephropathy || id:ebi-a-GCST90018866	ebi-a-GCST90000062	ebi-a-GCST90018866	477784	rs975730	0.169824	0.0653459	0.0093536
200	Systolic blood pressure || id:ebi-a-GCST90000062	IgA nephropathy || id:ebi-a-GCST90018866	ebi-a-GCST90000062	ebi-a-GCST90018866	477784	rs9970807	0.168464	0.0652339	0.00980975
201	Systolic blood pressure || id:ebi-a-GCST90000062	IgA nephropathy || id:ebi-a-GCST90018866	ebi-a-GCST90000062	ebi-a-GCST90018866	477784	All	0.171956	0.0651887	0.00834428
Diastolic blood pressure
	exposure	outcome	id.exposure	id.outcome	samplesize	SNP	b	se	p
1	Diastolic blood pressure || id:ebi-a-GCST90000063	IgA nephropathy || id:ebi-a-GCST90018866	ebi-a-GCST90000063	ebi-a-GCST90018866	477784	rs10018786	0.23033	0.0744777	0.00198409
2	Diastolic blood pressure || id:ebi-a-GCST90000063	IgA nephropathy || id:ebi-a-GCST90018866	ebi-a-GCST90000063	ebi-a-GCST90018866	477784	rs1008058	0.226854	0.0746774	0.00238325
3	Diastolic blood pressure || id:ebi-a-GCST90000063	IgA nephropathy || id:ebi-a-GCST90018866	ebi-a-GCST90000063	ebi-a-GCST90018866	477784	rs1011731	0.229076	0.0747051	0.00216652
4	Diastolic blood pressure || id:ebi-a-GCST90000063	IgA nephropathy || id:ebi-a-GCST90018866	ebi-a-GCST90000063	ebi-a-GCST90018866	477784	rs10204405	0.227711	0.074913	0.00236831
5	Diastolic blood pressure || id:ebi-a-GCST90000063	IgA nephropathy || id:ebi-a-GCST90018866	ebi-a-GCST90000063	ebi-a-GCST90018866	477784	rs10259085	0.226217	0.0746615	0.00244633
6	Diastolic blood pressure || id:ebi-a-GCST90000063	IgA nephropathy || id:ebi-a-GCST90018866	ebi-a-GCST90000063	ebi-a-GCST90018866	477784	rs1043809	0.22476	0.0746455	0.00260359
7	Diastolic blood pressure || id:ebi-a-GCST90000063	IgA nephropathy || id:ebi-a-GCST90018866	ebi-a-GCST90000063	ebi-a-GCST90018866	477784	rs1049205	0.222727	0.0746464	0.00284727
8	Diastolic blood pressure || id:ebi-a-GCST90000063	IgA nephropathy || id:ebi-a-GCST90018866	ebi-a-GCST90000063	ebi-a-GCST90018866	477784	rs10495928	0.224204	0.0746575	0.00267247
9	Diastolic blood pressure || id:ebi-a-GCST90000063	IgA nephropathy || id:ebi-a-GCST90018866	ebi-a-GCST90000063	ebi-a-GCST90018866	477784	rs1053739	0.220914	0.0745108	0.00302826
10	Diastolic blood pressure || id:ebi-a-GCST90000063	IgA nephropathy || id:ebi-a-GCST90018866	ebi-a-GCST90000063	ebi-a-GCST90018866	477784	rs1060105	0.225114	0.0748006	0.00261664
11	Diastolic blood pressure || id:ebi-a-GCST90000063	IgA nephropathy || id:ebi-a-GCST90018866	ebi-a-GCST90000063	ebi-a-GCST90018866	477784	rs1060939	0.228596	0.0747243	0.00221939
12	Diastolic blood pressure || id:ebi-a-GCST90000063	IgA nephropathy || id:ebi-a-GCST90018866	ebi-a-GCST90000063	ebi-a-GCST90018866	477784	rs10743347	0.23176	0.0744766	0.00185919
13	Diastolic blood pressure || id:ebi-a-GCST90000063	IgA nephropathy || id:ebi-a-GCST90018866	ebi-a-GCST90000063	ebi-a-GCST90018866	477784	rs10943605	0.223768	0.0747421	0.00275465
14	Diastolic blood pressure || id:ebi-a-GCST90000063	IgA nephropathy || id:ebi-a-GCST90018866	ebi-a-GCST90000063	ebi-a-GCST90018866	477784	rs11014166	0.22465	0.0751162	0.00278334
15	Diastolic blood pressure || id:ebi-a-GCST90000063	IgA nephropathy || id:ebi-a-GCST90018866	ebi-a-GCST90000063	ebi-a-GCST90018866	477784	rs11024074	0.22341	0.0745754	0.0027376
16	Diastolic blood pressure || id:ebi-a-GCST90000063	IgA nephropathy || id:ebi-a-GCST90018866	ebi-a-GCST90000063	ebi-a-GCST90018866	477784	rs11030016	0.230734	0.0744752	0.00194743
17	Diastolic blood pressure || id:ebi-a-GCST90000063	IgA nephropathy || id:ebi-a-GCST90018866	ebi-a-GCST90000063	ebi-a-GCST90018866	477784	rs111245230	0.225359	0.0746897	0.00255062
18	Diastolic blood pressure || id:ebi-a-GCST90000063	IgA nephropathy || id:ebi-a-GCST90018866	ebi-a-GCST90000063	ebi-a-GCST90018866	477784	rs11153730	0.232702	0.074332	0.00174466
19	Diastolic blood pressure || id:ebi-a-GCST90000063	IgA nephropathy || id:ebi-a-GCST90018866	ebi-a-GCST90000063	ebi-a-GCST90018866	477784	rs11191580	0.219674	0.0749386	0.00337453
20	Diastolic blood pressure || id:ebi-a-GCST90000063	IgA nephropathy || id:ebi-a-GCST90018866	ebi-a-GCST90000063	ebi-a-GCST90018866	477784	rs11222085	0.230986	0.0745176	0.00193688
21	Diastolic blood pressure || id:ebi-a-GCST90000063	IgA nephropathy || id:ebi-a-GCST90018866	ebi-a-GCST90000063	ebi-a-GCST90018866	477784	rs11229457	0.224001	0.0745508	0.00265862
22	Diastolic blood pressure || id:ebi-a-GCST90000063	IgA nephropathy || id:ebi-a-GCST90018866	ebi-a-GCST90000063	ebi-a-GCST90018866	477784	rs1126464	0.215876	0.074129	0.00358932
23	Diastolic blood pressure || id:ebi-a-GCST90000063	IgA nephropathy || id:ebi-a-GCST90018866	ebi-a-GCST90000063	ebi-a-GCST90018866	477784	rs11264743	0.229899	0.0744761	0.0020227
24	Diastolic blood pressure || id:ebi-a-GCST90000063	IgA nephropathy || id:ebi-a-GCST90018866	ebi-a-GCST90000063	ebi-a-GCST90018866	477784	rs1130222	0.228855	0.0746592	0.00217432
25	Diastolic blood pressure || id:ebi-a-GCST90000063	IgA nephropathy || id:ebi-a-GCST90018866	ebi-a-GCST90000063	ebi-a-GCST90018866	477784	rs1133400	0.228573	0.0745861	0.00217993
26	Diastolic blood pressure || id:ebi-a-GCST90000063	IgA nephropathy || id:ebi-a-GCST90018866	ebi-a-GCST90000063	ebi-a-GCST90018866	477784	rs1135640	0.22922	0.0745489	0.00210668
27	Diastolic blood pressure || id:ebi-a-GCST90000063	IgA nephropathy || id:ebi-a-GCST90018866	ebi-a-GCST90000063	ebi-a-GCST90018866	477784	rs1138293	0.228552	0.0746247	0.00219357
28	Diastolic blood pressure || id:ebi-a-GCST90000063	IgA nephropathy || id:ebi-a-GCST90018866	ebi-a-GCST90000063	ebi-a-GCST90018866	477784	rs1145415	0.226289	0.0747693	0.00247408
29	Diastolic blood pressure || id:ebi-a-GCST90000063	IgA nephropathy || id:ebi-a-GCST90018866	ebi-a-GCST90000063	ebi-a-GCST90018866	477784	rs11548855	0.223785	0.0745397	0.00268006
30	Diastolic blood pressure || id:ebi-a-GCST90000063	IgA nephropathy || id:ebi-a-GCST90018866	ebi-a-GCST90000063	ebi-a-GCST90018866	477784	rs11555408	0.227315	0.0746513	0.00232658
31	Diastolic blood pressure || id:ebi-a-GCST90000063	IgA nephropathy || id:ebi-a-GCST90018866	ebi-a-GCST90000063	ebi-a-GCST90018866	477784	rs11556924	0.236225	0.0742171	0.00145809
32	Diastolic blood pressure || id:ebi-a-GCST90000063	IgA nephropathy || id:ebi-a-GCST90018866	ebi-a-GCST90000063	ebi-a-GCST90018866	477784	rs11639856	0.225248	0.0746176	0.00253859
33	Diastolic blood pressure || id:ebi-a-GCST90000063	IgA nephropathy || id:ebi-a-GCST90018866	ebi-a-GCST90000063	ebi-a-GCST90018866	477784	rs11676272	0.228149	0.0748171	0.00229283
34	Diastolic blood pressure || id:ebi-a-GCST90000063	IgA nephropathy || id:ebi-a-GCST90018866	ebi-a-GCST90000063	ebi-a-GCST90018866	477784	rs1173727	0.229562	0.0752719	0.00229019
35	Diastolic blood pressure || id:ebi-a-GCST90000063	IgA nephropathy || id:ebi-a-GCST90018866	ebi-a-GCST90000063	ebi-a-GCST90018866	477784	rs1178979	0.226597	0.0746703	0.00240823
36	Diastolic blood pressure || id:ebi-a-GCST90000063	IgA nephropathy || id:ebi-a-GCST90018866	ebi-a-GCST90000063	ebi-a-GCST90018866	477784	rs11977526	0.225379	0.0746475	0.00253409
37	Diastolic blood pressure || id:ebi-a-GCST90000063	IgA nephropathy || id:ebi-a-GCST90018866	ebi-a-GCST90000063	ebi-a-GCST90018866	477784	rs12208357	0.224016	0.0745184	0.00264543
38	Diastolic blood pressure || id:ebi-a-GCST90000063	IgA nephropathy || id:ebi-a-GCST90018866	ebi-a-GCST90000063	ebi-a-GCST90018866	477784	rs12423664	0.222962	0.0744158	0.00273397
39	Diastolic blood pressure || id:ebi-a-GCST90000063	IgA nephropathy || id:ebi-a-GCST90018866	ebi-a-GCST90000063	ebi-a-GCST90018866	477784	rs12477314	0.231619	0.0742087	0.00180126
40	Diastolic blood pressure || id:ebi-a-GCST90000063	IgA nephropathy || id:ebi-a-GCST90018866	ebi-a-GCST90000063	ebi-a-GCST90018866	477784	rs12773594	0.227555	0.0746519	0.00230204
41	Diastolic blood pressure || id:ebi-a-GCST90000063	IgA nephropathy || id:ebi-a-GCST90018866	ebi-a-GCST90000063	ebi-a-GCST90018866	477784	rs12801636	0.233636	0.0746723	0.0017551
42	Diastolic blood pressure || id:ebi-a-GCST90000063	IgA nephropathy || id:ebi-a-GCST90018866	ebi-a-GCST90000063	ebi-a-GCST90018866	477784	rs12917707	0.23543	0.0745689	0.00159287
43	Diastolic blood pressure || id:ebi-a-GCST90000063	IgA nephropathy || id:ebi-a-GCST90018866	ebi-a-GCST90000063	ebi-a-GCST90018866	477784	rs12993599	0.224741	0.0746494	0.00260719
44	Diastolic blood pressure || id:ebi-a-GCST90000063	IgA nephropathy || id:ebi-a-GCST90018866	ebi-a-GCST90000063	ebi-a-GCST90018866	477784	rs13107325	0.22298	0.0754298	0.00311526
45	Diastolic blood pressure || id:ebi-a-GCST90000063	IgA nephropathy || id:ebi-a-GCST90018866	ebi-a-GCST90000063	ebi-a-GCST90018866	477784	rs13508	0.228375	0.0745922	0.00220121
46	Diastolic blood pressure || id:ebi-a-GCST90000063	IgA nephropathy || id:ebi-a-GCST90018866	ebi-a-GCST90000063	ebi-a-GCST90018866	477784	rs1353776	0.233527	0.0739875	0.00159781
47	Diastolic blood pressure || id:ebi-a-GCST90000063	IgA nephropathy || id:ebi-a-GCST90018866	ebi-a-GCST90000063	ebi-a-GCST90018866	477784	rs1361108	0.221068	0.0743891	0.00296074
48	Diastolic blood pressure || id:ebi-a-GCST90000063	IgA nephropathy || id:ebi-a-GCST90018866	ebi-a-GCST90000063	ebi-a-GCST90018866	477784	rs1378942	0.249215	0.0746439	0.000841649
49	Diastolic blood pressure || id:ebi-a-GCST90000063	IgA nephropathy || id:ebi-a-GCST90018866	ebi-a-GCST90000063	ebi-a-GCST90018866	477784	rs1408814	0.231738	0.0742278	0.00179633
50	Diastolic blood pressure || id:ebi-a-GCST90000063	IgA nephropathy || id:ebi-a-GCST90018866	ebi-a-GCST90000063	ebi-a-GCST90018866	477784	rs144867634	0.232121	0.0741358	0.00174197
51	Diastolic blood pressure || id:ebi-a-GCST90000063	IgA nephropathy || id:ebi-a-GCST90018866	ebi-a-GCST90000063	ebi-a-GCST90018866	477784	rs1448808	0.228465	0.0746297	0.00220364
52	Diastolic blood pressure || id:ebi-a-GCST90000063	IgA nephropathy || id:ebi-a-GCST90018866	ebi-a-GCST90000063	ebi-a-GCST90018866	477784	rs1449592	0.22206	0.0742896	0.00279789
53	Diastolic blood pressure || id:ebi-a-GCST90000063	IgA nephropathy || id:ebi-a-GCST90018866	ebi-a-GCST90000063	ebi-a-GCST90018866	477784	rs1530440	0.209795	0.0744345	0.00482457
54	Diastolic blood pressure || id:ebi-a-GCST90000063	IgA nephropathy || id:ebi-a-GCST90018866	ebi-a-GCST90000063	ebi-a-GCST90018866	477784	rs1549979	0.223961	0.074573	0.00267114
55	Diastolic blood pressure || id:ebi-a-GCST90000063	IgA nephropathy || id:ebi-a-GCST90018866	ebi-a-GCST90000063	ebi-a-GCST90018866	477784	rs1657502	0.233023	0.0745596	0.00177606
56	Diastolic blood pressure || id:ebi-a-GCST90000063	IgA nephropathy || id:ebi-a-GCST90018866	ebi-a-GCST90000063	ebi-a-GCST90018866	477784	rs167479	0.222198	0.0753608	0.00319374
57	Diastolic blood pressure || id:ebi-a-GCST90000063	IgA nephropathy || id:ebi-a-GCST90018866	ebi-a-GCST90000063	ebi-a-GCST90018866	477784	rs16843947	0.229218	0.0745373	0.00210354
58	Diastolic blood pressure || id:ebi-a-GCST90000063	IgA nephropathy || id:ebi-a-GCST90018866	ebi-a-GCST90000063	ebi-a-GCST90018866	477784	rs16851397	0.2238	0.0747771	0.00276343
59	Diastolic blood pressure || id:ebi-a-GCST90000063	IgA nephropathy || id:ebi-a-GCST90018866	ebi-a-GCST90000063	ebi-a-GCST90018866	477784	rs16921914	0.229515	0.0745655	0.00208377
60	Diastolic blood pressure || id:ebi-a-GCST90000063	IgA nephropathy || id:ebi-a-GCST90018866	ebi-a-GCST90000063	ebi-a-GCST90018866	477784	rs16948048	0.221924	0.0747123	0.00297428
61	Diastolic blood pressure || id:ebi-a-GCST90000063	IgA nephropathy || id:ebi-a-GCST90018866	ebi-a-GCST90000063	ebi-a-GCST90018866	477784	rs16982520	0.217564	0.0750991	0.00376728
62	Diastolic blood pressure || id:ebi-a-GCST90000063	IgA nephropathy || id:ebi-a-GCST90018866	ebi-a-GCST90000063	ebi-a-GCST90018866	477784	rs16998073	0.221934	0.0758368	0.00342833
63	Diastolic blood pressure || id:ebi-a-GCST90000063	IgA nephropathy || id:ebi-a-GCST90018866	ebi-a-GCST90000063	ebi-a-GCST90018866	477784	rs17020136	0.2316	0.074401	0.0018528
64	Diastolic blood pressure || id:ebi-a-GCST90000063	IgA nephropathy || id:ebi-a-GCST90018866	ebi-a-GCST90000063	ebi-a-GCST90018866	477784	rs17030613	0.22126	0.0748284	0.00310755
65	Diastolic blood pressure || id:ebi-a-GCST90000063	IgA nephropathy || id:ebi-a-GCST90018866	ebi-a-GCST90000063	ebi-a-GCST90018866	477784	rs17287293	0.229465	0.0745296	0.00207804
66	Diastolic blood pressure || id:ebi-a-GCST90000063	IgA nephropathy || id:ebi-a-GCST90018866	ebi-a-GCST90000063	ebi-a-GCST90018866	477784	rs17342717	0.223075	0.0746452	0.0028038
67	Diastolic blood pressure || id:ebi-a-GCST90000063	IgA nephropathy || id:ebi-a-GCST90018866	ebi-a-GCST90000063	ebi-a-GCST90018866	477784	rs17362588	0.222344	0.0747772	0.00294501
68	Diastolic blood pressure || id:ebi-a-GCST90000063	IgA nephropathy || id:ebi-a-GCST90018866	ebi-a-GCST90000063	ebi-a-GCST90018866	477784	rs17367504	0.226611	0.0754789	0.00267941
69	Diastolic blood pressure || id:ebi-a-GCST90000063	IgA nephropathy || id:ebi-a-GCST90018866	ebi-a-GCST90000063	ebi-a-GCST90018866	477784	rs17391694	0.228986	0.0746915	0.00217118
70	Diastolic blood pressure || id:ebi-a-GCST90000063	IgA nephropathy || id:ebi-a-GCST90018866	ebi-a-GCST90000063	ebi-a-GCST90018866	477784	rs1744356	0.230077	0.0745559	0.00202891
71	Diastolic blood pressure || id:ebi-a-GCST90000063	IgA nephropathy || id:ebi-a-GCST90018866	ebi-a-GCST90000063	ebi-a-GCST90018866	477784	rs17514846	0.2347	0.075047	0.00176372
72	Diastolic blood pressure || id:ebi-a-GCST90000063	IgA nephropathy || id:ebi-a-GCST90018866	ebi-a-GCST90000063	ebi-a-GCST90018866	477784	rs17677991	0.224537	0.0747694	0.00267278
73	Diastolic blood pressure || id:ebi-a-GCST90000063	IgA nephropathy || id:ebi-a-GCST90018866	ebi-a-GCST90000063	ebi-a-GCST90018866	477784	rs17880989	0.225457	0.0746612	0.00252995
74	Diastolic blood pressure || id:ebi-a-GCST90000063	IgA nephropathy || id:ebi-a-GCST90018866	ebi-a-GCST90000063	ebi-a-GCST90018866	477784	rs1799945	0.225493	0.0751471	0.00269369
75	Diastolic blood pressure || id:ebi-a-GCST90000063	IgA nephropathy || id:ebi-a-GCST90018866	ebi-a-GCST90000063	ebi-a-GCST90018866	477784	rs1885987	0.227405	0.074674	0.00232444
76	Diastolic blood pressure || id:ebi-a-GCST90000063	IgA nephropathy || id:ebi-a-GCST90018866	ebi-a-GCST90000063	ebi-a-GCST90018866	477784	rs1887320	0.223562	0.0753078	0.0029912
77	Diastolic blood pressure || id:ebi-a-GCST90000063	IgA nephropathy || id:ebi-a-GCST90018866	ebi-a-GCST90000063	ebi-a-GCST90018866	477784	rs194520	0.224705	0.0746655	0.00261684
78	Diastolic blood pressure || id:ebi-a-GCST90000063	IgA nephropathy || id:ebi-a-GCST90018866	ebi-a-GCST90000063	ebi-a-GCST90018866	477784	rs1950500	0.226985	0.0746998	0.00237657
79	Diastolic blood pressure || id:ebi-a-GCST90000063	IgA nephropathy || id:ebi-a-GCST90018866	ebi-a-GCST90000063	ebi-a-GCST90018866	477784	rs1994016	0.223093	0.0745037	0.00274993
80	Diastolic blood pressure || id:ebi-a-GCST90000063	IgA nephropathy || id:ebi-a-GCST90018866	ebi-a-GCST90000063	ebi-a-GCST90018866	477784	rs1997243	0.22401	0.0745169	0.00264564
81	Diastolic blood pressure || id:ebi-a-GCST90000063	IgA nephropathy || id:ebi-a-GCST90018866	ebi-a-GCST90000063	ebi-a-GCST90018866	477784	rs2006771	0.225624	0.0746463	0.00250633
82	Diastolic blood pressure || id:ebi-a-GCST90000063	IgA nephropathy || id:ebi-a-GCST90018866	ebi-a-GCST90000063	ebi-a-GCST90018866	477784	rs2053163	0.225585	0.0746434	0.00250968
83	Diastolic blood pressure || id:ebi-a-GCST90000063	IgA nephropathy || id:ebi-a-GCST90018866	ebi-a-GCST90000063	ebi-a-GCST90018866	477784	rs2061822	0.229864	0.0744397	0.00201562
84	Diastolic blood pressure || id:ebi-a-GCST90000063	IgA nephropathy || id:ebi-a-GCST90018866	ebi-a-GCST90000063	ebi-a-GCST90018866	477784	rs2173958	0.230121	0.0744119	0.00198459
85	Diastolic blood pressure || id:ebi-a-GCST90000063	IgA nephropathy || id:ebi-a-GCST90018866	ebi-a-GCST90000063	ebi-a-GCST90018866	477784	rs2228603	0.226487	0.0747864	0.00245814
86	Diastolic blood pressure || id:ebi-a-GCST90000063	IgA nephropathy || id:ebi-a-GCST90018866	ebi-a-GCST90000063	ebi-a-GCST90018866	477784	rs2234962	0.228337	0.0747608	0.00225631
87	Diastolic blood pressure || id:ebi-a-GCST90000063	IgA nephropathy || id:ebi-a-GCST90018866	ebi-a-GCST90000063	ebi-a-GCST90018866	477784	rs2250377	0.225086	0.0746327	0.00256207
88	Diastolic blood pressure || id:ebi-a-GCST90000063	IgA nephropathy || id:ebi-a-GCST90018866	ebi-a-GCST90000063	ebi-a-GCST90018866	477784	rs2272007	0.231127	0.0749441	0.00204245
89	Diastolic blood pressure || id:ebi-a-GCST90000063	IgA nephropathy || id:ebi-a-GCST90018866	ebi-a-GCST90000063	ebi-a-GCST90018866	477784	rs2274159	0.226217	0.0747154	0.00246406
90	Diastolic blood pressure || id:ebi-a-GCST90000063	IgA nephropathy || id:ebi-a-GCST90018866	ebi-a-GCST90000063	ebi-a-GCST90018866	477784	rs2286472	0.226694	0.0747184	0.00241353
91	Diastolic blood pressure || id:ebi-a-GCST90000063	IgA nephropathy || id:ebi-a-GCST90018866	ebi-a-GCST90000063	ebi-a-GCST90018866	477784	rs2292239	0.221744	0.0743157	0.00284682
92	Diastolic blood pressure || id:ebi-a-GCST90000063	IgA nephropathy || id:ebi-a-GCST90018866	ebi-a-GCST90000063	ebi-a-GCST90018866	477784	rs2303909	0.222263	0.0743362	0.00279005
93	Diastolic blood pressure || id:ebi-a-GCST90000063	IgA nephropathy || id:ebi-a-GCST90018866	ebi-a-GCST90000063	ebi-a-GCST90018866	477784	rs2306899	0.229247	0.0745882	0.00211565
94	Diastolic blood pressure || id:ebi-a-GCST90000063	IgA nephropathy || id:ebi-a-GCST90018866	ebi-a-GCST90000063	ebi-a-GCST90018866	477784	rs2307111	0.23104	0.0747168	0.00198671
95	Diastolic blood pressure || id:ebi-a-GCST90000063	IgA nephropathy || id:ebi-a-GCST90018866	ebi-a-GCST90000063	ebi-a-GCST90018866	477784	rs2320299	0.225927	0.0746561	0.00247622
96	Diastolic blood pressure || id:ebi-a-GCST90000063	IgA nephropathy || id:ebi-a-GCST90018866	ebi-a-GCST90000063	ebi-a-GCST90018866	477784	rs2373115	0.225061	0.0746258	0.00256248
97	Diastolic blood pressure || id:ebi-a-GCST90000063	IgA nephropathy || id:ebi-a-GCST90018866	ebi-a-GCST90000063	ebi-a-GCST90018866	477784	rs2381683	0.227579	0.0747694	0.00233654
98	Diastolic blood pressure || id:ebi-a-GCST90000063	IgA nephropathy || id:ebi-a-GCST90018866	ebi-a-GCST90000063	ebi-a-GCST90018866	477784	rs2397060	0.226541	0.0746745	0.00241564
99	Diastolic blood pressure || id:ebi-a-GCST90000063	IgA nephropathy || id:ebi-a-GCST90018866	ebi-a-GCST90000063	ebi-a-GCST90018866	477784	rs2469997	0.224852	0.07476	0.0026327
100	Diastolic blood pressure || id:ebi-a-GCST90000063	IgA nephropathy || id:ebi-a-GCST90018866	ebi-a-GCST90000063	ebi-a-GCST90018866	477784	rs2493292	0.227223	0.0747921	0.00238104
101	Diastolic blood pressure || id:ebi-a-GCST90000063	IgA nephropathy || id:ebi-a-GCST90018866	ebi-a-GCST90000063	ebi-a-GCST90018866	477784	rs2527614	0.222337	0.0745649	0.00286567
102	Diastolic blood pressure || id:ebi-a-GCST90000063	IgA nephropathy || id:ebi-a-GCST90018866	ebi-a-GCST90000063	ebi-a-GCST90018866	477784	rs2549794	0.223559	0.0746182	0.00273509
103	Diastolic blood pressure || id:ebi-a-GCST90000063	IgA nephropathy || id:ebi-a-GCST90018866	ebi-a-GCST90000063	ebi-a-GCST90018866	477784	rs2571445	0.227567	0.0747674	0.00233711
104	Diastolic blood pressure || id:ebi-a-GCST90000063	IgA nephropathy || id:ebi-a-GCST90018866	ebi-a-GCST90000063	ebi-a-GCST90018866	477784	rs2606736	0.222995	0.0744149	0.00272971
105	Diastolic blood pressure || id:ebi-a-GCST90000063	IgA nephropathy || id:ebi-a-GCST90018866	ebi-a-GCST90000063	ebi-a-GCST90018866	477784	rs2681472	0.231407	0.0751041	0.00206201
106	Diastolic blood pressure || id:ebi-a-GCST90000063	IgA nephropathy || id:ebi-a-GCST90018866	ebi-a-GCST90000063	ebi-a-GCST90018866	477784	rs2782643	0.229369	0.0746265	0.00211524
107	Diastolic blood pressure || id:ebi-a-GCST90000063	IgA nephropathy || id:ebi-a-GCST90018866	ebi-a-GCST90000063	ebi-a-GCST90018866	477784	rs2926747	0.21924	0.0742014	0.00313012
108	Diastolic blood pressure || id:ebi-a-GCST90000063	IgA nephropathy || id:ebi-a-GCST90018866	ebi-a-GCST90000063	ebi-a-GCST90018866	477784	rs2942202	0.230076	0.0744171	0.00199007
109	Diastolic blood pressure || id:ebi-a-GCST90000063	IgA nephropathy || id:ebi-a-GCST90018866	ebi-a-GCST90000063	ebi-a-GCST90018866	477784	rs294636	0.228404	0.0746711	0.00222225
110	Diastolic blood pressure || id:ebi-a-GCST90000063	IgA nephropathy || id:ebi-a-GCST90018866	ebi-a-GCST90000063	ebi-a-GCST90018866	477784	rs3118905	0.225327	0.0746405	0.00253752
111	Diastolic blood pressure || id:ebi-a-GCST90000063	IgA nephropathy || id:ebi-a-GCST90018866	ebi-a-GCST90000063	ebi-a-GCST90018866	477784	rs314370	0.227927	0.0747253	0.00228692
112	Diastolic blood pressure || id:ebi-a-GCST90000063	IgA nephropathy || id:ebi-a-GCST90018866	ebi-a-GCST90000063	ebi-a-GCST90018866	477784	rs3184504	0.28488	0.0735658	0.000107749
113	Diastolic blood pressure || id:ebi-a-GCST90000063	IgA nephropathy || id:ebi-a-GCST90018866	ebi-a-GCST90000063	ebi-a-GCST90018866	477784	rs33956817	0.222751	0.0743452	0.00273393
114	Diastolic blood pressure || id:ebi-a-GCST90000063	IgA nephropathy || id:ebi-a-GCST90018866	ebi-a-GCST90000063	ebi-a-GCST90018866	477784	rs33979934	0.226616	0.0746837	0.00241062
115	Diastolic blood pressure || id:ebi-a-GCST90000063	IgA nephropathy || id:ebi-a-GCST90018866	ebi-a-GCST90000063	ebi-a-GCST90018866	477784	rs34221642	0.222475	0.0743993	0.00278723
116	Diastolic blood pressure || id:ebi-a-GCST90000063	IgA nephropathy || id:ebi-a-GCST90018866	ebi-a-GCST90000063	ebi-a-GCST90018866	477784	rs34471628	0.224093	0.0745545	0.00264912
117	Diastolic blood pressure || id:ebi-a-GCST90000063	IgA nephropathy || id:ebi-a-GCST90018866	ebi-a-GCST90000063	ebi-a-GCST90018866	477784	rs34591516	0.226387	0.0747066	0.00244278
118	Diastolic blood pressure || id:ebi-a-GCST90000063	IgA nephropathy || id:ebi-a-GCST90018866	ebi-a-GCST90000063	ebi-a-GCST90018866	477784	rs34727427	0.227796	0.074632	0.00227125
119	Diastolic blood pressure || id:ebi-a-GCST90000063	IgA nephropathy || id:ebi-a-GCST90018866	ebi-a-GCST90000063	ebi-a-GCST90018866	477784	rs35444	0.228727	0.0749792	0.00228431
120	Diastolic blood pressure || id:ebi-a-GCST90000063	IgA nephropathy || id:ebi-a-GCST90018866	ebi-a-GCST90000063	ebi-a-GCST90018866	477784	rs35479618	0.219803	0.0745898	0.00321061
121	Diastolic blood pressure || id:ebi-a-GCST90000063	IgA nephropathy || id:ebi-a-GCST90018866	ebi-a-GCST90000063	ebi-a-GCST90018866	477784	rs35675346	0.23318	0.0743221	0.00170436
122	Diastolic blood pressure || id:ebi-a-GCST90000063	IgA nephropathy || id:ebi-a-GCST90018866	ebi-a-GCST90000063	ebi-a-GCST90018866	477784	rs3755652	0.226519	0.0747448	0.002441
123	Diastolic blood pressure || id:ebi-a-GCST90000063	IgA nephropathy || id:ebi-a-GCST90018866	ebi-a-GCST90000063	ebi-a-GCST90018866	477784	rs3772219	0.235923	0.0740431	0.00144109
124	Diastolic blood pressure || id:ebi-a-GCST90000063	IgA nephropathy || id:ebi-a-GCST90018866	ebi-a-GCST90000063	ebi-a-GCST90018866	477784	rs3774729	0.229056	0.0745425	0.0021204
125	Diastolic blood pressure || id:ebi-a-GCST90000063	IgA nephropathy || id:ebi-a-GCST90018866	ebi-a-GCST90000063	ebi-a-GCST90018866	477784	rs3810291	0.230868	0.0744349	0.00192476
126	Diastolic blood pressure || id:ebi-a-GCST90000063	IgA nephropathy || id:ebi-a-GCST90018866	ebi-a-GCST90000063	ebi-a-GCST90018866	477784	rs3816183	0.219023	0.0738454	0.0030173
127	Diastolic blood pressure || id:ebi-a-GCST90000063	IgA nephropathy || id:ebi-a-GCST90018866	ebi-a-GCST90000063	ebi-a-GCST90018866	477784	rs415895	0.232127	0.0747004	0.00188719
128	Diastolic blood pressure || id:ebi-a-GCST90000063	IgA nephropathy || id:ebi-a-GCST90018866	ebi-a-GCST90000063	ebi-a-GCST90018866	477784	rs448378	0.228889	0.0751003	0.00230536
129	Diastolic blood pressure || id:ebi-a-GCST90000063	IgA nephropathy || id:ebi-a-GCST90018866	ebi-a-GCST90000063	ebi-a-GCST90018866	477784	rs4562	0.226102	0.0747027	0.00247246
130	Diastolic blood pressure || id:ebi-a-GCST90000063	IgA nephropathy || id:ebi-a-GCST90018866	ebi-a-GCST90000063	ebi-a-GCST90018866	477784	rs4587807	0.222904	0.074408	0.00273811
131	Diastolic blood pressure || id:ebi-a-GCST90000063	IgA nephropathy || id:ebi-a-GCST90018866	ebi-a-GCST90000063	ebi-a-GCST90018866	477784	rs4601530	0.223011	0.0746811	0.00282495
132	Diastolic blood pressure || id:ebi-a-GCST90000063	IgA nephropathy || id:ebi-a-GCST90018866	ebi-a-GCST90000063	ebi-a-GCST90018866	477784	rs4626664	0.228185	0.0746176	0.00222773
133	Diastolic blood pressure || id:ebi-a-GCST90000063	IgA nephropathy || id:ebi-a-GCST90018866	ebi-a-GCST90000063	ebi-a-GCST90018866	477784	rs4679392	0.22855	0.0745896	0.00218327
134	Diastolic blood pressure || id:ebi-a-GCST90000063	IgA nephropathy || id:ebi-a-GCST90018866	ebi-a-GCST90000063	ebi-a-GCST90018866	477784	rs4686683	0.2363	0.0742437	0.0014588
135	Diastolic blood pressure || id:ebi-a-GCST90000063	IgA nephropathy || id:ebi-a-GCST90018866	ebi-a-GCST90000063	ebi-a-GCST90018866	477784	rs4691380	0.22786	0.0746666	0.00227545
136	Diastolic blood pressure || id:ebi-a-GCST90000063	IgA nephropathy || id:ebi-a-GCST90018866	ebi-a-GCST90000063	ebi-a-GCST90018866	477784	rs4705752	0.228872	0.0745571	0.00214236
137	Diastolic blood pressure || id:ebi-a-GCST90000063	IgA nephropathy || id:ebi-a-GCST90018866	ebi-a-GCST90000063	ebi-a-GCST90018866	477784	rs4803448	0.226049	0.0746527	0.0024617
138	Diastolic blood pressure || id:ebi-a-GCST90000063	IgA nephropathy || id:ebi-a-GCST90018866	ebi-a-GCST90000063	ebi-a-GCST90018866	477784	rs4823006	0.230803	0.0746259	0.0019828
139	Diastolic blood pressure || id:ebi-a-GCST90000063	IgA nephropathy || id:ebi-a-GCST90018866	ebi-a-GCST90000063	ebi-a-GCST90018866	477784	rs4859683	0.224928	0.0746007	0.00256901
140	Diastolic blood pressure || id:ebi-a-GCST90000063	IgA nephropathy || id:ebi-a-GCST90018866	ebi-a-GCST90000063	ebi-a-GCST90018866	477784	rs4883201	0.231838	0.0742138	0.00178455
141	Diastolic blood pressure || id:ebi-a-GCST90000063	IgA nephropathy || id:ebi-a-GCST90018866	ebi-a-GCST90000063	ebi-a-GCST90018866	477784	rs4897193	0.210618	0.0741409	0.00450023
142	Diastolic blood pressure || id:ebi-a-GCST90000063	IgA nephropathy || id:ebi-a-GCST90018866	ebi-a-GCST90000063	ebi-a-GCST90018866	477784	rs4899260	0.226101	0.0746831	0.00246606
143	Diastolic blood pressure || id:ebi-a-GCST90000063	IgA nephropathy || id:ebi-a-GCST90018866	ebi-a-GCST90000063	ebi-a-GCST90018866	477784	rs4945197	0.225277	0.074646	0.002545
144	Diastolic blood pressure || id:ebi-a-GCST90000063	IgA nephropathy || id:ebi-a-GCST90018866	ebi-a-GCST90000063	ebi-a-GCST90018866	477784	rs4968639	0.224233	0.0745535	0.00263251
145	Diastolic blood pressure || id:ebi-a-GCST90000063	IgA nephropathy || id:ebi-a-GCST90018866	ebi-a-GCST90000063	ebi-a-GCST90018866	477784	rs534214	0.222893	0.0745442	0.00278912
146	Diastolic blood pressure || id:ebi-a-GCST90000063	IgA nephropathy || id:ebi-a-GCST90018866	ebi-a-GCST90000063	ebi-a-GCST90018866	477784	rs55679337	0.222563	0.0743626	0.00276303
147	Diastolic blood pressure || id:ebi-a-GCST90000063	IgA nephropathy || id:ebi-a-GCST90018866	ebi-a-GCST90000063	ebi-a-GCST90018866	477784	rs59508481	0.228395	0.0746859	0.00222762
148	Diastolic blood pressure || id:ebi-a-GCST90000063	IgA nephropathy || id:ebi-a-GCST90018866	ebi-a-GCST90000063	ebi-a-GCST90018866	477784	rs605066	0.2298	0.0745579	0.00205497
149	Diastolic blood pressure || id:ebi-a-GCST90000063	IgA nephropathy || id:ebi-a-GCST90018866	ebi-a-GCST90000063	ebi-a-GCST90018866	477784	rs6062343	0.227424	0.0746905	0.00232767
150	Diastolic blood pressure || id:ebi-a-GCST90000063	IgA nephropathy || id:ebi-a-GCST90018866	ebi-a-GCST90000063	ebi-a-GCST90018866	477784	rs60632610	0.226574	0.0746902	0.00241722
151	Diastolic blood pressure || id:ebi-a-GCST90000063	IgA nephropathy || id:ebi-a-GCST90018866	ebi-a-GCST90000063	ebi-a-GCST90018866	477784	rs6077853	0.218628	0.0742919	0.00325241
152	Diastolic blood pressure || id:ebi-a-GCST90000063	IgA nephropathy || id:ebi-a-GCST90018866	ebi-a-GCST90000063	ebi-a-GCST90018866	477784	rs6095241	0.227317	0.0747542	0.00235907
153	Diastolic blood pressure || id:ebi-a-GCST90000063	IgA nephropathy || id:ebi-a-GCST90018866	ebi-a-GCST90000063	ebi-a-GCST90018866	477784	rs61732533	0.227847	0.0746414	0.00226899
154	Diastolic blood pressure || id:ebi-a-GCST90000063	IgA nephropathy || id:ebi-a-GCST90018866	ebi-a-GCST90000063	ebi-a-GCST90018866	477784	rs630379	0.188112	0.0700117	0.00721273
155	Diastolic blood pressure || id:ebi-a-GCST90000063	IgA nephropathy || id:ebi-a-GCST90018866	ebi-a-GCST90000063	ebi-a-GCST90018866	477784	rs635634	0.218203	0.0748172	0.00354005
156	Diastolic blood pressure || id:ebi-a-GCST90000063	IgA nephropathy || id:ebi-a-GCST90018866	ebi-a-GCST90000063	ebi-a-GCST90018866	477784	rs6438013	0.224176	0.0746086	0.00265847
157	Diastolic blood pressure || id:ebi-a-GCST90000063	IgA nephropathy || id:ebi-a-GCST90018866	ebi-a-GCST90000063	ebi-a-GCST90018866	477784	rs6496047	0.225491	0.0747177	0.00254526
158	Diastolic blood pressure || id:ebi-a-GCST90000063	IgA nephropathy || id:ebi-a-GCST90018866	ebi-a-GCST90000063	ebi-a-GCST90018866	477784	rs653220	0.225039	0.0746419	0.00257045
159	Diastolic blood pressure || id:ebi-a-GCST90000063	IgA nephropathy || id:ebi-a-GCST90018866	ebi-a-GCST90000063	ebi-a-GCST90018866	477784	rs6545977	0.2265	0.0746528	0.00241293
160	Diastolic blood pressure || id:ebi-a-GCST90000063	IgA nephropathy || id:ebi-a-GCST90018866	ebi-a-GCST90000063	ebi-a-GCST90018866	477784	rs6662118	0.22348	0.0749513	0.00286679
161	Diastolic blood pressure || id:ebi-a-GCST90000063	IgA nephropathy || id:ebi-a-GCST90018866	ebi-a-GCST90000063	ebi-a-GCST90018866	477784	rs6714498	0.2245	0.0745693	0.00260714
162	Diastolic blood pressure || id:ebi-a-GCST90000063	IgA nephropathy || id:ebi-a-GCST90018866	ebi-a-GCST90000063	ebi-a-GCST90018866	477784	rs6795735	0.236679	0.0737237	0.00132571
163	Diastolic blood pressure || id:ebi-a-GCST90000063	IgA nephropathy || id:ebi-a-GCST90018866	ebi-a-GCST90000063	ebi-a-GCST90018866	477784	rs6861681	0.233092	0.0745397	0.00176546
164	Diastolic blood pressure || id:ebi-a-GCST90000063	IgA nephropathy || id:ebi-a-GCST90018866	ebi-a-GCST90000063	ebi-a-GCST90018866	477784	rs6905288	0.215988	0.0740632	0.00354249
165	Diastolic blood pressure || id:ebi-a-GCST90000063	IgA nephropathy || id:ebi-a-GCST90018866	ebi-a-GCST90000063	ebi-a-GCST90018866	477784	rs6969780	0.22723	0.0746773	0.00234364
166	Diastolic blood pressure || id:ebi-a-GCST90000063	IgA nephropathy || id:ebi-a-GCST90018866	ebi-a-GCST90000063	ebi-a-GCST90018866	477784	rs699	0.219813	0.0748782	0.00332894
167	Diastolic blood pressure || id:ebi-a-GCST90000063	IgA nephropathy || id:ebi-a-GCST90018866	ebi-a-GCST90000063	ebi-a-GCST90018866	477784	rs7023954	0.232542	0.0740658	0.00169138
168	Diastolic blood pressure || id:ebi-a-GCST90000063	IgA nephropathy || id:ebi-a-GCST90018866	ebi-a-GCST90000063	ebi-a-GCST90018866	477784	rs7076938	0.218569	0.0750318	0.00357955
169	Diastolic blood pressure || id:ebi-a-GCST90000063	IgA nephropathy || id:ebi-a-GCST90018866	ebi-a-GCST90000063	ebi-a-GCST90018866	477784	rs7134375	0.225516	0.0746604	0.00252305
170	Diastolic blood pressure || id:ebi-a-GCST90000063	IgA nephropathy || id:ebi-a-GCST90018866	ebi-a-GCST90000063	ebi-a-GCST90018866	477784	rs7173826	0.221996	0.0741998	0.00277271
171	Diastolic blood pressure || id:ebi-a-GCST90000063	IgA nephropathy || id:ebi-a-GCST90018866	ebi-a-GCST90000063	ebi-a-GCST90018866	477784	rs7234309	0.222047	0.0742766	0.00279475
172	Diastolic blood pressure || id:ebi-a-GCST90000063	IgA nephropathy || id:ebi-a-GCST90018866	ebi-a-GCST90000063	ebi-a-GCST90018866	477784	rs7248171	0.230515	0.0745837	0.00199693
173	Diastolic blood pressure || id:ebi-a-GCST90000063	IgA nephropathy || id:ebi-a-GCST90018866	ebi-a-GCST90000063	ebi-a-GCST90018866	477784	rs7302981	0.241044	0.0746728	0.00124657
174	Diastolic blood pressure || id:ebi-a-GCST90000063	IgA nephropathy || id:ebi-a-GCST90018866	ebi-a-GCST90000063	ebi-a-GCST90018866	477784	rs7323767	0.225208	0.0746078	0.00253979
175	Diastolic blood pressure || id:ebi-a-GCST90000063	IgA nephropathy || id:ebi-a-GCST90018866	ebi-a-GCST90000063	ebi-a-GCST90018866	477784	rs76452347	0.224785	0.0748166	0.00266038
176	Diastolic blood pressure || id:ebi-a-GCST90000063	IgA nephropathy || id:ebi-a-GCST90018866	ebi-a-GCST90000063	ebi-a-GCST90018866	477784	rs7666785	0.223516	0.074483	0.00269188
177	Diastolic blood pressure || id:ebi-a-GCST90000063	IgA nephropathy || id:ebi-a-GCST90018866	ebi-a-GCST90000063	ebi-a-GCST90018866	477784	rs76767219	0.226315	0.074681	0.00244212
178	Diastolic blood pressure || id:ebi-a-GCST90000063	IgA nephropathy || id:ebi-a-GCST90018866	ebi-a-GCST90000063	ebi-a-GCST90018866	477784	rs7692387	0.220837	0.0747586	0.00313686
179	Diastolic blood pressure || id:ebi-a-GCST90000063	IgA nephropathy || id:ebi-a-GCST90018866	ebi-a-GCST90000063	ebi-a-GCST90018866	477784	rs7698598	0.225949	0.0746794	0.00248155
180	Diastolic blood pressure || id:ebi-a-GCST90000063	IgA nephropathy || id:ebi-a-GCST90018866	ebi-a-GCST90000063	ebi-a-GCST90018866	477784	rs7756992	0.22747	0.0746534	0.00231126
181	Diastolic blood pressure || id:ebi-a-GCST90000063	IgA nephropathy || id:ebi-a-GCST90018866	ebi-a-GCST90000063	ebi-a-GCST90018866	477784	rs7830613	0.228309	0.0746972	0.00223969
182	Diastolic blood pressure || id:ebi-a-GCST90000063	IgA nephropathy || id:ebi-a-GCST90018866	ebi-a-GCST90000063	ebi-a-GCST90018866	477784	rs7893462	0.226303	0.0746809	0.00244342
183	Diastolic blood pressure || id:ebi-a-GCST90000063	IgA nephropathy || id:ebi-a-GCST90018866	ebi-a-GCST90000063	ebi-a-GCST90018866	477784	rs7944584	0.227082	0.0748768	0.0024234
184	Diastolic blood pressure || id:ebi-a-GCST90000063	IgA nephropathy || id:ebi-a-GCST90018866	ebi-a-GCST90000063	ebi-a-GCST90018866	477784	rs8068318	0.233074	0.0744779	0.00175139
185	Diastolic blood pressure || id:ebi-a-GCST90000063	IgA nephropathy || id:ebi-a-GCST90018866	ebi-a-GCST90000063	ebi-a-GCST90018866	477784	rs8102137	0.225004	0.0748143	0.00263405
186	Diastolic blood pressure || id:ebi-a-GCST90000063	IgA nephropathy || id:ebi-a-GCST90018866	ebi-a-GCST90000063	ebi-a-GCST90018866	477784	rs814501	0.225265	0.074623	0.00253858
187	Diastolic blood pressure || id:ebi-a-GCST90000063	IgA nephropathy || id:ebi-a-GCST90018866	ebi-a-GCST90000063	ebi-a-GCST90018866	477784	rs832582	0.224941	0.0746072	0.00256969
188	Diastolic blood pressure || id:ebi-a-GCST90000063	IgA nephropathy || id:ebi-a-GCST90018866	ebi-a-GCST90000063	ebi-a-GCST90018866	477784	rs848210	0.227146	0.0746814	0.0023538
189	Diastolic blood pressure || id:ebi-a-GCST90000063	IgA nephropathy || id:ebi-a-GCST90018866	ebi-a-GCST90000063	ebi-a-GCST90018866	477784	rs879597	0.225258	0.0746695	0.00255516
190	Diastolic blood pressure || id:ebi-a-GCST90000063	IgA nephropathy || id:ebi-a-GCST90018866	ebi-a-GCST90000063	ebi-a-GCST90018866	477784	rs881858	0.229169	0.0746775	0.00214934
191	Diastolic blood pressure || id:ebi-a-GCST90000063	IgA nephropathy || id:ebi-a-GCST90018866	ebi-a-GCST90000063	ebi-a-GCST90018866	477784	rs891511	0.232116	0.0749891	0.00196593
192	Diastolic blood pressure || id:ebi-a-GCST90000063	IgA nephropathy || id:ebi-a-GCST90018866	ebi-a-GCST90000063	ebi-a-GCST90018866	477784	rs909116	0.233949	0.0744503	0.00167601
193	Diastolic blood pressure || id:ebi-a-GCST90000063	IgA nephropathy || id:ebi-a-GCST90018866	ebi-a-GCST90000063	ebi-a-GCST90018866	477784	rs922163	0.224417	0.0746119	0.00263152
194	Diastolic blood pressure || id:ebi-a-GCST90000063	IgA nephropathy || id:ebi-a-GCST90018866	ebi-a-GCST90000063	ebi-a-GCST90018866	477784	rs925946	0.229856	0.0746763	0.00208368
195	Diastolic blood pressure || id:ebi-a-GCST90000063	IgA nephropathy || id:ebi-a-GCST90018866	ebi-a-GCST90000063	ebi-a-GCST90018866	477784	rs9306160	0.221425	0.0744983	0.00295656
196	Diastolic blood pressure || id:ebi-a-GCST90000063	IgA nephropathy || id:ebi-a-GCST90018866	ebi-a-GCST90000063	ebi-a-GCST90018866	477784	rs9344	0.22781	0.0746516	0.00227594
197	Diastolic blood pressure || id:ebi-a-GCST90000063	IgA nephropathy || id:ebi-a-GCST90018866	ebi-a-GCST90000063	ebi-a-GCST90018866	477784	rs9357726	0.230589	0.0745373	0.00197741
198	Diastolic blood pressure || id:ebi-a-GCST90000063	IgA nephropathy || id:ebi-a-GCST90018866	ebi-a-GCST90000063	ebi-a-GCST90018866	477784	rs9373985	0.226524	0.0746573	0.00241193
199	Diastolic blood pressure || id:ebi-a-GCST90000063	IgA nephropathy || id:ebi-a-GCST90018866	ebi-a-GCST90000063	ebi-a-GCST90018866	477784	rs9390459	0.224368	0.0745888	0.00262919
200	Diastolic blood pressure || id:ebi-a-GCST90000063	IgA nephropathy || id:ebi-a-GCST90018866	ebi-a-GCST90000063	ebi-a-GCST90018866	477784	rs9636639	0.217843	0.0736686	0.0031058
201	Diastolic blood pressure || id:ebi-a-GCST90000063	IgA nephropathy || id:ebi-a-GCST90018866	ebi-a-GCST90000063	ebi-a-GCST90018866	477784	rs975730	0.224849	0.0745854	0.00257278
202	Diastolic blood pressure || id:ebi-a-GCST90000063	IgA nephropathy || id:ebi-a-GCST90018866	ebi-a-GCST90000063	ebi-a-GCST90018866	477784	All	0.226636	0.0744068	0.00231976
Cognitive performance
	exposure	outcome	id.exposure	id.outcome	samplesize	SNP	b	se	p
1	Cognitive performance || id:ebi-a-GCST006572	IgA nephropathy || id:ebi-a-GCST90018866	ebi-a-GCST006572	ebi-a-GCST90018866	477784	rs1009950	-0.346665	0.0681249	3.61e-07
2	Cognitive performance || id:ebi-a-GCST006572	IgA nephropathy || id:ebi-a-GCST90018866	ebi-a-GCST006572	ebi-a-GCST90018866	477784	rs10129426	-0.347904	0.0681651	3.33e-07
3	Cognitive performance || id:ebi-a-GCST006572	IgA nephropathy || id:ebi-a-GCST90018866	ebi-a-GCST006572	ebi-a-GCST90018866	477784	rs10189857	-0.342122	0.068052	4.97e-07
4	Cognitive performance || id:ebi-a-GCST006572	IgA nephropathy || id:ebi-a-GCST90018866	ebi-a-GCST006572	ebi-a-GCST90018866	477784	rs10191758	-0.351077	0.0681239	2.56e-07
5	Cognitive performance || id:ebi-a-GCST006572	IgA nephropathy || id:ebi-a-GCST90018866	ebi-a-GCST006572	ebi-a-GCST90018866	477784	rs1035738	-0.352656	0.0680275	2.17e-07
6	Cognitive performance || id:ebi-a-GCST006572	IgA nephropathy || id:ebi-a-GCST90018866	ebi-a-GCST006572	ebi-a-GCST90018866	477784	rs1064608	-0.349026	0.0681005	2.97e-07
7	Cognitive performance || id:ebi-a-GCST006572	IgA nephropathy || id:ebi-a-GCST90018866	ebi-a-GCST006572	ebi-a-GCST90018866	477784	rs10865397	-0.347012	0.0680771	3.44e-07
8	Cognitive performance || id:ebi-a-GCST006572	IgA nephropathy || id:ebi-a-GCST90018866	ebi-a-GCST006572	ebi-a-GCST90018866	477784	rs10875914	-0.338405	0.0677817	5.96e-07
9	Cognitive performance || id:ebi-a-GCST006572	IgA nephropathy || id:ebi-a-GCST90018866	ebi-a-GCST006572	ebi-a-GCST90018866	477784	rs10990610	-0.357985	0.0674741	1.12e-07
10	Cognitive performance || id:ebi-a-GCST006572	IgA nephropathy || id:ebi-a-GCST90018866	ebi-a-GCST006572	ebi-a-GCST90018866	477784	rs11079849	-0.345795	0.0680972	3.81e-07
11	Cognitive performance || id:ebi-a-GCST006572	IgA nephropathy || id:ebi-a-GCST90018866	ebi-a-GCST006572	ebi-a-GCST90018866	477784	rs11117646	-0.343608	0.0679301	4.23e-07
12	Cognitive performance || id:ebi-a-GCST006572	IgA nephropathy || id:ebi-a-GCST90018866	ebi-a-GCST006572	ebi-a-GCST90018866	477784	rs11123820	-0.351009	0.0682762	2.73e-07
13	Cognitive performance || id:ebi-a-GCST006572	IgA nephropathy || id:ebi-a-GCST90018866	ebi-a-GCST006572	ebi-a-GCST90018866	477784	rs11138947	-0.349698	0.0680689	2.79e-07
14	Cognitive performance || id:ebi-a-GCST006572	IgA nephropathy || id:ebi-a-GCST90018866	ebi-a-GCST006572	ebi-a-GCST90018866	477784	rs11210871	-0.339624	0.0674362	4.75e-07
15	Cognitive performance || id:ebi-a-GCST006572	IgA nephropathy || id:ebi-a-GCST90018866	ebi-a-GCST006572	ebi-a-GCST90018866	477784	rs11259916	-0.350547	0.0680469	2.58e-07
16	Cognitive performance || id:ebi-a-GCST006572	IgA nephropathy || id:ebi-a-GCST90018866	ebi-a-GCST006572	ebi-a-GCST90018866	477784	rs112780312	-0.343875	0.0679805	4.23e-07
17	Cognitive performance || id:ebi-a-GCST006572	IgA nephropathy || id:ebi-a-GCST90018866	ebi-a-GCST006572	ebi-a-GCST90018866	477784	rs1144593	-0.347817	0.0682178	3.42e-07
18	Cognitive performance || id:ebi-a-GCST006572	IgA nephropathy || id:ebi-a-GCST90018866	ebi-a-GCST006572	ebi-a-GCST90018866	477784	rs11662271	-0.348261	0.0682853	3.4e-07
19	Cognitive performance || id:ebi-a-GCST006572	IgA nephropathy || id:ebi-a-GCST90018866	ebi-a-GCST006572	ebi-a-GCST90018866	477784	rs11720523	-0.351793	0.0679898	2.29e-07
20	Cognitive performance || id:ebi-a-GCST006572	IgA nephropathy || id:ebi-a-GCST90018866	ebi-a-GCST006572	ebi-a-GCST90018866	477784	rs11793831	-0.352409	0.0683569	2.53e-07
21	Cognitive performance || id:ebi-a-GCST006572	IgA nephropathy || id:ebi-a-GCST90018866	ebi-a-GCST006572	ebi-a-GCST90018866	477784	rs12435486	-0.343399	0.0677859	4.06e-07
22	Cognitive performance || id:ebi-a-GCST006572	IgA nephropathy || id:ebi-a-GCST90018866	ebi-a-GCST006572	ebi-a-GCST90018866	477784	rs12439619	-0.354402	0.0678944	1.79e-07
23	Cognitive performance || id:ebi-a-GCST006572	IgA nephropathy || id:ebi-a-GCST90018866	ebi-a-GCST006572	ebi-a-GCST90018866	477784	rs12441495	-0.349076	0.0681202	2.98e-07
24	Cognitive performance || id:ebi-a-GCST006572	IgA nephropathy || id:ebi-a-GCST90018866	ebi-a-GCST006572	ebi-a-GCST90018866	477784	rs12448902	-0.338043	0.0678982	6.4e-07
25	Cognitive performance || id:ebi-a-GCST006572	IgA nephropathy || id:ebi-a-GCST90018866	ebi-a-GCST006572	ebi-a-GCST90018866	477784	rs12535854	-0.356252	0.067555	1.34e-07
26	Cognitive performance || id:ebi-a-GCST006572	IgA nephropathy || id:ebi-a-GCST90018866	ebi-a-GCST006572	ebi-a-GCST90018866	477784	rs12536800	-0.351975	0.0680268	2.29e-07
27	Cognitive performance || id:ebi-a-GCST006572	IgA nephropathy || id:ebi-a-GCST90018866	ebi-a-GCST006572	ebi-a-GCST90018866	477784	rs12635303	-0.355345	0.0677136	1.54e-07
28	Cognitive performance || id:ebi-a-GCST006572	IgA nephropathy || id:ebi-a-GCST90018866	ebi-a-GCST006572	ebi-a-GCST90018866	477784	rs12773747	-0.349837	0.0681086	2.8e-07
29	Cognitive performance || id:ebi-a-GCST006572	IgA nephropathy || id:ebi-a-GCST90018866	ebi-a-GCST006572	ebi-a-GCST90018866	477784	rs13107325	-0.361701	0.0679378	1.02e-07
30	Cognitive performance || id:ebi-a-GCST006572	IgA nephropathy || id:ebi-a-GCST90018866	ebi-a-GCST006572	ebi-a-GCST90018866	477784	rs13120565	-0.351496	0.0680588	2.41e-07
31	Cognitive performance || id:ebi-a-GCST006572	IgA nephropathy || id:ebi-a-GCST90018866	ebi-a-GCST006572	ebi-a-GCST90018866	477784	rs13163336	-0.338683	0.0678087	5.89e-07
32	Cognitive performance || id:ebi-a-GCST006572	IgA nephropathy || id:ebi-a-GCST90018866	ebi-a-GCST006572	ebi-a-GCST90018866	477784	rs13253386	-0.349738	0.0681361	2.85e-07
33	Cognitive performance || id:ebi-a-GCST006572	IgA nephropathy || id:ebi-a-GCST90018866	ebi-a-GCST006572	ebi-a-GCST90018866	477784	rs136554	-0.343862	0.0678453	4.01e-07
34	Cognitive performance || id:ebi-a-GCST006572	IgA nephropathy || id:ebi-a-GCST90018866	ebi-a-GCST006572	ebi-a-GCST90018866	477784	rs1391438	-0.349033	0.0680808	2.95e-07
35	Cognitive performance || id:ebi-a-GCST006572	IgA nephropathy || id:ebi-a-GCST90018866	ebi-a-GCST006572	ebi-a-GCST90018866	477784	rs1408579	-0.347305	0.068094	3.39e-07
36	Cognitive performance || id:ebi-a-GCST006572	IgA nephropathy || id:ebi-a-GCST90018866	ebi-a-GCST006572	ebi-a-GCST90018866	477784	rs1415802	-0.350313	0.0680799	2.67e-07
37	Cognitive performance || id:ebi-a-GCST006572	IgA nephropathy || id:ebi-a-GCST90018866	ebi-a-GCST006572	ebi-a-GCST90018866	477784	rs1479073	-0.354391	0.067753	1.69e-07
38	Cognitive performance || id:ebi-a-GCST006572	IgA nephropathy || id:ebi-a-GCST90018866	ebi-a-GCST006572	ebi-a-GCST90018866	477784	rs148696809	-0.300831	0.0590357	3.47e-07
39	Cognitive performance || id:ebi-a-GCST006572	IgA nephropathy || id:ebi-a-GCST90018866	ebi-a-GCST006572	ebi-a-GCST90018866	477784	rs1507010	-0.345194	0.0680132	3.87e-07
40	Cognitive performance || id:ebi-a-GCST006572	IgA nephropathy || id:ebi-a-GCST90018866	ebi-a-GCST006572	ebi-a-GCST90018866	477784	rs1523048	-0.349596	0.068108	2.85e-07
41	Cognitive performance || id:ebi-a-GCST006572	IgA nephropathy || id:ebi-a-GCST90018866	ebi-a-GCST006572	ebi-a-GCST90018866	477784	rs1567154	-0.351034	0.0680519	2.49e-07
42	Cognitive performance || id:ebi-a-GCST006572	IgA nephropathy || id:ebi-a-GCST90018866	ebi-a-GCST006572	ebi-a-GCST90018866	477784	rs159428	-0.350512	0.0680736	2.62e-07
43	Cognitive performance || id:ebi-a-GCST006572	IgA nephropathy || id:ebi-a-GCST90018866	ebi-a-GCST006572	ebi-a-GCST90018866	477784	rs17002025	-0.343564	0.0679669	4.31e-07
[truncated: 444 more rows]

## Sheet: Behavioural factors
Influence of Behavioural measurement factors on IgAN
[truncated: 303 more rows]

## Sheet: Air pollution
Nitrogen oxides air pollution
[truncated: 10 more rows]
