# Supplementary material for: Causal associations between environmental factors and risk of IgA nephropathy and membranous nephropathy: a bidirectional Mendelian randomization and mediation analysis
Source: Ren Fail. 2025 Apr 9;47(1):2486620. doi: 10.1080/0886022X.2025.2486620 (PMC11983537; doi:10.1080/0886022X.2025.2486620)
Supplement: File 4.xlsx [file IRNF_A_2486620_SM8326.xlsx]

## Sheet: Socioeconomic factors
Socioeconomic factors on IgAN
Educational attainment (college completion)
	SNP	effect_allele.exposure	other_allele.exposure	effect_allele.outcome	other_allele.outcome	beta.exposure	beta.outcome	eaf.exposure	eaf.outcome	remove	palindromic	ambiguous	id.outcome	chr	pos	se.outcome	samplesize.outcome	pval.outcome	outcome	originalname.outcome	outcome.deprecated	mr_keep.outcome	data_source.outcome	chr.exposure	pos.exposure	se.exposure	pval.exposure	samplesize.exposure	id.exposure	exposure	mr_keep.exposure	pval_origin.exposure	data_source.exposure	action	SNP_index	mr_keep	r2	F
1	rs10045552	T	C	T	C	0.00542852	-0.0004	0.341779	0.25753	FALSE	FALSE	FALSE	ebi-a-GCST90018866	5	106925966	0.0123	477784	0.9752	IgA nephropathy || id:ebi-a-GCST90018866	IgA nephropathy	IgA nephropathy || ||	TRUE	igd	5	106924597	0.000974206	4.09996e-08	470941	ebi-a-GCST90029012	Educational attainment (college completion) || id:ebi-a-GCST90029012	TRUE	reported	igd	2	1	TRUE	6.59274e-05	31.0498
2	rs1013014	T	G	T	G	0.00525749	0.0033	0.381889	0.41271	FALSE	FALSE	FALSE	ebi-a-GCST90018866	2	107623697	0.012	477784	0.780001	IgA nephropathy || id:ebi-a-GCST90018866	IgA nephropathy	IgA nephropathy || ||	TRUE	igd	2	107623697	0.00094881	2.59998e-08	470941	ebi-a-GCST90029012	Educational attainment (college completion) || id:ebi-a-GCST90029012	TRUE	reported	igd	2	1	TRUE	6.51934e-05	30.7041
3	rs10189857	G	A	G	A	-0.00686432	0.0221	0.432123	0.550219	FALSE	FALSE	FALSE	ebi-a-GCST90018866	2	60713235	0.0118	477784	0.0599004	IgA nephropathy || id:ebi-a-GCST90018866	IgA nephropathy	IgA nephropathy || ||	TRUE	igd	2	60713235	0.000929889	1.10002e-13	470941	ebi-a-GCST90029012	Educational attainment (college completion) || id:ebi-a-GCST90029012	TRUE	reported	igd	2	1	TRUE	0.000115695	54.4918
4	rs10200608	A	G	A	G	0.00563142	-0.0147	0.281178	0.246042	FALSE	FALSE	FALSE	ebi-a-GCST90018866	2	172597929	0.0129	477784	0.2545	IgA nephropathy || id:ebi-a-GCST90018866	IgA nephropathy	IgA nephropathy || ||	TRUE	igd	2	172597929	0.00102335	3.79997e-08	470941	ebi-a-GCST90029012	Educational attainment (college completion) || id:ebi-a-GCST90029012	TRUE	reported	igd	2	1	TRUE	6.42973e-05	30.2821
5	rs10205057	T	C	T	C	0.00552423	-0.0009	0.560206	0.559724	FALSE	FALSE	FALSE	ebi-a-GCST90018866	2	186139826	0.0117	477784	0.9407	IgA nephropathy || id:ebi-a-GCST90018866	IgA nephropathy	IgA nephropathy || ||	TRUE	igd	2	186139826	0.000926936	3.40001e-09	470941	ebi-a-GCST90029012	Educational attainment (college completion) || id:ebi-a-GCST90029012	TRUE	reported	igd	2	1	TRUE	7.54127e-05	35.5175
6	rs1020875	C	G	C	G	0.0073524	0.0001	0.849381	0.898919	FALSE	TRUE	FALSE	ebi-a-GCST90018866	11	39829630	0.0164	477784	0.9943	IgA nephropathy || id:ebi-a-GCST90018866	IgA nephropathy	IgA nephropathy || ||	TRUE	igd	11	39829630	0.00129308	1.09999e-08	470941	ebi-a-GCST90029012	Educational attainment (college completion) || id:ebi-a-GCST90029012	TRUE	reported	igd	2	1	TRUE	6.86454e-05	32.33
7	rs10239094	T	G	T	G	-0.00542861	-0.0083	0.549305	0.539338	FALSE	FALSE	FALSE	ebi-a-GCST90018866	7	115053728	0.0118	477784	0.4821	IgA nephropathy || id:ebi-a-GCST90018866	IgA nephropathy	IgA nephropathy || ||	TRUE	igd	7	115053728	0.000928413	5.60003e-09	470941	ebi-a-GCST90029012	Educational attainment (college completion) || id:ebi-a-GCST90029012	TRUE	reported	igd	2	1	TRUE	7.25933e-05	34.1895
8	rs10431632	A	G	A	G	0.00559866	0.0065	0.548698	0.549501	FALSE	FALSE	FALSE	ebi-a-GCST90018866	14	77471693	0.0119	477784	0.583201	IgA nephropathy || id:ebi-a-GCST90018866	IgA nephropathy	IgA nephropathy || ||	TRUE	igd	14	77471693	0.0009482	1.09999e-08	470941	ebi-a-GCST90029012	Educational attainment (college completion) || id:ebi-a-GCST90029012	TRUE	reported	igd	2	1	TRUE	7.40235e-05	34.8631
9	rs10484022	A	G	A	G	0.00507562	-0.0018	0.487215	0.438877	FALSE	FALSE	FALSE	ebi-a-GCST90018866	14	89847593	0.0116	477784	0.8745	IgA nephropathy || id:ebi-a-GCST90018866	IgA nephropathy	IgA nephropathy || ||	TRUE	igd	14	89847593	0.000925677	4.20001e-08	470941	ebi-a-GCST90029012	Educational attainment (college completion) || id:ebi-a-GCST90029012	TRUE	reported	igd	2	1	TRUE	6.38359e-05	30.0647
10	rs1050847	T	C	T	C	0.00610608	0.0025	0.575146	0.559383	FALSE	FALSE	FALSE	ebi-a-GCST90018866	16	87443734	0.0118	477784	0.8326	IgA nephropathy || id:ebi-a-GCST90018866	IgA nephropathy	IgA nephropathy || ||	TRUE	igd	16	87443734	0.000938276	1.2e-10	470941	ebi-a-GCST90029012	Educational attainment (college completion) || id:ebi-a-GCST90029012	TRUE	reported	igd	2	1	TRUE	8.99204e-05	42.3508
11	rs10518019	G	A	G	A	0.00673232	-0.0253	0.477094	0.350537	FALSE	FALSE	FALSE	ebi-a-GCST90018866	4	67959875	0.0117	477784	0.0298703	IgA nephropathy || id:ebi-a-GCST90018866	IgA nephropathy	IgA nephropathy || ||	TRUE	igd	4	67959875	0.000922068	2.90001e-13	470941	ebi-a-GCST90029012	Educational attainment (college completion) || id:ebi-a-GCST90029012	TRUE	reported	igd	2	1	TRUE	0.000113185	53.3091
12	rs10752262	T	C	T	C	0.00573414	-0.0098	0.428925	0.466937	FALSE	FALSE	FALSE	ebi-a-GCST90018866	10	12395100	0.0118	477784	0.4057	IgA nephropathy || id:ebi-a-GCST90018866	IgA nephropathy	IgA nephropathy || ||	TRUE	igd	10	12395100	0.000933482	5.30005e-10	470941	ebi-a-GCST90029012	Educational attainment (college completion) || id:ebi-a-GCST90029012	TRUE	reported	igd	2	1	TRUE	8.01168e-05	37.7331
13	rs10911634	G	T	G	T	-0.00591639	0.0021	0.398718	0.434482	FALSE	FALSE	FALSE	ebi-a-GCST90018866	1	184668823	0.0118	477784	0.8584	IgA nephropathy || id:ebi-a-GCST90018866	IgA nephropathy	IgA nephropathy || ||	TRUE	igd	1	184668823	0.000938774	2.1e-10	470941	ebi-a-GCST90029012	Educational attainment (college completion) || id:ebi-a-GCST90029012	TRUE	reported	igd	2	1	TRUE	8.43312e-05	39.7182
14	rs10931821	T	A	T	A	0.00721451	-0.0204	0.524138	0.547667	FALSE	TRUE	TRUE	ebi-a-GCST90018866	2	199495830	0.0117	477784	0.0814704	IgA nephropathy || id:ebi-a-GCST90018866	IgA nephropathy	IgA nephropathy || ||	TRUE	igd	2	199495830	0.000924646	6.20012e-15	470941	ebi-a-GCST90029012	Educational attainment (college completion) || id:ebi-a-GCST90029012	TRUE	reported	igd	2	1	FALSE	0.000129253	60.8781
15	rs10934957	C	G	C	G	0.00518089	-0.0089	0.524582	0.571427	FALSE	TRUE	TRUE	ebi-a-GCST90018866	3	93874454	0.0121	477784	0.461	IgA nephropathy || id:ebi-a-GCST90018866	IgA nephropathy	IgA nephropathy || ||	TRUE	igd	3	93874454	0.000929348	1.7e-08	470941	ebi-a-GCST90029012	Educational attainment (college completion) || id:ebi-a-GCST90029012	TRUE	reported	igd	2	1	FALSE	6.59868e-05	31.0778
16	rs10940919	A	G	A	G	-0.00575479	0.0038	0.588162	0.53567	FALSE	FALSE	FALSE	ebi-a-GCST90018866	5	30802867	0.0118	477784	0.7515	IgA nephropathy || id:ebi-a-GCST90018866	IgA nephropathy	IgA nephropathy || ||	TRUE	igd	5	30802867	0.000938383	1.2e-09	470941	ebi-a-GCST90029012	Educational attainment (college completion) || id:ebi-a-GCST90029012	TRUE	reported	igd	2	1	TRUE	7.98542e-05	37.6094
17	rs11011942	T	C	T	C	0.00654813	-0.0192	0.225457	0.206823	FALSE	FALSE	FALSE	ebi-a-GCST90018866	10	20587022	0.014	477784	0.1714	IgA nephropathy || id:ebi-a-GCST90018866	IgA nephropathy	IgA nephropathy || ||	TRUE	igd	10	20587022	0.00110852	4e-09	470941	ebi-a-GCST90029012	Educational attainment (college completion) || id:ebi-a-GCST90029012	TRUE	reported	igd	2	1	TRUE	7.40882e-05	34.8936
18	rs11097376	A	G	A	G	-0.00556586	0.0011	0.549791	0.559601	FALSE	FALSE	FALSE	ebi-a-GCST90018866	4	94544223	0.0118	477784	0.9255	IgA nephropathy || id:ebi-a-GCST90018866	IgA nephropathy	IgA nephropathy || ||	TRUE	igd	4	94544223	0.000933984	2.80001e-09	470941	ebi-a-GCST90029012	Educational attainment (college completion) || id:ebi-a-GCST90029012	TRUE	reported	igd	2	1	TRUE	7.54026e-05	35.5127
19	rs11155821	C	T	C	T	0.0067183	-0.02	0.634706	0.532144	FALSE	FALSE	FALSE	ebi-a-GCST90018866	6	152215722	0.0121	477784	0.0975304	IgA nephropathy || id:ebi-a-GCST90018866	IgA nephropathy	IgA nephropathy || ||	TRUE	igd	6	152215722	0.000959874	1.29987e-12	470941	ebi-a-GCST90029012	Educational attainment (college completion) || id:ebi-a-GCST90029012	TRUE	reported	igd	2	1	TRUE	0.000104011	48.9879
20	rs11158800	A	G	A	G	-0.0062643	0.0049	0.50128	0.538088	FALSE	FALSE	FALSE	ebi-a-GCST90018866	14	69747046	0.0117	477784	0.673301	IgA nephropathy || id:ebi-a-GCST90018866	IgA nephropathy	IgA nephropathy || ||	TRUE	igd	14	69747046	0.000926298	1.10002e-11	470941	ebi-a-GCST90029012	Educational attainment (college completion) || id:ebi-a-GCST90029012	TRUE	reported	igd	2	1	TRUE	9.71035e-05	45.7343
21	rs112139144	A	G	A	G	-0.00658962	-0.0004	0.209113	0.156363	FALSE	FALSE	FALSE	ebi-a-GCST90018866	6	157106114	0.0143	477784	0.9763	IgA nephropathy || id:ebi-a-GCST90018866	IgA nephropathy	IgA nephropathy || ||	TRUE	igd	6	157106114	0.00113604	6.19998e-09	470941	ebi-a-GCST90029012	Educational attainment (college completion) || id:ebi-a-GCST90029012	TRUE	reported	igd	2	1	TRUE	7.14391e-05	33.6459
22	rs11245344	T	C	T	C	-0.00552667	0.0107	0.571029	0.581641	FALSE	FALSE	FALSE	ebi-a-GCST90018866	10	126418782	0.0118	477784	0.3612	IgA nephropathy || id:ebi-a-GCST90018866	IgA nephropathy	IgA nephropathy || ||	TRUE	igd	10	126418782	0.000934185	2.69998e-09	470941	ebi-a-GCST90029012	Educational attainment (college completion) || id:ebi-a-GCST90029012	TRUE	reported	igd	2	1	TRUE	7.43126e-05	34.9993
23	rs11249939	A	G	A	G	0.00703837	-0.0024	0.614219	0.543633	FALSE	FALSE	FALSE	ebi-a-GCST90018866	8	9556500	0.0119	477784	0.8404	IgA nephropathy || id:ebi-a-GCST90018866	IgA nephropathy	IgA nephropathy || ||	TRUE	igd	8	9556500	0.00127412	4.20001e-08	470941	ebi-a-GCST90029012	Educational attainment (college completion) || id:ebi-a-GCST90029012	TRUE	reported	igd	2	1	TRUE	6.47931e-05	30.5156
24	rs114468556	A	T	A	T	0.0124035	-0.0121	0.046521	0.0375363	FALSE	TRUE	FALSE	ebi-a-GCST90018866	5	92870246	0.028	477784	0.665701	IgA nephropathy || id:ebi-a-GCST90018866	IgA nephropathy	IgA nephropathy || ||	TRUE	igd	5	92870246	0.00222057	2.5e-08	470941	ebi-a-GCST90029012	Educational attainment (college completion) || id:ebi-a-GCST90029012	TRUE	reported	igd	2	1	TRUE	6.62467e-05	31.2002
25	rs11532322	G	A	G	A	-0.00833233	-0.0014	0.75272	0.759821	FALSE	FALSE	FALSE	ebi-a-GCST90018866	12	123731423	0.0135	477784	0.9199	IgA nephropathy || id:ebi-a-GCST90018866	IgA nephropathy	IgA nephropathy || ||	TRUE	igd	12	123731423	0.00107177	9.20026e-15	470941	ebi-a-GCST90029012	Educational attainment (college completion) || id:ebi-a-GCST90029012	TRUE	reported	igd	2	1	TRUE	0.000128324	60.4405
26	rs11540358	G	C	G	C	0.00724489	0.003	0.306431	0.228116	FALSE	TRUE	FALSE	ebi-a-GCST90018866	16	53503943	0.0126	477784	0.8131	IgA nephropathy || id:ebi-a-GCST90018866	IgA nephropathy	IgA nephropathy || ||	TRUE	igd	16	53503943	0.00100058	3.10027e-13	470941	ebi-a-GCST90029012	Educational attainment (college completion) || id:ebi-a-GCST90029012	TRUE	reported	igd	2	1	TRUE	0.000111313	52.4274
27	rs11572842	C	T	C	T	0.00643487	-0.0105	0.338719	0.400772	FALSE	FALSE	FALSE	ebi-a-GCST90018866	1	216676259	0.0124	477784	0.401	IgA nephropathy || id:ebi-a-GCST90018866	IgA nephropathy	IgA nephropathy || ||	TRUE	igd	1	216676259	0.000984729	1.09999e-10	470941	ebi-a-GCST90029012	Educational attainment (college completion) || id:ebi-a-GCST90029012	TRUE	reported	igd	2	1	TRUE	9.06651e-05	42.7016
28	rs11635966	T	C	T	C	-0.00578735	0.0126	0.360919	0.286099	FALSE	FALSE	FALSE	ebi-a-GCST90018866	15	27234268	0.0122	477784	0.3022	IgA nephropathy || id:ebi-a-GCST90018866	IgA nephropathy	IgA nephropathy || ||	TRUE	igd	15	27234268	0.000967798	2.69998e-09	470941	ebi-a-GCST90029012	Educational attainment (college completion) || id:ebi-a-GCST90029012	TRUE	reported	igd	2	1	TRUE	7.5926e-05	35.7592
29	rs11663602	A	C	A	C	-0.00596254	0.0107	0.276637	0.347149	FALSE	FALSE	FALSE	ebi-a-GCST90018866	18	77578191	0.013	477784	0.4109	IgA nephropathy || id:ebi-a-GCST90018866	IgA nephropathy	IgA nephropathy || ||	TRUE	igd	18	77578191	0.00103621	8.40001e-09	470941	ebi-a-GCST90029012	Educational attainment (college completion) || id:ebi-a-GCST90029012	TRUE	reported	igd	2	1	TRUE	7.03024e-05	33.1105
30	rs11669334	T	G	T	G	0.00764407	-0.008	0.180257	0.133411	FALSE	FALSE	FALSE	ebi-a-GCST90018866	19	32200518	0.0153	477784	0.6037	IgA nephropathy || id:ebi-a-GCST90018866	IgA nephropathy	IgA nephropathy || ||	TRUE	igd	19	32200518	0.00121672	2.59998e-10	470941	ebi-a-GCST90029012	Educational attainment (college completion) || id:ebi-a-GCST90029012	TRUE	reported	igd	2	1	TRUE	8.38041e-05	39.4699
31	rs11678980	A	G	A	G	-0.00910289	-0.0024	0.461685	0.457042	FALSE	FALSE	FALSE	ebi-a-GCST90018866	2	162101261	0.0121	477784	0.8419	IgA nephropathy || id:ebi-a-GCST90018866	IgA nephropathy	IgA nephropathy || ||	TRUE	igd	2	162101261	0.000954387	1.80011e-21	470941	ebi-a-GCST90029012	Educational attainment (college completion) || id:ebi-a-GCST90029012	TRUE	reported	igd	2	1	TRUE	0.000193134	90.972
32	rs11690224	T	C	T	C	0.00708415	-0.0059	0.195565	0.19536	FALSE	FALSE	FALSE	ebi-a-GCST90018866	2	4952314	0.0146	477784	0.6848	IgA nephropathy || id:ebi-a-GCST90018866	IgA nephropathy	IgA nephropathy || ||	TRUE	igd	2	4952314	0.00116252	8.70001e-10	470941	ebi-a-GCST90029012	Educational attainment (college completion) || id:ebi-a-GCST90029012	TRUE	reported	igd	2	1	TRUE	7.8845e-05	37.1341
33	rs11703948	G	A	G	A	0.0115348	-0.0367	0.101521	0.126934	FALSE	FALSE	FALSE	ebi-a-GCST90018866	22	38817047	0.0192	477784	0.0556506	IgA nephropathy || id:ebi-a-GCST90018866	IgA nephropathy	IgA nephropathy || ||	TRUE	igd	22	38817047	0.00153107	3.80014e-14	470941	ebi-a-GCST90029012	Educational attainment (college completion) || id:ebi-a-GCST90029012	TRUE	reported	igd	2	1	TRUE	0.000120507	56.7581
34	rs11732657	A	G	A	G	-0.00650316	-0.0058	0.740714	0.647571	FALSE	FALSE	FALSE	ebi-a-GCST90018866	4	172427073	0.0133	477784	0.6643	IgA nephropathy || id:ebi-a-GCST90018866	IgA nephropathy	IgA nephropathy || ||	TRUE	igd	4	172427073	0.00105706	5.1e-10	470941	ebi-a-GCST90029012	Educational attainment (college completion) || id:ebi-a-GCST90029012	TRUE	reported	igd	2	1	TRUE	8.03615e-05	37.8484
35	rs11764590	T	C	T	C	0.00788213	-0.0325	0.185892	0.175053	FALSE	FALSE	FALSE	ebi-a-GCST90018866	7	2032803	0.015	477784	0.0304797	IgA nephropathy || id:ebi-a-GCST90018866	IgA nephropathy	IgA nephropathy || ||	TRUE	igd	7	2032803	0.00118625	2.49977e-11	470941	ebi-a-GCST90029012	Educational attainment (college completion) || id:ebi-a-GCST90029012	TRUE	reported	igd	2	1	TRUE	9.37406e-05	44.1502
36	rs11775333	C	T	C	T	-0.00801175	-0.0169	0.385969	0.31881	FALSE	FALSE	FALSE	ebi-a-GCST90018866	8	142637867	0.012	477784	0.1574	IgA nephropathy || id:ebi-a-GCST90018866	IgA nephropathy	IgA nephropathy || ||	TRUE	igd	8	142637867	0.000950302	4.40048e-17	470941	ebi-a-GCST90029012	Educational attainment (college completion) || id:ebi-a-GCST90029012	TRUE	reported	igd	2	1	TRUE	0.000150904	71.0771
37	rs117799466	C	G	C	G	0.00769191	0.003	0.337335	0.328773	FALSE	TRUE	FALSE	ebi-a-GCST90018866	15	34659517	0.0128	477784	0.8144	IgA nephropathy || id:ebi-a-GCST90018866	IgA nephropathy	IgA nephropathy || ||	TRUE	igd	15	34659517	0.00101274	3.50026e-14	470941	ebi-a-GCST90029012	Educational attainment (college completion) || id:ebi-a-GCST90029012	TRUE	reported	igd	2	1	TRUE	0.000122476	57.686
38	rs11780699	C	T	C	T	-0.00601115	0.017	0.296765	0.311734	FALSE	FALSE	FALSE	ebi-a-GCST90018866	8	118927000	0.0127	477784	0.1804	IgA nephropathy || id:ebi-a-GCST90018866	IgA nephropathy	IgA nephropathy || ||	TRUE	igd	8	118927000	0.00101108	1.29999e-09	470941	ebi-a-GCST90029012	Educational attainment (college completion) || id:ebi-a-GCST90029012	TRUE	reported	igd	2	1	TRUE	7.5049e-05	35.3462
39	rs118083122	C	G	C	G	0.0241023	-0.0291	0.017269	0.019515	FALSE	TRUE	FALSE	ebi-a-GCST90018866	8	143586923	0.0474	477784	0.5396	IgA nephropathy || id:ebi-a-GCST90018866	IgA nephropathy	IgA nephropathy || ||	TRUE	igd	8	143586923	0.0037648	1.6e-10	470941	ebi-a-GCST90029012	Educational attainment (college completion) || id:ebi-a-GCST90029012	TRUE	reported	igd	2	1	TRUE	8.7022e-05	40.9856
40	rs11831208	A	G	A	G	-0.00555925	-0.0041	0.319362	0.321872	FALSE	FALSE	FALSE	ebi-a-GCST90018866	12	15507223	0.0124	477784	0.7424	IgA nephropathy || id:ebi-a-GCST90018866	IgA nephropathy	IgA nephropathy || ||	TRUE	igd	12	15507223	0.000987917	8.9e-09	470941	ebi-a-GCST90029012	Educational attainment (college completion) || id:ebi-a-GCST90029012	TRUE	reported	igd	2	1	TRUE	6.72351e-05	31.6657
41	rs11871429	G	A	G	A	-0.00604194	0.0237	0.226378	0.245797	FALSE	FALSE	FALSE	ebi-a-GCST90018866	17	42920929	0.0139	477784	0.0870001	IgA nephropathy || id:ebi-a-GCST90018866	IgA nephropathy	IgA nephropathy || ||	TRUE	igd	17	42920929	0.00110421	2.30001e-08	470941	ebi-a-GCST90029012	Educational attainment (college completion) || id:ebi-a-GCST90029012	TRUE	reported	igd	2	1	TRUE	6.35705e-05	29.9397
42	rs11885093	T	C	T	C	0.00550971	0.0052	0.433314	0.392177	FALSE	FALSE	FALSE	ebi-a-GCST90018866	2	57941185	0.0117	477784	0.656401	IgA nephropathy || id:ebi-a-GCST90018866	IgA nephropathy	IgA nephropathy || ||	TRUE	igd	2	57941185	0.000928006	3.79997e-09	470941	ebi-a-GCST90029012	Educational attainment (college completion) || id:ebi-a-GCST90029012	TRUE	reported	igd	2	1	TRUE	7.4844e-05	35.2496
43	rs12079656	T	G	T	G	-0.00795391	0.019	0.322588	0.277617	FALSE	FALSE	FALSE	ebi-a-GCST90018866	1	243453119	0.0125	477784	0.127	IgA nephropathy || id:ebi-a-GCST90018866	IgA nephropathy	IgA nephropathy || ||	TRUE	igd	1	243453119	0.000984354	7.19946e-16	470941	ebi-a-GCST90029012	Educational attainment (college completion) || id:ebi-a-GCST90029012	TRUE	reported	igd	2	1	TRUE	0.000138622	65.2915
44	rs12218315	A	G	A	G	-0.00797506	-0.0079	0.151016	0.147021	FALSE	FALSE	FALSE	ebi-a-GCST90018866	10	65836969	0.0163	477784	0.6257	IgA nephropathy || id:ebi-a-GCST90018866	IgA nephropathy	IgA nephropathy || ||	TRUE	igd	10	65836969	0.00129499	7.10003e-10	470941	ebi-a-GCST90029012	Educational attainment (college completion) || id:ebi-a-GCST90029012	TRUE	reported	igd	2	1	TRUE	8.05255e-05	37.9257
45	rs12322997	T	C	T	C	0.00578565	-0.0025	0.377595	0.269975	FALSE	FALSE	FALSE	ebi-a-GCST90018866	13	58109428	0.0123	477784	0.8378	IgA nephropathy || id:ebi-a-GCST90018866	IgA nephropathy	IgA nephropathy || ||	TRUE	igd	13	58109428	0.000979152	3.2e-09	470941	ebi-a-GCST90029012	Educational attainment (college completion) || id:ebi-a-GCST90029012	TRUE	reported	igd	2	1	TRUE	7.41319e-05	34.9142
46	rs12448821	G	A	G	A	-0.00660211	0.0145	0.754385	0.800494	FALSE	FALSE	FALSE	ebi-a-GCST90018866	16	24703630	0.0135	477784	0.2857	IgA nephropathy || id:ebi-a-GCST90018866	IgA nephropathy	IgA nephropathy || ||	TRUE	igd	16	24703630	0.0010753	5.1e-10	470941	ebi-a-GCST90029012	Educational attainment (college completion) || id:ebi-a-GCST90029012	TRUE	reported	igd	2	1	TRUE	8.00396e-05	37.6968
47	rs12468040	G	T	G	T	-0.00696772	-0.0143	0.620055	0.559047	FALSE	FALSE	FALSE	ebi-a-GCST90018866	2	44854981	0.012	477784	0.2322	IgA nephropathy || id:ebi-a-GCST90018866	IgA nephropathy	IgA nephropathy || ||	TRUE	igd	2	44854981	0.0009471	7.50067e-14	470941	ebi-a-GCST90029012	Educational attainment (college completion) || id:ebi-a-GCST90029012	TRUE	reported	igd	2	1	TRUE	0.000114914	54.1237
48	rs12526814	C	T	C	T	0.00566346	-0.0023	0.570298	0.570358	FALSE	FALSE	FALSE	ebi-a-GCST90018866	6	98212163	0.0121	477784	0.8512	IgA nephropathy || id:ebi-a-GCST90018866	IgA nephropathy	IgA nephropathy || ||	TRUE	igd	6	98212163	0.000958279	5.1e-09	470941	ebi-a-GCST90029012	Educational attainment (college completion) || id:ebi-a-GCST90029012	TRUE	reported	igd	2	1	TRUE	7.41619e-05	34.9283
49	rs12534506	T	A	T	A	0.00564369	0.0002	0.491865	0.401482	FALSE	TRUE	TRUE	ebi-a-GCST90018866	7	92662327	0.0119	477784	0.9838	IgA nephropathy || id:ebi-a-GCST90018866	IgA nephropathy	IgA nephropathy || ||	TRUE	igd	7	92662327	0.000941969	1.89998e-09	470941	ebi-a-GCST90029012	Educational attainment (college completion) || id:ebi-a-GCST90029012	TRUE	reported	igd	2	1	FALSE	7.62173e-05	35.8964
50	rs1254989	G	A	G	A	0.00689442	-0.0098	0.464692	0.44761	FALSE	FALSE	FALSE	ebi-a-GCST90018866	11	95508121	0.0117	477784	0.3989	IgA nephropathy || id:ebi-a-GCST90018866	IgA nephropathy	IgA nephropathy || ||	TRUE	igd	11	95508121	0.000925562	1.29987e-13	470941	ebi-a-GCST90029012	Educational attainment (college completion) || id:ebi-a-GCST90029012	TRUE	reported	igd	2	1	TRUE	0.000117806	55.4859
51	rs12554151	G	A	G	A	-0.00787354	0.0261	0.167433	0.211136	FALSE	FALSE	FALSE	ebi-a-GCST90018866	9	14145257	0.0156	477784	0.0948397	IgA nephropathy || id:ebi-a-GCST90018866	IgA nephropathy	IgA nephropathy || ||	TRUE	igd	9	14145257	0.00124144	3.59998e-10	470941	ebi-a-GCST90029012	Educational attainment (college completion) || id:ebi-a-GCST90029012	TRUE	reported	igd	2	1	TRUE	8.54053e-05	40.2241
52	rs12681504	A	G	A	G	0.00568618	-0.012	0.290577	0.327997	FALSE	FALSE	FALSE	ebi-a-GCST90018866	8	95404583	0.0128	477784	0.3464	IgA nephropathy || id:ebi-a-GCST90018866	IgA nephropathy	IgA nephropathy || ||	TRUE	igd	8	95404583	0.00101612	2.1e-08	470941	ebi-a-GCST90029012	Educational attainment (college completion) || id:ebi-a-GCST90029012	TRUE	reported	igd	2	1	TRUE	6.64899e-05	31.3148
53	rs12705284	T	C	T	C	-0.00598757	0.0036	0.58797	0.545216	FALSE	FALSE	FALSE	ebi-a-GCST90018866	7	104497678	0.0118	477784	0.7622	IgA nephropathy || id:ebi-a-GCST90018866	IgA nephropathy	IgA nephropathy || ||	TRUE	igd	7	104497678	0.00093809	1.5e-10	470941	ebi-a-GCST90029012	Educational attainment (college completion) || id:ebi-a-GCST90029012	TRUE	reported	igd	2	1	TRUE	8.64984e-05	40.739
54	rs12735232	C	T	C	T	0.00809702	-0.0077	0.157511	0.204986	FALSE	FALSE	FALSE	ebi-a-GCST90018866	1	6867842	0.0159	477784	0.6294	IgA nephropathy || id:ebi-a-GCST90018866	IgA nephropathy	IgA nephropathy || ||	TRUE	igd	1	6867842	0.00126354	1.79999e-10	470941	ebi-a-GCST90029012	Educational attainment (college completion) || id:ebi-a-GCST90029012	TRUE	reported	igd	2	1	TRUE	8.71903e-05	41.0649
55	rs1277060	C	T	C	T	-0.00609406	0.0119	0.254506	0.282347	FALSE	FALSE	FALSE	ebi-a-GCST90018866	11	72473262	0.0134	477784	0.3768	IgA nephropathy || id:ebi-a-GCST90018866	IgA nephropathy	IgA nephropathy || ||	TRUE	igd	11	72473262	0.00106922	1.2e-08	470941	ebi-a-GCST90029012	Educational attainment (college completion) || id:ebi-a-GCST90029012	TRUE	reported	igd	2	1	TRUE	6.89736e-05	32.4846
56	rs12991254	C	T	C	T	0.00990002	-0.01	0.399557	0.421305	FALSE	FALSE	FALSE	ebi-a-GCST90018866	2	100817933	0.0119	477784	0.3998	IgA nephropathy || id:ebi-a-GCST90018866	IgA nephropathy	IgA nephropathy || ||	TRUE	igd	2	100817933	0.0009407	3.19963e-26	470941	ebi-a-GCST90029012	Educational attainment (college completion) || id:ebi-a-GCST90029012	TRUE	reported	igd	2	1	TRUE	0.000235126	110.756
57	rs13018621	T	A	T	A	-0.0152868	-0.0275	0.03343	0.032991	FALSE	TRUE	FALSE	ebi-a-GCST90018866	2	97582235	0.0332	477784	0.4069	IgA nephropathy || id:ebi-a-GCST90018866	IgA nephropathy	IgA nephropathy || ||	TRUE	igd	2	97582235	0.00262939	1.40001e-08	470941	ebi-a-GCST90029012	Educational attainment (college completion) || id:ebi-a-GCST90029012	TRUE	reported	igd	2	1	TRUE	7.17671e-05	33.8004
58	rs13090388	T	C	T	C	0.0138194	-0.014	0.306266	0.269282	FALSE	FALSE	FALSE	ebi-a-GCST90018866	3	49391082	0.0134	477784	0.2946	IgA nephropathy || id:ebi-a-GCST90018866	IgA nephropathy	IgA nephropathy || ||	TRUE	igd	3	49391082	0.00100021	9.30037e-44	470941	ebi-a-GCST90029012	Educational attainment (college completion) || id:ebi-a-GCST90029012	TRUE	reported	igd	2	1	TRUE	0.000405185	190.895
59	rs1334297	A	G	A	G	0.00994863	-0.0203	0.735404	0.772873	FALSE	FALSE	FALSE	ebi-a-GCST90018866	13	58335375	0.0132	477784	0.1228	IgA nephropathy || id:ebi-a-GCST90018866	IgA nephropathy	IgA nephropathy || ||	TRUE	igd	13	58335375	0.00104891	4.10015e-21	470941	ebi-a-GCST90029012	Educational attainment (college completion) || id:ebi-a-GCST90029012	TRUE	reported	igd	2	1	TRUE	0.000190986	89.9598
60	rs13409451	G	A	G	A	0.00682094	-0.0009	0.39083	0.275991	FALSE	FALSE	FALSE	ebi-a-GCST90018866	2	144257639	0.012	477784	0.9382	IgA nephropathy || id:ebi-a-GCST90018866	IgA nephropathy	IgA nephropathy || ||	TRUE	igd	2	144257639	0.000944596	5.30029e-13	470941	ebi-a-GCST90029012	Educational attainment (college completion) || id:ebi-a-GCST90029012	TRUE	reported	igd	2	1	TRUE	0.000110709	52.1428
61	rs1363862	A	G	A	G	-0.00580691	0.0113	0.277297	0.296689	FALSE	FALSE	FALSE	ebi-a-GCST90018866	5	59670035	0.0131	477784	0.388	IgA nephropathy || id:ebi-a-GCST90018866	IgA nephropathy	IgA nephropathy || ||	TRUE	igd	5	59670035	0.00103498	1.40001e-08	470941	ebi-a-GCST90029012	Educational attainment (college completion) || id:ebi-a-GCST90029012	TRUE	reported	igd	2	1	TRUE	6.68391e-05	31.4793
62	rs1391438	C	T	C	T	-0.0077406	0.0046	0.687774	0.639016	FALSE	FALSE	FALSE	ebi-a-GCST90018866	4	106151843	0.0126	477784	0.7124	IgA nephropathy || id:ebi-a-GCST90018866	IgA nephropathy	IgA nephropathy || ||	TRUE	igd	4	106151843	0.000994885	5.00035e-15	470941	ebi-a-GCST90029012	Educational attainment (college completion) || id:ebi-a-GCST90029012	TRUE	reported	igd	2	1	TRUE	0.000128523	60.5343
63	rs1407495	A	G	A	G	0.00728521	-0.003	0.194483	0.191627	FALSE	FALSE	FALSE	ebi-a-GCST90018866	6	19049497	0.0148	477784	0.8385	IgA nephropathy || id:ebi-a-GCST90018866	IgA nephropathy	IgA nephropathy || ||	TRUE	igd	6	19049497	0.0011774	8.79995e-10	470941	ebi-a-GCST90029012	Educational attainment (college completion) || id:ebi-a-GCST90029012	TRUE	reported	igd	2	1	TRUE	8.12895e-05	38.2855
64	rs1423920	G	A	G	A	0.00607007	0.0134	0.631024	0.601946	FALSE	FALSE	FALSE	ebi-a-GCST90018866	16	63523020	0.0121	477784	0.2645	IgA nephropathy || id:ebi-a-GCST90018866	IgA nephropathy	IgA nephropathy || ||	TRUE	igd	16	63523020	0.000959668	1.7e-10	470941	ebi-a-GCST90029012	Educational attainment (college completion) || id:ebi-a-GCST90029012	TRUE	reported	igd	2	1	TRUE	8.49458e-05	40.0077
65	rs1441098	T	A	T	A	0.00534366	0.0153	0.544042	0.543567	FALSE	TRUE	TRUE	ebi-a-GCST90018866	2	104454345	0.0117	477784	0.1918	IgA nephropathy || id:ebi-a-GCST90018866	IgA nephropathy	IgA nephropathy || ||	TRUE	igd	2	104454345	0.000926277	6.90001e-09	470941	ebi-a-GCST90029012	Educational attainment (college completion) || id:ebi-a-GCST90029012	TRUE	reported	igd	2	1	FALSE	7.06641e-05	33.2808
66	rs1469921	C	T	C	T	0.00707676	-0.0056	0.382671	0.405343	FALSE	FALSE	FALSE	ebi-a-GCST90018866	4	147874875	0.012	477784	0.6402	IgA nephropathy || id:ebi-a-GCST90018866	IgA nephropathy	IgA nephropathy || ||	TRUE	igd	4	147874875	0.000948267	7.19946e-14	470941	ebi-a-GCST90029012	Educational attainment (college completion) || id:ebi-a-GCST90029012	TRUE	reported	igd	2	1	TRUE	0.000118247	55.6937
67	rs149406097	A	G	A	G	-0.0135241	0.0204	0.03721	0.0252609	FALSE	FALSE	FALSE	ebi-a-GCST90018866	2	23937400	0.0311	477784	0.511601	IgA nephropathy || id:ebi-a-GCST90018866	IgA nephropathy	IgA nephropathy || ||	TRUE	igd	2	23937400	0.00243154	2.39999e-08	470941	ebi-a-GCST90029012	Educational attainment (college completion) || id:ebi-a-GCST90029012	TRUE	reported	igd	2	1	TRUE	6.56839e-05	30.9351
68	rs1575676	T	C	T	C	-0.00557022	0.0216	0.368532	0.354859	FALSE	FALSE	FALSE	ebi-a-GCST90018866	6	108861264	0.0121	477784	0.0730096	IgA nephropathy || id:ebi-a-GCST90018866	IgA nephropathy	IgA nephropathy || ||	TRUE	igd	6	108861264	0.000956066	1.09999e-08	470941	ebi-a-GCST90029012	Educational attainment (college completion) || id:ebi-a-GCST90029012	TRUE	reported	igd	2	1	TRUE	7.20728e-05	33.9443
69	rs1620977	G	A	G	A	-0.00965934	-0.0051	0.730839	0.775358	FALSE	FALSE	FALSE	ebi-a-GCST90018866	1	72729142	0.0132	477784	0.696	IgA nephropathy || id:ebi-a-GCST90018866	IgA nephropathy	IgA nephropathy || ||	TRUE	igd	1	72729142	0.00103861	1.59993e-20	470941	ebi-a-GCST90029012	Educational attainment (college completion) || id:ebi-a-GCST90029012	TRUE	reported	igd	2	1	TRUE	0.00018363	86.4944
70	rs1698135	G	T	G	T	0.00629631	0.0088	0.221322	0.173497	FALSE	FALSE	FALSE	ebi-a-GCST90018866	5	89399330	0.0142	477784	0.5361	IgA nephropathy || id:ebi-a-GCST90018866	IgA nephropathy	IgA nephropathy || ||	TRUE	igd	5	89399330	0.00111936	2.39999e-08	470941	ebi-a-GCST90029012	Educational attainment (college completion) || id:ebi-a-GCST90029012	TRUE	reported	igd	2	1	TRUE	6.71795e-05	31.6396
71	rs17425572	G	A	G	A	-0.00583626	-0.0028	0.527372	0.408361	FALSE	FALSE	FALSE	ebi-a-GCST90018866	9	88006338	0.0117	477784	0.814	IgA nephropathy || id:ebi-a-GCST90018866	IgA nephropathy	IgA nephropathy || ||	TRUE	igd	9	88006338	0.000926395	5.19996e-10	470941	ebi-a-GCST90029012	Educational attainment (college completion) || id:ebi-a-GCST90029012	TRUE	reported	igd	2	1	TRUE	8.42701e-05	39.6894
72	rs17504871	A	G	A	G	-0.00632379	0.0124	0.553946	0.488287	FALSE	FALSE	FALSE	ebi-a-GCST90018866	18	50908403	0.0117	477784	0.291	IgA nephropathy || id:ebi-a-GCST90018866	IgA nephropathy	IgA nephropathy || ||	TRUE	igd	18	50908403	0.000932215	1.10002e-11	470941	ebi-a-GCST90029012	Educational attainment (college completion) || id:ebi-a-GCST90029012	TRUE	reported	igd	2	1	TRUE	9.77043e-05	46.0173
73	rs175325	A	T	A	T	-0.00528533	-0.0043	0.602595	0.502947	FALSE	TRUE	TRUE	ebi-a-GCST90018866	20	22317310	0.0119	477784	0.719	IgA nephropathy || id:ebi-a-GCST90018866	IgA nephropathy	IgA nephropathy || ||	TRUE	igd	20	22317310	0.000947381	1.6e-08	470941	ebi-a-GCST90029012	Educational attainment (college completion) || id:ebi-a-GCST90029012	TRUE	reported	igd	2	1	FALSE	6.60845e-05	31.1238
74	rs17669337	T	C	T	C	-0.00559321	0.0279	0.413209	0.421705	FALSE	FALSE	FALSE	ebi-a-GCST90018866	5	92187932	0.0118	477784	0.0177399	IgA nephropathy || id:ebi-a-GCST90018866	IgA nephropathy	IgA nephropathy || ||	TRUE	igd	5	92187932	0.000934273	2.59998e-09	470941	ebi-a-GCST90029012	Educational attainment (college completion) || id:ebi-a-GCST90029012	TRUE	reported	igd	2	1	TRUE	7.60983e-05	35.8404
75	rs1812587	T	G	T	G	-0.00623281	0.0087	0.456757	0.581933	FALSE	FALSE	FALSE	ebi-a-GCST90018866	5	62991802	0.0117	477784	0.4596	IgA nephropathy || id:ebi-a-GCST90018866	IgA nephropathy	IgA nephropathy || ||	TRUE	igd	5	62991802	0.000928033	1.59993e-11	470941	ebi-a-GCST90029012	Educational attainment (college completion) || id:ebi-a-GCST90029012	TRUE	reported	igd	2	1	TRUE	9.57707e-05	45.1065
76	rs1861047	A	G	A	G	0.00595686	-0.0058	0.344794	0.41987	FALSE	FALSE	FALSE	ebi-a-GCST90018866	4	15393835	0.0123	477784	0.635801	IgA nephropathy || id:ebi-a-GCST90018866	IgA nephropathy	IgA nephropathy || ||	TRUE	igd	4	15393835	0.000973654	1e-09	470941	ebi-a-GCST90029012	Educational attainment (college completion) || id:ebi-a-GCST90029012	TRUE	reported	igd	2	1	TRUE	7.94739e-05	37.4303
77	rs1865407	G	A	G	A	0.0082744	-0.0098	0.865707	0.873635	FALSE	FALSE	FALSE	ebi-a-GCST90018866	5	136517761	0.0171	477784	0.5658	IgA nephropathy || id:ebi-a-GCST90018866	IgA nephropathy	IgA nephropathy || ||	TRUE	igd	5	136517761	0.00135882	1.40001e-09	470941	ebi-a-GCST90029012	Educational attainment (college completion) || id:ebi-a-GCST90029012	TRUE	reported	igd	2	1	TRUE	7.87315e-05	37.0806
78	rs1888187	T	C	T	C	-0.00589402	-0.0093	0.337557	0.243689	FALSE	FALSE	FALSE	ebi-a-GCST90018866	10	11140234	0.0124	477784	0.4515	IgA nephropathy || id:ebi-a-GCST90018866	IgA nephropathy	IgA nephropathy || ||	TRUE	igd	10	11140234	0.000980426	1.09999e-09	470941	ebi-a-GCST90029012	Educational attainment (college completion) || id:ebi-a-GCST90029012	TRUE	reported	igd	2	1	TRUE	7.6735e-05	36.1403
79	rs1913145	C	G	C	G	-0.00600987	0.0142	0.538173	0.521818	FALSE	TRUE	TRUE	ebi-a-GCST90018866	2	193753869	0.0117	477784	0.2279	IgA nephropathy || id:ebi-a-GCST90018866	IgA nephropathy	IgA nephropathy || ||	TRUE	igd	2	193753869	0.000929697	1.2e-10	470941	ebi-a-GCST90029012	Educational attainment (college completion) || id:ebi-a-GCST90029012	TRUE	reported	igd	2	1	FALSE	8.87242e-05	41.7874
80	rs1914391	T	C	T	C	-0.00702847	-0.0023	0.4417	0.322318	FALSE	FALSE	FALSE	ebi-a-GCST90018866	7	71690601	0.0117	477784	0.8421	IgA nephropathy || id:ebi-a-GCST90018866	IgA nephropathy	IgA nephropathy || ||	TRUE	igd	7	71690601	0.000930145	4.19952e-14	470941	ebi-a-GCST90029012	Educational attainment (college completion) || id:ebi-a-GCST90029012	TRUE	reported	igd	2	1	TRUE	0.000121227	57.0977
81	rs1940711	C	A	C	A	-0.0063136	0.0102	0.252528	0.250926	FALSE	FALSE	FALSE	ebi-a-GCST90018866	11	112849972	0.0135	477784	0.4509	IgA nephropathy || id:ebi-a-GCST90018866	IgA nephropathy	IgA nephropathy || ||	TRUE	igd	11	112849972	0.00106269	5.60003e-09	470941	ebi-a-GCST90029012	Educational attainment (college completion) || id:ebi-a-GCST90029012	TRUE	reported	igd	2	1	TRUE	7.49449e-05	35.2971
82	rs1961268	C	G	C	G	0.00514126	-0.0131	0.401635	0.416524	FALSE	TRUE	FALSE	ebi-a-GCST90018866	2	34249225	0.0119	477784	0.2706	IgA nephropathy || id:ebi-a-GCST90018866	IgA nephropathy	IgA nephropathy || ||	TRUE	igd	2	34249225	0.000940834	2.99999e-08	470941	ebi-a-GCST90029012	Educational attainment (college completion) || id:ebi-a-GCST90029012	TRUE	reported	igd	2	1	TRUE	6.34044e-05	29.8615
83	rs2128941	A	G	A	G	0.00528494	-0.0197	0.478566	0.430453	FALSE	FALSE	FALSE	ebi-a-GCST90018866	7	49902975	0.0117	477784	0.0913608	IgA nephropathy || id:ebi-a-GCST90018866	IgA nephropathy	IgA nephropathy || ||	TRUE	igd	7	49902975	0.000925023	1.09999e-08	470941	ebi-a-GCST90029012	Educational attainment (college completion) || id:ebi-a-GCST90029012	TRUE	reported	igd	2	1	TRUE	6.93072e-05	32.6417
84	rs214626	A	G	A	G	0.00659653	-0.0122	0.182295	0.278888	FALSE	FALSE	FALSE	ebi-a-GCST90018866	9	135718584	0.015	477784	0.4163	IgA nephropathy || id:ebi-a-GCST90018866	IgA nephropathy	IgA nephropathy || ||	TRUE	igd	9	135718584	0.00119485	3.69999e-08	470941	ebi-a-GCST90029012	Educational attainment (college completion) || id:ebi-a-GCST90029012	TRUE	reported	igd	2	1	TRUE	6.47157e-05	30.4791
85	rs215614	A	G	A	G	0.00671771	0.0063	0.627951	0.569127	FALSE	FALSE	FALSE	ebi-a-GCST90018866	7	32347335	0.0121	477784	0.6012	IgA nephropathy || id:ebi-a-GCST90018866	IgA nephropathy	IgA nephropathy || ||	TRUE	igd	7	32347335	0.000955198	6.20012e-13	470941	ebi-a-GCST90029012	Educational attainment (college completion) || id:ebi-a-GCST90029012	TRUE	reported	igd	2	1	TRUE	0.000105013	49.46
86	rs2189659	A	C	A	C	0.00608616	0.0159	0.544626	0.525115	FALSE	FALSE	FALSE	ebi-a-GCST90018866	5	139697220	0.0117	477784	0.1751	IgA nephropathy || id:ebi-a-GCST90018866	IgA nephropathy	IgA nephropathy || ||	TRUE	igd	5	139697220	0.000931784	2.49977e-11	470941	ebi-a-GCST90029012	Educational attainment (college completion) || id:ebi-a-GCST90029012	TRUE	reported	igd	2	1	TRUE	9.05838e-05	42.6633
87	rs2189659	A	C	A	G	0.00608616	0.1271	0.544626	0.00720598	TRUE	FALSE	FALSE	ebi-a-GCST90018866	5	139697220	0.0646	477784	0.0489801	IgA nephropathy || id:ebi-a-GCST90018866	IgA nephropathy	IgA nephropathy || ||	TRUE	igd	5	139697220	0.000931784	2.49977e-11	470941	ebi-a-GCST90029012	Educational attainment (college completion) || id:ebi-a-GCST90029012	TRUE	reported	igd	2	2	FALSE	9.05838e-05	42.6633
88	rs2201718	C	T	C	T	0.0064791	-0.0169	0.462923	0.536345	FALSE	FALSE	FALSE	ebi-a-GCST90018866	12	83925736	0.0116	477784	0.1472	IgA nephropathy || id:ebi-a-GCST90018866	IgA nephropathy	IgA nephropathy || ||	TRUE	igd	12	83925736	0.000924702	2.90001e-12	470941	ebi-a-GCST90029012	Educational attainment (college completion) || id:ebi-a-GCST90029012	TRUE	reported	igd	2	1	TRUE	0.000104235	49.0935
89	rs2242523	T	C	T	C	0.00566004	-0.0105	0.457013	0.479601	FALSE	FALSE	FALSE	ebi-a-GCST90018866	19	36231646	0.0117	477784	0.3699	IgA nephropathy || id:ebi-a-GCST90018866	IgA nephropathy	IgA nephropathy || ||	TRUE	igd	19	36231646	0.000932666	1.5e-09	470941	ebi-a-GCST90029012	Educational attainment (college completion) || id:ebi-a-GCST90029012	TRUE	reported	igd	2	1	TRUE	7.81963e-05	36.8286
90	rs2252383	G	A	G	A	-0.00570441	-0.0008	0.654733	0.7178	FALSE	FALSE	FALSE	ebi-a-GCST90018866	2	145803003	0.0122	477784	0.9492	IgA nephropathy || id:ebi-a-GCST90018866	IgA nephropathy	IgA nephropathy || ||	TRUE	igd	2	145803003	0.000965246	1.89998e-09	470941	ebi-a-GCST90029012	Educational attainment (college completion) || id:ebi-a-GCST90029012	TRUE	reported	igd	2	1	TRUE	7.41561e-05	34.9256
91	rs2299098	C	G	C	G	0.00729191	-0.0146	0.195952	0.240438	FALSE	TRUE	FALSE	ebi-a-GCST90018866	7	24756377	0.0146	477784	0.3185	IgA nephropathy || id:ebi-a-GCST90018866	IgA nephropathy	IgA nephropathy || ||	TRUE	igd	7	24756377	0.00116668	4.30002e-10	470941	ebi-a-GCST90029012	Educational attainment (college completion) || id:ebi-a-GCST90029012	TRUE	reported	igd	2	1	TRUE	8.29424e-05	39.064
92	rs2341336	T	C	T	C	-0.00768894	0.0304	0.838283	0.862813	FALSE	FALSE	FALSE	ebi-a-GCST90018866	3	196220799	0.016	477784	0.0573694	IgA nephropathy || id:ebi-a-GCST90018866	IgA nephropathy	IgA nephropathy || ||	TRUE	igd	3	196220799	0.00126857	7.39997e-10	470941	ebi-a-GCST90029012	Educational attainment (college completion) || id:ebi-a-GCST90029012	TRUE	reported	igd	2	1	TRUE	7.80016e-05	36.7369
93	rs2388334	G	A	G	A	0.0130531	-0.0074	0.482776	0.450188	FALSE	FALSE	FALSE	ebi-a-GCST90018866	6	98591622	0.0117	477784	0.5255	IgA nephropathy || id:ebi-a-GCST90018866	IgA nephropathy	IgA nephropathy || ||	TRUE	igd	6	98591622	0.000925471	2.19989e-45	470941	ebi-a-GCST90029012	Educational attainment (college completion) || id:ebi-a-GCST90029012	TRUE	reported	igd	2	1	TRUE	0.000422233	198.93
94	rs2455775	C	T	C	T	-0.00791016	-0.0157	0.12888	0.174795	FALSE	FALSE	FALSE	ebi-a-GCST90018866	2	68062792	0.0174	477784	0.3673	IgA nephropathy || id:ebi-a-GCST90018866	IgA nephropathy	IgA nephropathy || ||	TRUE	igd	2	68062792	0.00138201	8.99995e-09	470941	ebi-a-GCST90029012	Educational attainment (college completion) || id:ebi-a-GCST90029012	TRUE	reported	igd	2	1	TRUE	6.95587e-05	32.7602
95	rs2478208	C	G	C	G	-0.00630964	0.0118	0.515741	0.507759	FALSE	TRUE	TRUE	ebi-a-GCST90018866	13	81471113	0.0117	477784	0.313	IgA nephropathy || id:ebi-a-GCST90018866	IgA nephropathy	IgA nephropathy || ||	TRUE	igd	13	81471113	0.000926231	7.59976e-12	470941	ebi-a-GCST90029012	Educational attainment (college completion) || id:ebi-a-GCST90029012	TRUE	reported	igd	2	1	FALSE	9.85284e-05	46.4054
96	rs2717609	T	A	T	A	0.00513089	-0.0131	0.465928	0.472627	FALSE	TRUE	TRUE	ebi-a-GCST90018866	8	143769252	0.0118	477784	0.2688	IgA nephropathy || id:ebi-a-GCST90018866	IgA nephropathy	IgA nephropathy || ||	TRUE	igd	8	143769252	0.000933656	3.69999e-08	470941	ebi-a-GCST90029012	Educational attainment (college completion) || id:ebi-a-GCST90029012	TRUE	reported	igd	2	1	FALSE	6.41235e-05	30.2002
97	rs2718794	C	T	C	T	0.00771183	-0.0014	0.877313	0.880422	FALSE	FALSE	FALSE	ebi-a-GCST90018866	3	180938097	0.0177	477784	0.9384	IgA nephropathy || id:ebi-a-GCST90018866	IgA nephropathy	IgA nephropathy || ||	TRUE	igd	3	180938097	0.00140192	2.90001e-08	470941	ebi-a-GCST90029012	Educational attainment (college completion) || id:ebi-a-GCST90029012	TRUE	reported	igd	2	1	TRUE	6.42501e-05	30.2598
98	rs2727565	A	C	A	C	-0.00644295	-0.0055	0.257824	0.307415	FALSE	FALSE	FALSE	ebi-a-GCST90018866	7	151321161	0.0133	477784	0.677001	IgA nephropathy || id:ebi-a-GCST90018866	IgA nephropathy	IgA nephropathy || ||	TRUE	igd	7	151321161	0.00105569	8.50002e-10	470941	ebi-a-GCST90029012	Educational attainment (college completion) || id:ebi-a-GCST90029012	TRUE	reported	igd	2	1	TRUE	7.90853e-05	37.2473
99	rs2765042	A	G	A	G	-0.00612172	0.0051	0.366543	0.401919	FALSE	FALSE	FALSE	ebi-a-GCST90018866	14	103990745	0.0121	477784	0.6709	IgA nephropathy || id:ebi-a-GCST90018866	IgA nephropathy	IgA nephropathy || ||	TRUE	igd	14	103990745	0.00096191	1.7e-10	470941	ebi-a-GCST90029012	Educational attainment (college completion) || id:ebi-a-GCST90029012	TRUE	reported	igd	2	1	TRUE	8.59952e-05	40.502
100	rs2786847	G	A	G	A	-0.00838706	-0.0069	0.579594	0.633606	FALSE	FALSE	FALSE	ebi-a-GCST90018866	10	103823135	0.0118	477784	0.5592	IgA nephropathy || id:ebi-a-GCST90018866	IgA nephropathy	IgA nephropathy || ||	TRUE	igd	10	103823135	0.000938254	3.50026e-19	470941	ebi-a-GCST90029012	Educational attainment (college completion) || id:ebi-a-GCST90029012	TRUE	reported	igd	2	1	TRUE	0.000169644	79.9055
101	rs28591249	G	A	G	A	-0.00700923	0.0015	0.482114	0.537483	FALSE	FALSE	FALSE	ebi-a-GCST90018866	2	228994006	0.0116	477784	0.8974	IgA nephropathy || id:ebi-a-GCST90018866	IgA nephropathy	IgA nephropathy || ||	TRUE	igd	2	228994006	0.0009195	2.09991e-14	470941	ebi-a-GCST90029012	Educational attainment (college completion) || id:ebi-a-GCST90029012	TRUE	reported	igd	2	1	TRUE	0.000123372	58.1079
102	rs2860049	T	G	T	G	-0.00619336	-0.0078	0.390461	0.30134	FALSE	FALSE	FALSE	ebi-a-GCST90018866	15	47515395	0.012	477784	0.5163	IgA nephropathy || id:ebi-a-GCST90018866	IgA nephropathy	IgA nephropathy || ||	TRUE	igd	15	47515395	0.000951117	1.09999e-10	470941	ebi-a-GCST90029012	Educational attainment (college completion) || id:ebi-a-GCST90029012	TRUE	reported	igd	2	1	TRUE	9.00283e-05	42.4017
103	rs2885198	G	A	G	A	-0.00621827	0.0061	0.466427	0.499815	FALSE	FALSE	FALSE	ebi-a-GCST90018866	3	143636421	0.0117	477784	0.6052	IgA nephropathy || id:ebi-a-GCST90018866	IgA nephropathy	IgA nephropathy || ||	TRUE	igd	3	143636421	0.000930903	1.99986e-11	470941	ebi-a-GCST90029012	Educational attainment (college completion) || id:ebi-a-GCST90029012	TRUE	reported	igd	2	1	TRUE	9.47377e-05	44.6199
104	rs2974337	T	C	T	C	0.00541215	-0.0094	0.500248	0.470816	FALSE	FALSE	FALSE	ebi-a-GCST90018866	8	42390873	0.0117	477784	0.4198	IgA nephropathy || id:ebi-a-GCST90018866	IgA nephropathy	IgA nephropathy || ||	TRUE	igd	8	42390873	0.000922586	3.89996e-09	470941	ebi-a-GCST90029012	Educational attainment (college completion) || id:ebi-a-GCST90029012	TRUE	reported	igd	2	1	TRUE	7.30681e-05	34.4131
105	rs3021146	G	A	G	A	0.00782256	0.0038	0.32623	0.278623	FALSE	FALSE	FALSE	ebi-a-GCST90018866	4	2958186	0.0124	477784	0.757699	IgA nephropathy || id:ebi-a-GCST90018866	IgA nephropathy	IgA nephropathy || ||	TRUE	igd	4	2958186	0.000983132	1.10002e-15	470941	ebi-a-GCST90029012	Educational attainment (college completion) || id:ebi-a-GCST90029012	TRUE	reported	igd	2	1	TRUE	0.000134415	63.31
106	rs303752	A	G	A	G	-0.00678699	-0.0037	0.408603	0.325867	FALSE	FALSE	FALSE	ebi-a-GCST90018866	18	21074255	0.012	477784	0.757501	IgA nephropathy || id:ebi-a-GCST90018866	IgA nephropathy	IgA nephropathy || ||	TRUE	igd	18	21074255	0.000953091	1.50003e-12	470941	ebi-a-GCST90029012	Educational attainment (college completion) || id:ebi-a-GCST90029012	TRUE	reported	igd	2	1	TRUE	0.000107664	50.7089
107	rs335466	A	C	A	C	-0.00590592	0.0132	0.561827	0.434772	FALSE	FALSE	FALSE	ebi-a-GCST90018866	5	176889530	0.0117	477784	0.2621	IgA nephropathy || id:ebi-a-GCST90018866	IgA nephropathy	IgA nephropathy || ||	TRUE	igd	5	176889530	0.000928835	2.1e-10	470941	ebi-a-GCST90029012	Educational attainment (college completion) || id:ebi-a-GCST90029012	TRUE	reported	igd	2	1	TRUE	8.58409e-05	40.4293
108	rs34190234	C	A	C	A	0.0050996	-0.0095	0.416658	0.569148	FALSE	FALSE	FALSE	ebi-a-GCST90018866	10	93443074	0.012	477784	0.4273	IgA nephropathy || id:ebi-a-GCST90018866	IgA nephropathy	IgA nephropathy || ||	TRUE	igd	10	93443074	0.00094839	4.60002e-08	470941	ebi-a-GCST90029012	Educational attainment (college completion) || id:ebi-a-GCST90029012	TRUE	reported	igd	2	1	TRUE	6.13911e-05	28.9132
109	rs34224566	T	C	T	C	-0.00674602	0.0143	0.266152	0.242665	FALSE	FALSE	FALSE	ebi-a-GCST90018866	17	79382416	0.0132	477784	0.2793	IgA nephropathy || id:ebi-a-GCST90018866	IgA nephropathy	IgA nephropathy || ||	TRUE	igd	17	79382416	0.00104481	7.50067e-11	470941	ebi-a-GCST90029012	Educational attainment (college completion) || id:ebi-a-GCST90029012	TRUE	reported	igd	2	1	TRUE	8.85148e-05	41.6887
110	rs34281671	G	A	G	A	-0.00581592	0.0041	0.355789	0.316934	FALSE	FALSE	FALSE	ebi-a-GCST90018866	4	159912239	0.0122	477784	0.736	IgA nephropathy || id:ebi-a-GCST90018866	IgA nephropathy	IgA nephropathy || ||	TRUE	igd	4	159912239	0.000962078	1.29999e-09	470941	ebi-a-GCST90029012	Educational attainment (college completion) || id:ebi-a-GCST90029012	TRUE	reported	igd	2	1	TRUE	7.75918e-05	36.5439
111	rs34373811	G	T	G	T	0.00877251	-0.0043	0.23854	0.216173	FALSE	FALSE	FALSE	ebi-a-GCST90018866	9	1784713	0.0136	477784	0.749701	IgA nephropathy || id:ebi-a-GCST90018866	IgA nephropathy	IgA nephropathy || ||	TRUE	igd	9	1784713	0.00108443	6.20012e-16	470941	ebi-a-GCST90029012	Educational attainment (college completion) || id:ebi-a-GCST90029012	TRUE	reported	igd	2	1	TRUE	0.000138937	65.4399
112	rs34538116	T	C	T	C	0.00699836	-0.0333	0.186493	0.168575	FALSE	FALSE	FALSE	ebi-a-GCST90018866	20	62308430	0.0152	477784	0.0281903	IgA nephropathy || id:ebi-a-GCST90018866	IgA nephropathy	IgA nephropathy || ||	TRUE	igd	20	62308430	0.00120974	1.09999e-08	470941	ebi-a-GCST90029012	Educational attainment (college completion) || id:ebi-a-GCST90029012	TRUE	reported	igd	2	1	TRUE	7.10577e-05	33.4662
113	rs34811474	A	G	A	G	0.00686648	-0.0232	0.231243	0.231611	FALSE	FALSE	FALSE	ebi-a-GCST90018866	4	25408838	0.0138	477784	0.0927001	IgA nephropathy || id:ebi-a-GCST90018866	IgA nephropathy	IgA nephropathy || ||	TRUE	igd	4	25408838	0.00109337	4.39997e-10	470941	ebi-a-GCST90029012	Educational attainment (college completion) || id:ebi-a-GCST90029012	TRUE	reported	igd	2	1	TRUE	8.37396e-05	39.4396
114	rs350201	G	A	G	A	-0.00611385	-0.0155	0.297693	0.362449	FALSE	FALSE	FALSE	ebi-a-GCST90018866	16	12218622	0.0127	477784	0.2237	IgA nephropathy || id:ebi-a-GCST90018866	IgA nephropathy	IgA nephropathy || ||	TRUE	igd	16	12218622	0.00101355	1.09999e-09	470941	ebi-a-GCST90029012	Educational attainment (college completion) || id:ebi-a-GCST90029012	TRUE	reported	igd	2	1	TRUE	7.72572e-05	36.3863
115	rs35623690	C	G	C	G	0.00952363	0.0148	0.352935	0.447634	FALSE	TRUE	TRUE	ebi-a-GCST90018866	3	85691295	0.0122	477784	0.2269	IgA nephropathy || id:ebi-a-GCST90018866	IgA nephropathy	IgA nephropathy || ||	TRUE	igd	3	85691295	0.000964498	2.70023e-23	470941	ebi-a-GCST90029012	Educational attainment (college completion) || id:ebi-a-GCST90029012	TRUE	reported	igd	2	1	FALSE	0.000206988	97.4991
116	rs35626515	A	C	A	C	-0.00728934	0.0224	0.405785	0.375377	FALSE	FALSE	FALSE	ebi-a-GCST90018866	16	28649651	0.0118	477784	0.0586894	IgA nephropathy || id:ebi-a-GCST90018866	IgA nephropathy	IgA nephropathy || ||	TRUE	igd	16	28649651	0.000941348	1.59993e-14	470941	ebi-a-GCST90029012	Educational attainment (college completion) || id:ebi-a-GCST90029012	TRUE	reported	igd	2	1	TRUE	0.000127308	59.9617
117	rs35649565	A	G	A	G	0.00655761	-0.0183	0.244891	0.203074	FALSE	FALSE	FALSE	ebi-a-GCST90018866	10	87074564	0.0135	477784	0.1753	IgA nephropathy || id:ebi-a-GCST90018866	IgA nephropathy	IgA nephropathy || ||	TRUE	igd	10	87074564	0.00107535	8.70001e-10	470941	ebi-a-GCST90029012	Educational attainment (college completion) || id:ebi-a-GCST90029012	TRUE	reported	igd	2	1	TRUE	7.8957e-05	37.1869
118	rs35811586	T	C	T	C	0.0135786	-0.0263	0.056228	0.0430131	FALSE	FALSE	FALSE	ebi-a-GCST90018866	2	233743794	0.0252	477784	0.2976	IgA nephropathy || id:ebi-a-GCST90018866	IgA nephropathy	IgA nephropathy || ||	TRUE	igd	2	233743794	0.00199561	5.00035e-12	470941	ebi-a-GCST90029012	Educational attainment (college completion) || id:ebi-a-GCST90029012	TRUE	reported	igd	2	1	TRUE	9.82991e-05	46.2974
119	rs360947	A	G	A	G	0.00525114	0.0069	0.56214	0.420245	FALSE	FALSE	FALSE	ebi-a-GCST90018866	4	152868527	0.0118	477784	0.558	IgA nephropathy || id:ebi-a-GCST90018866	IgA nephropathy	IgA nephropathy || ||	TRUE	igd	4	152868527	0.000933407	2.1e-08	470941	ebi-a-GCST90029012	Educational attainment (college completion) || id:ebi-a-GCST90029012	TRUE	reported	igd	2	1	TRUE	6.72e-05	31.6492
120	rs36572	C	T	C	T	-0.0055477	0.026	0.540689	0.592105	FALSE	FALSE	FALSE	ebi-a-GCST90018866	22	30200936	0.0117	477784	0.0262597	IgA nephropathy || id:ebi-a-GCST90018866	IgA nephropathy	IgA nephropathy || ||	TRUE	igd	22	30200936	0.000928773	3.2e-09	470941	ebi-a-GCST90029012	Educational attainment (college completion) || id:ebi-a-GCST90029012	TRUE	reported	igd	2	1	TRUE	7.57543e-05	35.6784
121	rs367117	G	T	G	T	0.00539304	0.0113	0.467528	0.497525	FALSE	FALSE	FALSE	ebi-a-GCST90018866	8	130917407	0.0116	477784	0.3327	IgA nephropathy || id:ebi-a-GCST90018866	IgA nephropathy	IgA nephropathy || ||	TRUE	igd	8	130917407	0.000925366	3.29997e-09	470941	ebi-a-GCST90029012	Educational attainment (college completion) || id:ebi-a-GCST90029012	TRUE	reported	igd	2	1	TRUE	7.21178e-05	33.9655
122	rs3747631	C	G	C	G	0.0098962	0.012	0.209229	0.260344	FALSE	TRUE	FALSE	ebi-a-GCST90018866	1	204587569	0.0142	477784	0.3984	IgA nephropathy || id:ebi-a-GCST90018866	IgA nephropathy	IgA nephropathy || ||	TRUE	igd	1	204587569	0.00113034	2.99985e-18	470941	ebi-a-GCST90029012	Educational attainment (college completion) || id:ebi-a-GCST90029012	TRUE	reported	igd	2	1	TRUE	0.000162735	76.6508
123	rs3800925	C	T	C	T	-0.00888658	-0.0069	0.225094	0.160519	FALSE	FALSE	FALSE	ebi-a-GCST90018866	7	2194607	0.014	477784	0.6216	IgA nephropathy || id:ebi-a-GCST90018866	IgA nephropathy	IgA nephropathy || ||	TRUE	igd	7	2194607	0.00110534	9.60064e-16	470941	ebi-a-GCST90029012	Educational attainment (college completion) || id:ebi-a-GCST90029012	TRUE	reported	igd	2	1	TRUE	0.000137231	64.6362
124	rs3812257	G	A	G	A	0.00577657	-0.0067	0.419177	0.360256	FALSE	FALSE	FALSE	ebi-a-GCST90018866	7	44808416	0.0118	477784	0.5724	IgA nephropathy || id:ebi-a-GCST90018866	IgA nephropathy	IgA nephropathy || ||	TRUE	igd	7	44808416	0.000936195	8e-10	470941	ebi-a-GCST90029012	Educational attainment (college completion) || id:ebi-a-GCST90029012	TRUE	reported	igd	2	1	TRUE	8.08362e-05	38.072
125	rs3908618	T	C	T	C	0.00615232	0.0055	0.776427	0.731551	FALSE	FALSE	FALSE	ebi-a-GCST90018866	9	82446774	0.014	477784	0.6948	IgA nephropathy || id:ebi-a-GCST90018866	IgA nephropathy	IgA nephropathy || ||	TRUE	igd	9	82446774	0.00111374	1.79999e-08	470941	ebi-a-GCST90029012	Educational attainment (college completion) || id:ebi-a-GCST90029012	TRUE	reported	igd	2	1	TRUE	6.47911e-05	30.5146
126	rs4246167	T	C	T	C	0.00559757	-0.021	0.662515	0.662925	FALSE	FALSE	FALSE	ebi-a-GCST90018866	9	134933730	0.0123	477784	0.0885605	IgA nephropathy || id:ebi-a-GCST90018866	IgA nephropathy	IgA nephropathy || ||	TRUE	igd	9	134933730	0.000977816	1.2e-08	470941	ebi-a-GCST90029012	Educational attainment (college completion) || id:ebi-a-GCST90029012	TRUE	reported	igd	2	1	TRUE	6.95806e-05	32.7705
127	rs4337674	A	G	A	G	-0.00667814	0.0291	0.204663	0.18382	FALSE	FALSE	FALSE	ebi-a-GCST90018866	3	132024644	0.0144	477784	0.0432703	IgA nephropathy || id:ebi-a-GCST90018866	IgA nephropathy	IgA nephropathy || ||	TRUE	igd	3	132024644	0.0011475	7.00003e-09	470941	ebi-a-GCST90029012	Educational attainment (college completion) || id:ebi-a-GCST90029012	TRUE	reported	igd	2	1	TRUE	7.19131e-05	33.8691
128	rs4339163	C	T	C	T	0.00641293	-0.0201	0.521222	0.584635	FALSE	FALSE	FALSE	ebi-a-GCST90018866	4	160480533	0.0116	477784	0.0834507	IgA nephropathy || id:ebi-a-GCST90018866	IgA nephropathy	IgA nephropathy || ||	TRUE	igd	4	160480533	0.000921335	3.10027e-12	470941	ebi-a-GCST90029012	Educational attainment (college completion) || id:ebi-a-GCST90029012	TRUE	reported	igd	2	1	TRUE	0.000102865	48.448
129	rs4353993	C	T	C	T	-0.00748033	0.0113	0.130636	0.107389	FALSE	FALSE	FALSE	ebi-a-GCST90018866	5	25461181	0.0173	477784	0.5121	IgA nephropathy || id:ebi-a-GCST90018866	IgA nephropathy	IgA nephropathy || ||	TRUE	igd	5	25461181	0.00137292	4.20001e-08	470941	ebi-a-GCST90029012	Educational attainment (college completion) || id:ebi-a-GCST90029012	TRUE	reported	igd	2	1	TRUE	6.30314e-05	29.6858
130	rs4387263	C	T	C	T	-0.00615234	0.0156	0.239421	0.369278	FALSE	FALSE	FALSE	ebi-a-GCST90018866	10	10963539	0.0136	477784	0.2534	IgA nephropathy || id:ebi-a-GCST90018866	IgA nephropathy	IgA nephropathy || ||	TRUE	igd	10	10963539	0.00108139	1.40001e-08	470941	ebi-a-GCST90029012	Educational attainment (college completion) || id:ebi-a-GCST90029012	TRUE	reported	igd	2	1	TRUE	6.87258e-05	32.3679
131	rs4491284	A	G	A	G	-0.00565226	0.0006	0.281161	0.248987	FALSE	FALSE	FALSE	ebi-a-GCST90018866	12	97680832	0.013	477784	0.9627	IgA nephropathy || id:ebi-a-GCST90018866	IgA nephropathy	IgA nephropathy || ||	TRUE	igd	12	97680832	0.00103141	3.40001e-08	470941	ebi-a-GCST90029012	Educational attainment (college completion) || id:ebi-a-GCST90029012	TRUE	reported	igd	2	1	TRUE	6.37657e-05	30.0317
132	rs4531435	G	A	G	A	0.00529341	-0.0059	0.537394	0.572935	FALSE	FALSE	FALSE	ebi-a-GCST90018866	11	104483705	0.0117	477784	0.610299	IgA nephropathy || id:ebi-a-GCST90018866	IgA nephropathy	IgA nephropathy || ||	TRUE	igd	11	104483705	0.000926121	8.99995e-09	470941	ebi-a-GCST90029012	Educational attainment (college completion) || id:ebi-a-GCST90029012	TRUE	reported	igd	2	1	TRUE	6.93648e-05	32.6688
133	rs455868	A	G	A	G	-0.00728324	-0.0173	0.800028	0.72232	FALSE	FALSE	FALSE	ebi-a-GCST90018866	16	89649675	0.0144	477784	0.2293	IgA nephropathy || id:ebi-a-GCST90018866	IgA nephropathy	IgA nephropathy || ||	TRUE	igd	16	89649675	0.00115269	2.30001e-10	470941	ebi-a-GCST90029012	Educational attainment (college completion) || id:ebi-a-GCST90029012	TRUE	reported	igd	2	1	TRUE	8.47658e-05	39.9229
134	rs4567409	G	A	G	A	-0.00556616	0.0117	0.49794	0.383896	FALSE	FALSE	FALSE	ebi-a-GCST90018866	11	25071432	0.0116	477784	0.3136	IgA nephropathy || id:ebi-a-GCST90018866	IgA nephropathy	IgA nephropathy || ||	TRUE	igd	11	25071432	0.000923256	1.7e-09	470941	ebi-a-GCST90029012	Educational attainment (college completion) || id:ebi-a-GCST90029012	TRUE	reported	igd	2	1	TRUE	7.71733e-05	36.3467
135	rs4700393	G	A	G	A	0.0093731	0.0045	0.519074	0.625499	FALSE	FALSE	FALSE	ebi-a-GCST90018866	5	60098267	0.0116	477784	0.7022	IgA nephropathy || id:ebi-a-GCST90018866	IgA nephropathy	IgA nephropathy || ||	TRUE	igd	5	60098267	0.000923479	5.40008e-24	470941	ebi-a-GCST90029012	Educational attainment (college completion) || id:ebi-a-GCST90029012	TRUE	reported	igd	2	1	TRUE	0.000218701	103.017
136	rs4705755	A	T	A	T	0.00534988	-0.005	0.506225	0.54686	FALSE	TRUE	TRUE	ebi-a-GCST90018866	5	112379434	0.0116	477784	0.6692	IgA nephropathy || id:ebi-a-GCST90018866	IgA nephropathy	IgA nephropathy || ||	TRUE	igd	5	112379434	0.000923	6.49995e-09	470941	ebi-a-GCST90029012	Educational attainment (college completion) || id:ebi-a-GCST90029012	TRUE	reported	igd	2	1	FALSE	7.13325e-05	33.5956
137	rs4731366	T	C	T	C	-0.00637835	0.0067	0.740643	0.829764	FALSE	FALSE	FALSE	ebi-a-GCST90018866	7	127170015	0.0133	477784	0.6142	IgA nephropathy || id:ebi-a-GCST90018866	IgA nephropathy	IgA nephropathy || ||	TRUE	igd	7	127170015	0.00105317	1.6e-09	470941	ebi-a-GCST90029012	Educational attainment (college completion) || id:ebi-a-GCST90029012	TRUE	reported	igd	2	1	TRUE	7.78788e-05	36.679
138	rs4757957	C	G	C	G	0.00555367	-0.0058	0.680127	0.723887	FALSE	TRUE	FALSE	ebi-a-GCST90018866	11	12881398	0.0125	477784	0.6417	IgA nephropathy || id:ebi-a-GCST90018866	IgA nephropathy	IgA nephropathy || ||	TRUE	igd	11	12881398	0.000991782	1.89998e-08	470941	ebi-a-GCST90029012	Educational attainment (college completion) || id:ebi-a-GCST90029012	TRUE	reported	igd	2	1	TRUE	6.65782e-05	31.3564
139	rs4760188	C	T	C	T	0.00557456	-0.0102	0.703928	0.610257	FALSE	FALSE	FALSE	ebi-a-GCST90018866	12	58461220	0.0127	477784	0.4231	IgA nephropathy || id:ebi-a-GCST90018866	IgA nephropathy	IgA nephropathy || ||	TRUE	igd	12	58461220	0.00101122	3.79997e-08	470941	ebi-a-GCST90029012	Educational attainment (college completion) || id:ebi-a-GCST90029012	TRUE	reported	igd	2	1	TRUE	6.45261e-05	30.3898
140	rs4808762	C	T	C	T	-0.00632618	0.0155	0.290869	0.227871	FALSE	FALSE	FALSE	ebi-a-GCST90018866	19	18326222	0.0128	477784	0.2258	IgA nephropathy || id:ebi-a-GCST90018866	IgA nephropathy	IgA nephropathy || ||	TRUE	igd	19	18326222	0.00101776	2.30001e-10	470941	ebi-a-GCST90029012	Educational attainment (college completion) || id:ebi-a-GCST90029012	TRUE	reported	igd	2	1	TRUE	8.20333e-05	38.6359
141	rs4887925	C	G	C	G	0.00526414	0.0072	0.412806	0.410016	FALSE	TRUE	FALSE	ebi-a-GCST90018866	16	73784416	0.0118	477784	0.5447	IgA nephropathy || id:ebi-a-GCST90018866	IgA nephropathy	IgA nephropathy || ||	TRUE	igd	16	73784416	0.000942111	2.19999e-08	470941	ebi-a-GCST90029012	Educational attainment (college completion) || id:ebi-a-GCST90029012	TRUE	reported	igd	2	1	TRUE	6.62911e-05	31.2211
142	rs4930351	G	A	G	A	0.00635567	-0.0273	0.498815	0.459192	FALSE	FALSE	FALSE	ebi-a-GCST90018866	11	66066664	0.0118	477784	0.02108	IgA nephropathy || id:ebi-a-GCST90018866	IgA nephropathy	IgA nephropathy || ||	TRUE	igd	11	66066664	0.000941317	1.59993e-11	470941	ebi-a-GCST90029012	Educational attainment (college completion) || id:ebi-a-GCST90029012	TRUE	reported	igd	2	1	TRUE	9.67926e-05	45.5878
143	rs4972400	A	G	A	G	0.00612395	0.0045	0.344886	0.297212	FALSE	FALSE	FALSE	ebi-a-GCST90018866	2	174171884	0.0122	477784	0.7124	IgA nephropathy || id:ebi-a-GCST90018866	IgA nephropathy	IgA nephropathy || ||	TRUE	igd	2	174171884	0.000966356	2.59998e-10	470941	ebi-a-GCST90029012	Educational attainment (college completion) || id:ebi-a-GCST90029012	TRUE	reported	igd	2	1	TRUE	8.52679e-05	40.1594
144	rs4981625	A	G	A	G	-0.0069037	-0.0135	0.728312	0.68025	FALSE	FALSE	FALSE	ebi-a-GCST90018866	14	27174741	0.0131	477784	0.3017	IgA nephropathy || id:ebi-a-GCST90018866	IgA nephropathy	IgA nephropathy || ||	TRUE	igd	14	27174741	0.00103918	3.90032e-11	470941	ebi-a-GCST90029012	Educational attainment (college completion) || id:ebi-a-GCST90029012	TRUE	reported	igd	2	1	TRUE	9.37077e-05	44.1347
145	rs521671	C	T	C	T	-0.0164272	0.0442	0.024363	0.0343374	FALSE	FALSE	FALSE	ebi-a-GCST90018866	6	33567560	0.038	477784	0.2455	IgA nephropathy || id:ebi-a-GCST90018866	IgA nephropathy	IgA nephropathy || ||	TRUE	igd	6	33567560	0.00301449	3.40001e-08	470941	ebi-a-GCST90029012	Educational attainment (college completion) || id:ebi-a-GCST90029012	TRUE	reported	igd	2	1	TRUE	6.3053e-05	29.696
146	rs533371	G	A	G	A	0.00589251	-0.013	0.488043	0.532992	FALSE	FALSE	FALSE	ebi-a-GCST90018866	1	74687012	0.0116	477784	0.2642	IgA nephropathy || id:ebi-a-GCST90018866	IgA nephropathy	IgA nephropathy || ||	TRUE	igd	1	74687012	0.000920174	3.2e-10	470941	ebi-a-GCST90029012	Educational attainment (college completion) || id:ebi-a-GCST90029012	TRUE	reported	igd	2	1	TRUE	8.70676e-05	41.0071
147	rs549845	A	G	A	G	0.00882349	-0.0351	0.699305	0.677241	FALSE	FALSE	FALSE	ebi-a-GCST90018866	1	44076469	0.0127	477784	0.00565405	IgA nephropathy || id:ebi-a-GCST90018866	IgA nephropathy	IgA nephropathy || ||	TRUE	igd	1	44076469	0.00100349	3.19963e-19	470941	ebi-a-GCST90029012	Educational attainment (college completion) || id:ebi-a-GCST90029012	TRUE	reported	igd	2	1	TRUE	0.000164141	77.3131
148	rs56044892	T	C	T	C	-0.00759727	0.035	0.211119	0.246725	FALSE	FALSE	FALSE	ebi-a-GCST90018866	1	41830086	0.0147	477784	0.0170098	IgA nephropathy || id:ebi-a-GCST90018866	IgA nephropathy	IgA nephropathy || ||	TRUE	igd	1	41830086	0.00115682	5.90065e-11	470941	ebi-a-GCST90029012	Educational attainment (college completion) || id:ebi-a-GCST90029012	TRUE	reported	igd	2	1	TRUE	9.15751e-05	43.1302
149	rs56099375	T	C	T	C	0.00605364	-0.0231	0.241979	0.171229	FALSE	FALSE	FALSE	ebi-a-GCST90018866	8	77372988	0.0137	477784	0.0911507	IgA nephropathy || id:ebi-a-GCST90018866	IgA nephropathy	IgA nephropathy || ||	TRUE	igd	8	77372988	0.00108163	2.39999e-08	470941	ebi-a-GCST90029012	Educational attainment (college completion) || id:ebi-a-GCST90029012	TRUE	reported	igd	2	1	TRUE	6.6509e-05	31.3238
150	rs56370807	A	G	A	G	0.00616191	-0.0037	0.232691	0.245803	FALSE	FALSE	FALSE	ebi-a-GCST90018866	8	105016502	0.0138	477784	0.7863	IgA nephropathy || id:ebi-a-GCST90018866	IgA nephropathy	IgA nephropathy || ||	TRUE	igd	8	105016502	0.00109496	1.2e-08	470941	ebi-a-GCST90029012	Educational attainment (college completion) || id:ebi-a-GCST90029012	TRUE	reported	igd	2	1	TRUE	6.72417e-05	31.6689
151	rs567203	C	T	C	T	0.00683679	-0.0001	0.678559	0.637878	FALSE	FALSE	FALSE	ebi-a-GCST90018866	11	28743701	0.0126	477784	0.9918	IgA nephropathy || id:ebi-a-GCST90018866	IgA nephropathy	IgA nephropathy || ||	TRUE	igd	11	28743701	0.00100391	1e-11	470941	ebi-a-GCST90029012	Educational attainment (college completion) || id:ebi-a-GCST90029012	TRUE	reported	igd	2	1	TRUE	9.84704e-05	46.3781
152	rs57352738	A	T	A	T	-0.0089921	-0.0143	0.208012	0.155772	FALSE	TRUE	FALSE	ebi-a-GCST90018866	7	133304694	0.0144	477784	0.3214	IgA nephropathy || id:ebi-a-GCST90018866	IgA nephropathy	IgA nephropathy || ||	TRUE	igd	7	133304694	0.00113873	1.69981e-15	470941	ebi-a-GCST90029012	Educational attainment (college completion) || id:ebi-a-GCST90029012	TRUE	reported	igd	2	1	TRUE	0.00013239	62.3561
153	rs57985238	G	C	G	C	0.00606131	-0.0084	0.399142	0.474448	FALSE	TRUE	TRUE	ebi-a-GCST90018866	16	83608565	0.0119	477784	0.4807	IgA nephropathy || id:ebi-a-GCST90018866	IgA nephropathy	IgA nephropathy || ||	TRUE	igd	16	83608565	0.000945509	1.7e-10	470941	ebi-a-GCST90029012	Educational attainment (college completion) || id:ebi-a-GCST90029012	TRUE	reported	igd	2	1	FALSE	8.72564e-05	41.096
154	rs6002948	A	C	A	C	-0.00560786	-0.0095	0.477454	0.490752	FALSE	FALSE	FALSE	ebi-a-GCST90018866	22	43156705	0.0117	477784	0.417	IgA nephropathy || id:ebi-a-GCST90018866	IgA nephropathy	IgA nephropathy || ||	TRUE	igd	22	43156705	0.000932977	1.6e-09	470941	ebi-a-GCST90029012	Educational attainment (college completion) || id:ebi-a-GCST90029012	TRUE	reported	igd	2	1	TRUE	7.67101e-05	36.1286
155	rs6028083	C	T	C	T	0.00758377	-0.0011	0.614598	0.643431	FALSE	FALSE	FALSE	ebi-a-GCST90018866	20	59838099	0.012	477784	0.9256	IgA nephropathy || id:ebi-a-GCST90018866	IgA nephropathy	IgA nephropathy || ||	TRUE	igd	20	59838099	0.00095699	5.00035e-15	470941	ebi-a-GCST90029012	Educational attainment (college completion) || id:ebi-a-GCST90029012	TRUE	reported	igd	2	1	TRUE	0.000133331	62.7991
156	rs6042943	A	C	A	C	-0.0072694	0.0213	0.208401	0.212803	FALSE	FALSE	FALSE	ebi-a-GCST90018866	20	14813002	0.0143	477784	0.1365	IgA nephropathy || id:ebi-a-GCST90018866	IgA nephropathy	IgA nephropathy || ||	TRUE	igd	20	14813002	0.00114198	2.30001e-10	470941	ebi-a-GCST90029012	Educational attainment (college completion) || id:ebi-a-GCST90029012	TRUE	reported	igd	2	1	TRUE	8.60352e-05	40.5208
157	rs60811752	T	C	T	C	0.0213716	-0.027	0.014491	0.0114833	FALSE	FALSE	FALSE	ebi-a-GCST90018866	19	21316269	0.0494	477784	0.5847	IgA nephropathy || id:ebi-a-GCST90018866	IgA nephropathy	IgA nephropathy || ||	TRUE	igd	19	21316269	0.00389344	2.5e-08	470941	ebi-a-GCST90029012	Educational attainment (college completion) || id:ebi-a-GCST90029012	TRUE	reported	igd	2	1	TRUE	6.39754e-05	30.1304
158	rs62061734	C	T	C	T	-0.0103382	0.0018	0.222716	0.183478	FALSE	FALSE	FALSE	ebi-a-GCST90018866	17	44018488	0.0142	477784	0.9002	IgA nephropathy || id:ebi-a-GCST90018866	IgA nephropathy	IgA nephropathy || ||	TRUE	igd	17	44018488	0.00111969	1.69981e-20	470941	ebi-a-GCST90029012	Educational attainment (college completion) || id:ebi-a-GCST90029012	TRUE	reported	igd	2	1	TRUE	0.000180988	85.2496
159	rs62184480	T	C	T	C	-0.0076136	-0.009	0.283878	0.214085	FALSE	FALSE	FALSE	ebi-a-GCST90018866	2	212654200	0.0129	477784	0.4868	IgA nephropathy || id:ebi-a-GCST90018866	IgA nephropathy	IgA nephropathy || ||	TRUE	igd	2	212654200	0.001024	1.59993e-13	470941	ebi-a-GCST90029012	Educational attainment (college completion) || id:ebi-a-GCST90029012	TRUE	reported	igd	2	1	TRUE	0.000117372	55.2813
160	rs62477728	C	G	C	G	-0.00581226	-0.0133	0.563406	0.531467	FALSE	TRUE	TRUE	ebi-a-GCST90018866	7	75132471	0.0118	477784	0.2599	IgA nephropathy || id:ebi-a-GCST90018866	IgA nephropathy	IgA nephropathy || ||	TRUE	igd	7	75132471	0.000930812	4e-10	470941	ebi-a-GCST90029012	Educational attainment (college completion) || id:ebi-a-GCST90029012	TRUE	reported	igd	2	1	FALSE	8.27873e-05	38.991
161	rs640177	A	T	A	T	-0.0090629	0.0215	0.581845	0.549311	FALSE	TRUE	TRUE	ebi-a-GCST90018866	5	88002084	0.0118	477784	0.0694097	IgA nephropathy || id:ebi-a-GCST90018866	IgA nephropathy	IgA nephropathy || ||	TRUE	igd	5	88002084	0.000937345	3.59998e-22	470941	ebi-a-GCST90029012	Educational attainment (college completion) || id:ebi-a-GCST90029012	TRUE	reported	igd	2	1	FALSE	0.000198464	93.4832
162	rs6436555	C	A	C	A	-0.00617661	0.0147	0.509761	0.442891	FALSE	FALSE	FALSE	ebi-a-GCST90018866	2	157488277	0.0117	477784	0.2075	IgA nephropathy || id:ebi-a-GCST90018866	IgA nephropathy	IgA nephropathy || ||	TRUE	igd	2	157488277	0.000923754	1.69981e-11	470941	ebi-a-GCST90029012	Educational attainment (college completion) || id:ebi-a-GCST90029012	TRUE	reported	igd	2	1	TRUE	9.49249e-05	44.7081
163	rs6437189	T	C	T	C	0.00860843	-0.0065	0.893125	0.895438	FALSE	FALSE	FALSE	ebi-a-GCST90018866	2	159411506	0.019	477784	0.7347	IgA nephropathy || id:ebi-a-GCST90018866	IgA nephropathy	IgA nephropathy || ||	TRUE	igd	2	159411506	0.00151033	1e-08	470941	ebi-a-GCST90029012	Educational attainment (college completion) || id:ebi-a-GCST90029012	TRUE	reported	igd	2	1	TRUE	6.89775e-05	32.4865
164	rs6440053	A	T	A	T	-0.00806048	-0.006	0.84122	0.846711	FALSE	TRUE	FALSE	ebi-a-GCST90018866	3	141659512	0.0159	477784	0.7052	IgA nephropathy || id:ebi-a-GCST90018866	IgA nephropathy	IgA nephropathy || ||	TRUE	igd	3	141659512	0.00126561	1.5e-10	470941	ebi-a-GCST90029012	Educational attainment (college completion) || id:ebi-a-GCST90029012	TRUE	reported	igd	2	1	TRUE	8.61228e-05	40.5621
165	rs660001	A	G	A	G	-0.00875971	0.0003	0.210877	0.225012	FALSE	FALSE	FALSE	ebi-a-GCST90018866	5	113866598	0.0143	477784	0.9852	IgA nephropathy || id:ebi-a-GCST90018866	IgA nephropathy	IgA nephropathy || ||	TRUE	igd	5	113866598	0.0011306	7.19946e-15	470941	ebi-a-GCST90029012	Educational attainment (college completion) || id:ebi-a-GCST90029012	TRUE	reported	igd	2	1	TRUE	0.00012745	60.0288
166	rs66890092	T	C	T	C	0.00547882	-0.0202	0.561238	0.476973	FALSE	FALSE	FALSE	ebi-a-GCST90018866	8	20881342	0.0117	477784	0.0855796	IgA nephropathy || id:ebi-a-GCST90018866	IgA nephropathy	IgA nephropathy || ||	TRUE	igd	8	20881342	0.000929954	3.09999e-09	470941	ebi-a-GCST90029012	Educational attainment (college completion) || id:ebi-a-GCST90029012	TRUE	reported	igd	2	1	TRUE	7.36975e-05	34.7096
167	rs6696068	T	G	T	G	-0.00607082	-0.0139	0.383936	0.46099	FALSE	FALSE	FALSE	ebi-a-GCST90018866	1	53740797	0.0119	477784	0.2442	IgA nephropathy || id:ebi-a-GCST90018866	IgA nephropathy	IgA nephropathy || ||	TRUE	igd	1	53740797	0.000946858	1.7e-10	470941	ebi-a-GCST90029012	Educational attainment (college completion) || id:ebi-a-GCST90029012	TRUE	reported	igd	2	1	TRUE	8.72812e-05	41.1077
168	rs6706275	T	C	T	C	0.00544787	-0.0221	0.330837	0.248321	FALSE	FALSE	FALSE	ebi-a-GCST90018866	2	240265617	0.0124	477784	0.0731493	IgA nephropathy || id:ebi-a-GCST90018866	IgA nephropathy	IgA nephropathy || ||	TRUE	igd	2	240265617	0.000977207	1.7e-08	470941	ebi-a-GCST90029012	Educational attainment (college completion) || id:ebi-a-GCST90029012	TRUE	reported	igd	2	1	TRUE	6.59911e-05	31.0798
169	rs67593591	A	G	A	G	0.00789716	-0.0298	0.125913	0.220758	FALSE	FALSE	FALSE	ebi-a-GCST90018866	2	59145722	0.0177	477784	0.0916495	IgA nephropathy || id:ebi-a-GCST90018866	IgA nephropathy	IgA nephropathy || ||	TRUE	igd	2	59145722	0.00140698	2.19999e-08	470941	ebi-a-GCST90029012	Educational attainment (college completion) || id:ebi-a-GCST90029012	TRUE	reported	igd	2	1	TRUE	6.68914e-05	31.5039
170	rs67651814	C	G	C	G	-0.00673428	-0.0052	0.289685	0.237584	FALSE	TRUE	FALSE	ebi-a-GCST90018866	20	43598154	0.0129	477784	0.6863	IgA nephropathy || id:ebi-a-GCST90018866	IgA nephropathy	IgA nephropathy || ||	TRUE	igd	20	43598154	0.00102445	3.19963e-11	470941	ebi-a-GCST90029012	Educational attainment (college completion) || id:ebi-a-GCST90029012	TRUE	reported	igd	2	1	TRUE	9.17475e-05	43.2115
171	rs6779035	C	T	C	T	-0.00514591	0.012	0.590962	0.708835	FALSE	FALSE	FALSE	ebi-a-GCST90018866	3	18249973	0.0119	477784	0.3135	IgA nephropathy || id:ebi-a-GCST90018866	IgA nephropathy	IgA nephropathy || ||	TRUE	igd	3	18249973	0.000938709	4.39997e-08	470941	ebi-a-GCST90029012	Educational attainment (college completion) || id:ebi-a-GCST90029012	TRUE	reported	igd	2	1	TRUE	6.3807e-05	30.0511
172	rs6861021	C	T	C	T	0.00740207	0.0157	0.253121	0.309372	FALSE	FALSE	FALSE	ebi-a-GCST90018866	5	124308767	0.0135	477784	0.2463	IgA nephropathy || id:ebi-a-GCST90018866	IgA nephropathy	IgA nephropathy || ||	TRUE	igd	5	124308767	0.00107233	3.69999e-12	470941	ebi-a-GCST90029012	Educational attainment (college completion) || id:ebi-a-GCST90029012	TRUE	reported	igd	2	1	TRUE	0.000101167	47.6483
173	rs6918725	G	T	G	T	0.00539377	0.0077	0.519347	0.641154	FALSE	FALSE	FALSE	ebi-a-GCST90018866	6	126990392	0.0117	477784	0.5099	IgA nephropathy || id:ebi-a-GCST90018866	IgA nephropathy	IgA nephropathy || ||	TRUE	igd	6	126990392	0.000926684	7.19996e-09	470941	ebi-a-GCST90029012	Educational attainment (college completion) || id:ebi-a-GCST90029012	TRUE	reported	igd	2	1	TRUE	7.19323e-05	33.8781
174	rs6991838	A	G	A	G	0.00548555	0.0144	0.566052	0.430113	FALSE	FALSE	FALSE	ebi-a-GCST90018866	8	66470962	0.0118	477784	0.2196	IgA nephropathy || id:ebi-a-GCST90018866	IgA nephropathy	IgA nephropathy || ||	TRUE	igd	8	66470962	0.000933518	2.5e-09	470941	ebi-a-GCST90029012	Educational attainment (college completion) || id:ebi-a-GCST90029012	TRUE	reported	igd	2	1	TRUE	7.33156e-05	34.5297
175	rs702606	C	T	C	T	-0.00767903	-0.0186	0.135597	0.129002	FALSE	FALSE	FALSE	ebi-a-GCST90018866	5	53167117	0.017	477784	0.2745	IgA nephropathy || id:ebi-a-GCST90018866	IgA nephropathy	IgA nephropathy || ||	TRUE	igd	5	53167117	0.00135004	1.89998e-08	470941	ebi-a-GCST90029012	Educational attainment (college completion) || id:ebi-a-GCST90029012	TRUE	reported	igd	2	1	TRUE	6.86947e-05	32.3532
176	rs7032484	A	G	A	G	0.00700099	-0.0146	0.554779	0.602859	FALSE	FALSE	FALSE	ebi-a-GCST90018866	9	124617919	0.0117	477784	0.2116	IgA nephropathy || id:ebi-a-GCST90018866	IgA nephropathy	IgA nephropathy || ||	TRUE	igd	9	124617919	0.000927519	5.19996e-14	470941	ebi-a-GCST90029012	Educational attainment (college completion) || id:ebi-a-GCST90029012	TRUE	reported	igd	2	1	TRUE	0.000120963	56.9733
177	rs7233920	A	G	A	G	-0.0063705	0.0005	0.226885	0.270167	FALSE	FALSE	FALSE	ebi-a-GCST90018866	18	37416318	0.0139	477784	0.9734	IgA nephropathy || id:ebi-a-GCST90018866	IgA nephropathy	IgA nephropathy || ||	TRUE	igd	18	37416318	0.00111013	7.90005e-09	470941	ebi-a-GCST90029012	Educational attainment (college completion) || id:ebi-a-GCST90029012	TRUE	reported	igd	2	1	TRUE	6.99202e-05	32.9304
178	rs7260359	T	C	T	C	-0.0064363	-0.0046	0.482164	0.378815	FALSE	FALSE	FALSE	ebi-a-GCST90018866	19	45814908	0.0117	477784	0.695	IgA nephropathy || id:ebi-a-GCST90018866	IgA nephropathy	IgA nephropathy || ||	TRUE	igd	19	45814908	0.000927194	1.99986e-12	470941	ebi-a-GCST90029012	Educational attainment (college completion) || id:ebi-a-GCST90029012	TRUE	reported	igd	2	1	TRUE	0.000102311	48.187
179	rs72673546	T	C	T	C	-0.0114576	0.0254	0.098099	0.0925482	FALSE	FALSE	FALSE	ebi-a-GCST90018866	14	29834740	0.0196	477784	0.1953	IgA nephropathy || id:ebi-a-GCST90018866	IgA nephropathy	IgA nephropathy || ||	TRUE	igd	14	29834740	0.00155233	3.10027e-13	470941	ebi-a-GCST90029012	Educational attainment (college completion) || id:ebi-a-GCST90029012	TRUE	reported	igd	2	1	TRUE	0.000115665	54.4775
180	rs72829857	G	A	G	A	0.00896512	0.0005	0.233987	0.191816	FALSE	FALSE	FALSE	ebi-a-GCST90018866	6	16966052	0.0138	477784	0.9703	IgA nephropathy || id:ebi-a-GCST90018866	IgA nephropathy	IgA nephropathy || ||	TRUE	igd	6	16966052	0.00109428	2.99985e-16	470941	ebi-a-GCST90029012	Educational attainment (college completion) || id:ebi-a-GCST90029012	TRUE	reported	igd	2	1	TRUE	0.000142504	67.1202
181	rs72915557	A	G	A	G	-0.0130068	0.0252	0.059743	0.0354985	FALSE	FALSE	FALSE	ebi-a-GCST90018866	2	175199092	0.0248	477784	0.3094	IgA nephropathy || id:ebi-a-GCST90018866	IgA nephropathy	IgA nephropathy || ||	TRUE	igd	2	175199092	0.00195021	2.60016e-11	470941	ebi-a-GCST90029012	Educational attainment (college completion) || id:ebi-a-GCST90029012	TRUE	reported	igd	2	1	TRUE	9.44432e-05	44.4812
182	rs72977992	A	G	A	G	-0.0113083	0.0209	0.065495	0.0574558	FALSE	FALSE	FALSE	ebi-a-GCST90018866	6	140725721	0.0236	477784	0.3756	IgA nephropathy || id:ebi-a-GCST90018866	IgA nephropathy	IgA nephropathy || ||	TRUE	igd	6	140725721	0.00186977	1.2e-09	470941	ebi-a-GCST90029012	Educational attainment (college completion) || id:ebi-a-GCST90029012	TRUE	reported	igd	2	1	TRUE	7.76637e-05	36.5777
183	rs736282	C	T	C	T	-0.00545882	-0.0044	0.521054	0.54233	FALSE	FALSE	FALSE	ebi-a-GCST90018866	14	94287860	0.0117	477784	0.706999	IgA nephropathy || id:ebi-a-GCST90018866	IgA nephropathy	IgA nephropathy || ||	TRUE	igd	14	94287860	0.000926786	6.19998e-09	470941	ebi-a-GCST90029012	Educational attainment (college completion) || id:ebi-a-GCST90029012	TRUE	reported	igd	2	1	TRUE	7.36614e-05	34.6926
184	rs74762347	C	T	C	T	0.00644056	0.0086	0.245551	0.249084	FALSE	FALSE	FALSE	ebi-a-GCST90018866	6	114627683	0.0135	477784	0.5254	IgA nephropathy || id:ebi-a-GCST90018866	IgA nephropathy	IgA nephropathy || ||	TRUE	igd	6	114627683	0.00107387	1.5e-09	470941	ebi-a-GCST90029012	Educational attainment (college completion) || id:ebi-a-GCST90029012	TRUE	reported	igd	2	1	TRUE	7.63738e-05	35.9701
185	rs7526112	G	T	G	T	-0.00893643	0.0068	0.362133	0.363099	FALSE	FALSE	FALSE	ebi-a-GCST90018866	1	93747683	0.0121	477784	0.575	IgA nephropathy || id:ebi-a-GCST90018866	IgA nephropathy	IgA nephropathy || ||	TRUE	igd	1	93747683	0.000957607	2.29985e-20	470941	ebi-a-GCST90029012	Educational attainment (college completion) || id:ebi-a-GCST90029012	TRUE	reported	igd	2	1	TRUE	0.000184887	87.0867
186	rs7526730	T	C	T	C	-0.00720052	0.0564	0.140259	0.0665394	FALSE	FALSE	FALSE	ebi-a-GCST90018866	1	111065753	0.1582	477784	0.7217	IgA nephropathy || id:ebi-a-GCST90018866	IgA nephropathy	IgA nephropathy || ||	TRUE	igd	1	111065753	0.00130738	3.09999e-08	470941	ebi-a-GCST90029012	Educational attainment (college completion) || id:ebi-a-GCST90029012	TRUE	reported	igd	2	1	TRUE	6.44065e-05	30.3335
187	rs7548936	C	G	C	G	-0.0084406	0.0194	0.373107	0.425078	FALSE	TRUE	TRUE	ebi-a-GCST90018866	1	91207757	0.012	477784	0.1072	IgA nephropathy || id:ebi-a-GCST90018866	IgA nephropathy	IgA nephropathy || ||	TRUE	igd	1	91207757	0.000952125	2.60016e-19	470941	ebi-a-GCST90029012	Educational attainment (college completion) || id:ebi-a-GCST90029012	TRUE	reported	igd	2	1	FALSE	0.000166848	78.5881
188	rs75775827	A	G	A	G	-0.0100918	-0.0017	0.093709	0.0949045	FALSE	FALSE	FALSE	ebi-a-GCST90018866	6	88197928	0.0199	477784	0.9303	IgA nephropathy || id:ebi-a-GCST90018866	IgA nephropathy	IgA nephropathy || ||	TRUE	igd	6	88197928	0.00158577	2.59998e-10	470941	ebi-a-GCST90029012	Educational attainment (college completion) || id:ebi-a-GCST90029012	TRUE	reported	igd	2	1	TRUE	8.5991e-05	40.5
189	rs75973558	G	A	G	A	-0.00819596	0.0266	0.130104	0.115612	FALSE	FALSE	FALSE	ebi-a-GCST90018866	5	26880925	0.0173	477784	0.1247	IgA nephropathy || id:ebi-a-GCST90018866	IgA nephropathy	IgA nephropathy || ||	TRUE	igd	5	26880925	0.00137045	1.09999e-09	470941	ebi-a-GCST90029012	Educational attainment (college completion) || id:ebi-a-GCST90029012	TRUE	reported	igd	2	1	TRUE	7.59406e-05	35.7661
190	rs7599087	C	T	C	T	-0.00664359	-0.0017	0.215982	0.171715	FALSE	FALSE	FALSE	ebi-a-GCST90018866	2	29039575	0.0143	477784	0.906	IgA nephropathy || id:ebi-a-GCST90018866	IgA nephropathy	IgA nephropathy || ||	TRUE	igd	2	29039575	0.00112738	3.40001e-09	470941	ebi-a-GCST90029012	Educational attainment (college completion) || id:ebi-a-GCST90029012	TRUE	reported	igd	2	1	TRUE	7.37338e-05	34.7267
191	rs76076331	T	C	T	C	0.00791439	-0.015	0.123749	0.105595	FALSE	FALSE	FALSE	ebi-a-GCST90018866	2	10977585	0.0177	477784	0.399	IgA nephropathy || id:ebi-a-GCST90018866	IgA nephropathy	IgA nephropathy || ||	TRUE	igd	2	10977585	0.00140571	8.50002e-09	470941	ebi-a-GCST90029012	Educational attainment (college completion) || id:ebi-a-GCST90029012	TRUE	reported	igd	2	1	TRUE	6.73051e-05	31.6987
192	rs7624274	A	T	A	T	0.00729698	0.0008	0.437955	0.42773	FALSE	TRUE	TRUE	ebi-a-GCST90018866	3	71578737	0.0118	477784	0.9441	IgA nephropathy || id:ebi-a-GCST90018866	IgA nephropathy	IgA nephropathy || ||	TRUE	igd	3	71578737	0.000932296	2.49977e-15	470941	ebi-a-GCST90029012	Educational attainment (college completion) || id:ebi-a-GCST90029012	TRUE	reported	igd	2	1	FALSE	0.000130064	61.26
193	rs76577427	G	C	G	C	-0.0101046	-0.009	0.106171	0.0679648	FALSE	TRUE	FALSE	ebi-a-GCST90018866	1	110761099	0.019	477784	0.6381	IgA nephropathy || id:ebi-a-GCST90018866	IgA nephropathy	IgA nephropathy || ||	TRUE	igd	1	110761099	0.00150058	1.10002e-11	470941	ebi-a-GCST90029012	Educational attainment (college completion) || id:ebi-a-GCST90029012	TRUE	reported	igd	2	1	TRUE	9.62746e-05	45.3438
194	rs7698230	A	G	A	G	0.006056	0.0027	0.455783	0.410596	FALSE	FALSE	FALSE	ebi-a-GCST90018866	4	45979755	0.0117	477784	0.8169	IgA nephropathy || id:ebi-a-GCST90018866	IgA nephropathy	IgA nephropathy || ||	TRUE	igd	4	45979755	0.00092994	1.79999e-10	470941	ebi-a-GCST90029012	Educational attainment (college completion) || id:ebi-a-GCST90029012	TRUE	reported	igd	2	1	TRUE	9.00443e-05	42.4092
195	rs77128898	T	C	T	C	-0.0144094	0.0306	0.035334	0.0405402	FALSE	FALSE	FALSE	ebi-a-GCST90018866	11	61313525	0.0321	477784	0.3396	IgA nephropathy || id:ebi-a-GCST90018866	IgA nephropathy	IgA nephropathy || ||	TRUE	igd	11	61313525	0.00255214	1.09999e-08	470941	ebi-a-GCST90029012	Educational attainment (college completion) || id:ebi-a-GCST90029012	TRUE	reported	igd	2	1	TRUE	6.76841e-05	31.8773
196	rs772921	T	C	T	C	0.0061179	-0.0358	0.341233	0.296289	FALSE	FALSE	FALSE	ebi-a-GCST90018866	12	56403577	0.0123	477784	0.00351698	IgA nephropathy || id:ebi-a-GCST90018866	IgA nephropathy	IgA nephropathy || ||	TRUE	igd	12	56403577	0.000972844	3.50002e-10	470941	ebi-a-GCST90029012	Educational attainment (college completion) || id:ebi-a-GCST90029012	TRUE	reported	igd	2	1	TRUE	8.39683e-05	39.5473
197	rs7742212	A	G	A	G	-0.00564152	0.013	0.562622	0.518759	FALSE	FALSE	FALSE	ebi-a-GCST90018866	6	128328833	0.0118	477784	0.2713	IgA nephropathy || id:ebi-a-GCST90018866	IgA nephropathy	IgA nephropathy || ||	TRUE	igd	6	128328833	0.000939399	1e-09	470941	ebi-a-GCST90029012	Educational attainment (college completion) || id:ebi-a-GCST90029012	TRUE	reported	igd	2	1	TRUE	7.65759e-05	36.0654
198	rs7757476	A	G	A	G	0.00895771	-0.0057	0.186928	0.139087	FALSE	FALSE	FALSE	ebi-a-GCST90018866	6	14711961	0.0153	477784	0.708	IgA nephropathy || id:ebi-a-GCST90018866	IgA nephropathy	IgA nephropathy || ||	TRUE	igd	6	14711961	0.00120506	8.30042e-14	470941	ebi-a-GCST90029012	Educational attainment (college completion) || id:ebi-a-GCST90029012	TRUE	reported	igd	2	1	TRUE	0.000117317	55.2554
199	rs77719387	A	T	A	T	-0.0226266	-0.0137	0.017653	0.0160025	FALSE	TRUE	FALSE	ebi-a-GCST90018866	3	49917021	0.0469	477784	0.7704	IgA nephropathy || id:ebi-a-GCST90018866	IgA nephropathy	IgA nephropathy || ||	TRUE	igd	3	49917021	0.0037198	9.40005e-10	470941	ebi-a-GCST90029012	Educational attainment (college completion) || id:ebi-a-GCST90029012	TRUE	reported	igd	2	1	TRUE	7.85595e-05	36.9996
200	rs7868984	C	T	C	T	0.0127305	-0.0007	0.416097	0.442012	FALSE	FALSE	FALSE	ebi-a-GCST90018866	9	23357826	0.0118	477784	0.9537	IgA nephropathy || id:ebi-a-GCST90018866	IgA nephropathy	IgA nephropathy || ||	TRUE	igd	9	23357826	0.000937331	1.39991e-42	470941	ebi-a-GCST90029012	Educational attainment (college completion) || id:ebi-a-GCST90029012	TRUE	reported	igd	2	1	TRUE	0.000391533	184.46
201	rs790643	T	C	T	C	-0.00659645	0.0177	0.191709	0.18957	FALSE	FALSE	FALSE	ebi-a-GCST90018866	10	106780515	0.0147	477784	0.2305	IgA nephropathy || id:ebi-a-GCST90018866	IgA nephropathy	IgA nephropathy || ||	TRUE	igd	10	106780515	0.00117383	1.09999e-08	470941	ebi-a-GCST90029012	Educational attainment (college completion) || id:ebi-a-GCST90029012	TRUE	reported	igd	2	1	TRUE	6.70524e-05	31.5797
202	rs7920624	T	A	T	A	-0.00593219	-0.0061	0.537014	0.502832	FALSE	TRUE	TRUE	ebi-a-GCST90018866	10	67963186	0.0117	477784	0.5993	IgA nephropathy || id:ebi-a-GCST90018866	IgA nephropathy	IgA nephropathy || ||	TRUE	igd	10	67963186	0.00092968	1.6e-10	470941	ebi-a-GCST90029012	Educational attainment (college completion) || id:ebi-a-GCST90029012	TRUE	reported	igd	2	1	FALSE	8.64488e-05	40.7156
203	rs7921305	A	G	A	G	0.00817572	-0.0292	0.252841	0.250693	FALSE	FALSE	FALSE	ebi-a-GCST90018866	10	133775196	0.0134	477784	0.0286702	IgA nephropathy || id:ebi-a-GCST90018866	IgA nephropathy	IgA nephropathy || ||	TRUE	igd	10	133775196	0.0010625	1.20005e-14	470941	ebi-a-GCST90029012	Educational attainment (college completion) || id:ebi-a-GCST90029012	TRUE	reported	igd	2	1	TRUE	0.000125711	59.2096
204	rs7924036	T	G	T	G	0.00526724	-0.0115	0.503576	0.55569	FALSE	FALSE	FALSE	ebi-a-GCST90018866	10	65191645	0.0116	477784	0.3241	IgA nephropathy || id:ebi-a-GCST90018866	IgA nephropathy	IgA nephropathy || ||	TRUE	igd	10	65191645	0.000923388	7.19996e-09	470941	ebi-a-GCST90029012	Educational attainment (college completion) || id:ebi-a-GCST90029012	TRUE	reported	igd	2	1	TRUE	6.90878e-05	32.5384
205	rs79269403	A	G	A	G	0.0070175	-0.0168	0.230982	0.233108	FALSE	FALSE	FALSE	ebi-a-GCST90018866	3	108036819	0.0138	477784	0.2249	IgA nephropathy || id:ebi-a-GCST90018866	IgA nephropathy	IgA nephropathy || ||	TRUE	igd	3	108036819	0.00109928	1.79999e-10	470941	ebi-a-GCST90029012	Educational attainment (college completion) || id:ebi-a-GCST90029012	TRUE	reported	igd	2	1	TRUE	8.65255e-05	40.7518
206	rs7966054	C	T	C	T	-0.00510947	-0.0006	0.565993	0.485917	FALSE	FALSE	FALSE	ebi-a-GCST90018866	12	14551025	0.0117	477784	0.96	IgA nephropathy || id:ebi-a-GCST90018866	IgA nephropathy	IgA nephropathy || ||	TRUE	igd	12	14551025	0.000930088	3.40001e-08	470941	ebi-a-GCST90029012	Educational attainment (college completion) || id:ebi-a-GCST90029012	TRUE	reported	igd	2	1	TRUE	6.40781e-05	30.1788
207	rs79918827	A	G	A	G	-0.0150036	0.053	0.03201	0.0568199	FALSE	FALSE	FALSE	ebi-a-GCST90018866	19	54945929	0.0329	477784	0.1077	IgA nephropathy || id:ebi-a-GCST90018866	IgA nephropathy	IgA nephropathy || ||	TRUE	igd	19	54945929	0.00262767	6.49995e-09	470941	ebi-a-GCST90029012	Educational attainment (college completion) || id:ebi-a-GCST90029012	TRUE	reported	igd	2	1	TRUE	6.92234e-05	32.6022
208	rs806789	A	C	A	C	0.00954452	0.0173	0.472121	0.628084	FALSE	FALSE	FALSE	ebi-a-GCST90018866	6	26229161	0.0117	477784	0.1385	IgA nephropathy || id:ebi-a-GCST90018866	IgA nephropathy	IgA nephropathy || ||	TRUE	igd	6	26229161	0.00103369	2.29985e-20	470941	ebi-a-GCST90029012	Educational attainment (college completion) || id:ebi-a-GCST90029012	TRUE	reported	igd	2	1	TRUE	0.000181002	85.2561
209	rs868698	T	G	T	G	-0.00963405	-0.0054	0.11684	0.271134	FALSE	FALSE	FALSE	ebi-a-GCST90018866	17	19185211	0.0181	477784	0.765799	IgA nephropathy || id:ebi-a-GCST90018866	IgA nephropathy	IgA nephropathy || ||	TRUE	igd	17	19185211	0.00143816	2.09991e-11	470941	ebi-a-GCST90029012	Educational attainment (college completion) || id:ebi-a-GCST90029012	TRUE	reported	igd	2	1	TRUE	9.52786e-05	44.8747
210	rs9284954	A	C	A	C	0.00531798	-0.0099	0.544218	0.518167	FALSE	FALSE	FALSE	ebi-a-GCST90018866	4	176648332	0.0118	477784	0.4003	IgA nephropathy || id:ebi-a-GCST90018866	IgA nephropathy	IgA nephropathy || ||	TRUE	igd	4	176648332	0.000932877	1.7e-08	470941	ebi-a-GCST90029012	Educational attainment (college completion) || id:ebi-a-GCST90029012	TRUE	reported	igd	2	1	TRUE	6.89999e-05	32.497
211	rs9324380	C	G	C	G	0.0104644	-0.0105	0.876445	0.896267	FALSE	TRUE	FALSE	ebi-a-GCST90018866	1	98461132	0.0176	477784	0.5516	IgA nephropathy || id:ebi-a-GCST90018866	IgA nephropathy	IgA nephropathy || ||	TRUE	igd	1	98461132	0.00139999	8.69961e-14	470941	ebi-a-GCST90029012	Educational attainment (college completion) || id:ebi-a-GCST90029012	TRUE	reported	igd	2	1	TRUE	0.000118621	55.8698
212	rs9436863	C	A	C	A	0.00932395	-0.0022	0.095588	0.0771262	FALSE	FALSE	FALSE	ebi-a-GCST90018866	1	69416180	0.0199	477784	0.9118	IgA nephropathy || id:ebi-a-GCST90018866	IgA nephropathy	IgA nephropathy || ||	TRUE	igd	1	69416180	0.00156538	2.5e-09	470941	ebi-a-GCST90029012	Educational attainment (college completion) || id:ebi-a-GCST90029012	TRUE	reported	igd	2	1	TRUE	7.53288e-05	35.4779
213	rs9557427	T	C	T	C	-0.00650964	0.0077	0.308319	0.379461	FALSE	FALSE	FALSE	ebi-a-GCST90018866	13	101055584	0.0127	477784	0.5433	IgA nephropathy || id:ebi-a-GCST90018866	IgA nephropathy	IgA nephropathy || ||	TRUE	igd	13	101055584	0.00100932	1.79999e-10	470941	ebi-a-GCST90029012	Educational attainment (college completion) || id:ebi-a-GCST90029012	TRUE	reported	igd	2	1	TRUE	8.83184e-05	41.5963
214	rs9879265	C	T	C	T	-0.00564155	0.008	0.385868	0.364264	FALSE	FALSE	FALSE	ebi-a-GCST90018866	3	161355163	0.0119	477784	0.4999	IgA nephropathy || id:ebi-a-GCST90018866	IgA nephropathy	IgA nephropathy || ||	TRUE	igd	3	161355163	0.000946058	1.6e-09	470941	ebi-a-GCST90029012	Educational attainment (college completion) || id:ebi-a-GCST90029012	TRUE	reported	igd	2	1	TRUE	7.55026e-05	35.5598
215	rs9891803	T	C	T	C	-0.00512547	-0.0004	0.488657	0.577006	FALSE	FALSE	FALSE	ebi-a-GCST90018866	17	31609815	0.0117	477784	0.9704	IgA nephropathy || id:ebi-a-GCST90018866	IgA nephropathy	IgA nephropathy || ||	TRUE	igd	17	31609815	0.0009282	3.89996e-08	470941	ebi-a-GCST90029012	Educational attainment (college completion) || id:ebi-a-GCST90029012	TRUE	reported	igd	2	1	TRUE	6.47425e-05	30.4918
216	rs9934839	G	A	G	A	-0.0070231	-0.0025	0.523403	0.403799	FALSE	FALSE	FALSE	ebi-a-GCST90018866	16	1252259	0.0117	477784	0.8329	IgA nephropathy || id:ebi-a-GCST90018866	IgA nephropathy	IgA nephropathy || ||	TRUE	igd	16	1252259	0.000927215	5.00035e-14	470941	ebi-a-GCST90029012	Educational attainment (college completion) || id:ebi-a-GCST90029012	TRUE	reported	igd	2	1	TRUE	0.000121808	57.3713
217	rs9964724	T	C	T	C	0.0106238	-0.0324	0.681923	0.719087	FALSE	FALSE	FALSE	ebi-a-GCST90018866	18	35159124	0.0125	477784	0.00958694	IgA nephropathy || id:ebi-a-GCST90018866	IgA nephropathy	IgA nephropathy || ||	TRUE	igd	18	35159124	0.000993376	8.10028e-27	470941	ebi-a-GCST90029012	Educational attainment (college completion) || id:ebi-a-GCST90029012	TRUE	reported	igd	2	1	TRUE	0.000242807	114.375
Average total household income before tax
	SNP	effect_allele.exposure	other_allele.exposure	effect_allele.outcome	other_allele.outcome	beta.exposure	beta.outcome	eaf.exposure	eaf.outcome	remove	palindromic	ambiguous	id.outcome	chr	pos	se.outcome	samplesize.outcome	pval.outcome	outcome	originalname.outcome	outcome.deprecated	mr_keep.outcome	data_source.outcome	pval.exposure	samplesize.exposure	se.exposure	chr.exposure	pos.exposure	id.exposure	exposure	mr_keep.exposure	pval_origin.exposure	data_source.exposure	action	SNP_index	mr_keep	r2	F
1	rs10429582	C	T	C	T	0.0270261	-0.0032	0.416388	0.433129	FALSE	FALSE	FALSE	ebi-a-GCST90018866	9	23346850	0.0118	477784	0.7865	IgA nephropathy || id:ebi-a-GCST90018866	IgA nephropathy	IgA nephropathy || ||	TRUE	igd	7.59976e-24	397751	0.00268405	9	23346850	ukb-b-7408	Average total household income before tax || id:ukb-b-7408	TRUE	reported	igd	2	1	TRUE	0.000254838	101.387
2	rs10761035	A	G	A	G	0.0186402	0.0256	0.188004	0.144142	FALSE	FALSE	FALSE	ebi-a-GCST90018866	9	99236092	0.0149	477784	0.0860994	IgA nephropathy || id:ebi-a-GCST90018866	IgA nephropathy	IgA nephropathy || ||	TRUE	igd	3.69999e-08	397751	0.00338512	9	99236092	ukb-b-7408	Average total household income before tax || id:ukb-b-7408	TRUE	reported	igd	2	1	TRUE	7.6227e-05	30.3215
3	rs11165472	T	A	T	A	-0.0152441	-0.001	0.486343	0.347589	FALSE	TRUE	TRUE	ebi-a-GCST90018866	1	96200401	0.0116	477784	0.9342	IgA nephropathy || id:ebi-a-GCST90018866	IgA nephropathy	IgA nephropathy || ||	TRUE	igd	8e-09	397751	0.0026424	1	96200401	ukb-b-7408	Average total household income before tax || id:ukb-b-7408	TRUE	reported	igd	2	1	FALSE	8.36679e-05	33.2816
4	rs11191116	T	C	T	C	-0.0163993	-0.0025	0.351782	0.315201	FALSE	FALSE	FALSE	ebi-a-GCST90018866	10	103555611	0.0122	477784	0.8391	IgA nephropathy || id:ebi-a-GCST90018866	IgA nephropathy	IgA nephropathy || ||	TRUE	igd	3.50002e-09	397751	0.00277643	10	103555611	ukb-b-7408	Average total household income before tax || id:ukb-b-7408	TRUE	reported	igd	2	1	TRUE	8.77057e-05	34.8879
5	rs11588857	A	G	A	G	0.0213402	0.0133	0.209469	0.260208	FALSE	FALSE	FALSE	ebi-a-GCST90018866	1	204587047	0.0143	477784	0.3505	IgA nephropathy || id:ebi-a-GCST90018866	IgA nephropathy	IgA nephropathy || ||	TRUE	igd	4.90004e-11	397751	0.00324615	1	204587047	ukb-b-7408	Average total household income before tax || id:ukb-b-7408	TRUE	reported	igd	2	1	TRUE	0.000108643	43.2173
6	rs11665242	G	A	G	A	-0.0175478	0.0109	0.422902	0.316662	FALSE	FALSE	FALSE	ebi-a-GCST90018866	18	50907127	0.0118	477784	0.3563	IgA nephropathy || id:ebi-a-GCST90018866	IgA nephropathy	IgA nephropathy || ||	TRUE	igd	6.00067e-11	397751	0.00268166	18	50907127	ukb-b-7408	Average total household income before tax || id:ukb-b-7408	TRUE	reported	igd	2	1	TRUE	0.000107642	42.8189
7	rs11678501	C	T	C	T	-0.0517926	0.0164	0.024727	0.0197239	FALSE	FALSE	FALSE	ebi-a-GCST90018866	2	188919210	0.0373	477784	0.659601	IgA nephropathy || id:ebi-a-GCST90018866	IgA nephropathy	IgA nephropathy || ||	TRUE	igd	1.2e-09	397751	0.00851645	2	188919210	ukb-b-7408	Average total household income before tax || id:ukb-b-7408	TRUE	reported	igd	2	1	TRUE	9.29751e-05	36.9842
8	rs11714337	A	G	A	G	0.0153807	0.0025	0.431007	0.421226	FALSE	FALSE	FALSE	ebi-a-GCST90018866	3	71582521	0.0118	477784	0.8329	IgA nephropathy || id:ebi-a-GCST90018866	IgA nephropathy	IgA nephropathy || ||	TRUE	igd	9.40005e-09	397751	0.00267881	3	71582521	ukb-b-7408	Average total household income before tax || id:ukb-b-7408	TRUE	reported	igd	2	1	TRUE	8.28745e-05	32.966
9	rs11877758	G	T	G	T	-0.0203602	0.0329	0.312055	0.279603	FALSE	FALSE	FALSE	ebi-a-GCST90018866	18	35138110	0.0126	477784	0.0091071	IgA nephropathy || id:ebi-a-GCST90018866	IgA nephropathy	IgA nephropathy || ||	TRUE	igd	1.20005e-12	397751	0.00286697	18	35138110	ukb-b-7408	Average total household income before tax || id:ukb-b-7408	TRUE	reported	igd	2	1	TRUE	0.00012678	50.4331
10	rs11917431	T	C	T	C	0.0227135	-0.0203	0.300831	0.256318	FALSE	FALSE	FALSE	ebi-a-GCST90018866	3	49644012	0.0134	477784	0.13	IgA nephropathy || id:ebi-a-GCST90018866	IgA nephropathy	IgA nephropathy || ||	TRUE	igd	3.10027e-15	397751	0.00288021	3	49644012	ukb-b-7408	Average total household income before tax || id:ukb-b-7408	TRUE	reported	igd	2	1	TRUE	0.000156329	62.1896
11	rs1229984	C	T	C	T	-0.0491072	-0.0015	0.972949	0.784344	FALSE	FALSE	FALSE	ebi-a-GCST90018866	4	100239319	0.039	477784	0.9694	IgA nephropathy || id:ebi-a-GCST90018866	IgA nephropathy	IgA nephropathy || ||	TRUE	igd	1e-09	397751	0.00804788	4	100239319	ukb-b-7408	Average total household income before tax || id:ukb-b-7408	TRUE	reported	igd	2	1	TRUE	9.35999e-05	37.2328
12	rs1239705	G	A	G	A	0.0155639	-0.0266	0.538393	0.504789	FALSE	FALSE	FALSE	ebi-a-GCST90018866	13	51152422	0.0117	477784	0.02306	IgA nephropathy || id:ebi-a-GCST90018866	IgA nephropathy	IgA nephropathy || ||	TRUE	igd	4.70002e-09	397751	0.00265785	13	51152422	ukb-b-7408	Average total household income before tax || id:ukb-b-7408	TRUE	reported	igd	2	1	TRUE	8.6204e-05	34.2905
13	rs1239705	G	A	G	T	0.0155639	-0.0758	0.538393	0.00468523	TRUE	FALSE	FALSE	ebi-a-GCST90018866	13	51152422	0.0848	477784	0.3714	IgA nephropathy || id:ebi-a-GCST90018866	IgA nephropathy	IgA nephropathy || ||	TRUE	igd	4.70002e-09	397751	0.00265785	13	51152422	ukb-b-7408	Average total household income before tax || id:ukb-b-7408	TRUE	reported	igd	2	2	FALSE	8.6204e-05	34.2905
14	rs12531825	A	G	A	G	-0.0258177	0.0234	0.122596	0.157157	FALSE	FALSE	FALSE	ebi-a-GCST90018866	7	8005174	0.0177	477784	0.1849	IgA nephropathy || id:ebi-a-GCST90018866	IgA nephropathy	IgA nephropathy || ||	TRUE	igd	2.1e-10	397751	0.00406172	7	8005174	ukb-b-7408	Average total household income before tax || id:ukb-b-7408	TRUE	reported	igd	2	1	TRUE	0.000101569	40.4029
15	rs12692596	T	C	T	C	-0.0154093	-0.0079	0.3717	0.357031	FALSE	FALSE	FALSE	ebi-a-GCST90018866	2	161265910	0.012	477784	0.5091	IgA nephropathy || id:ebi-a-GCST90018866	IgA nephropathy	IgA nephropathy || ||	TRUE	igd	1.7e-08	397751	0.00273347	2	161265910	ukb-b-7408	Average total household income before tax || id:ukb-b-7408	TRUE	reported	igd	2	1	TRUE	7.98898e-05	31.7786
16	rs12883788	T	C	T	C	-0.0188574	0.0057	0.459864	0.389966	FALSE	FALSE	FALSE	ebi-a-GCST90018866	14	33303540	0.0117	477784	0.628001	IgA nephropathy || id:ebi-a-GCST90018866	IgA nephropathy	IgA nephropathy || ||	TRUE	igd	1.39991e-12	397751	0.00266308	14	33303540	ukb-b-7408	Average total household income before tax || id:ukb-b-7408	TRUE	reported	igd	2	1	TRUE	0.000126046	50.141
17	rs13002946	A	T	A	T	0.0205047	-0.0085	0.269216	0.303781	FALSE	TRUE	FALSE	ebi-a-GCST90018866	2	100801959	0.0132	477784	0.5209	IgA nephropathy || id:ebi-a-GCST90018866	IgA nephropathy	IgA nephropathy || ||	TRUE	igd	7.29962e-12	397751	0.00299285	2	100801959	ukb-b-7408	Average total household income before tax || id:ukb-b-7408	TRUE	reported	igd	2	1	TRUE	0.000117998	46.9391
18	rs1421334	C	A	C	A	0.0162948	0.0035	0.549035	0.618394	FALSE	FALSE	FALSE	ebi-a-GCST90018866	8	30865733	0.0117	477784	0.7685	IgA nephropathy || id:ebi-a-GCST90018866	IgA nephropathy	IgA nephropathy || ||	TRUE	igd	1e-09	397751	0.00267028	8	30865733	ukb-b-7408	Average total household income before tax || id:ukb-b-7408	TRUE	reported	igd	2	1	TRUE	9.36122e-05	37.2377
19	rs1455350	A	T	A	T	-0.0172341	0.0201	0.477454	0.43996	FALSE	TRUE	TRUE	ebi-a-GCST90018866	2	199497115	0.0117	477784	0.0865506	IgA nephropathy || id:ebi-a-GCST90018866	IgA nephropathy	IgA nephropathy || ||	TRUE	igd	9.20026e-11	397751	0.00265961	2	199497115	ukb-b-7408	Average total household income before tax || id:ukb-b-7408	TRUE	reported	igd	2	1	FALSE	0.000105556	41.9893
20	rs2068428	T	C	T	C	0.0169724	-0.0025	0.239041	0.214944	FALSE	FALSE	FALSE	ebi-a-GCST90018866	9	1792147	0.0136	477784	0.8564	IgA nephropathy || id:ebi-a-GCST90018866	IgA nephropathy	IgA nephropathy || ||	TRUE	igd	4.20001e-08	397751	0.00309515	9	1792147	ukb-b-7408	Average total household income before tax || id:ukb-b-7408	TRUE	reported	igd	2	1	TRUE	7.55926e-05	30.0691
21	rs2332719	G	A	G	A	-0.0183042	0.0222	0.278917	0.328076	FALSE	FALSE	FALSE	ebi-a-GCST90018866	3	123712966	0.013	477784	0.087261	IgA nephropathy || id:ebi-a-GCST90018866	IgA nephropathy	IgA nephropathy || ||	TRUE	igd	5.69994e-10	397751	0.00295323	3	123712966	ukb-b-7408	Average total household income before tax || id:ukb-b-7408	TRUE	reported	igd	2	1	TRUE	9.65726e-05	38.4153
22	rs2362523	G	A	G	A	0.0158667	-0.0255	0.339926	0.479006	FALSE	FALSE	FALSE	ebi-a-GCST90018866	19	5002301	0.0123	477784	0.03755	IgA nephropathy || id:ebi-a-GCST90018866	IgA nephropathy	IgA nephropathy || ||	TRUE	igd	1.40001e-08	397751	0.00279836	19	5002301	ukb-b-7408	Average total household income before tax || id:ukb-b-7408	TRUE	reported	igd	2	1	TRUE	8.08202e-05	32.1487
23	rs2422859	G	T	G	T	0.0163711	-0.0144	0.471922	0.515774	FALSE	FALSE	FALSE	ebi-a-GCST90018866	20	3132828	0.0116	477784	0.2161	IgA nephropathy || id:ebi-a-GCST90018866	IgA nephropathy	IgA nephropathy || ||	TRUE	igd	6.19998e-10	397751	0.00264718	20	3132828	ukb-b-7408	Average total household income before tax || id:ukb-b-7408	TRUE	reported	igd	2	1	TRUE	9.6147e-05	38.2461
25	rs2820314	C	A	C	A	-0.0165601	0.0117	0.338157	0.267014	FALSE	FALSE	FALSE	ebi-a-GCST90018866	1	201872209	0.0123	477784	0.3385	IgA nephropathy || id:ebi-a-GCST90018866	IgA nephropathy	IgA nephropathy || ||	TRUE	igd	2.90001e-09	397751	0.00278855	1	201872209	ukb-b-7408	Average total household income before tax || id:ukb-b-7408	TRUE	reported	igd	2	1	TRUE	8.86583e-05	35.2669
27	rs32940	C	T	C	T	0.0211431	-0.0031	0.700979	0.707879	FALSE	FALSE	FALSE	ebi-a-GCST90018866	5	141132286	0.0127	477784	0.808	IgA nephropathy || id:ebi-a-GCST90018866	IgA nephropathy	IgA nephropathy || ||	TRUE	igd	2.90001e-13	397751	0.00289645	5	141132286	ukb-b-7408	Average total household income before tax || id:ukb-b-7408	TRUE	reported	igd	2	1	TRUE	0.000133948	53.2848
28	rs34473884	A	G	A	G	0.017225	-0.0304	0.248977	0.24288	FALSE	FALSE	FALSE	ebi-a-GCST90018866	10	133761285	0.0134	477784	0.0234299	IgA nephropathy || id:ebi-a-GCST90018866	IgA nephropathy	IgA nephropathy || ||	TRUE	igd	1.7e-08	397751	0.00305604	10	133761285	ukb-b-7408	Average total household income before tax || id:ukb-b-7408	TRUE	reported	igd	2	1	TRUE	7.98646e-05	31.7686
29	rs387780	C	T	C	T	0.0167299	0.0078	0.674498	0.615824	FALSE	FALSE	FALSE	ebi-a-GCST90018866	2	32502495	0.0125	477784	0.5321	IgA nephropathy || id:ebi-a-GCST90018866	IgA nephropathy	IgA nephropathy || ||	TRUE	igd	3.29997e-09	397751	0.00282732	2	32502495	ukb-b-7408	Average total household income before tax || id:ukb-b-7408	TRUE	reported	igd	2	1	TRUE	8.80212e-05	35.0134
30	rs4115668	A	G	A	G	-0.0179965	0.0349	0.346945	0.307122	FALSE	FALSE	FALSE	ebi-a-GCST90018866	16	28607532	0.0123	477784	0.00438299	IgA nephropathy || id:ebi-a-GCST90018866	IgA nephropathy	IgA nephropathy || ||	TRUE	igd	1.09999e-10	397751	0.00279169	16	28607532	ukb-b-7408	Average total household income before tax || id:ukb-b-7408	TRUE	reported	igd	2	1	TRUE	0.000104468	41.5566
31	rs488786	T	C	T	C	0.0206878	0.0137	0.164058	0.198951	FALSE	FALSE	FALSE	ebi-a-GCST90018866	1	20888207	0.0156	477784	0.3809	IgA nephropathy || id:ebi-a-GCST90018866	IgA nephropathy	IgA nephropathy || ||	TRUE	igd	6.69993e-09	397751	0.00356762	1	20888207	ukb-b-7408	Average total household income before tax || id:ukb-b-7408	TRUE	reported	igd	2	1	TRUE	8.45324e-05	33.6255
32	rs5754738	G	A	G	A	-0.0162464	0.0221	0.709551	0.73787	FALSE	FALSE	FALSE	ebi-a-GCST90018866	22	34280249	0.0129	477784	0.0870703	IgA nephropathy || id:ebi-a-GCST90018866	IgA nephropathy	IgA nephropathy || ||	TRUE	igd	2.69998e-08	397751	0.00292038	22	34280249	ukb-b-7408	Average total household income before tax || id:ukb-b-7408	TRUE	reported	igd	2	1	TRUE	7.78019e-05	30.9481
33	rs589914	G	A	G	A	0.0156098	-0.0055	0.684776	0.72921	FALSE	FALSE	FALSE	ebi-a-GCST90018866	11	57661032	0.0127	477784	0.6672	IgA nephropathy || id:ebi-a-GCST90018866	IgA nephropathy	IgA nephropathy || ||	TRUE	igd	4.39997e-08	397751	0.00285076	11	57661032	ukb-b-7408	Average total household income before tax || id:ukb-b-7408	TRUE	reported	igd	2	1	TRUE	7.53754e-05	29.9827
34	rs6035877	C	A	C	A	-0.0145138	0.0059	0.469244	0.462758	FALSE	FALSE	FALSE	ebi-a-GCST90018866	20	21512532	0.0116	477784	0.6151	IgA nephropathy || id:ebi-a-GCST90018866	IgA nephropathy	IgA nephropathy || ||	TRUE	igd	4.30002e-08	397751	0.00265042	20	21512532	ukb-b-7408	Average total household income before tax || id:ukb-b-7408	TRUE	reported	igd	2	1	TRUE	7.53857e-05	29.9868
35	rs62183028	T	G	T	G	-0.0189832	-0.0027	0.310562	0.230957	FALSE	FALSE	FALSE	ebi-a-GCST90018866	2	212631483	0.0126	477784	0.8281	IgA nephropathy || id:ebi-a-GCST90018866	IgA nephropathy	IgA nephropathy || ||	TRUE	igd	3.19963e-11	397751	0.00286114	2	212631483	ukb-b-7408	Average total household income before tax || id:ukb-b-7408	TRUE	reported	igd	2	1	TRUE	0.000110663	44.0209
36	rs6429636	T	G	T	G	0.0192858	-0.0276	0.719691	0.721394	FALSE	FALSE	FALSE	ebi-a-GCST90018866	1	44183540	0.0131	477784	0.0347496	IgA nephropathy || id:ebi-a-GCST90018866	IgA nephropathy	IgA nephropathy || ||	TRUE	igd	5.00035e-11	397751	0.00293518	1	44183540	ukb-b-7408	Average total household income before tax || id:ukb-b-7408	TRUE	reported	igd	2	1	TRUE	0.000108529	43.1721
37	rs6699397	G	A	G	A	-0.0190757	0.0196	0.369644	0.423695	FALSE	FALSE	FALSE	ebi-a-GCST90018866	1	91212216	0.012	477784	0.1032	IgA nephropathy || id:ebi-a-GCST90018866	IgA nephropathy	IgA nephropathy || ||	TRUE	igd	3.50026e-12	397751	0.00274153	1	91212216	ukb-b-7408	Average total household income before tax || id:ukb-b-7408	TRUE	reported	igd	2	1	TRUE	0.000121706	48.4142
38	rs6868457	C	T	C	T	0.0209797	-0.0089	0.478238	0.563347	FALSE	FALSE	FALSE	ebi-a-GCST90018866	5	60550041	0.0117	477784	0.4478	IgA nephropathy || id:ebi-a-GCST90018866	IgA nephropathy	IgA nephropathy || ||	TRUE	igd	3.10027e-15	397751	0.0026601	5	60550041	ukb-b-7408	Average total household income before tax || id:ukb-b-7408	TRUE	reported	igd	2	1	TRUE	0.000156359	62.2014
39	rs71576284	A	C	A	C	-0.0838859	0.0449	0.008961	0.00691662	FALSE	FALSE	FALSE	ebi-a-GCST90018866	7	126244536	0.0669	477784	0.5021	IgA nephropathy || id:ebi-a-GCST90018866	IgA nephropathy	IgA nephropathy || ||	TRUE	igd	3.29997e-08	397751	0.0151769	7	126244536	ukb-b-7408	Average total household income before tax || id:ukb-b-7408	TRUE	reported	igd	2	1	TRUE	7.6801e-05	30.5499
40	rs73015322	T	G	T	G	-0.0271853	0.0104	0.076734	0.0787099	FALSE	FALSE	FALSE	ebi-a-GCST90018866	6	163857445	0.0218	477784	0.6334	IgA nephropathy || id:ebi-a-GCST90018866	IgA nephropathy	IgA nephropathy || ||	TRUE	igd	4.09996e-08	397751	0.00495368	6	163857445	ukb-b-7408	Average total household income before tax || id:ukb-b-7408	TRUE	reported	igd	2	1	TRUE	7.57126e-05	30.1169
41	rs75413320	C	T	C	T	-0.0261129	0.0227	0.108161	0.100794	FALSE	FALSE	FALSE	ebi-a-GCST90018866	19	13149854	0.0187	477784	0.2249	IgA nephropathy || id:ebi-a-GCST90018866	IgA nephropathy	IgA nephropathy || ||	TRUE	igd	9.49992e-10	397751	0.00426829	19	13149854	ukb-b-7408	Average total household income before tax || id:ukb-b-7408	TRUE	reported	igd	2	1	TRUE	9.40915e-05	37.4283
42	rs7700107	C	A	C	A	-0.0228296	0.0191	0.138299	0.150636	FALSE	FALSE	FALSE	ebi-a-GCST90018866	4	17880416	0.0169	477784	0.2586	IgA nephropathy || id:ebi-a-GCST90018866	IgA nephropathy	IgA nephropathy || ||	TRUE	igd	2.5e-09	397751	0.00382992	4	17880416	ukb-b-7408	Average total household income before tax || id:ukb-b-7408	TRUE	reported	igd	2	1	TRUE	8.93238e-05	35.5316
43	rs77126132	A	G	A	G	0.0267483	-0.0079	0.093289	0.0980629	FALSE	FALSE	FALSE	ebi-a-GCST90018866	7	54966738	0.0201	477784	0.6934	IgA nephropathy || id:ebi-a-GCST90018866	IgA nephropathy	IgA nephropathy || ||	TRUE	igd	5.19996e-09	397751	0.00457921	7	54966738	ukb-b-7408	Average total household income before tax || id:ukb-b-7408	TRUE	reported	igd	2	1	TRUE	8.57754e-05	34.12
44	rs784256	A	G	A	G	-0.0253813	0.0199	0.810934	0.817104	FALSE	FALSE	FALSE	ebi-a-GCST90018866	18	53398626	0.015	477784	0.1852	IgA nephropathy || id:ebi-a-GCST90018866	IgA nephropathy	IgA nephropathy || ||	TRUE	igd	7.89951e-14	397751	0.00339684	18	53398626	ukb-b-7408	Average total household income before tax || id:ukb-b-7408	TRUE	reported	igd	2	1	TRUE	0.000140348	55.831
45	rs7896518	G	A	G	A	0.014813	-0.0052	0.428029	0.441549	FALSE	FALSE	FALSE	ebi-a-GCST90018866	10	65104500	0.0119	477784	0.6605	IgA nephropathy || id:ebi-a-GCST90018866	IgA nephropathy	IgA nephropathy || ||	TRUE	igd	4.09996e-08	397751	0.00270047	10	65104500	ukb-b-7408	Average total household income before tax || id:ukb-b-7408	TRUE	reported	igd	2	1	TRUE	7.5642e-05	30.0888
46	rs9388490	T	C	T	C	0.015105	0.0174	0.439901	0.586761	FALSE	FALSE	FALSE	ebi-a-GCST90018866	6	126704795	0.0118	477784	0.1382	IgA nephropathy || id:ebi-a-GCST90018866	IgA nephropathy	IgA nephropathy || ||	TRUE	igd	1.5e-08	397751	0.00266861	6	126704795	ukb-b-7408	Average total household income before tax || id:ukb-b-7408	TRUE	reported	igd	2	1	TRUE	8.05425e-05	32.0383
47	rs9556958	T	C	T	C	-0.0153409	0.0221	0.524062	0.538528	FALSE	FALSE	FALSE	ebi-a-GCST90018866	13	99100046	0.0117	477784	0.0592994	IgA nephropathy || id:ebi-a-GCST90018866	IgA nephropathy	IgA nephropathy || ||	TRUE	igd	8.50002e-09	397751	0.0026641	13	99100046	ukb-b-7408	Average total household income before tax || id:ukb-b-7408	TRUE	reported	igd	2	1	TRUE	8.33591e-05	33.1588
48	rs968050	T	C	T	C	0.0223829	-0.0077	0.483185	0.450176	FALSE	FALSE	FALSE	ebi-a-GCST90018866	6	98574560	0.0116	477784	0.5068	IgA nephropathy || id:ebi-a-GCST90018866	IgA nephropathy	IgA nephropathy || ||	TRUE	igd	3.10027e-17	397751	0.00265073	6	98574560	ukb-b-7408	Average total household income before tax || id:ukb-b-7408	TRUE	reported	igd	2	1	TRUE	0.000179231	71.3016
49	rs9891103	T	C	T	C	-0.0234517	0.0042	0.229018	0.188457	FALSE	FALSE	FALSE	ebi-a-GCST90018866	17	44091886	0.0139	477784	0.760801	IgA nephropathy || id:ebi-a-GCST90018866	IgA nephropathy	IgA nephropathy || ||	TRUE	igd	9.3994e-14	397751	0.00314818	17	44091886	ukb-b-7408	Average total household income before tax || id:ukb-b-7408	TRUE	reported	igd	2	1	TRUE	0.000139495	55.4916
Socioeconomic factors on MN
Educational attainment (college completion)
	SNP	effect_allele.exposure	other_allele.exposure	effect_allele.outcome	other_allele.outcome	beta.exposure	beta.outcome	eaf.exposure	eaf.outcome	remove	palindromic	ambiguous	id.outcome	chr	pos	se.outcome	samplesize.outcome	pval.outcome	outcome	originalname.outcome	outcome.deprecated	mr_keep.outcome	data_source.outcome	proxy.outcome	target_snp.outcome	proxy_snp.outcome	target_a1.outcome	target_a2.outcome	proxy_a1.outcome	proxy_a2.outcome	chr.exposure	pos.exposure	se.exposure	pval.exposure	samplesize.exposure	id.exposure	exposure	mr_keep.exposure	pval_origin.exposure	data_source.exposure	action	SNP_index	mr_keep	r2	F
1	rs10045552	T	C	T	C	0.00542852	-0.1245	0.341779	NA	FALSE	FALSE	FALSE	ebi-a-GCST010005	5	106924597	0.0452	7979	0.00588004	Membranous nephropathy || id:ebi-a-GCST010005	Membranous nephropathy	Membranous nephropathy || ||	TRUE	igd	NA	NA	NA	NA	NA	NA	NA	5	106924597	0.000974206	4.09996e-08	470941	ebi-a-GCST90029012	Educational attainment (college completion) || id:ebi-a-GCST90029012	TRUE	reported	igd	2	1	TRUE	6.59274e-05	31.0498
2	rs1013014	T	G	T	G	0.00525749	-0.0306	0.381889	NA	FALSE	FALSE	FALSE	ebi-a-GCST010005	2	107623697	0.0428	7979	0.4754	Membranous nephropathy || id:ebi-a-GCST010005	Membranous nephropathy	Membranous nephropathy || ||	TRUE	igd	NA	NA	NA	NA	NA	NA	NA	2	107623697	0.00094881	2.59998e-08	470941	ebi-a-GCST90029012	Educational attainment (college completion) || id:ebi-a-GCST90029012	TRUE	reported	igd	2	1	TRUE	6.51934e-05	30.7041
3	rs10189857	G	A	G	A	-0.00686432	-0.0026	0.432123	NA	FALSE	FALSE	FALSE	ebi-a-GCST010005	2	60713235	0.042	7979	0.9509	Membranous nephropathy || id:ebi-a-GCST010005	Membranous nephropathy	Membranous nephropathy || ||	TRUE	igd	NA	NA	NA	NA	NA	NA	NA	2	60713235	0.000929889	1.10002e-13	470941	ebi-a-GCST90029012	Educational attainment (college completion) || id:ebi-a-GCST90029012	TRUE	reported	igd	2	1	TRUE	0.000115695	54.4918
4	rs10200608	A	G	A	G	0.00563142	0.0035	0.281178	NA	FALSE	FALSE	FALSE	ebi-a-GCST010005	2	172597929	0.0495	7979	0.9443	Membranous nephropathy || id:ebi-a-GCST010005	Membranous nephropathy	Membranous nephropathy || ||	TRUE	igd	NA	NA	NA	NA	NA	NA	NA	2	172597929	0.00102335	3.79997e-08	470941	ebi-a-GCST90029012	Educational attainment (college completion) || id:ebi-a-GCST90029012	TRUE	reported	igd	2	1	TRUE	6.42973e-05	30.2821
5	rs10205057	T	C	T	C	0.00552423	0.0064	0.560206	NA	FALSE	FALSE	FALSE	ebi-a-GCST010005	2	186139826	0.0419	7979	0.8792	Membranous nephropathy || id:ebi-a-GCST010005	Membranous nephropathy	Membranous nephropathy || ||	TRUE	igd	NA	NA	NA	NA	NA	NA	NA	2	186139826	0.000926936	3.40001e-09	470941	ebi-a-GCST90029012	Educational attainment (college completion) || id:ebi-a-GCST90029012	TRUE	reported	igd	2	1	TRUE	7.54127e-05	35.5175
6	rs1020875	C	G	C	G	0.0073524	0.0001	0.849381	NA	FALSE	TRUE	TRUE	ebi-a-GCST010005	11	39829630	0.0579	7979	0.9993	Membranous nephropathy || id:ebi-a-GCST010005	Membranous nephropathy	Membranous nephropathy || ||	TRUE	igd	NA	NA	NA	NA	NA	NA	NA	11	39829630	0.00129308	1.09999e-08	470941	ebi-a-GCST90029012	Educational attainment (college completion) || id:ebi-a-GCST90029012	TRUE	reported	igd	2	1	FALSE	6.86454e-05	32.33
7	rs10239094	T	G	T	G	-0.00542861	-0.0055	0.549305	NA	FALSE	FALSE	FALSE	ebi-a-GCST010005	7	115053728	0.0412	7979	0.894	Membranous nephropathy || id:ebi-a-GCST010005	Membranous nephropathy	Membranous nephropathy || ||	TRUE	igd	NA	NA	NA	NA	NA	NA	NA	7	115053728	0.000928413	5.60003e-09	470941	ebi-a-GCST90029012	Educational attainment (college completion) || id:ebi-a-GCST90029012	TRUE	reported	igd	2	1	TRUE	7.25933e-05	34.1895
8	rs10484022	A	G	A	G	0.00507562	-0.0484	0.487215	NA	FALSE	FALSE	FALSE	ebi-a-GCST010005	14	89847593	0.0422	7979	0.2519	Membranous nephropathy || id:ebi-a-GCST010005	Membranous nephropathy	Membranous nephropathy || ||	TRUE	igd	NA	NA	NA	NA	NA	NA	NA	14	89847593	0.000925677	4.20001e-08	470941	ebi-a-GCST90029012	Educational attainment (college completion) || id:ebi-a-GCST90029012	TRUE	reported	igd	2	1	TRUE	6.38359e-05	30.0647
9	rs1050847	T	C	T	C	0.00610608	0.0759	0.575146	NA	FALSE	FALSE	FALSE	ebi-a-GCST010005	16	87443734	0.0426	7979	0.0745195	Membranous nephropathy || id:ebi-a-GCST010005	Membranous nephropathy	Membranous nephropathy || ||	TRUE	igd	NA	NA	NA	NA	NA	NA	NA	16	87443734	0.000938276	1.2e-10	470941	ebi-a-GCST90029012	Educational attainment (college completion) || id:ebi-a-GCST90029012	TRUE	reported	igd	2	1	TRUE	8.99204e-05	42.3508
10	rs10518019	G	A	G	A	0.00673232	-0.081	0.477094	NA	FALSE	FALSE	FALSE	ebi-a-GCST010005	4	67959875	0.0433	7979	0.0610998	Membranous nephropathy || id:ebi-a-GCST010005	Membranous nephropathy	Membranous nephropathy || ||	TRUE	igd	NA	NA	NA	NA	NA	NA	NA	4	67959875	0.000922068	2.90001e-13	470941	ebi-a-GCST90029012	Educational attainment (college completion) || id:ebi-a-GCST90029012	TRUE	reported	igd	2	1	TRUE	0.000113185	53.3091
11	rs10752262	T	C	T	C	0.00573414	0.0145	0.428925	NA	FALSE	FALSE	FALSE	ebi-a-GCST010005	10	12395100	0.0434	7979	0.7376	Membranous nephropathy || id:ebi-a-GCST010005	Membranous nephropathy	Membranous nephropathy || ||	TRUE	igd	NA	NA	NA	NA	NA	NA	NA	10	12395100	0.000933482	5.30005e-10	470941	ebi-a-GCST90029012	Educational attainment (college completion) || id:ebi-a-GCST90029012	TRUE	reported	igd	2	1	TRUE	8.01168e-05	37.7331
12	rs10911634	G	T	G	T	-0.00591639	0.0357	0.398718	NA	FALSE	FALSE	FALSE	ebi-a-GCST010005	1	184668823	0.043	7979	0.4064	Membranous nephropathy || id:ebi-a-GCST010005	Membranous nephropathy	Membranous nephropathy || ||	TRUE	igd	NA	NA	NA	NA	NA	NA	NA	1	184668823	0.000938774	2.1e-10	470941	ebi-a-GCST90029012	Educational attainment (college completion) || id:ebi-a-GCST90029012	TRUE	reported	igd	2	1	TRUE	8.43312e-05	39.7182
13	rs10931821	T	A	T	A	0.00721451	0.0117	0.524138	NA	FALSE	TRUE	TRUE	ebi-a-GCST010005	2	199495830	0.0411	7979	0.774901	Membranous nephropathy || id:ebi-a-GCST010005	Membranous nephropathy	Membranous nephropathy || ||	TRUE	igd	NA	NA	NA	NA	NA	NA	NA	2	199495830	0.000924646	6.20012e-15	470941	ebi-a-GCST90029012	Educational attainment (college completion) || id:ebi-a-GCST90029012	TRUE	reported	igd	2	1	FALSE	0.000129253	60.8781
14	rs10934957	C	G	C	G	0.00518089	0.0411	0.524582	NA	FALSE	TRUE	TRUE	ebi-a-GCST010005	3	93874454	0.0432	7979	0.3414	Membranous nephropathy || id:ebi-a-GCST010005	Membranous nephropathy	Membranous nephropathy || ||	TRUE	igd	NA	NA	NA	NA	NA	NA	NA	3	93874454	0.000929348	1.7e-08	470941	ebi-a-GCST90029012	Educational attainment (college completion) || id:ebi-a-GCST90029012	TRUE	reported	igd	2	1	FALSE	6.59868e-05	31.0778
15	rs10940919	A	G	A	G	-0.00575479	0.0099	0.588162	NA	FALSE	FALSE	FALSE	ebi-a-GCST010005	5	30802867	0.0424	7979	0.8146	Membranous nephropathy || id:ebi-a-GCST010005	Membranous nephropathy	Membranous nephropathy || ||	TRUE	igd	NA	NA	NA	NA	NA	NA	NA	5	30802867	0.000938383	1.2e-09	470941	ebi-a-GCST90029012	Educational attainment (college completion) || id:ebi-a-GCST90029012	TRUE	reported	igd	2	1	TRUE	7.98542e-05	37.6094
16	rs11011942	T	C	T	C	0.00654813	-0.0083	0.225457	NA	FALSE	FALSE	FALSE	ebi-a-GCST010005	10	20587022	0.0509	7979	0.871	Membranous nephropathy || id:ebi-a-GCST010005	Membranous nephropathy	Membranous nephropathy || ||	TRUE	igd	NA	NA	NA	NA	NA	NA	NA	10	20587022	0.00110852	4e-09	470941	ebi-a-GCST90029012	Educational attainment (college completion) || id:ebi-a-GCST90029012	TRUE	reported	igd	2	1	TRUE	7.40882e-05	34.8936
17	rs11097376	A	G	A	G	-0.00556586	0.0543	0.549791	NA	FALSE	FALSE	FALSE	ebi-a-GCST010005	4	94544223	0.0421	7979	0.1976	Membranous nephropathy || id:ebi-a-GCST010005	Membranous nephropathy	Membranous nephropathy || ||	TRUE	igd	NA	NA	NA	NA	NA	NA	NA	4	94544223	0.000933984	2.80001e-09	470941	ebi-a-GCST90029012	Educational attainment (college completion) || id:ebi-a-GCST90029012	TRUE	reported	igd	2	1	TRUE	7.54026e-05	35.5127
18	rs11155821	C	T	C	T	0.0067183	-0.0642	0.634706	NA	FALSE	FALSE	FALSE	ebi-a-GCST010005	6	152215722	0.044	7979	0.1444	Membranous nephropathy || id:ebi-a-GCST010005	Membranous nephropathy	Membranous nephropathy || ||	TRUE	igd	NA	NA	NA	NA	NA	NA	NA	6	152215722	0.000959874	1.29987e-12	470941	ebi-a-GCST90029012	Educational attainment (college completion) || id:ebi-a-GCST90029012	TRUE	reported	igd	2	1	TRUE	0.000104011	48.9879
19	rs11158800	A	G	A	G	-0.0062643	-0.0431	0.50128	NA	FALSE	FALSE	FALSE	ebi-a-GCST010005	14	69747046	0.0415	7979	0.299	Membranous nephropathy || id:ebi-a-GCST010005	Membranous nephropathy	Membranous nephropathy || ||	TRUE	igd	NA	NA	NA	NA	NA	NA	NA	14	69747046	0.000926298	1.10002e-11	470941	ebi-a-GCST90029012	Educational attainment (college completion) || id:ebi-a-GCST90029012	TRUE	reported	igd	2	1	TRUE	9.71035e-05	45.7343
20	rs112139144	A	G	A	G	-0.00658962	0.011	0.209113	NA	FALSE	FALSE	FALSE	ebi-a-GCST010005	6	157106114	0.0557	7979	0.8435	Membranous nephropathy || id:ebi-a-GCST010005	Membranous nephropathy	Membranous nephropathy || ||	TRUE	igd	NA	NA	NA	NA	NA	NA	NA	6	157106114	0.00113604	6.19998e-09	470941	ebi-a-GCST90029012	Educational attainment (college completion) || id:ebi-a-GCST90029012	TRUE	reported	igd	2	1	TRUE	7.14391e-05	33.6459
21	rs11245344	T	C	T	C	-0.00552667	-0.0236	0.571029	NA	FALSE	FALSE	FALSE	ebi-a-GCST010005	10	126418782	0.0421	7979	0.5748	Membranous nephropathy || id:ebi-a-GCST010005	Membranous nephropathy	Membranous nephropathy || ||	TRUE	igd	NA	NA	NA	NA	NA	NA	NA	10	126418782	0.000934185	2.69998e-09	470941	ebi-a-GCST90029012	Educational attainment (college completion) || id:ebi-a-GCST90029012	TRUE	reported	igd	2	1	TRUE	7.43126e-05	34.9993
22	rs11249939	A	G	A	G	0.00703837	-0.0551	0.614219	NA	FALSE	FALSE	FALSE	ebi-a-GCST010005	8	9556500	0.043	7979	0.2002	Membranous nephropathy || id:ebi-a-GCST010005	Membranous nephropathy	Membranous nephropathy || ||	TRUE	igd	NA	NA	NA	NA	NA	NA	NA	8	9556500	0.00127412	4.20001e-08	470941	ebi-a-GCST90029012	Educational attainment (college completion) || id:ebi-a-GCST90029012	TRUE	reported	igd	2	1	TRUE	6.47931e-05	30.5156
23	rs11532322	G	A	G	A	-0.00833233	0.0413	0.75272	NA	FALSE	FALSE	FALSE	ebi-a-GCST010005	12	123731423	0.0475	7979	0.3838	Membranous nephropathy || id:ebi-a-GCST010005	Membranous nephropathy	Membranous nephropathy || ||	TRUE	igd	NA	NA	NA	NA	NA	NA	NA	12	123731423	0.00107177	9.20026e-15	470941	ebi-a-GCST90029012	Educational attainment (college completion) || id:ebi-a-GCST90029012	TRUE	reported	igd	2	1	TRUE	0.000128324	60.4405
24	rs11540358	G	C	G	C	0.00724489	-0.0654	0.306431	NA	FALSE	TRUE	TRUE	ebi-a-GCST010005	16	53503943	0.0442	7979	0.1389	Membranous nephropathy || id:ebi-a-GCST010005	Membranous nephropathy	Membranous nephropathy || ||	TRUE	igd	NA	NA	NA	NA	NA	NA	NA	16	53503943	0.00100058	3.10027e-13	470941	ebi-a-GCST90029012	Educational attainment (college completion) || id:ebi-a-GCST90029012	TRUE	reported	igd	2	1	FALSE	0.000111313	52.4274
25	rs11635966	T	C	T	C	-0.00578735	0.0169	0.360919	NA	FALSE	FALSE	FALSE	ebi-a-GCST010005	15	27234268	0.0452	7979	0.707499	Membranous nephropathy || id:ebi-a-GCST010005	Membranous nephropathy	Membranous nephropathy || ||	TRUE	igd	NA	NA	NA	NA	NA	NA	NA	15	27234268	0.000967798	2.69998e-09	470941	ebi-a-GCST90029012	Educational attainment (college completion) || id:ebi-a-GCST90029012	TRUE	reported	igd	2	1	TRUE	7.5926e-05	35.7592
26	rs11663602	A	C	A	C	-0.00596254	-0.0032	0.276637	NA	FALSE	FALSE	FALSE	ebi-a-GCST010005	18	77578191	0.0478	7979	0.9473	Membranous nephropathy || id:ebi-a-GCST010005	Membranous nephropathy	Membranous nephropathy || ||	TRUE	igd	NA	NA	NA	NA	NA	NA	NA	18	77578191	0.00103621	8.40001e-09	470941	ebi-a-GCST90029012	Educational attainment (college completion) || id:ebi-a-GCST90029012	TRUE	reported	igd	2	1	TRUE	7.03024e-05	33.1105
27	rs11690224	T	C	T	C	0.00708415	-0.0076	0.195565	NA	FALSE	FALSE	FALSE	ebi-a-GCST010005	2	4952314	0.0556	7979	0.8908	Membranous nephropathy || id:ebi-a-GCST010005	Membranous nephropathy	Membranous nephropathy || ||	TRUE	igd	NA	NA	NA	NA	NA	NA	NA	2	4952314	0.00116252	8.70001e-10	470941	ebi-a-GCST90029012	Educational attainment (college completion) || id:ebi-a-GCST90029012	TRUE	reported	igd	2	1	TRUE	7.8845e-05	37.1341
28	rs11703948	G	A	G	A	0.0115348	-0.0344	0.101521	NA	FALSE	FALSE	FALSE	ebi-a-GCST010005	22	38817047	0.0765	7979	0.6528	Membranous nephropathy || id:ebi-a-GCST010005	Membranous nephropathy	Membranous nephropathy || ||	TRUE	igd	NA	NA	NA	NA	NA	NA	NA	22	38817047	0.00153107	3.80014e-14	470941	ebi-a-GCST90029012	Educational attainment (college completion) || id:ebi-a-GCST90029012	TRUE	reported	igd	2	1	TRUE	0.000120507	56.7581
29	rs11732657	A	G	A	G	-0.00650316	0.0449	0.740714	NA	FALSE	FALSE	FALSE	ebi-a-GCST010005	4	172427073	0.0483	7979	0.3525	Membranous nephropathy || id:ebi-a-GCST010005	Membranous nephropathy	Membranous nephropathy || ||	TRUE	igd	NA	NA	NA	NA	NA	NA	NA	4	172427073	0.00105706	5.1e-10	470941	ebi-a-GCST90029012	Educational attainment (college completion) || id:ebi-a-GCST90029012	TRUE	reported	igd	2	1	TRUE	8.03615e-05	37.8484
30	rs11764590	T	C	T	C	0.00788213	0.0536	0.185892	NA	FALSE	FALSE	FALSE	ebi-a-GCST010005	7	2032803	0.0486	7979	0.2703	Membranous nephropathy || id:ebi-a-GCST010005	Membranous nephropathy	Membranous nephropathy || ||	TRUE	igd	NA	NA	NA	NA	NA	NA	NA	7	2032803	0.00118625	2.49977e-11	470941	ebi-a-GCST90029012	Educational attainment (college completion) || id:ebi-a-GCST90029012	TRUE	reported	igd	2	1	TRUE	9.37406e-05	44.1502
31	rs11775333	C	T	C	T	-0.00801175	0.0109	0.385969	NA	FALSE	FALSE	FALSE	ebi-a-GCST010005	8	142637867	0.0432	7979	0.8015	Membranous nephropathy || id:ebi-a-GCST010005	Membranous nephropathy	Membranous nephropathy || ||	TRUE	igd	NA	NA	NA	NA	NA	NA	NA	8	142637867	0.000950302	4.40048e-17	470941	ebi-a-GCST90029012	Educational attainment (college completion) || id:ebi-a-GCST90029012	TRUE	reported	igd	2	1	TRUE	0.000150904	71.0771
32	rs11780699	C	T	C	T	-0.00601115	-0.0398	0.296765	NA	FALSE	FALSE	FALSE	ebi-a-GCST010005	8	118927000	0.0459	7979	0.3853	Membranous nephropathy || id:ebi-a-GCST010005	Membranous nephropathy	Membranous nephropathy || ||	TRUE	igd	NA	NA	NA	NA	NA	NA	NA	8	118927000	0.00101108	1.29999e-09	470941	ebi-a-GCST90029012	Educational attainment (college completion) || id:ebi-a-GCST90029012	TRUE	reported	igd	2	1	TRUE	7.5049e-05	35.3462
33	rs11831208	A	G	A	G	-0.00555925	0.102	0.319362	NA	FALSE	FALSE	FALSE	ebi-a-GCST010005	12	15507223	0.0445	7979	0.0219599	Membranous nephropathy || id:ebi-a-GCST010005	Membranous nephropathy	Membranous nephropathy || ||	TRUE	igd	NA	NA	NA	NA	NA	NA	NA	12	15507223	0.000987917	8.9e-09	470941	ebi-a-GCST90029012	Educational attainment (college completion) || id:ebi-a-GCST90029012	TRUE	reported	igd	2	1	TRUE	6.72351e-05	31.6657
34	rs11871429	G	A	G	A	-0.00604194	-0.0021	0.226378	NA	FALSE	FALSE	FALSE	ebi-a-GCST010005	17	42920929	0.0501	7979	0.9669	Membranous nephropathy || id:ebi-a-GCST010005	Membranous nephropathy	Membranous nephropathy || ||	TRUE	igd	NA	NA	NA	NA	NA	NA	NA	17	42920929	0.00110421	2.30001e-08	470941	ebi-a-GCST90029012	Educational attainment (college completion) || id:ebi-a-GCST90029012	TRUE	reported	igd	2	1	TRUE	6.35705e-05	29.9397
35	rs11885093	T	C	T	C	0.00550971	-0.0662	0.433314	NA	FALSE	FALSE	FALSE	ebi-a-GCST010005	2	57941185	0.0435	7979	0.1281	Membranous nephropathy || id:ebi-a-GCST010005	Membranous nephropathy	Membranous nephropathy || ||	TRUE	igd	NA	NA	NA	NA	NA	NA	NA	2	57941185	0.000928006	3.79997e-09	470941	ebi-a-GCST90029012	Educational attainment (college completion) || id:ebi-a-GCST90029012	TRUE	reported	igd	2	1	TRUE	7.4844e-05	35.2496
36	rs12079656	T	G	T	G	-0.00795391	-0.0001	0.322588	NA	FALSE	FALSE	FALSE	ebi-a-GCST010005	1	243453119	0.0447	7979	0.9991	Membranous nephropathy || id:ebi-a-GCST010005	Membranous nephropathy	Membranous nephropathy || ||	TRUE	igd	NA	NA	NA	NA	NA	NA	NA	1	243453119	0.000984354	7.19946e-16	470941	ebi-a-GCST90029012	Educational attainment (college completion) || id:ebi-a-GCST90029012	TRUE	reported	igd	2	1	TRUE	0.000138622	65.2915
37	rs12218315	A	G	A	G	-0.00797506	0.0516	0.151016	NA	FALSE	FALSE	FALSE	ebi-a-GCST010005	10	65836969	0.0579	7979	0.3731	Membranous nephropathy || id:ebi-a-GCST010005	Membranous nephropathy	Membranous nephropathy || ||	TRUE	igd	NA	NA	NA	NA	NA	NA	NA	10	65836969	0.00129499	7.10003e-10	470941	ebi-a-GCST90029012	Educational attainment (college completion) || id:ebi-a-GCST90029012	TRUE	reported	igd	2	1	TRUE	8.05255e-05	37.9257
38	rs12322997	T	C	T	C	0.00578565	0.0594	0.377595	NA	FALSE	FALSE	FALSE	ebi-a-GCST010005	13	58109428	0.0438	7979	0.1744	Membranous nephropathy || id:ebi-a-GCST010005	Membranous nephropathy	Membranous nephropathy || ||	TRUE	igd	NA	NA	NA	NA	NA	NA	NA	13	58109428	0.000979152	3.2e-09	470941	ebi-a-GCST90029012	Educational attainment (college completion) || id:ebi-a-GCST90029012	TRUE	reported	igd	2	1	TRUE	7.41319e-05	34.9142
39	rs12448821	G	A	G	A	-0.00660211	0.0096	0.754385	NA	FALSE	FALSE	FALSE	ebi-a-GCST010005	16	24703630	0.0485	7979	0.8436	Membranous nephropathy || id:ebi-a-GCST010005	Membranous nephropathy	Membranous nephropathy || ||	TRUE	igd	NA	NA	NA	NA	NA	NA	NA	16	24703630	0.0010753	5.1e-10	470941	ebi-a-GCST90029012	Educational attainment (college completion) || id:ebi-a-GCST90029012	TRUE	reported	igd	2	1	TRUE	8.00396e-05	37.6968
40	rs12468040	G	T	G	T	-0.00696772	-0.0688	0.620055	NA	FALSE	FALSE	FALSE	ebi-a-GCST010005	2	44854981	0.0421	7979	0.1019	Membranous nephropathy || id:ebi-a-GCST010005	Membranous nephropathy	Membranous nephropathy || ||	TRUE	igd	NA	NA	NA	NA	NA	NA	NA	2	44854981	0.0009471	7.50067e-14	470941	ebi-a-GCST90029012	Educational attainment (college completion) || id:ebi-a-GCST90029012	TRUE	reported	igd	2	1	TRUE	0.000114914	54.1237
41	rs12526814	C	T	C	T	0.00566346	0.0149	0.570298	NA	FALSE	FALSE	FALSE	ebi-a-GCST010005	6	98212163	0.0428	7979	0.727301	Membranous nephropathy || id:ebi-a-GCST010005	Membranous nephropathy	Membranous nephropathy || ||	TRUE	igd	NA	NA	NA	NA	NA	NA	NA	6	98212163	0.000958279	5.1e-09	470941	ebi-a-GCST90029012	Educational attainment (college completion) || id:ebi-a-GCST90029012	TRUE	reported	igd	2	1	TRUE	7.41619e-05	34.9283
42	rs12534506	T	A	T	A	0.00564369	-0.0032	0.491865	NA	FALSE	TRUE	TRUE	ebi-a-GCST010005	7	92662327	0.0424	7979	0.9395	Membranous nephropathy || id:ebi-a-GCST010005	Membranous nephropathy	Membranous nephropathy || ||	TRUE	igd	NA	NA	NA	NA	NA	NA	NA	7	92662327	0.000941969	1.89998e-09	470941	ebi-a-GCST90029012	Educational attainment (college completion) || id:ebi-a-GCST90029012	TRUE	reported	igd	2	1	FALSE	7.62173e-05	35.8964
43	rs1254989	G	A	G	A	0.00689442	-0.03	0.464692	NA	FALSE	FALSE	FALSE	ebi-a-GCST010005	11	95508121	0.0422	7979	0.4772	Membranous nephropathy || id:ebi-a-GCST010005	Membranous nephropathy	Membranous nephropathy || ||	TRUE	igd	NA	NA	NA	NA	NA	NA	NA	11	95508121	0.000925562	1.29987e-13	470941	ebi-a-GCST90029012	Educational attainment (college completion) || id:ebi-a-GCST90029012	TRUE	reported	igd	2	1	TRUE	0.000117806	55.4859
44	rs12554151	G	A	G	A	-0.00787354	-0.0033	0.167433	NA	FALSE	FALSE	FALSE	ebi-a-GCST010005	9	14145257	0.0549	7979	0.9521	Membranous nephropathy || id:ebi-a-GCST010005	Membranous nephropathy	Membranous nephropathy || ||	TRUE	igd	NA	NA	NA	NA	NA	NA	NA	9	14145257	0.00124144	3.59998e-10	470941	ebi-a-GCST90029012	Educational attainment (college completion) || id:ebi-a-GCST90029012	TRUE	reported	igd	2	1	TRUE	8.54053e-05	40.2241
45	rs12681504	A	G	A	G	0.00568618	-0.0181	0.290577	NA	FALSE	FALSE	FALSE	ebi-a-GCST010005	8	95404583	0.0451	7979	0.687401	Membranous nephropathy || id:ebi-a-GCST010005	Membranous nephropathy	Membranous nephropathy || ||	TRUE	igd	NA	NA	NA	NA	NA	NA	NA	8	95404583	0.00101612	2.1e-08	470941	ebi-a-GCST90029012	Educational attainment (college completion) || id:ebi-a-GCST90029012	TRUE	reported	igd	2	1	TRUE	6.64899e-05	31.3148
46	rs12705284	T	C	T	C	-0.00598757	-0.0106	0.58797	NA	FALSE	FALSE	FALSE	ebi-a-GCST010005	7	104497678	0.0416	7979	0.7996	Membranous nephropathy || id:ebi-a-GCST010005	Membranous nephropathy	Membranous nephropathy || ||	TRUE	igd	NA	NA	NA	NA	NA	NA	NA	7	104497678	0.00093809	1.5e-10	470941	ebi-a-GCST90029012	Educational attainment (college completion) || id:ebi-a-GCST90029012	TRUE	reported	igd	2	1	TRUE	8.64984e-05	40.739
47	rs12735232	C	T	C	T	0.00809702	0.0791	0.157511	NA	FALSE	FALSE	FALSE	ebi-a-GCST010005	1	6867842	0.0572	7979	0.1664	Membranous nephropathy || id:ebi-a-GCST010005	Membranous nephropathy	Membranous nephropathy || ||	TRUE	igd	NA	NA	NA	NA	NA	NA	NA	1	6867842	0.00126354	1.79999e-10	470941	ebi-a-GCST90029012	Educational attainment (college completion) || id:ebi-a-GCST90029012	TRUE	reported	igd	2	1	TRUE	8.71903e-05	41.0649
48	rs1277060	C	T	C	T	-0.00609406	0.0647	0.254506	NA	FALSE	FALSE	FALSE	ebi-a-GCST010005	11	72473262	0.0509	7979	0.2032	Membranous nephropathy || id:ebi-a-GCST010005	Membranous nephropathy	Membranous nephropathy || ||	TRUE	igd	NA	NA	NA	NA	NA	NA	NA	11	72473262	0.00106922	1.2e-08	470941	ebi-a-GCST90029012	Educational attainment (college completion) || id:ebi-a-GCST90029012	TRUE	reported	igd	2	1	TRUE	6.89736e-05	32.4846
49	rs12991254	C	T	C	T	0.00990002	-0.0514	0.399557	NA	FALSE	FALSE	FALSE	ebi-a-GCST010005	2	100817933	0.0428	7979	0.2303	Membranous nephropathy || id:ebi-a-GCST010005	Membranous nephropathy	Membranous nephropathy || ||	TRUE	igd	NA	NA	NA	NA	NA	NA	NA	2	100817933	0.0009407	3.19963e-26	470941	ebi-a-GCST90029012	Educational attainment (college completion) || id:ebi-a-GCST90029012	TRUE	reported	igd	2	1	TRUE	0.000235126	110.756
50	rs13090388	T	C	T	C	0.0138194	-0.0442	0.306266	NA	FALSE	FALSE	FALSE	ebi-a-GCST010005	3	49391082	0.0459	7979	0.3354	Membranous nephropathy || id:ebi-a-GCST010005	Membranous nephropathy	Membranous nephropathy || ||	TRUE	igd	NA	NA	NA	NA	NA	NA	NA	3	49391082	0.00100021	9.30037e-44	470941	ebi-a-GCST90029012	Educational attainment (college completion) || id:ebi-a-GCST90029012	TRUE	reported	igd	2	1	TRUE	0.000405185	190.895
51	rs1334297	A	G	A	G	0.00994863	-0.0641	0.735404	NA	FALSE	FALSE	FALSE	ebi-a-GCST010005	13	58335375	0.0479	7979	0.1815	Membranous nephropathy || id:ebi-a-GCST010005	Membranous nephropathy	Membranous nephropathy || ||	TRUE	igd	NA	NA	NA	NA	NA	NA	NA	13	58335375	0.00104891	4.10015e-21	470941	ebi-a-GCST90029012	Educational attainment (college completion) || id:ebi-a-GCST90029012	TRUE	reported	igd	2	1	TRUE	0.000190986	89.9598
52	rs13409451	G	A	G	A	0.00682094	-0.0073	0.39083	NA	FALSE	FALSE	FALSE	ebi-a-GCST010005	2	144257639	0.0435	7979	0.8663	Membranous nephropathy || id:ebi-a-GCST010005	Membranous nephropathy	Membranous nephropathy || ||	TRUE	igd	NA	NA	NA	NA	NA	NA	NA	2	144257639	0.000944596	5.30029e-13	470941	ebi-a-GCST90029012	Educational attainment (college completion) || id:ebi-a-GCST90029012	TRUE	reported	igd	2	1	TRUE	0.000110709	52.1428
53	rs1363862	A	G	A	G	-0.00580691	0.0426	0.277297	NA	FALSE	FALSE	FALSE	ebi-a-GCST010005	5	59670035	0.046	7979	0.355	Membranous nephropathy || id:ebi-a-GCST010005	Membranous nephropathy	Membranous nephropathy || ||	TRUE	igd	NA	NA	NA	NA	NA	NA	NA	5	59670035	0.00103498	1.40001e-08	470941	ebi-a-GCST90029012	Educational attainment (college completion) || id:ebi-a-GCST90029012	TRUE	reported	igd	2	1	TRUE	6.68391e-05	31.4793
54	rs1391438	C	T	C	T	-0.0077406	0.0226	0.687774	NA	FALSE	FALSE	FALSE	ebi-a-GCST010005	4	106151843	0.0431	7979	0.6005	Membranous nephropathy || id:ebi-a-GCST010005	Membranous nephropathy	Membranous nephropathy || ||	TRUE	igd	NA	NA	NA	NA	NA	NA	NA	4	106151843	0.000994885	5.00035e-15	470941	ebi-a-GCST90029012	Educational attainment (college completion) || id:ebi-a-GCST90029012	TRUE	reported	igd	2	1	TRUE	0.000128523	60.5343
55	rs1407495	A	G	A	G	0.00728521	-0.0197	0.194483	NA	FALSE	FALSE	FALSE	ebi-a-GCST010005	6	19049497	0.0526	7979	0.708	Membranous nephropathy || id:ebi-a-GCST010005	Membranous nephropathy	Membranous nephropathy || ||	TRUE	igd	NA	NA	NA	NA	NA	NA	NA	6	19049497	0.0011774	8.79995e-10	470941	ebi-a-GCST90029012	Educational attainment (college completion) || id:ebi-a-GCST90029012	TRUE	reported	igd	2	1	TRUE	8.12895e-05	38.2855
56	rs1423920	G	A	G	A	0.00607007	0.0606	0.631024	NA	FALSE	FALSE	FALSE	ebi-a-GCST010005	16	63523020	0.0455	7979	0.1831	Membranous nephropathy || id:ebi-a-GCST010005	Membranous nephropathy	Membranous nephropathy || ||	TRUE	igd	NA	NA	NA	NA	NA	NA	NA	16	63523020	0.000959668	1.7e-10	470941	ebi-a-GCST90029012	Educational attainment (college completion) || id:ebi-a-GCST90029012	TRUE	reported	igd	2	1	TRUE	8.49458e-05	40.0077
57	rs1469921	C	T	C	T	0.00707676	-0.0584	0.382671	NA	FALSE	FALSE	FALSE	ebi-a-GCST010005	4	147874875	0.0424	7979	0.1686	Membranous nephropathy || id:ebi-a-GCST010005	Membranous nephropathy	Membranous nephropathy || ||	TRUE	igd	NA	NA	NA	NA	NA	NA	NA	4	147874875	0.000948267	7.19946e-14	470941	ebi-a-GCST90029012	Educational attainment (college completion) || id:ebi-a-GCST90029012	TRUE	reported	igd	2	1	TRUE	0.000118247	55.6937
58	rs149406097	A	G	A	G	-0.0135241	0.0055	0.03721	NA	FALSE	FALSE	FALSE	ebi-a-GCST010005	2	23937400	0.1064	7979	0.9586	Membranous nephropathy || id:ebi-a-GCST010005	Membranous nephropathy	Membranous nephropathy || ||	TRUE	igd	NA	NA	NA	NA	NA	NA	NA	2	23937400	0.00243154	2.39999e-08	470941	ebi-a-GCST90029012	Educational attainment (college completion) || id:ebi-a-GCST90029012	TRUE	reported	igd	2	1	TRUE	6.56839e-05	30.9351
59	rs1575676	T	C	T	C	-0.00557022	0.0779	0.368532	NA	FALSE	FALSE	FALSE	ebi-a-GCST010005	6	108861264	0.0433	7979	0.0718605	Membranous nephropathy || id:ebi-a-GCST010005	Membranous nephropathy	Membranous nephropathy || ||	TRUE	igd	NA	NA	NA	NA	NA	NA	NA	6	108861264	0.000956066	1.09999e-08	470941	ebi-a-GCST90029012	Educational attainment (college completion) || id:ebi-a-GCST90029012	TRUE	reported	igd	2	1	TRUE	7.20728e-05	33.9443
60	rs1698135	G	T	G	T	0.00629631	0.022	0.221322	NA	FALSE	FALSE	FALSE	ebi-a-GCST010005	5	89399330	0.0499	7979	0.6592	Membranous nephropathy || id:ebi-a-GCST010005	Membranous nephropathy	Membranous nephropathy || ||	TRUE	igd	NA	NA	NA	NA	NA	NA	NA	5	89399330	0.00111936	2.39999e-08	470941	ebi-a-GCST90029012	Educational attainment (college completion) || id:ebi-a-GCST90029012	TRUE	reported	igd	2	1	TRUE	6.71795e-05	31.6396
61	rs17425572	G	A	G	A	-0.00583626	0.0165	0.527372	NA	FALSE	FALSE	FALSE	ebi-a-GCST010005	9	88006338	0.0413	7979	0.6901	Membranous nephropathy || id:ebi-a-GCST010005	Membranous nephropathy	Membranous nephropathy || ||	TRUE	igd	NA	NA	NA	NA	NA	NA	NA	9	88006338	0.000926395	5.19996e-10	470941	ebi-a-GCST90029012	Educational attainment (college completion) || id:ebi-a-GCST90029012	TRUE	reported	igd	2	1	TRUE	8.42701e-05	39.6894
62	rs17504871	A	G	A	G	-0.00632379	-0.0086	0.553946	NA	FALSE	FALSE	FALSE	ebi-a-GCST010005	18	50908403	0.0419	7979	0.838	Membranous nephropathy || id:ebi-a-GCST010005	Membranous nephropathy	Membranous nephropathy || ||	TRUE	igd	NA	NA	NA	NA	NA	NA	NA	18	50908403	0.000932215	1.10002e-11	470941	ebi-a-GCST90029012	Educational attainment (college completion) || id:ebi-a-GCST90029012	TRUE	reported	igd	2	1	TRUE	9.77043e-05	46.0173
63	rs175325	A	T	A	T	-0.00528533	0.1148	0.602595	NA	FALSE	TRUE	TRUE	ebi-a-GCST010005	20	22317310	0.0428	7979	0.00729592	Membranous nephropathy || id:ebi-a-GCST010005	Membranous nephropathy	Membranous nephropathy || ||	TRUE	igd	NA	NA	NA	NA	NA	NA	NA	20	22317310	0.000947381	1.6e-08	470941	ebi-a-GCST90029012	Educational attainment (college completion) || id:ebi-a-GCST90029012	TRUE	reported	igd	2	1	FALSE	6.60845e-05	31.1238
64	rs17669337	T	C	T	C	-0.00559321	-0.006	0.413209	NA	FALSE	FALSE	FALSE	ebi-a-GCST010005	5	92187932	0.0419	7979	0.8853	Membranous nephropathy || id:ebi-a-GCST010005	Membranous nephropathy	Membranous nephropathy || ||	TRUE	igd	NA	NA	NA	NA	NA	NA	NA	5	92187932	0.000934273	2.59998e-09	470941	ebi-a-GCST90029012	Educational attainment (college completion) || id:ebi-a-GCST90029012	TRUE	reported	igd	2	1	TRUE	7.60983e-05	35.8404
65	rs1812587	T	G	T	G	-0.00623281	0.0203	0.456757	NA	FALSE	FALSE	FALSE	ebi-a-GCST010005	5	62991802	0.043	7979	0.6367	Membranous nephropathy || id:ebi-a-GCST010005	Membranous nephropathy	Membranous nephropathy || ||	TRUE	igd	NA	NA	NA	NA	NA	NA	NA	5	62991802	0.000928033	1.59993e-11	470941	ebi-a-GCST90029012	Educational attainment (college completion) || id:ebi-a-GCST90029012	TRUE	reported	igd	2	1	TRUE	9.57707e-05	45.1065
66	rs1861047	A	G	A	G	0.00595686	0.0977	0.344794	NA	FALSE	FALSE	FALSE	ebi-a-GCST010005	4	15393835	0.0447	7979	0.0289101	Membranous nephropathy || id:ebi-a-GCST010005	Membranous nephropathy	Membranous nephropathy || ||	TRUE	igd	NA	NA	NA	NA	NA	NA	NA	4	15393835	0.000973654	1e-09	470941	ebi-a-GCST90029012	Educational attainment (college completion) || id:ebi-a-GCST90029012	TRUE	reported	igd	2	1	TRUE	7.94739e-05	37.4303
67	rs1865407	G	A	G	A	0.0082744	-0.1659	0.865707	NA	FALSE	FALSE	FALSE	ebi-a-GCST010005	5	136517761	0.0647	7979	0.01036	Membranous nephropathy || id:ebi-a-GCST010005	Membranous nephropathy	Membranous nephropathy || ||	TRUE	igd	NA	NA	NA	NA	NA	NA	NA	5	136517761	0.00135882	1.40001e-09	470941	ebi-a-GCST90029012	Educational attainment (college completion) || id:ebi-a-GCST90029012	TRUE	reported	igd	2	1	TRUE	7.87315e-05	37.0806
68	rs1888187	T	C	T	C	-0.00589402	-0.0223	0.337557	NA	FALSE	FALSE	FALSE	ebi-a-GCST010005	10	11140234	0.0433	7979	0.6069	Membranous nephropathy || id:ebi-a-GCST010005	Membranous nephropathy	Membranous nephropathy || ||	TRUE	igd	NA	NA	NA	NA	NA	NA	NA	10	11140234	0.000980426	1.09999e-09	470941	ebi-a-GCST90029012	Educational attainment (college completion) || id:ebi-a-GCST90029012	TRUE	reported	igd	2	1	TRUE	7.6735e-05	36.1403
69	rs1913145	C	G	C	G	-0.00600987	-0.0063	0.538173	NA	FALSE	TRUE	TRUE	ebi-a-GCST010005	2	193753869	0.0434	7979	0.8847	Membranous nephropathy || id:ebi-a-GCST010005	Membranous nephropathy	Membranous nephropathy || ||	TRUE	igd	NA	NA	NA	NA	NA	NA	NA	2	193753869	0.000929697	1.2e-10	470941	ebi-a-GCST90029012	Educational attainment (college completion) || id:ebi-a-GCST90029012	TRUE	reported	igd	2	1	FALSE	8.87242e-05	41.7874
70	rs1914391	T	C	T	C	-0.00702847	-0.0267	0.4417	NA	FALSE	FALSE	FALSE	ebi-a-GCST010005	7	71690601	0.0425	7979	0.528901	Membranous nephropathy || id:ebi-a-GCST010005	Membranous nephropathy	Membranous nephropathy || ||	TRUE	igd	NA	NA	NA	NA	NA	NA	NA	7	71690601	0.000930145	4.19952e-14	470941	ebi-a-GCST90029012	Educational attainment (college completion) || id:ebi-a-GCST90029012	TRUE	reported	igd	2	1	TRUE	0.000121227	57.0977
71	rs1940711	C	A	C	A	-0.0063136	-0.0225	0.252528	NA	FALSE	FALSE	FALSE	ebi-a-GCST010005	11	112849972	0.0419	7979	0.5907	Membranous nephropathy || id:ebi-a-GCST010005	Membranous nephropathy	Membranous nephropathy || ||	TRUE	igd	NA	NA	NA	NA	NA	NA	NA	11	112849972	0.00106269	5.60003e-09	470941	ebi-a-GCST90029012	Educational attainment (college completion) || id:ebi-a-GCST90029012	TRUE	reported	igd	2	1	TRUE	7.49449e-05	35.2971
72	rs1961268	C	G	C	G	0.00514126	-0.0097	0.401635	NA	FALSE	TRUE	TRUE	ebi-a-GCST010005	2	34249225	0.0437	7979	0.824	Membranous nephropathy || id:ebi-a-GCST010005	Membranous nephropathy	Membranous nephropathy || ||	TRUE	igd	NA	NA	NA	NA	NA	NA	NA	2	34249225	0.000940834	2.99999e-08	470941	ebi-a-GCST90029012	Educational attainment (college completion) || id:ebi-a-GCST90029012	TRUE	reported	igd	2	1	FALSE	6.34044e-05	29.8615
73	rs2128941	A	G	A	G	0.00528494	-0.0504	0.478566	NA	FALSE	FALSE	FALSE	ebi-a-GCST010005	7	49902975	0.042	7979	0.2301	Membranous nephropathy || id:ebi-a-GCST010005	Membranous nephropathy	Membranous nephropathy || ||	TRUE	igd	NA	NA	NA	NA	NA	NA	NA	7	49902975	0.000925023	1.09999e-08	470941	ebi-a-GCST90029012	Educational attainment (college completion) || id:ebi-a-GCST90029012	TRUE	reported	igd	2	1	TRUE	6.93072e-05	32.6417
74	rs214626	A	G	A	G	0.00659653	0.0836	0.182295	NA	FALSE	FALSE	FALSE	ebi-a-GCST010005	9	135718584	0.0518	7979	0.1068	Membranous nephropathy || id:ebi-a-GCST010005	Membranous nephropathy	Membranous nephropathy || ||	TRUE	igd	NA	NA	NA	NA	NA	NA	NA	9	135718584	0.00119485	3.69999e-08	470941	ebi-a-GCST90029012	Educational attainment (college completion) || id:ebi-a-GCST90029012	TRUE	reported	igd	2	1	TRUE	6.47157e-05	30.4791
75	rs215614	A	G	A	G	0.00671771	0.0171	0.627951	NA	FALSE	FALSE	FALSE	ebi-a-GCST010005	7	32347335	0.0425	7979	0.688201	Membranous nephropathy || id:ebi-a-GCST010005	Membranous nephropathy	Membranous nephropathy || ||	TRUE	igd	NA	NA	NA	NA	NA	NA	NA	7	32347335	0.000955198	6.20012e-13	470941	ebi-a-GCST90029012	Educational attainment (college completion) || id:ebi-a-GCST90029012	TRUE	reported	igd	2	1	TRUE	0.000105013	49.46
76	rs2189659	A	C	A	C	0.00608616	0.0743	0.544626	NA	FALSE	FALSE	FALSE	ebi-a-GCST010005	5	139700578	0.0416	7979	0.0745092	Membranous nephropathy || id:ebi-a-GCST010005	Membranous nephropathy	Membranous nephropathy || ||	TRUE	igd	TRUE	rs2189659	rs10061835	C	A	T	C	5	139697220	0.000931784	2.49977e-11	470941	ebi-a-GCST90029012	Educational attainment (college completion) || id:ebi-a-GCST90029012	TRUE	reported	igd	2	1	TRUE	9.05838e-05	42.6633
77	rs2201718	C	T	C	T	0.0064791	-0.0391	0.462923	NA	FALSE	FALSE	FALSE	ebi-a-GCST010005	12	83925736	0.0416	7979	0.3477	Membranous nephropathy || id:ebi-a-GCST010005	Membranous nephropathy	Membranous nephropathy || ||	TRUE	igd	NA	NA	NA	NA	NA	NA	NA	12	83925736	0.000924702	2.90001e-12	470941	ebi-a-GCST90029012	Educational attainment (college completion) || id:ebi-a-GCST90029012	TRUE	reported	igd	2	1	TRUE	0.000104235	49.0935
78	rs2242523	T	C	T	C	0.00566004	-0.0637	0.457013	NA	FALSE	FALSE	FALSE	ebi-a-GCST010005	19	36231646	0.0416	7979	0.1256	Membranous nephropathy || id:ebi-a-GCST010005	Membranous nephropathy	Membranous nephropathy || ||	TRUE	igd	NA	NA	NA	NA	NA	NA	NA	19	36231646	0.000932666	1.5e-09	470941	ebi-a-GCST90029012	Educational attainment (college completion) || id:ebi-a-GCST90029012	TRUE	reported	igd	2	1	TRUE	7.81963e-05	36.8286
79	rs2252383	G	A	G	A	-0.00570441	0.0706	0.654733	NA	FALSE	FALSE	FALSE	ebi-a-GCST010005	2	145803003	0.0441	7979	0.109	Membranous nephropathy || id:ebi-a-GCST010005	Membranous nephropathy	Membranous nephropathy || ||	TRUE	igd	NA	NA	NA	NA	NA	NA	NA	2	145803003	0.000965246	1.89998e-09	470941	ebi-a-GCST90029012	Educational attainment (college completion) || id:ebi-a-GCST90029012	TRUE	reported	igd	2	1	TRUE	7.41561e-05	34.9256
80	rs2299098	C	G	C	G	0.00729191	0.0336	0.195952	NA	FALSE	TRUE	TRUE	ebi-a-GCST010005	7	24756377	0.0566	7979	0.5532	Membranous nephropathy || id:ebi-a-GCST010005	Membranous nephropathy	Membranous nephropathy || ||	TRUE	igd	NA	NA	NA	NA	NA	NA	NA	7	24756377	0.00116668	4.30002e-10	470941	ebi-a-GCST90029012	Educational attainment (college completion) || id:ebi-a-GCST90029012	TRUE	reported	igd	2	1	FALSE	8.29424e-05	39.064
81	rs2388334	G	A	G	A	0.0130531	0.0153	0.482776	NA	FALSE	FALSE	FALSE	ebi-a-GCST010005	6	98591622	0.0421	7979	0.7165	Membranous nephropathy || id:ebi-a-GCST010005	Membranous nephropathy	Membranous nephropathy || ||	TRUE	igd	NA	NA	NA	NA	NA	NA	NA	6	98591622	0.000925471	2.19989e-45	470941	ebi-a-GCST90029012	Educational attainment (college completion) || id:ebi-a-GCST90029012	TRUE	reported	igd	2	1	TRUE	0.000422233	198.93
82	rs2455775	C	T	C	T	-0.00791016	-0.0729	0.12888	NA	FALSE	FALSE	FALSE	ebi-a-GCST010005	2	68062792	0.0647	7979	0.26	Membranous nephropathy || id:ebi-a-GCST010005	Membranous nephropathy	Membranous nephropathy || ||	TRUE	igd	NA	NA	NA	NA	NA	NA	NA	2	68062792	0.00138201	8.99995e-09	470941	ebi-a-GCST90029012	Educational attainment (college completion) || id:ebi-a-GCST90029012	TRUE	reported	igd	2	1	TRUE	6.95587e-05	32.7602
83	rs2478208	C	G	C	G	-0.00630964	0.0066	0.515741	NA	FALSE	TRUE	TRUE	ebi-a-GCST010005	13	81471113	0.042	7979	0.8744	Membranous nephropathy || id:ebi-a-GCST010005	Membranous nephropathy	Membranous nephropathy || ||	TRUE	igd	NA	NA	NA	NA	NA	NA	NA	13	81471113	0.000926231	7.59976e-12	470941	ebi-a-GCST90029012	Educational attainment (college completion) || id:ebi-a-GCST90029012	TRUE	reported	igd	2	1	FALSE	9.85284e-05	46.4054
84	rs2717609	T	A	T	A	0.00513089	0.0072	0.465928	NA	FALSE	TRUE	TRUE	ebi-a-GCST010005	8	143769252	0.0443	7979	0.8701	Membranous nephropathy || id:ebi-a-GCST010005	Membranous nephropathy	Membranous nephropathy || ||	TRUE	igd	NA	NA	NA	NA	NA	NA	NA	8	143769252	0.000933656	3.69999e-08	470941	ebi-a-GCST90029012	Educational attainment (college completion) || id:ebi-a-GCST90029012	TRUE	reported	igd	2	1	FALSE	6.41235e-05	30.2002
85	rs2718794	C	T	C	T	0.00771183	-0.1338	0.877313	NA	FALSE	FALSE	FALSE	ebi-a-GCST010005	3	180938097	0.0634	7979	0.03472	Membranous nephropathy || id:ebi-a-GCST010005	Membranous nephropathy	Membranous nephropathy || ||	TRUE	igd	NA	NA	NA	NA	NA	NA	NA	3	180938097	0.00140192	2.90001e-08	470941	ebi-a-GCST90029012	Educational attainment (college completion) || id:ebi-a-GCST90029012	TRUE	reported	igd	2	1	TRUE	6.42501e-05	30.2598
86	rs2786847	G	A	G	A	-0.00838706	-0.0354	0.579594	NA	FALSE	FALSE	FALSE	ebi-a-GCST010005	10	103823135	0.0431	7979	0.4115	Membranous nephropathy || id:ebi-a-GCST010005	Membranous nephropathy	Membranous nephropathy || ||	TRUE	igd	NA	NA	NA	NA	NA	NA	NA	10	103823135	0.000938254	3.50026e-19	470941	ebi-a-GCST90029012	Educational attainment (college completion) || id:ebi-a-GCST90029012	TRUE	reported	igd	2	1	TRUE	0.000169644	79.9055
87	rs28591249	G	A	G	A	-0.00700923	0.0051	0.482114	NA	FALSE	FALSE	FALSE	ebi-a-GCST010005	2	228994006	0.0418	7979	0.9021	Membranous nephropathy || id:ebi-a-GCST010005	Membranous nephropathy	Membranous nephropathy || ||	TRUE	igd	NA	NA	NA	NA	NA	NA	NA	2	228994006	0.0009195	2.09991e-14	470941	ebi-a-GCST90029012	Educational attainment (college completion) || id:ebi-a-GCST90029012	TRUE	reported	igd	2	1	TRUE	0.000123372	58.1079
88	rs2860049	T	G	T	G	-0.00619336	-0.0009	0.390461	NA	FALSE	FALSE	FALSE	ebi-a-GCST010005	15	47515395	0.0426	7979	0.9832	Membranous nephropathy || id:ebi-a-GCST010005	Membranous nephropathy	Membranous nephropathy || ||	TRUE	igd	NA	NA	NA	NA	NA	NA	NA	15	47515395	0.000951117	1.09999e-10	470941	ebi-a-GCST90029012	Educational attainment (college completion) || id:ebi-a-GCST90029012	TRUE	reported	igd	2	1	TRUE	9.00283e-05	42.4017
89	rs2885198	G	A	G	A	-0.00621827	-0.0523	0.466427	NA	FALSE	FALSE	FALSE	ebi-a-GCST010005	3	143655568	0.0399	7979	0.1896	Membranous nephropathy || id:ebi-a-GCST010005	Membranous nephropathy	Membranous nephropathy || ||	TRUE	igd	TRUE	rs2885198	rs6796686	A	G	G	A	3	143636421	0.000930903	1.99986e-11	470941	ebi-a-GCST90029012	Educational attainment (college completion) || id:ebi-a-GCST90029012	TRUE	reported	igd	2	1	TRUE	9.47377e-05	44.6199
90	rs2974337	T	C	T	C	0.00541215	-0.0489	0.500248	NA	FALSE	FALSE	FALSE	ebi-a-GCST010005	8	42390873	0.0419	7979	0.2432	Membranous nephropathy || id:ebi-a-GCST010005	Membranous nephropathy	Membranous nephropathy || ||	TRUE	igd	NA	NA	NA	NA	NA	NA	NA	8	42390873	0.000922586	3.89996e-09	470941	ebi-a-GCST90029012	Educational attainment (college completion) || id:ebi-a-GCST90029012	TRUE	reported	igd	2	1	TRUE	7.30681e-05	34.4131
91	rs3021146	G	A	G	A	0.00782256	0.0773	0.32623	NA	FALSE	FALSE	FALSE	ebi-a-GCST010005	4	2958186	0.0439	7979	0.0779399	Membranous nephropathy || id:ebi-a-GCST010005	Membranous nephropathy	Membranous nephropathy || ||	TRUE	igd	NA	NA	NA	NA	NA	NA	NA	4	2958186	0.000983132	1.10002e-15	470941	ebi-a-GCST90029012	Educational attainment (college completion) || id:ebi-a-GCST90029012	TRUE	reported	igd	2	1	TRUE	0.000134415	63.31
92	rs303752	A	G	A	G	-0.00678699	0.1002	0.408603	NA	FALSE	FALSE	FALSE	ebi-a-GCST010005	18	21074255	0.044	7979	0.0227002	Membranous nephropathy || id:ebi-a-GCST010005	Membranous nephropathy	Membranous nephropathy || ||	TRUE	igd	NA	NA	NA	NA	NA	NA	NA	18	21074255	0.000953091	1.50003e-12	470941	ebi-a-GCST90029012	Educational attainment (college completion) || id:ebi-a-GCST90029012	TRUE	reported	igd	2	1	TRUE	0.000107664	50.7089
93	rs335466	A	C	A	C	-0.00590592	-0.0784	0.561827	NA	FALSE	FALSE	FALSE	ebi-a-GCST010005	5	176889530	0.0417	7979	0.0599598	Membranous nephropathy || id:ebi-a-GCST010005	Membranous nephropathy	Membranous nephropathy || ||	TRUE	igd	NA	NA	NA	NA	NA	NA	NA	5	176889530	0.000928835	2.1e-10	470941	ebi-a-GCST90029012	Educational attainment (college completion) || id:ebi-a-GCST90029012	TRUE	reported	igd	2	1	TRUE	8.58409e-05	40.4293
94	rs34190234	C	A	C	A	0.0050996	-0.0034	0.416658	NA	FALSE	FALSE	FALSE	ebi-a-GCST010005	10	93443074	0.0423	7979	0.9368	Membranous nephropathy || id:ebi-a-GCST010005	Membranous nephropathy	Membranous nephropathy || ||	TRUE	igd	NA	NA	NA	NA	NA	NA	NA	10	93443074	0.00094839	4.60002e-08	470941	ebi-a-GCST90029012	Educational attainment (college completion) || id:ebi-a-GCST90029012	TRUE	reported	igd	2	1	TRUE	6.13911e-05	28.9132
95	rs34281671	G	A	G	A	-0.00581592	-0.0498	0.355789	NA	FALSE	FALSE	FALSE	ebi-a-GCST010005	4	159912239	0.0436	7979	0.2534	Membranous nephropathy || id:ebi-a-GCST010005	Membranous nephropathy	Membranous nephropathy || ||	TRUE	igd	NA	NA	NA	NA	NA	NA	NA	4	159912239	0.000962078	1.29999e-09	470941	ebi-a-GCST90029012	Educational attainment (college completion) || id:ebi-a-GCST90029012	TRUE	reported	igd	2	1	TRUE	7.75918e-05	36.5439
96	rs34373811	G	T	G	T	0.00877251	-0.0022	0.23854	NA	FALSE	FALSE	FALSE	ebi-a-GCST010005	9	1784713	0.0511	7979	0.9662	Membranous nephropathy || id:ebi-a-GCST010005	Membranous nephropathy	Membranous nephropathy || ||	TRUE	igd	NA	NA	NA	NA	NA	NA	NA	9	1784713	0.00108443	6.20012e-16	470941	ebi-a-GCST90029012	Educational attainment (college completion) || id:ebi-a-GCST90029012	TRUE	reported	igd	2	1	TRUE	0.000138937	65.4399
97	rs34538116	T	C	T	C	0.00699836	-0.0398	0.186493	NA	FALSE	FALSE	FALSE	ebi-a-GCST010005	20	62308430	0.0579	7979	0.492	Membranous nephropathy || id:ebi-a-GCST010005	Membranous nephropathy	Membranous nephropathy || ||	TRUE	igd	NA	NA	NA	NA	NA	NA	NA	20	62308430	0.00120974	1.09999e-08	470941	ebi-a-GCST90029012	Educational attainment (college completion) || id:ebi-a-GCST90029012	TRUE	reported	igd	2	1	TRUE	7.10577e-05	33.4662
98	rs350201	G	A	G	A	-0.00611385	-0.0066	0.297693	NA	FALSE	FALSE	FALSE	ebi-a-GCST010005	16	12218622	0.0444	7979	0.8817	Membranous nephropathy || id:ebi-a-GCST010005	Membranous nephropathy	Membranous nephropathy || ||	TRUE	igd	NA	NA	NA	NA	NA	NA	NA	16	12218622	0.00101355	1.09999e-09	470941	ebi-a-GCST90029012	Educational attainment (college completion) || id:ebi-a-GCST90029012	TRUE	reported	igd	2	1	TRUE	7.72572e-05	36.3863
99	rs35623690	C	G	C	G	0.00952363	-0.0916	0.352935	NA	FALSE	TRUE	TRUE	ebi-a-GCST010005	3	85691295	0.0438	7979	0.0367003	Membranous nephropathy || id:ebi-a-GCST010005	Membranous nephropathy	Membranous nephropathy || ||	TRUE	igd	NA	NA	NA	NA	NA	NA	NA	3	85691295	0.000964498	2.70023e-23	470941	ebi-a-GCST90029012	Educational attainment (college completion) || id:ebi-a-GCST90029012	TRUE	reported	igd	2	1	FALSE	0.000206988	97.4991
100	rs35649565	A	G	A	G	0.00655761	-0.0593	0.244891	NA	FALSE	FALSE	FALSE	ebi-a-GCST010005	10	87074564	0.0499	7979	0.2344	Membranous nephropathy || id:ebi-a-GCST010005	Membranous nephropathy	Membranous nephropathy || ||	TRUE	igd	NA	NA	NA	NA	NA	NA	NA	10	87074564	0.00107535	8.70001e-10	470941	ebi-a-GCST90029012	Educational attainment (college completion) || id:ebi-a-GCST90029012	TRUE	reported	igd	2	1	TRUE	7.8957e-05	37.1869
101	rs360947	A	G	A	G	0.00525114	-0.028	0.56214	NA	FALSE	FALSE	FALSE	ebi-a-GCST010005	4	152868527	0.042	7979	0.505	Membranous nephropathy || id:ebi-a-GCST010005	Membranous nephropathy	Membranous nephropathy || ||	TRUE	igd	NA	NA	NA	NA	NA	NA	NA	4	152868527	0.000933407	2.1e-08	470941	ebi-a-GCST90029012	Educational attainment (college completion) || id:ebi-a-GCST90029012	TRUE	reported	igd	2	1	TRUE	6.72e-05	31.6492
102	rs36572	C	T	C	T	-0.0055477	-0.0593	0.540689	NA	FALSE	FALSE	FALSE	ebi-a-GCST010005	22	30200936	0.0415	7979	0.1524	Membranous nephropathy || id:ebi-a-GCST010005	Membranous nephropathy	Membranous nephropathy || ||	TRUE	igd	NA	NA	NA	NA	NA	NA	NA	22	30200936	0.000928773	3.2e-09	470941	ebi-a-GCST90029012	Educational attainment (college completion) || id:ebi-a-GCST90029012	TRUE	reported	igd	2	1	TRUE	7.57543e-05	35.6784
103	rs367117	G	T	G	T	0.00539304	-0.0033	0.467528	NA	FALSE	FALSE	FALSE	ebi-a-GCST010005	8	130917407	0.0423	7979	0.9374	Membranous nephropathy || id:ebi-a-GCST010005	Membranous nephropathy	Membranous nephropathy || ||	TRUE	igd	NA	NA	NA	NA	NA	NA	NA	8	130917407	0.000925366	3.29997e-09	470941	ebi-a-GCST90029012	Educational attainment (college completion) || id:ebi-a-GCST90029012	TRUE	reported	igd	2	1	TRUE	7.21178e-05	33.9655
104	rs3747631	C	G	C	G	0.0098962	0.017	0.209229	NA	FALSE	TRUE	TRUE	ebi-a-GCST010005	1	204587569	0.0505	7979	0.7364	Membranous nephropathy || id:ebi-a-GCST010005	Membranous nephropathy	Membranous nephropathy || ||	TRUE	igd	NA	NA	NA	NA	NA	NA	NA	1	204587569	0.00113034	2.99985e-18	470941	ebi-a-GCST90029012	Educational attainment (college completion) || id:ebi-a-GCST90029012	TRUE	reported	igd	2	1	FALSE	0.000162735	76.6508
105	rs3800925	C	T	C	T	-0.00888658	-0.0323	0.225094	NA	FALSE	FALSE	FALSE	ebi-a-GCST010005	7	2194607	0.0509	7979	0.526	Membranous nephropathy || id:ebi-a-GCST010005	Membranous nephropathy	Membranous nephropathy || ||	TRUE	igd	NA	NA	NA	NA	NA	NA	NA	7	2194607	0.00110534	9.60064e-16	470941	ebi-a-GCST90029012	Educational attainment (college completion) || id:ebi-a-GCST90029012	TRUE	reported	igd	2	1	TRUE	0.000137231	64.6362
106	rs3812257	G	A	G	A	0.00577657	-0.0041	0.419177	NA	FALSE	FALSE	FALSE	ebi-a-GCST010005	7	44808416	0.0425	7979	0.9239	Membranous nephropathy || id:ebi-a-GCST010005	Membranous nephropathy	Membranous nephropathy || ||	TRUE	igd	NA	NA	NA	NA	NA	NA	NA	7	44808416	0.000936195	8e-10	470941	ebi-a-GCST90029012	Educational attainment (college completion) || id:ebi-a-GCST90029012	TRUE	reported	igd	2	1	TRUE	8.08362e-05	38.072
107	rs3908618	T	C	T	C	0.00615232	0.0018	0.776427	NA	FALSE	FALSE	FALSE	ebi-a-GCST010005	9	82446774	0.0535	7979	0.9738	Membranous nephropathy || id:ebi-a-GCST010005	Membranous nephropathy	Membranous nephropathy || ||	TRUE	igd	NA	NA	NA	NA	NA	NA	NA	9	82446774	0.00111374	1.79999e-08	470941	ebi-a-GCST90029012	Educational attainment (college completion) || id:ebi-a-GCST90029012	TRUE	reported	igd	2	1	TRUE	6.47911e-05	30.5146
108	rs4246167	T	C	T	C	0.00559757	0.0149	0.662515	NA	FALSE	FALSE	FALSE	ebi-a-GCST010005	9	134933730	0.0442	7979	0.7357	Membranous nephropathy || id:ebi-a-GCST010005	Membranous nephropathy	Membranous nephropathy || ||	TRUE	igd	NA	NA	NA	NA	NA	NA	NA	9	134933730	0.000977816	1.2e-08	470941	ebi-a-GCST90029012	Educational attainment (college completion) || id:ebi-a-GCST90029012	TRUE	reported	igd	2	1	TRUE	6.95806e-05	32.7705
109	rs4337674	A	G	A	G	-0.00667814	0.0091	0.204663	NA	FALSE	FALSE	FALSE	ebi-a-GCST010005	3	132024644	0.0538	7979	0.8658	Membranous nephropathy || id:ebi-a-GCST010005	Membranous nephropathy	Membranous nephropathy || ||	TRUE	igd	NA	NA	NA	NA	NA	NA	NA	3	132024644	0.0011475	7.00003e-09	470941	ebi-a-GCST90029012	Educational attainment (college completion) || id:ebi-a-GCST90029012	TRUE	reported	igd	2	1	TRUE	7.19131e-05	33.8691
110	rs4339163	C	T	C	T	0.00641293	0.0148	0.521222	NA	FALSE	FALSE	FALSE	ebi-a-GCST010005	4	160480533	0.0414	7979	0.7213	Membranous nephropathy || id:ebi-a-GCST010005	Membranous nephropathy	Membranous nephropathy || ||	TRUE	igd	NA	NA	NA	NA	NA	NA	NA	4	160480533	0.000921335	3.10027e-12	470941	ebi-a-GCST90029012	Educational attainment (college completion) || id:ebi-a-GCST90029012	TRUE	reported	igd	2	1	TRUE	0.000102865	48.448
111	rs4353993	C	T	C	T	-0.00748033	0.0357	0.130636	NA	FALSE	FALSE	FALSE	ebi-a-GCST010005	5	25461181	0.0647	7979	0.580801	Membranous nephropathy || id:ebi-a-GCST010005	Membranous nephropathy	Membranous nephropathy || ||	TRUE	igd	NA	NA	NA	NA	NA	NA	NA	5	25461181	0.00137292	4.20001e-08	470941	ebi-a-GCST90029012	Educational attainment (college completion) || id:ebi-a-GCST90029012	TRUE	reported	igd	2	1	TRUE	6.30314e-05	29.6858
112	rs4387263	C	T	C	T	-0.00615234	-0.0698	0.239421	NA	FALSE	FALSE	FALSE	ebi-a-GCST010005	10	10963539	0.048	7979	0.1463	Membranous nephropathy || id:ebi-a-GCST010005	Membranous nephropathy	Membranous nephropathy || ||	TRUE	igd	NA	NA	NA	NA	NA	NA	NA	10	10963539	0.00108139	1.40001e-08	470941	ebi-a-GCST90029012	Educational attainment (college completion) || id:ebi-a-GCST90029012	TRUE	reported	igd	2	1	TRUE	6.87258e-05	32.3679
113	rs4491284	A	G	A	G	-0.00565226	0.0848	0.281161	NA	FALSE	FALSE	FALSE	ebi-a-GCST010005	12	97680832	0.049	7979	0.0832607	Membranous nephropathy || id:ebi-a-GCST010005	Membranous nephropathy	Membranous nephropathy || ||	TRUE	igd	NA	NA	NA	NA	NA	NA	NA	12	97680832	0.00103141	3.40001e-08	470941	ebi-a-GCST90029012	Educational attainment (college completion) || id:ebi-a-GCST90029012	TRUE	reported	igd	2	1	TRUE	6.37657e-05	30.0317
114	rs4531435	G	A	G	A	0.00529341	-0.0354	0.537394	NA	FALSE	FALSE	FALSE	ebi-a-GCST010005	11	104483705	0.0423	7979	0.4018	Membranous nephropathy || id:ebi-a-GCST010005	Membranous nephropathy	Membranous nephropathy || ||	TRUE	igd	NA	NA	NA	NA	NA	NA	NA	11	104483705	0.000926121	8.99995e-09	470941	ebi-a-GCST90029012	Educational attainment (college completion) || id:ebi-a-GCST90029012	TRUE	reported	igd	2	1	TRUE	6.93648e-05	32.6688
115	rs455868	A	G	A	G	-0.00728324	0.069	0.800028	NA	FALSE	FALSE	FALSE	ebi-a-GCST010005	16	89649675	0.0551	7979	0.2105	Membranous nephropathy || id:ebi-a-GCST010005	Membranous nephropathy	Membranous nephropathy || ||	TRUE	igd	NA	NA	NA	NA	NA	NA	NA	16	89649675	0.00115269	2.30001e-10	470941	ebi-a-GCST90029012	Educational attainment (college completion) || id:ebi-a-GCST90029012	TRUE	reported	igd	2	1	TRUE	8.47658e-05	39.9229
116	rs4567409	G	A	G	A	-0.00556616	0.0461	0.49794	NA	FALSE	FALSE	FALSE	ebi-a-GCST010005	11	25071432	0.0415	7979	0.2669	Membranous nephropathy || id:ebi-a-GCST010005	Membranous nephropathy	Membranous nephropathy || ||	TRUE	igd	NA	NA	NA	NA	NA	NA	NA	11	25071432	0.000923256	1.7e-09	470941	ebi-a-GCST90029012	Educational attainment (college completion) || id:ebi-a-GCST90029012	TRUE	reported	igd	2	1	TRUE	7.71733e-05	36.3467
117	rs4700393	G	A	G	A	0.0093731	-0.0071	0.519074	NA	FALSE	FALSE	FALSE	ebi-a-GCST010005	5	60098267	0.0412	7979	0.864	Membranous nephropathy || id:ebi-a-GCST010005	Membranous nephropathy	Membranous nephropathy || ||	TRUE	igd	NA	NA	NA	NA	NA	NA	NA	5	60098267	0.000923479	5.40008e-24	470941	ebi-a-GCST90029012	Educational attainment (college completion) || id:ebi-a-GCST90029012	TRUE	reported	igd	2	1	TRUE	0.000218701	103.017
118	rs4705755	A	T	A	T	0.00534988	-0.0564	0.506225	NA	FALSE	TRUE	TRUE	ebi-a-GCST010005	5	112379434	0.0415	7979	0.1743	Membranous nephropathy || id:ebi-a-GCST010005	Membranous nephropathy	Membranous nephropathy || ||	TRUE	igd	NA	NA	NA	NA	NA	NA	NA	5	112379434	0.000923	6.49995e-09	470941	ebi-a-GCST90029012	Educational attainment (college completion) || id:ebi-a-GCST90029012	TRUE	reported	igd	2	1	FALSE	7.13325e-05	33.5956
119	rs4731366	T	C	T	C	-0.00637835	0.0066	0.740643	NA	FALSE	FALSE	FALSE	ebi-a-GCST010005	7	127170015	0.0495	7979	0.894	Membranous nephropathy || id:ebi-a-GCST010005	Membranous nephropathy	Membranous nephropathy || ||	TRUE	igd	NA	NA	NA	NA	NA	NA	NA	7	127170015	0.00105317	1.6e-09	470941	ebi-a-GCST90029012	Educational attainment (college completion) || id:ebi-a-GCST90029012	TRUE	reported	igd	2	1	TRUE	7.78788e-05	36.679
120	rs4757957	C	G	C	G	0.00555367	0.0186	0.680127	NA	FALSE	TRUE	TRUE	ebi-a-GCST010005	11	12881398	0.0453	7979	0.680899	Membranous nephropathy || id:ebi-a-GCST010005	Membranous nephropathy	Membranous nephropathy || ||	TRUE	igd	NA	NA	NA	NA	NA	NA	NA	11	12881398	0.000991782	1.89998e-08	470941	ebi-a-GCST90029012	Educational attainment (college completion) || id:ebi-a-GCST90029012	TRUE	reported	igd	2	1	FALSE	6.65782e-05	31.3564
121	rs4760188	C	T	C	T	0.00557456	-0.014	0.703928	NA	FALSE	FALSE	FALSE	ebi-a-GCST010005	12	58461220	0.0464	7979	0.763001	Membranous nephropathy || id:ebi-a-GCST010005	Membranous nephropathy	Membranous nephropathy || ||	TRUE	igd	NA	NA	NA	NA	NA	NA	NA	12	58461220	0.00101122	3.79997e-08	470941	ebi-a-GCST90029012	Educational attainment (college completion) || id:ebi-a-GCST90029012	TRUE	reported	igd	2	1	TRUE	6.45261e-05	30.3898
122	rs4808762	C	T	C	T	-0.00632618	-0.0191	0.290869	NA	FALSE	FALSE	FALSE	ebi-a-GCST010005	19	18326222	0.0447	7979	0.668399	Membranous nephropathy || id:ebi-a-GCST010005	Membranous nephropathy	Membranous nephropathy || ||	TRUE	igd	NA	NA	NA	NA	NA	NA	NA	19	18326222	0.00101776	2.30001e-10	470941	ebi-a-GCST90029012	Educational attainment (college completion) || id:ebi-a-GCST90029012	TRUE	reported	igd	2	1	TRUE	8.20333e-05	38.6359
123	rs4887925	C	G	C	G	0.00526414	-0.0166	0.412806	NA	FALSE	TRUE	TRUE	ebi-a-GCST010005	16	73784416	0.0429	7979	0.6984	Membranous nephropathy || id:ebi-a-GCST010005	Membranous nephropathy	Membranous nephropathy || ||	TRUE	igd	NA	NA	NA	NA	NA	NA	NA	16	73784416	0.000942111	2.19999e-08	470941	ebi-a-GCST90029012	Educational attainment (college completion) || id:ebi-a-GCST90029012	TRUE	reported	igd	2	1	FALSE	6.62911e-05	31.2211
124	rs4930351	G	A	G	A	0.00635567	-0.0184	0.498815	NA	FALSE	FALSE	FALSE	ebi-a-GCST010005	11	66066664	0.0415	7979	0.658	Membranous nephropathy || id:ebi-a-GCST010005	Membranous nephropathy	Membranous nephropathy || ||	TRUE	igd	NA	NA	NA	NA	NA	NA	NA	11	66066664	0.000941317	1.59993e-11	470941	ebi-a-GCST90029012	Educational attainment (college completion) || id:ebi-a-GCST90029012	TRUE	reported	igd	2	1	TRUE	9.67926e-05	45.5878
125	rs4981625	A	G	A	G	-0.0069037	-0.004	0.728312	NA	FALSE	FALSE	FALSE	ebi-a-GCST010005	14	27174741	0.0453	7979	0.9291	Membranous nephropathy || id:ebi-a-GCST010005	Membranous nephropathy	Membranous nephropathy || ||	TRUE	igd	NA	NA	NA	NA	NA	NA	NA	14	27174741	0.00103918	3.90032e-11	470941	ebi-a-GCST90029012	Educational attainment (college completion) || id:ebi-a-GCST90029012	TRUE	reported	igd	2	1	TRUE	9.37077e-05	44.1347
126	rs521671	C	T	C	T	-0.0164272	-0.2668	0.024363	NA	FALSE	FALSE	FALSE	ebi-a-GCST010005	6	33567560	0.1175	7979	0.02311	Membranous nephropathy || id:ebi-a-GCST010005	Membranous nephropathy	Membranous nephropathy || ||	TRUE	igd	NA	NA	NA	NA	NA	NA	NA	6	33567560	0.00301449	3.40001e-08	470941	ebi-a-GCST90029012	Educational attainment (college completion) || id:ebi-a-GCST90029012	TRUE	reported	igd	2	1	TRUE	6.3053e-05	29.696
127	rs533371	G	A	G	A	0.00589251	0.0199	0.488043	NA	FALSE	FALSE	FALSE	ebi-a-GCST010005	1	74687012	0.0417	7979	0.6332	Membranous nephropathy || id:ebi-a-GCST010005	Membranous nephropathy	Membranous nephropathy || ||	TRUE	igd	NA	NA	NA	NA	NA	NA	NA	1	74687012	0.000920174	3.2e-10	470941	ebi-a-GCST90029012	Educational attainment (college completion) || id:ebi-a-GCST90029012	TRUE	reported	igd	2	1	TRUE	8.70676e-05	41.0071
128	rs549845	A	G	A	G	0.00882349	-0.0714	0.699305	NA	FALSE	FALSE	FALSE	ebi-a-GCST010005	1	44076469	0.0439	7979	0.1036	Membranous nephropathy || id:ebi-a-GCST010005	Membranous nephropathy	Membranous nephropathy || ||	TRUE	igd	NA	NA	NA	NA	NA	NA	NA	1	44076469	0.00100349	3.19963e-19	470941	ebi-a-GCST90029012	Educational attainment (college completion) || id:ebi-a-GCST90029012	TRUE	reported	igd	2	1	TRUE	0.000164141	77.3131
129	rs56099375	T	C	T	C	0.00605364	-0.0564	0.241979	NA	FALSE	FALSE	FALSE	ebi-a-GCST010005	8	77372988	0.0536	7979	0.2925	Membranous nephropathy || id:ebi-a-GCST010005	Membranous nephropathy	Membranous nephropathy || ||	TRUE	igd	NA	NA	NA	NA	NA	NA	NA	8	77372988	0.00108163	2.39999e-08	470941	ebi-a-GCST90029012	Educational attainment (college completion) || id:ebi-a-GCST90029012	TRUE	reported	igd	2	1	TRUE	6.6509e-05	31.3238
130	rs56370807	A	G	A	G	0.00616191	-0.0594	0.232691	NA	FALSE	FALSE	FALSE	ebi-a-GCST010005	8	105016502	0.0518	7979	0.2516	Membranous nephropathy || id:ebi-a-GCST010005	Membranous nephropathy	Membranous nephropathy || ||	TRUE	igd	NA	NA	NA	NA	NA	NA	NA	8	105016502	0.00109496	1.2e-08	470941	ebi-a-GCST90029012	Educational attainment (college completion) || id:ebi-a-GCST90029012	TRUE	reported	igd	2	1	TRUE	6.72417e-05	31.6689
131	rs57352738	A	T	A	T	-0.0089921	0.0416	0.208012	NA	FALSE	TRUE	TRUE	ebi-a-GCST010005	7	133304694	0.0516	7979	0.4204	Membranous nephropathy || id:ebi-a-GCST010005	Membranous nephropathy	Membranous nephropathy || ||	TRUE	igd	NA	NA	NA	NA	NA	NA	NA	7	133304694	0.00113873	1.69981e-15	470941	ebi-a-GCST90029012	Educational attainment (college completion) || id:ebi-a-GCST90029012	TRUE	reported	igd	2	1	FALSE	0.00013239	62.3561
132	rs6002948	A	C	A	C	-0.00560786	-0.0129	0.477454	NA	FALSE	FALSE	FALSE	ebi-a-GCST010005	22	43156705	0.0434	7979	0.766399	Membranous nephropathy || id:ebi-a-GCST010005	Membranous nephropathy	Membranous nephropathy || ||	TRUE	igd	NA	NA	NA	NA	NA	NA	NA	22	43156705	0.000932977	1.6e-09	470941	ebi-a-GCST90029012	Educational attainment (college completion) || id:ebi-a-GCST90029012	TRUE	reported	igd	2	1	TRUE	7.67101e-05	36.1286
133	rs6028083	C	T	C	T	0.00758377	0.0063	0.614598	NA	FALSE	FALSE	FALSE	ebi-a-GCST010005	20	59838099	0.0423	7979	0.8823	Membranous nephropathy || id:ebi-a-GCST010005	Membranous nephropathy	Membranous nephropathy || ||	TRUE	igd	NA	NA	NA	NA	NA	NA	NA	20	59838099	0.00095699	5.00035e-15	470941	ebi-a-GCST90029012	Educational attainment (college completion) || id:ebi-a-GCST90029012	TRUE	reported	igd	2	1	TRUE	0.000133331	62.7991
134	rs6042943	A	C	A	C	-0.0072694	0.0079	0.208401	NA	FALSE	FALSE	FALSE	ebi-a-GCST010005	20	14813002	0.0526	7979	0.8798	Membranous nephropathy || id:ebi-a-GCST010005	Membranous nephropathy	Membranous nephropathy || ||	TRUE	igd	NA	NA	NA	NA	NA	NA	NA	20	14813002	0.00114198	2.30001e-10	470941	ebi-a-GCST90029012	Educational attainment (college completion) || id:ebi-a-GCST90029012	TRUE	reported	igd	2	1	TRUE	8.60352e-05	40.5208
135	rs62061734	C	T	C	T	-0.0103382	0.0399	0.222716	NA	FALSE	FALSE	FALSE	ebi-a-GCST010005	17	44019643	0.0514	7979	0.4371	Membranous nephropathy || id:ebi-a-GCST010005	Membranous nephropathy	Membranous nephropathy || ||	TRUE	igd	TRUE	rs62061734	rs62062769	C	T	A	G	17	44018488	0.00111969	1.69981e-20	470941	ebi-a-GCST90029012	Educational attainment (college completion) || id:ebi-a-GCST90029012	TRUE	reported	igd	2	1	TRUE	0.000180988	85.2496
136	rs62184480	T	C	T	C	-0.0076136	0.0261	0.283878	NA	FALSE	FALSE	FALSE	ebi-a-GCST010005	2	212654200	0.0476	7979	0.5833	Membranous nephropathy || id:ebi-a-GCST010005	Membranous nephropathy	Membranous nephropathy || ||	TRUE	igd	NA	NA	NA	NA	NA	NA	NA	2	212654200	0.001024	1.59993e-13	470941	ebi-a-GCST90029012	Educational attainment (college completion) || id:ebi-a-GCST90029012	TRUE	reported	igd	2	1	TRUE	0.000117372	55.2813
137	rs640177	A	T	A	T	-0.0090629	-0.0691	0.581845	NA	FALSE	TRUE	TRUE	ebi-a-GCST010005	5	88002084	0.0426	7979	0.1047	Membranous nephropathy || id:ebi-a-GCST010005	Membranous nephropathy	Membranous nephropathy || ||	TRUE	igd	NA	NA	NA	NA	NA	NA	NA	5	88002084	0.000937345	3.59998e-22	470941	ebi-a-GCST90029012	Educational attainment (college completion) || id:ebi-a-GCST90029012	TRUE	reported	igd	2	1	FALSE	0.000198464	93.4832
138	rs6436555	C	A	C	A	-0.00617661	0.0509	0.509761	NA	FALSE	FALSE	FALSE	ebi-a-GCST010005	2	157488277	0.0428	7979	0.235	Membranous nephropathy || id:ebi-a-GCST010005	Membranous nephropathy	Membranous nephropathy || ||	TRUE	igd	NA	NA	NA	NA	NA	NA	NA	2	157488277	0.000923754	1.69981e-11	470941	ebi-a-GCST90029012	Educational attainment (college completion) || id:ebi-a-GCST90029012	TRUE	reported	igd	2	1	TRUE	9.49249e-05	44.7081
139	rs6437189	T	C	T	C	0.00860843	0.0571	0.893125	NA	FALSE	FALSE	FALSE	ebi-a-GCST010005	2	159411506	0.0728	7979	0.4331	Membranous nephropathy || id:ebi-a-GCST010005	Membranous nephropathy	Membranous nephropathy || ||	TRUE	igd	NA	NA	NA	NA	NA	NA	NA	2	159411506	0.00151033	1e-08	470941	ebi-a-GCST90029012	Educational attainment (college completion) || id:ebi-a-GCST90029012	TRUE	reported	igd	2	1	TRUE	6.89775e-05	32.4865
140	rs6440053	A	T	A	T	-0.00806048	0.0466	0.84122	NA	FALSE	TRUE	TRUE	ebi-a-GCST010005	3	141659512	0.0561	7979	0.4061	Membranous nephropathy || id:ebi-a-GCST010005	Membranous nephropathy	Membranous nephropathy || ||	TRUE	igd	NA	NA	NA	NA	NA	NA	NA	3	141659512	0.00126561	1.5e-10	470941	ebi-a-GCST90029012	Educational attainment (college completion) || id:ebi-a-GCST90029012	TRUE	reported	igd	2	1	FALSE	8.61228e-05	40.5621
141	rs660001	A	G	A	G	-0.00875971	0.0472	0.210877	NA	FALSE	FALSE	FALSE	ebi-a-GCST010005	5	113866598	0.0498	7979	0.3428	Membranous nephropathy || id:ebi-a-GCST010005	Membranous nephropathy	Membranous nephropathy || ||	TRUE	igd	NA	NA	NA	NA	NA	NA	NA	5	113866598	0.0011306	7.19946e-15	470941	ebi-a-GCST90029012	Educational attainment (college completion) || id:ebi-a-GCST90029012	TRUE	reported	igd	2	1	TRUE	0.00012745	60.0288
142	rs66890092	T	C	T	C	0.00547882	0.0463	0.561238	NA	FALSE	FALSE	FALSE	ebi-a-GCST010005	8	20881342	0.0421	7979	0.2711	Membranous nephropathy || id:ebi-a-GCST010005	Membranous nephropathy	Membranous nephropathy || ||	TRUE	igd	NA	NA	NA	NA	NA	NA	NA	8	20881342	0.000929954	3.09999e-09	470941	ebi-a-GCST90029012	Educational attainment (college completion) || id:ebi-a-GCST90029012	TRUE	reported	igd	2	1	TRUE	7.36975e-05	34.7096
143	rs6696068	T	G	T	G	-0.00607082	0.0547	0.383936	NA	FALSE	FALSE	FALSE	ebi-a-GCST010005	1	53740797	0.0451	7979	0.225	Membranous nephropathy || id:ebi-a-GCST010005	Membranous nephropathy	Membranous nephropathy || ||	TRUE	igd	NA	NA	NA	NA	NA	NA	NA	1	53740797	0.000946858	1.7e-10	470941	ebi-a-GCST90029012	Educational attainment (college completion) || id:ebi-a-GCST90029012	TRUE	reported	igd	2	1	TRUE	8.72812e-05	41.1077
144	rs6706275	T	C	T	C	0.00544787	-0.0574	0.330837	NA	FALSE	FALSE	FALSE	ebi-a-GCST010005	2	240265617	0.0438	7979	0.1902	Membranous nephropathy || id:ebi-a-GCST010005	Membranous nephropathy	Membranous nephropathy || ||	TRUE	igd	NA	NA	NA	NA	NA	NA	NA	2	240265617	0.000977207	1.7e-08	470941	ebi-a-GCST90029012	Educational attainment (college completion) || id:ebi-a-GCST90029012	TRUE	reported	igd	2	1	TRUE	6.59911e-05	31.0798
145	rs67593591	A	G	A	G	0.00789716	-0.1166	0.125913	NA	FALSE	FALSE	FALSE	ebi-a-GCST010005	2	59145722	0.0645	7979	0.0706708	Membranous nephropathy || id:ebi-a-GCST010005	Membranous nephropathy	Membranous nephropathy || ||	TRUE	igd	NA	NA	NA	NA	NA	NA	NA	2	59145722	0.00140698	2.19999e-08	470941	ebi-a-GCST90029012	Educational attainment (college completion) || id:ebi-a-GCST90029012	TRUE	reported	igd	2	1	TRUE	6.68914e-05	31.5039
146	rs67651814	C	G	C	G	-0.00673428	-0.0066	0.289685	NA	FALSE	TRUE	TRUE	ebi-a-GCST010005	20	43612080	0.0478	7979	0.8897	Membranous nephropathy || id:ebi-a-GCST010005	Membranous nephropathy	Membranous nephropathy || ||	TRUE	igd	TRUE	rs67651814	rs13037444	C	G	G	A	20	43598154	0.00102445	3.19963e-11	470941	ebi-a-GCST90029012	Educational attainment (college completion) || id:ebi-a-GCST90029012	TRUE	reported	igd	2	1	FALSE	9.17475e-05	43.2115
147	rs6779035	C	T	C	T	-0.00514591	-0.0179	0.590962	NA	FALSE	FALSE	FALSE	ebi-a-GCST010005	3	18249973	0.0417	7979	0.667699	Membranous nephropathy || id:ebi-a-GCST010005	Membranous nephropathy	Membranous nephropathy || ||	TRUE	igd	NA	NA	NA	NA	NA	NA	NA	3	18249973	0.000938709	4.39997e-08	470941	ebi-a-GCST90029012	Educational attainment (college completion) || id:ebi-a-GCST90029012	TRUE	reported	igd	2	1	TRUE	6.3807e-05	30.0511
148	rs6861021	C	T	C	T	0.00740207	-0.0416	0.253121	NA	FALSE	FALSE	FALSE	ebi-a-GCST010005	5	124308767	0.0493	7979	0.3986	Membranous nephropathy || id:ebi-a-GCST010005	Membranous nephropathy	Membranous nephropathy || ||	TRUE	igd	NA	NA	NA	NA	NA	NA	NA	5	124308767	0.00107233	3.69999e-12	470941	ebi-a-GCST90029012	Educational attainment (college completion) || id:ebi-a-GCST90029012	TRUE	reported	igd	2	1	TRUE	0.000101167	47.6483
149	rs6918725	G	T	G	T	0.00539377	0.0071	0.519347	NA	FALSE	FALSE	FALSE	ebi-a-GCST010005	6	126990392	0.0418	7979	0.8654	Membranous nephropathy || id:ebi-a-GCST010005	Membranous nephropathy	Membranous nephropathy || ||	TRUE	igd	NA	NA	NA	NA	NA	NA	NA	6	126990392	0.000926684	7.19996e-09	470941	ebi-a-GCST90029012	Educational attainment (college completion) || id:ebi-a-GCST90029012	TRUE	reported	igd	2	1	TRUE	7.19323e-05	33.8781
150	rs6991838	A	G	A	G	0.00548555	0.0553	0.566052	NA	FALSE	FALSE	FALSE	ebi-a-GCST010005	8	66470962	0.0419	7979	0.1871	Membranous nephropathy || id:ebi-a-GCST010005	Membranous nephropathy	Membranous nephropathy || ||	TRUE	igd	NA	NA	NA	NA	NA	NA	NA	8	66470962	0.000933518	2.5e-09	470941	ebi-a-GCST90029012	Educational attainment (college completion) || id:ebi-a-GCST90029012	TRUE	reported	igd	2	1	TRUE	7.33156e-05	34.5297
151	rs702606	C	T	C	T	-0.00767903	-0.0038	0.135597	NA	FALSE	FALSE	FALSE	ebi-a-GCST010005	5	53167117	0.0588	7979	0.9481	Membranous nephropathy || id:ebi-a-GCST010005	Membranous nephropathy	Membranous nephropathy || ||	TRUE	igd	NA	NA	NA	NA	NA	NA	NA	5	53167117	0.00135004	1.89998e-08	470941	ebi-a-GCST90029012	Educational attainment (college completion) || id:ebi-a-GCST90029012	TRUE	reported	igd	2	1	TRUE	6.86947e-05	32.3532
152	rs7032484	A	G	A	G	0.00700099	0.1037	0.554779	NA	FALSE	FALSE	FALSE	ebi-a-GCST010005	9	124617919	0.0426	7979	0.0148399	Membranous nephropathy || id:ebi-a-GCST010005	Membranous nephropathy	Membranous nephropathy || ||	TRUE	igd	NA	NA	NA	NA	NA	NA	NA	9	124617919	0.000927519	5.19996e-14	470941	ebi-a-GCST90029012	Educational attainment (college completion) || id:ebi-a-GCST90029012	TRUE	reported	igd	2	1	TRUE	0.000120963	56.9733
153	rs7233920	A	G	A	G	-0.0063705	-0.0906	0.226885	NA	FALSE	FALSE	FALSE	ebi-a-GCST010005	18	37416318	0.0506	7979	0.0734598	Membranous nephropathy || id:ebi-a-GCST010005	Membranous nephropathy	Membranous nephropathy || ||	TRUE	igd	NA	NA	NA	NA	NA	NA	NA	18	37416318	0.00111013	7.90005e-09	470941	ebi-a-GCST90029012	Educational attainment (college completion) || id:ebi-a-GCST90029012	TRUE	reported	igd	2	1	TRUE	6.99202e-05	32.9304
154	rs7260359	T	C	T	C	-0.0064363	0.0139	0.482164	NA	FALSE	FALSE	FALSE	ebi-a-GCST010005	19	45814908	0.0419	7979	0.7403	Membranous nephropathy || id:ebi-a-GCST010005	Membranous nephropathy	Membranous nephropathy || ||	TRUE	igd	NA	NA	NA	NA	NA	NA	NA	19	45814908	0.000927194	1.99986e-12	470941	ebi-a-GCST90029012	Educational attainment (college completion) || id:ebi-a-GCST90029012	TRUE	reported	igd	2	1	TRUE	0.000102311	48.187
155	rs72829857	G	A	G	A	0.00896512	-0.0396	0.233987	NA	FALSE	FALSE	FALSE	ebi-a-GCST010005	6	16966052	0.0474	7979	0.4033	Membranous nephropathy || id:ebi-a-GCST010005	Membranous nephropathy	Membranous nephropathy || ||	TRUE	igd	NA	NA	NA	NA	NA	NA	NA	6	16966052	0.00109428	2.99985e-16	470941	ebi-a-GCST90029012	Educational attainment (college completion) || id:ebi-a-GCST90029012	TRUE	reported	igd	2	1	TRUE	0.000142504	67.1202
156	rs72915557	A	G	A	G	-0.0130068	0.1496	0.059743	NA	FALSE	FALSE	FALSE	ebi-a-GCST010005	2	175199092	0.0862	7979	0.0827409	Membranous nephropathy || id:ebi-a-GCST010005	Membranous nephropathy	Membranous nephropathy || ||	TRUE	igd	NA	NA	NA	NA	NA	NA	NA	2	175199092	0.00195021	2.60016e-11	470941	ebi-a-GCST90029012	Educational attainment (college completion) || id:ebi-a-GCST90029012	TRUE	reported	igd	2	1	TRUE	9.44432e-05	44.4812
157	rs72977992	A	G	A	G	-0.0113083	0.0345	0.065495	NA	FALSE	FALSE	FALSE	ebi-a-GCST010005	6	140725721	0.0794	7979	0.664099	Membranous nephropathy || id:ebi-a-GCST010005	Membranous nephropathy	Membranous nephropathy || ||	TRUE	igd	NA	NA	NA	NA	NA	NA	NA	6	140725721	0.00186977	1.2e-09	470941	ebi-a-GCST90029012	Educational attainment (college completion) || id:ebi-a-GCST90029012	TRUE	reported	igd	2	1	TRUE	7.76637e-05	36.5777
158	rs736282	C	T	C	T	-0.00545882	-0.1059	0.521054	NA	FALSE	FALSE	FALSE	ebi-a-GCST010005	14	94287860	0.0421	7979	0.0117899	Membranous nephropathy || id:ebi-a-GCST010005	Membranous nephropathy	Membranous nephropathy || ||	TRUE	igd	NA	NA	NA	NA	NA	NA	NA	14	94287860	0.000926786	6.19998e-09	470941	ebi-a-GCST90029012	Educational attainment (college completion) || id:ebi-a-GCST90029012	TRUE	reported	igd	2	1	TRUE	7.36614e-05	34.6926
159	rs74762347	C	T	C	T	0.00644056	-0.0381	0.245551	NA	FALSE	FALSE	FALSE	ebi-a-GCST010005	6	114627683	0.0486	7979	0.4327	Membranous nephropathy || id:ebi-a-GCST010005	Membranous nephropathy	Membranous nephropathy || ||	TRUE	igd	NA	NA	NA	NA	NA	NA	NA	6	114627683	0.00107387	1.5e-09	470941	ebi-a-GCST90029012	Educational attainment (college completion) || id:ebi-a-GCST90029012	TRUE	reported	igd	2	1	TRUE	7.63738e-05	35.9701
160	rs7526112	G	T	G	T	-0.00893643	0.0237	0.362133	NA	FALSE	FALSE	FALSE	ebi-a-GCST010005	1	93747683	0.0438	7979	0.588499	Membranous nephropathy || id:ebi-a-GCST010005	Membranous nephropathy	Membranous nephropathy || ||	TRUE	igd	NA	NA	NA	NA	NA	NA	NA	1	93747683	0.000957607	2.29985e-20	470941	ebi-a-GCST90029012	Educational attainment (college completion) || id:ebi-a-GCST90029012	TRUE	reported	igd	2	1	TRUE	0.000184887	87.0867
161	rs7526730	T	C	T	C	-0.00720052	-0.0184	0.140259	NA	FALSE	FALSE	FALSE	ebi-a-GCST010005	1	111065753	0.0614	7979	0.7648	Membranous nephropathy || id:ebi-a-GCST010005	Membranous nephropathy	Membranous nephropathy || ||	TRUE	igd	NA	NA	NA	NA	NA	NA	NA	1	111065753	0.00130738	3.09999e-08	470941	ebi-a-GCST90029012	Educational attainment (college completion) || id:ebi-a-GCST90029012	TRUE	reported	igd	2	1	TRUE	6.44065e-05	30.3335
162	rs7548936	C	G	C	G	-0.0084406	0.0223	0.373107	NA	FALSE	TRUE	TRUE	ebi-a-GCST010005	1	91207757	0.0428	7979	0.6017	Membranous nephropathy || id:ebi-a-GCST010005	Membranous nephropathy	Membranous nephropathy || ||	TRUE	igd	NA	NA	NA	NA	NA	NA	NA	1	91207757	0.000952125	2.60016e-19	470941	ebi-a-GCST90029012	Educational attainment (college completion) || id:ebi-a-GCST90029012	TRUE	reported	igd	2	1	FALSE	0.000166848	78.5881
163	rs75775827	A	G	A	G	-0.0100918	0.1053	0.093709	NA	FALSE	FALSE	FALSE	ebi-a-GCST010005	6	88197928	0.0747	7979	0.1583	Membranous nephropathy || id:ebi-a-GCST010005	Membranous nephropathy	Membranous nephropathy || ||	TRUE	igd	NA	NA	NA	NA	NA	NA	NA	6	88197928	0.00158577	2.59998e-10	470941	ebi-a-GCST90029012	Educational attainment (college completion) || id:ebi-a-GCST90029012	TRUE	reported	igd	2	1	TRUE	8.5991e-05	40.5
164	rs7599087	C	T	C	T	-0.00664359	0.0157	0.215982	NA	FALSE	FALSE	FALSE	ebi-a-GCST010005	2	29039575	0.0507	7979	0.757	Membranous nephropathy || id:ebi-a-GCST010005	Membranous nephropathy	Membranous nephropathy || ||	TRUE	igd	NA	NA	NA	NA	NA	NA	NA	2	29039575	0.00112738	3.40001e-09	470941	ebi-a-GCST90029012	Educational attainment (college completion) || id:ebi-a-GCST90029012	TRUE	reported	igd	2	1	TRUE	7.37338e-05	34.7267
165	rs76076331	T	C	T	C	0.00791439	-0.0617	0.123749	NA	FALSE	FALSE	FALSE	ebi-a-GCST010005	2	10977585	0.0697	7979	0.3764	Membranous nephropathy || id:ebi-a-GCST010005	Membranous nephropathy	Membranous nephropathy || ||	TRUE	igd	NA	NA	NA	NA	NA	NA	NA	2	10977585	0.00140571	8.50002e-09	470941	ebi-a-GCST90029012	Educational attainment (college completion) || id:ebi-a-GCST90029012	TRUE	reported	igd	2	1	TRUE	6.73051e-05	31.6987
166	rs7624274	A	T	A	T	0.00729698	-0.0344	0.437955	NA	FALSE	TRUE	TRUE	ebi-a-GCST010005	3	71578737	0.0424	7979	0.4165	Membranous nephropathy || id:ebi-a-GCST010005	Membranous nephropathy	Membranous nephropathy || ||	TRUE	igd	NA	NA	NA	NA	NA	NA	NA	3	71578737	0.000932296	2.49977e-15	470941	ebi-a-GCST90029012	Educational attainment (college completion) || id:ebi-a-GCST90029012	TRUE	reported	igd	2	1	FALSE	0.000130064	61.26
167	rs76577427	G	C	G	C	-0.0101046	0.0152	0.106171	NA	FALSE	TRUE	TRUE	ebi-a-GCST010005	1	110761099	0.0659	7979	0.8177	Membranous nephropathy || id:ebi-a-GCST010005	Membranous nephropathy	Membranous nephropathy || ||	TRUE	igd	NA	NA	NA	NA	NA	NA	NA	1	110761099	0.00150058	1.10002e-11	470941	ebi-a-GCST90029012	Educational attainment (college completion) || id:ebi-a-GCST90029012	TRUE	reported	igd	2	1	FALSE	9.62746e-05	45.3438
168	rs7698230	A	G	A	G	0.006056	-0.0811	0.455783	NA	FALSE	FALSE	FALSE	ebi-a-GCST010005	4	45979755	0.0417	7979	0.0519003	Membranous nephropathy || id:ebi-a-GCST010005	Membranous nephropathy	Membranous nephropathy || ||	TRUE	igd	NA	NA	NA	NA	NA	NA	NA	4	45979755	0.00092994	1.79999e-10	470941	ebi-a-GCST90029012	Educational attainment (college completion) || id:ebi-a-GCST90029012	TRUE	reported	igd	2	1	TRUE	9.00443e-05	42.4092
169	rs772921	T	C	T	C	0.0061179	0.0507	0.341233	NA	FALSE	FALSE	FALSE	ebi-a-GCST010005	12	56403577	0.0438	7979	0.2471	Membranous nephropathy || id:ebi-a-GCST010005	Membranous nephropathy	Membranous nephropathy || ||	TRUE	igd	NA	NA	NA	NA	NA	NA	NA	12	56403577	0.000972844	3.50002e-10	470941	ebi-a-GCST90029012	Educational attainment (college completion) || id:ebi-a-GCST90029012	TRUE	reported	igd	2	1	TRUE	8.39683e-05	39.5473
170	rs7757476	A	G	A	G	0.00895771	-0.0036	0.186928	NA	FALSE	FALSE	FALSE	ebi-a-GCST010005	6	14715910	0.0503	7979	0.943	Membranous nephropathy || id:ebi-a-GCST010005	Membranous nephropathy	Membranous nephropathy || ||	TRUE	igd	TRUE	rs7757476	rs1267498	A	G	T	C	6	14711961	0.00120506	8.30042e-14	470941	ebi-a-GCST90029012	Educational attainment (college completion) || id:ebi-a-GCST90029012	TRUE	reported	igd	2	1	TRUE	0.000117317	55.2554
171	rs7868984	C	T	C	T	0.0127305	0.016	0.416097	NA	FALSE	FALSE	FALSE	ebi-a-GCST010005	9	23357826	0.0425	7979	0.7059	Membranous nephropathy || id:ebi-a-GCST010005	Membranous nephropathy	Membranous nephropathy || ||	TRUE	igd	NA	NA	NA	NA	NA	NA	NA	9	23357826	0.000937331	1.39991e-42	470941	ebi-a-GCST90029012	Educational attainment (college completion) || id:ebi-a-GCST90029012	TRUE	reported	igd	2	1	TRUE	0.000391533	184.46
172	rs790643	T	C	T	C	-0.00659645	-0.0079	0.191709	NA	FALSE	FALSE	FALSE	ebi-a-GCST010005	10	106781678	0.0551	7979	0.8854	Membranous nephropathy || id:ebi-a-GCST010005	Membranous nephropathy	Membranous nephropathy || ||	TRUE	igd	TRUE	rs790643	rs790641	T	C	A	G	10	106780515	0.00117383	1.09999e-08	470941	ebi-a-GCST90029012	Educational attainment (college completion) || id:ebi-a-GCST90029012	TRUE	reported	igd	2	1	TRUE	6.70524e-05	31.5797
173	rs7920624	T	A	T	A	-0.00593219	0.0425	0.537014	NA	FALSE	TRUE	TRUE	ebi-a-GCST010005	10	67963186	0.0417	7979	0.3086	Membranous nephropathy || id:ebi-a-GCST010005	Membranous nephropathy	Membranous nephropathy || ||	TRUE	igd	NA	NA	NA	NA	NA	NA	NA	10	67963186	0.00092968	1.6e-10	470941	ebi-a-GCST90029012	Educational attainment (college completion) || id:ebi-a-GCST90029012	TRUE	reported	igd	2	1	FALSE	8.64488e-05	40.7156
174	rs7921305	A	G	A	G	0.00817572	0.0238	0.252841	NA	FALSE	FALSE	FALSE	ebi-a-GCST010005	10	133785336	0.0517	7979	0.6458	Membranous nephropathy || id:ebi-a-GCST010005	Membranous nephropathy	Membranous nephropathy || ||	TRUE	igd	TRUE	rs7921305	rs12764703	A	G	A	G	10	133775196	0.0010625	1.20005e-14	470941	ebi-a-GCST90029012	Educational attainment (college completion) || id:ebi-a-GCST90029012	TRUE	reported	igd	2	1	TRUE	0.000125711	59.2096
175	rs7924036	T	G	T	G	0.00526724	0.0632	0.503576	NA	FALSE	FALSE	FALSE	ebi-a-GCST010005	10	65191645	0.0424	7979	0.1356	Membranous nephropathy || id:ebi-a-GCST010005	Membranous nephropathy	Membranous nephropathy || ||	TRUE	igd	NA	NA	NA	NA	NA	NA	NA	10	65191645	0.000923388	7.19996e-09	470941	ebi-a-GCST90029012	Educational attainment (college completion) || id:ebi-a-GCST90029012	TRUE	reported	igd	2	1	TRUE	6.90878e-05	32.5384
176	rs79269403	A	G	A	G	0.0070175	0.0618	0.230982	NA	FALSE	FALSE	FALSE	ebi-a-GCST010005	3	108036819	0.0515	7979	0.2309	Membranous nephropathy || id:ebi-a-GCST010005	Membranous nephropathy	Membranous nephropathy || ||	TRUE	igd	NA	NA	NA	NA	NA	NA	NA	3	108036819	0.00109928	1.79999e-10	470941	ebi-a-GCST90029012	Educational attainment (college completion) || id:ebi-a-GCST90029012	TRUE	reported	igd	2	1	TRUE	8.65255e-05	40.7518
177	rs7966054	C	T	C	T	-0.00510947	-0.0527	0.565993	NA	FALSE	FALSE	FALSE	ebi-a-GCST010005	12	14551025	0.0412	7979	0.2007	Membranous nephropathy || id:ebi-a-GCST010005	Membranous nephropathy	Membranous nephropathy || ||	TRUE	igd	NA	NA	NA	NA	NA	NA	NA	12	14551025	0.000930088	3.40001e-08	470941	ebi-a-GCST90029012	Educational attainment (college completion) || id:ebi-a-GCST90029012	TRUE	reported	igd	2	1	TRUE	6.40781e-05	30.1788
178	rs79918827	A	G	A	G	-0.0150036	0.2542	0.03201	NA	FALSE	FALSE	FALSE	ebi-a-GCST010005	19	54945929	0.1181	7979	0.0312997	Membranous nephropathy || id:ebi-a-GCST010005	Membranous nephropathy	Membranous nephropathy || ||	TRUE	igd	NA	NA	NA	NA	NA	NA	NA	19	54945929	0.00262767	6.49995e-09	470941	ebi-a-GCST90029012	Educational attainment (college completion) || id:ebi-a-GCST90029012	TRUE	reported	igd	2	1	TRUE	6.92234e-05	32.6022
179	rs806789	A	C	A	C	0.00954452	-0.2094	0.472121	NA	FALSE	FALSE	FALSE	ebi-a-GCST010005	6	26229161	0.0421	7979	6.47098e-07	Membranous nephropathy || id:ebi-a-GCST010005	Membranous nephropathy	Membranous nephropathy || ||	TRUE	igd	NA	NA	NA	NA	NA	NA	NA	6	26229161	0.00103369	2.29985e-20	470941	ebi-a-GCST90029012	Educational attainment (college completion) || id:ebi-a-GCST90029012	TRUE	reported	igd	2	1	TRUE	0.000181002	85.2561
180	rs868698	T	G	T	G	-0.00963405	-0.0557	0.11684	NA	FALSE	FALSE	FALSE	ebi-a-GCST010005	17	19185211	0.0654	7979	0.3949	Membranous nephropathy || id:ebi-a-GCST010005	Membranous nephropathy	Membranous nephropathy || ||	TRUE	igd	NA	NA	NA	NA	NA	NA	NA	17	19185211	0.00143816	2.09991e-11	470941	ebi-a-GCST90029012	Educational attainment (college completion) || id:ebi-a-GCST90029012	TRUE	reported	igd	2	1	TRUE	9.52786e-05	44.8747
181	rs9284954	A	C	A	C	0.00531798	-0.0505	0.544218	NA	FALSE	FALSE	FALSE	ebi-a-GCST010005	4	176648332	0.0414	7979	0.2226	Membranous nephropathy || id:ebi-a-GCST010005	Membranous nephropathy	Membranous nephropathy || ||	TRUE	igd	NA	NA	NA	NA	NA	NA	NA	4	176648332	0.000932877	1.7e-08	470941	ebi-a-GCST90029012	Educational attainment (college completion) || id:ebi-a-GCST90029012	TRUE	reported	igd	2	1	TRUE	6.89999e-05	32.497
182	rs9324380	C	G	C	G	0.0104644	-0.058	0.876445	NA	FALSE	TRUE	TRUE	ebi-a-GCST010005	1	98461132	0.066	7979	0.3794	Membranous nephropathy || id:ebi-a-GCST010005	Membranous nephropathy	Membranous nephropathy || ||	TRUE	igd	NA	NA	NA	NA	NA	NA	NA	1	98461132	0.00139999	8.69961e-14	470941	ebi-a-GCST90029012	Educational attainment (college completion) || id:ebi-a-GCST90029012	TRUE	reported	igd	2	1	FALSE	0.000118621	55.8698
183	rs9436863	C	A	C	A	0.00932395	-0.0424	0.095588	NA	FALSE	FALSE	FALSE	ebi-a-GCST010005	1	69416180	0.068	7979	0.5331	Membranous nephropathy || id:ebi-a-GCST010005	Membranous nephropathy	Membranous nephropathy || ||	TRUE	igd	NA	NA	NA	NA	NA	NA	NA	1	69416180	0.00156538	2.5e-09	470941	ebi-a-GCST90029012	Educational attainment (college completion) || id:ebi-a-GCST90029012	TRUE	reported	igd	2	1	TRUE	7.53288e-05	35.4779
184	rs9557427	T	C	T	C	-0.00650964	-0.09	0.308319	NA	FALSE	FALSE	FALSE	ebi-a-GCST010005	13	101055584	0.0476	7979	0.0585504	Membranous nephropathy || id:ebi-a-GCST010005	Membranous nephropathy	Membranous nephropathy || ||	TRUE	igd	NA	NA	NA	NA	NA	NA	NA	13	101055584	0.00100932	1.79999e-10	470941	ebi-a-GCST90029012	Educational attainment (college completion) || id:ebi-a-GCST90029012	TRUE	reported	igd	2	1	TRUE	8.83184e-05	41.5963
185	rs9879265	C	T	C	T	-0.00564155	-0.0298	0.385868	NA	FALSE	FALSE	FALSE	ebi-a-GCST010005	3	161355163	0.0426	7979	0.4849	Membranous nephropathy || id:ebi-a-GCST010005	Membranous nephropathy	Membranous nephropathy || ||	TRUE	igd	NA	NA	NA	NA	NA	NA	NA	3	161355163	0.000946058	1.6e-09	470941	ebi-a-GCST90029012	Educational attainment (college completion) || id:ebi-a-GCST90029012	TRUE	reported	igd	2	1	TRUE	7.55026e-05	35.5598
186	rs9891803	T	C	T	C	-0.00512547	-0.0077	0.488657	NA	FALSE	FALSE	FALSE	ebi-a-GCST010005	17	31609815	0.0444	7979	0.8625	Membranous nephropathy || id:ebi-a-GCST010005	Membranous nephropathy	Membranous nephropathy || ||	TRUE	igd	NA	NA	NA	NA	NA	NA	NA	17	31609815	0.0009282	3.89996e-08	470941	ebi-a-GCST90029012	Educational attainment (college completion) || id:ebi-a-GCST90029012	TRUE	reported	igd	2	1	TRUE	6.47425e-05	30.4918
187	rs9964724	T	C	T	C	0.0106238	-0.0366	0.681923	NA	FALSE	FALSE	FALSE	ebi-a-GCST010005	18	35159124	0.0441	7979	0.4066	Membranous nephropathy || id:ebi-a-GCST010005	Membranous nephropathy	Membranous nephropathy || ||	TRUE	igd	NA	NA	NA	NA	NA	NA	NA	18	35159124	0.000993376	8.10028e-27	470941	ebi-a-GCST90029012	Educational attainment (college completion) || id:ebi-a-GCST90029012	TRUE	reported	igd	2	1	TRUE	0.000242807	114.375

## Sheet: Behavioural factors
Behavioural factors on IgAN
Alcohol intake frequency
	SNP	effect_allele.exposure	other_allele.exposure	effect_allele.outcome	other_allele.outcome	beta.exposure	beta.outcome	eaf.exposure	eaf.outcome	remove	palindromic	ambiguous	id.outcome	chr	pos	se.outcome	samplesize.outcome	pval.outcome	outcome	originalname.outcome	outcome.deprecated	mr_keep.outcome	data_source.outcome	pval.exposure	chr.exposure	pos.exposure	se.exposure	samplesize.exposure	id.exposure	exposure	mr_keep.exposure	pval_origin.exposure	data_source.exposure	action	SNP_index	mr_keep	r2	F
1	rs10188314	T	C	T	C	-0.0197869	-0.0036	0.470852	0.567552	FALSE	FALSE	FALSE	ebi-a-GCST90018866	2	215402926	0.0117	477784	0.759299	IgA nephropathy || id:ebi-a-GCST90018866	IgA nephropathy	IgA nephropathy || ||	TRUE	igd	7.19946e-11	2	215402926	0.00303605	462346	ukb-b-5779	Alcohol intake frequency. || id:ukb-b-5779	TRUE	reported	igd	2	1	TRUE	9.18609e-05	42.4752
2	rs10792669	G	A	G	A	0.0174322	0.0107	0.505254	0.450478	FALSE	FALSE	FALSE	ebi-a-GCST90018866	11	82688356	0.0117	477784	0.3585	IgA nephropathy || id:ebi-a-GCST90018866	IgA nephropathy	IgA nephropathy || ||	TRUE	igd	9.90011e-09	11	82688356	0.00304065	462346	ukb-b-5779	Alcohol intake frequency. || id:ukb-b-5779	TRUE	reported	igd	2	1	TRUE	7.10843e-05	32.8677
3	rs11039429	T	C	T	C	-0.0235595	-0.0101	0.454624	0.387203	FALSE	FALSE	FALSE	ebi-a-GCST90018866	11	47867059	0.0128	477784	0.432	IgA nephropathy || id:ebi-a-GCST90018866	IgA nephropathy	IgA nephropathy || ||	TRUE	igd	8.69961e-15	11	47867059	0.00303737	462346	ukb-b-5779	Alcohol intake frequency. || id:ukb-b-5779	TRUE	reported	igd	2	1	TRUE	0.000130111	60.1637
4	rs1104608	C	G	C	G	0.0174212	0.0008	0.426338	0.386541	FALSE	TRUE	TRUE	ebi-a-GCST90018866	16	73912588	0.0119	477784	0.9429	IgA nephropathy || id:ebi-a-GCST90018866	IgA nephropathy	IgA nephropathy || ||	TRUE	igd	1.7e-08	16	73912588	0.00308849	462346	ukb-b-5779	Alcohol intake frequency. || id:ukb-b-5779	TRUE	reported	igd	2	1	FALSE	6.88124e-05	31.8172
5	rs11223617	A	G	A	G	0.0250908	0.006	0.206155	0.339817	FALSE	FALSE	FALSE	ebi-a-GCST90018866	11	133780757	0.0144	477784	0.6765	IgA nephropathy || id:ebi-a-GCST90018866	IgA nephropathy	IgA nephropathy || ||	TRUE	igd	2.29985e-11	11	133780757	0.00375381	462346	ukb-b-5779	Alcohol intake frequency. || id:ukb-b-5779	TRUE	reported	igd	2	1	TRUE	9.66219e-05	44.6769
6	rs11700855	G	A	G	A	-0.029795	-0.0185	0.093465	0.15555	FALSE	FALSE	FALSE	ebi-a-GCST90018866	21	34270051	0.0199	477784	0.3519	IgA nephropathy || id:ebi-a-GCST90018866	IgA nephropathy	IgA nephropathy || ||	TRUE	igd	1.2e-08	21	34270051	0.00523292	462346	ukb-b-5779	Alcohol intake frequency. || id:ukb-b-5779	TRUE	reported	igd	2	1	TRUE	7.01134e-05	32.4188
7	rs11750777	A	G	A	G	-0.020493	0.0079	0.209454	0.150585	FALSE	FALSE	FALSE	ebi-a-GCST90018866	5	166830787	0.0143	477784	0.579301	IgA nephropathy || id:ebi-a-GCST90018866	IgA nephropathy	IgA nephropathy || ||	TRUE	igd	3.79997e-08	5	166830787	0.00372613	462346	ukb-b-5779	Alcohol intake frequency. || id:ukb-b-5779	TRUE	reported	igd	2	1	TRUE	6.54183e-05	30.2478
8	rs117799466	C	G	C	G	-0.0196704	0.003	0.336989	0.328773	FALSE	TRUE	FALSE	ebi-a-GCST90018866	15	34659517	0.0128	477784	0.8144	IgA nephropathy || id:ebi-a-GCST90018866	IgA nephropathy	IgA nephropathy || ||	TRUE	igd	3.09999e-09	15	34659517	0.00331968	462346	ukb-b-5779	Alcohol intake frequency. || id:ukb-b-5779	TRUE	reported	igd	2	1	TRUE	7.59336e-05	35.1101
9	rs11787216	T	C	T	C	0.0244162	-0.0049	0.369127	0.300753	FALSE	FALSE	FALSE	ebi-a-GCST90018866	8	142615222	0.0123	477784	0.6921	IgA nephropathy || id:ebi-a-GCST90018866	IgA nephropathy	IgA nephropathy || ||	TRUE	igd	2.39994e-14	8	142615222	0.00320078	462346	ukb-b-5779	Alcohol intake frequency. || id:ukb-b-5779	TRUE	reported	igd	2	1	TRUE	0.000125841	58.1892
10	rs11940694	G	A	G	A	-0.0437138	0.0005	0.604193	0.564593	FALSE	FALSE	FALSE	ebi-a-GCST90018866	4	39414993	0.012	477784	0.9682	IgA nephropathy || id:ebi-a-GCST90018866	IgA nephropathy	IgA nephropathy || ||	TRUE	igd	1e-44	4	39414993	0.00311609	462346	ukb-b-5779	Alcohol intake frequency. || id:ukb-b-5779	TRUE	reported	igd	2	1	TRUE	0.000425466	196.796
11	rs12153855	C	T	C	T	0.0294435	0.0044	0.10497	0.0674467	FALSE	FALSE	FALSE	ebi-a-GCST90018866	6	32074804	0.0192	477784	0.8204	IgA nephropathy || id:ebi-a-GCST90018866	IgA nephropathy	IgA nephropathy || ||	TRUE	igd	2.39999e-09	6	32074804	0.00493484	462346	ukb-b-5779	Alcohol intake frequency. || id:ukb-b-5779	TRUE	reported	igd	2	1	TRUE	7.69896e-05	35.5984
12	rs1228589	A	G	A	G	0.0210699	0.0092	0.246133	0.218874	FALSE	FALSE	FALSE	ebi-a-GCST90018866	3	131634826	0.0136	477784	0.4953	IgA nephropathy || id:ebi-a-GCST90018866	IgA nephropathy	IgA nephropathy || ||	TRUE	igd	2.30001e-09	3	131634826	0.00352806	462346	ukb-b-5779	Alcohol intake frequency. || id:ukb-b-5779	TRUE	reported	igd	2	1	TRUE	7.71352e-05	35.6657
13	rs1229984	C	T	C	T	-0.261708	-0.0015	0.97277	0.784344	FALSE	FALSE	FALSE	ebi-a-GCST90018866	4	100239319	0.039	477784	0.9694	IgA nephropathy || id:ebi-a-GCST90018866	IgA nephropathy	IgA nephropathy || ||	TRUE	igd	1.39959e-178	4	100239319	0.00918496	462346	ukb-b-5779	Alcohol intake frequency. || id:ukb-b-5779	TRUE	reported	igd	2	1	TRUE	0.00175287	811.853
14	rs12312693	C	T	C	T	-0.0176811	0.0078	0.451772	0.403413	FALSE	FALSE	FALSE	ebi-a-GCST90018866	12	57511734	0.0117	477784	0.5078	IgA nephropathy || id:ebi-a-GCST90018866	IgA nephropathy	IgA nephropathy || ||	TRUE	igd	6.80002e-09	12	57511734	0.00305026	462346	ukb-b-5779	Alcohol intake frequency. || id:ukb-b-5779	TRUE	reported	igd	2	1	TRUE	7.26685e-05	33.6003
15	rs13102973	C	T	C	T	-0.0194072	-0.0064	0.61881	0.520525	FALSE	FALSE	FALSE	ebi-a-GCST90018866	4	135900688	0.012	477784	0.5946	IgA nephropathy || id:ebi-a-GCST90018866	IgA nephropathy	IgA nephropathy || ||	TRUE	igd	4.90004e-10	4	135900688	0.00311875	462346	ukb-b-5779	Alcohol intake frequency. || id:ukb-b-5779	TRUE	reported	igd	2	1	TRUE	8.37454e-05	38.7224
16	rs13135092	G	A	G	A	0.0438341	-0.0141	0.083483	0.0646802	FALSE	FALSE	FALSE	ebi-a-GCST90018866	4	103198082	0.0212	477784	0.5078	IgA nephropathy || id:ebi-a-GCST90018866	IgA nephropathy	IgA nephropathy || ||	TRUE	igd	1.59993e-15	4	103198082	0.00549884	462346	ukb-b-5779	Alcohol intake frequency. || id:ukb-b-5779	TRUE	reported	igd	2	1	TRUE	0.000137422	63.5448
17	rs13178443	T	C	T	C	-0.0186516	-0.0129	0.276349	0.273111	FALSE	FALSE	FALSE	ebi-a-GCST90018866	5	145615275	0.013	477784	0.3197	IgA nephropathy || id:ebi-a-GCST90018866	IgA nephropathy	IgA nephropathy || ||	TRUE	igd	3.79997e-08	5	145615275	0.00338983	462346	ukb-b-5779	Alcohol intake frequency. || id:ukb-b-5779	TRUE	reported	igd	2	1	TRUE	6.54758e-05	30.2743
18	rs13390019	C	T	C	T	0.0296116	0.0108	0.134041	0.0989214	FALSE	FALSE	FALSE	ebi-a-GCST90018866	2	97797680	0.0174	477784	0.5349	IgA nephropathy || id:ebi-a-GCST90018866	IgA nephropathy	IgA nephropathy || ||	TRUE	igd	4.30031e-11	2	97797680	0.00449182	462346	ukb-b-5779	Alcohol intake frequency. || id:ukb-b-5779	TRUE	reported	igd	2	1	TRUE	9.39877e-05	43.4587
19	rs1421085	C	T	C	T	0.0199392	0.0062	0.403447	0.351957	FALSE	FALSE	FALSE	ebi-a-GCST90018866	16	53800954	0.0119	477784	0.601999	IgA nephropathy || id:ebi-a-GCST90018866	IgA nephropathy	IgA nephropathy || ||	TRUE	igd	1e-10	16	53800954	0.00308481	462346	ukb-b-5779	Alcohol intake frequency. || id:ukb-b-5779	TRUE	reported	igd	2	1	TRUE	9.0355e-05	41.7789
20	rs1515591	G	T	G	T	0.0182303	0.0112	0.383186	0.532771	FALSE	FALSE	FALSE	ebi-a-GCST90018866	3	174213976	0.012	477784	0.3482	IgA nephropathy || id:ebi-a-GCST90018866	IgA nephropathy	IgA nephropathy || ||	TRUE	igd	4.90004e-09	3	174213976	0.00311635	462346	ukb-b-5779	Alcohol intake frequency. || id:ukb-b-5779	TRUE	reported	igd	2	1	TRUE	7.40109e-05	34.221
21	rs1666658	C	T	C	T	0.0179674	-0.012	0.392206	0.313433	FALSE	FALSE	FALSE	ebi-a-GCST90018866	11	121801129	0.0119	477784	0.3143	IgA nephropathy || id:ebi-a-GCST90018866	IgA nephropathy	IgA nephropathy || ||	TRUE	igd	6.69993e-09	11	121801129	0.00309866	462346	ukb-b-5779	Alcohol intake frequency. || id:ukb-b-5779	TRUE	reported	igd	2	1	TRUE	7.2715e-05	33.6218
22	rs17662759	C	T	C	T	0.0301348	0.043	0.089115	0.0943469	FALSE	FALSE	FALSE	ebi-a-GCST90018866	2	193989223	0.021	477784	0.0403097	IgA nephropathy || id:ebi-a-GCST90018866	IgA nephropathy	IgA nephropathy || ||	TRUE	igd	3.40001e-08	2	193989223	0.00546031	462346	ukb-b-5779	Alcohol intake frequency. || id:ukb-b-5779	TRUE	reported	igd	2	1	TRUE	6.58728e-05	30.4579
23	rs17690703	T	C	T	C	0.0250342	0.0102	0.262687	0.176097	FALSE	FALSE	FALSE	ebi-a-GCST90018866	17	43925297	0.0132	477784	0.4402	IgA nephropathy || id:ebi-a-GCST90018866	IgA nephropathy	IgA nephropathy || ||	TRUE	igd	2.90001e-13	17	43925297	0.00343021	462346	ukb-b-5779	Alcohol intake frequency. || id:ukb-b-5779	TRUE	reported	igd	2	1	TRUE	0.000115188	53.2628
24	rs186347	T	G	T	G	0.0179489	0.0032	0.463343	0.401444	FALSE	FALSE	FALSE	ebi-a-GCST90018866	14	59072226	0.0117	477784	0.784899	IgA nephropathy || id:ebi-a-GCST90018866	IgA nephropathy	IgA nephropathy || ||	TRUE	igd	4e-09	14	59072226	0.00305071	462346	ukb-b-5779	Alcohol intake frequency. || id:ukb-b-5779	TRUE	reported	igd	2	1	TRUE	7.48642e-05	34.6156
25	rs1893659	A	C	A	G	-0.029326	0.6351	0.459939	0.01459	TRUE	FALSE	FALSE	ebi-a-GCST90018866	18	21080859	0.4548	477784	0.1626	IgA nephropathy || id:ebi-a-GCST90018866	IgA nephropathy	IgA nephropathy || ||	TRUE	igd	7.59976e-22	18	21080859	0.00305313	462346	ukb-b-5779	Alcohol intake frequency. || id:ukb-b-5779	TRUE	reported	igd	2	1	FALSE	0.000199508	92.2599
26	rs1893659	A	C	A	C	-0.029326	-0.0125	0.459939	0.46643	FALSE	FALSE	FALSE	ebi-a-GCST90018866	18	21080859	0.0117	477784	0.2875	IgA nephropathy || id:ebi-a-GCST90018866	IgA nephropathy	IgA nephropathy || ||	TRUE	igd	7.59976e-22	18	21080859	0.00305313	462346	ukb-b-5779	Alcohol intake frequency. || id:ukb-b-5779	TRUE	reported	igd	2	2	TRUE	0.000199508	92.2599
27	rs1894544	C	G	C	G	0.0173933	0.0072	0.454379	0.367072	FALSE	TRUE	TRUE	ebi-a-GCST90018866	22	48881562	0.0117	477784	0.5407	IgA nephropathy || id:ebi-a-GCST90018866	IgA nephropathy	IgA nephropathy || ||	TRUE	igd	1.09999e-08	22	48881562	0.00304627	462346	ukb-b-5779	Alcohol intake frequency. || id:ukb-b-5779	TRUE	reported	igd	2	1	FALSE	7.05065e-05	32.6006
28	rs1937522	G	A	G	A	0.0168979	0.0116	0.528054	0.485072	FALSE	FALSE	FALSE	ebi-a-GCST90018866	13	68080817	0.0116	477784	0.3181	IgA nephropathy || id:ebi-a-GCST90018866	IgA nephropathy	IgA nephropathy || ||	TRUE	igd	2.5e-08	13	68080817	0.00303207	462346	ukb-b-5779	Alcohol intake frequency. || id:ukb-b-5779	TRUE	reported	igd	2	1	TRUE	6.71724e-05	31.0588
29	rs1991083	T	C	T	C	-0.0223925	-0.0122	0.679886	0.764375	FALSE	FALSE	FALSE	ebi-a-GCST90018866	2	23887437	0.0126	477784	0.3326	IgA nephropathy || id:ebi-a-GCST90018866	IgA nephropathy	IgA nephropathy || ||	TRUE	igd	6.29941e-12	2	23887437	0.00325813	462346	ukb-b-5779	Alcohol intake frequency. || id:ukb-b-5779	TRUE	reported	igd	2	1	TRUE	0.000102154	47.2353
30	rs2043677	T	C	T	C	0.0261133	0.0418	0.145599	0.145197	FALSE	FALSE	FALSE	ebi-a-GCST90018866	18	38313195	0.0168	477784	0.01262	IgA nephropathy || id:ebi-a-GCST90018866	IgA nephropathy	IgA nephropathy || ||	TRUE	igd	1.6e-09	18	38313195	0.0043272	462346	ukb-b-5779	Alcohol intake frequency. || id:ukb-b-5779	TRUE	reported	igd	2	1	TRUE	7.87605e-05	36.4173
31	rs2159935	A	G	A	G	-0.0185742	-0.013	0.490369	0.457223	FALSE	FALSE	FALSE	ebi-a-GCST90018866	4	55521017	0.0116	477784	0.2629	IgA nephropathy || id:ebi-a-GCST90018866	IgA nephropathy	IgA nephropathy || ||	TRUE	igd	8.30004e-10	4	55521017	0.00302582	462346	ukb-b-5779	Alcohol intake frequency. || id:ukb-b-5779	TRUE	reported	igd	2	1	TRUE	8.14951e-05	37.6818
32	rs2160935	T	C	T	C	-0.018718	-0.0018	0.604293	0.700619	FALSE	FALSE	FALSE	ebi-a-GCST90018866	8	30840651	0.0119	477784	0.8829	IgA nephropathy || id:ebi-a-GCST90018866	IgA nephropathy	IgA nephropathy || ||	TRUE	igd	1.40001e-09	8	30840651	0.00309117	462346	ukb-b-5779	Alcohol intake frequency. || id:ukb-b-5779	TRUE	reported	igd	2	1	TRUE	7.92997e-05	36.6666
33	rs2244598	C	T	C	T	-0.018378	-0.0038	0.605114	0.643392	FALSE	FALSE	FALSE	ebi-a-GCST90018866	1	216681000	0.012	477784	0.749	IgA nephropathy || id:ebi-a-GCST90018866	IgA nephropathy	IgA nephropathy || ||	TRUE	igd	3.79997e-09	1	216681000	0.00311907	462346	ukb-b-5779	Alcohol intake frequency. || id:ukb-b-5779	TRUE	reported	igd	2	1	TRUE	7.50839e-05	34.7172
34	rs2411453	G	T	G	T	-0.0350793	-0.0237	0.597353	0.626113	FALSE	FALSE	FALSE	ebi-a-GCST90018866	16	28632021	0.0119	477784	0.0455995	IgA nephropathy || id:ebi-a-GCST90018866	IgA nephropathy	IgA nephropathy || ||	TRUE	igd	7.29962e-30	16	28632021	0.00309039	462346	ukb-b-5779	Alcohol intake frequency. || id:ukb-b-5779	TRUE	reported	igd	2	1	TRUE	0.000278604	128.847
35	rs2535911	T	C	T	C	-0.0188476	-0.0256	0.354749	0.307216	FALSE	FALSE	FALSE	ebi-a-GCST90018866	14	73523162	0.0121	477784	0.03478	IgA nephropathy || id:ebi-a-GCST90018866	IgA nephropathy	IgA nephropathy || ||	TRUE	igd	2.69998e-09	14	73523162	0.00316849	462346	ukb-b-5779	Alcohol intake frequency. || id:ukb-b-5779	TRUE	reported	igd	2	1	TRUE	7.65257e-05	35.3839
36	rs2622167	A	G	A	G	-0.0191155	0.0142	0.428653	0.315621	FALSE	FALSE	FALSE	ebi-a-GCST90018866	7	153486704	0.0118	477784	0.2294	IgA nephropathy || id:ebi-a-GCST90018866	IgA nephropathy	IgA nephropathy || ||	TRUE	igd	4.60002e-10	7	153486704	0.0030674	462346	ukb-b-5779	Alcohol intake frequency. || id:ukb-b-5779	TRUE	reported	igd	2	1	TRUE	8.39899e-05	38.8355
37	rs262240	T	C	T	C	-0.017207	0.0014	0.468553	0.525855	FALSE	FALSE	FALSE	ebi-a-GCST90018866	3	68408109	0.0117	477784	0.9019	IgA nephropathy || id:ebi-a-GCST90018866	IgA nephropathy	IgA nephropathy || ||	TRUE	igd	1.40001e-08	3	68408109	0.00303483	462346	ukb-b-5779	Alcohol intake frequency. || id:ukb-b-5779	TRUE	reported	igd	2	1	TRUE	6.95255e-05	32.1469
38	rs2717063	A	C	A	C	-0.0203704	0.0109	0.585731	0.60786	FALSE	FALSE	FALSE	ebi-a-GCST90018866	2	58110969	0.0118	477784	0.3569	IgA nephropathy || id:ebi-a-GCST90018866	IgA nephropathy	IgA nephropathy || ||	TRUE	igd	4.00037e-11	2	58110969	0.00308457	462346	ukb-b-5779	Alcohol intake frequency. || id:ukb-b-5779	TRUE	reported	igd	2	1	TRUE	9.43196e-05	43.6122
39	rs28622224	T	C	T	C	-0.0186203	-0.0136	0.280364	0.281411	FALSE	FALSE	FALSE	ebi-a-GCST90018866	4	55088093	0.0129	477784	0.2923	IgA nephropathy || id:ebi-a-GCST90018866	IgA nephropathy	IgA nephropathy || ||	TRUE	igd	3.2e-08	4	55088093	0.00336834	462346	ukb-b-5779	Alcohol intake frequency. || id:ukb-b-5779	TRUE	reported	igd	2	1	TRUE	6.60915e-05	30.559
40	rs28768122	C	T	C	T	0.0207	0.0042	0.759525	0.757688	FALSE	FALSE	FALSE	ebi-a-GCST90018866	12	123885974	0.0136	477784	0.760801	IgA nephropathy || id:ebi-a-GCST90018866	IgA nephropathy	IgA nephropathy || ||	TRUE	igd	5.60003e-09	12	123885974	0.00355204	462346	ukb-b-5779	Alcohol intake frequency. || id:ukb-b-5779	TRUE	reported	igd	2	1	TRUE	7.3449e-05	33.9612
41	rs28787109	A	G	A	G	0.0178107	0.0371	0.40423	0.29293	FALSE	FALSE	FALSE	ebi-a-GCST90018866	1	51218695	0.0119	477784	0.00181798	IgA nephropathy || id:ebi-a-GCST90018866	IgA nephropathy	IgA nephropathy || ||	TRUE	igd	7.69999e-09	1	51218695	0.00308461	462346	ukb-b-5779	Alcohol intake frequency. || id:ukb-b-5779	TRUE	reported	igd	2	1	TRUE	7.21046e-05	33.3395
42	rs2924321	A	G	A	G	-0.0195131	-0.0001	0.539592	0.47478	FALSE	FALSE	FALSE	ebi-a-GCST90018866	18	53125435	0.0117	477784	0.9933	IgA nephropathy || id:ebi-a-GCST90018866	IgA nephropathy	IgA nephropathy || ||	TRUE	igd	1.6e-10	18	53125435	0.00305022	462346	ukb-b-5779	Alcohol intake frequency. || id:ukb-b-5779	TRUE	reported	igd	2	1	TRUE	8.85084e-05	40.925
43	rs2977454	G	C	G	C	-0.0259222	-0.0148	0.124072	0.170815	FALSE	TRUE	FALSE	ebi-a-GCST90018866	8	141539923	0.0175	477784	0.3965	IgA nephropathy || id:ebi-a-GCST90018866	IgA nephropathy	IgA nephropathy || ||	TRUE	igd	1.7e-08	8	141539923	0.00459853	462346	ukb-b-5779	Alcohol intake frequency. || id:ukb-b-5779	TRUE	reported	igd	2	1	TRUE	6.8724e-05	31.7763
44	rs34440851	T	C	T	C	-0.0226831	-0.0313	0.157151	0.186697	FALSE	FALSE	FALSE	ebi-a-GCST90018866	8	87214346	0.0158	477784	0.0478101	IgA nephropathy || id:ebi-a-GCST90018866	IgA nephropathy	IgA nephropathy || ||	TRUE	igd	4.60002e-08	8	87214346	0.00415058	462346	ukb-b-5779	Alcohol intake frequency. || id:ukb-b-5779	TRUE	reported	igd	2	1	TRUE	6.4594e-05	29.8666
45	rs34473884	A	G	A	G	-0.0203615	-0.0304	0.24819	0.24288	FALSE	FALSE	FALSE	ebi-a-GCST90018866	10	133761285	0.0134	477784	0.0234299	IgA nephropathy || id:ebi-a-GCST90018866	IgA nephropathy	IgA nephropathy || ||	TRUE	igd	6.19998e-09	10	133761285	0.00350346	462346	ukb-b-5779	Alcohol intake frequency. || id:ukb-b-5779	TRUE	reported	igd	2	1	TRUE	7.3051e-05	33.7772
46	rs34631026	T	C	T	C	-0.0169128	-0.0065	0.446061	0.312488	FALSE	FALSE	FALSE	ebi-a-GCST90018866	16	6172126	0.0117	477784	0.5807	IgA nephropathy || id:ebi-a-GCST90018866	IgA nephropathy	IgA nephropathy || ||	TRUE	igd	2.90001e-08	16	6172126	0.00304832	462346	ukb-b-5779	Alcohol intake frequency. || id:ukb-b-5779	TRUE	reported	igd	2	1	TRUE	6.65754e-05	30.7828
47	rs34811474	A	G	A	G	-0.0201809	-0.0232	0.230728	0.231611	FALSE	FALSE	FALSE	ebi-a-GCST90018866	4	25408838	0.0138	477784	0.0927001	IgA nephropathy || id:ebi-a-GCST90018866	IgA nephropathy	IgA nephropathy || ||	TRUE	igd	1.89998e-08	4	25408838	0.00359305	462346	ukb-b-5779	Alcohol intake frequency. || id:ukb-b-5779	TRUE	reported	igd	2	1	TRUE	6.82272e-05	31.5466
48	rs35105141	T	C	T	C	0.026345	0.0065	0.401541	0.37417	FALSE	FALSE	FALSE	ebi-a-GCST90018866	16	30057148	0.0119	477784	0.584501	IgA nephropathy || id:ebi-a-GCST90018866	IgA nephropathy	IgA nephropathy || ||	TRUE	igd	1.39991e-17	16	30057148	0.00308788	462346	ukb-b-5779	Alcohol intake frequency. || id:ukb-b-5779	TRUE	reported	igd	2	1	TRUE	0.000157413	72.7903
49	rs362307	T	C	T	C	0.0433047	0.0399	0.074582	0.0732241	FALSE	FALSE	FALSE	ebi-a-GCST90018866	4	3241845	0.0223	477784	0.0730399	IgA nephropathy || id:ebi-a-GCST90018866	IgA nephropathy	IgA nephropathy || ||	TRUE	igd	8.4004e-14	4	3241845	0.00580219	462346	ukb-b-5779	Alcohol intake frequency. || id:ukb-b-5779	TRUE	reported	igd	2	1	TRUE	0.000120467	55.7037
50	rs4241258	T	C	T	C	0.0250636	0.0103	0.13763	0.125005	FALSE	FALSE	FALSE	ebi-a-GCST90018866	2	74226102	0.0169	477784	0.5433	IgA nephropathy || id:ebi-a-GCST90018866	IgA nephropathy	IgA nephropathy || ||	TRUE	igd	1.29999e-08	2	74226102	0.00440325	462346	ukb-b-5779	Alcohol intake frequency. || id:ukb-b-5779	TRUE	reported	igd	2	1	TRUE	7.00717e-05	32.3995
51	rs4242715	A	G	A	G	-0.0186543	-0.0049	0.680585	0.734354	FALSE	FALSE	FALSE	ebi-a-GCST90018866	10	133986135	0.0125	477784	0.6955	IgA nephropathy || id:ebi-a-GCST90018866	IgA nephropathy	IgA nephropathy || ||	TRUE	igd	9.29994e-09	10	133986135	0.00324831	462346	ukb-b-5779	Alcohol intake frequency. || id:ukb-b-5779	TRUE	reported	igd	2	1	TRUE	7.13255e-05	32.9793
52	rs4417025	A	G	A	G	-0.0188379	-0.0137	0.361153	0.244058	FALSE	FALSE	FALSE	ebi-a-GCST90018866	1	35363679	0.0122	477784	0.2606	IgA nephropathy || id:ebi-a-GCST90018866	IgA nephropathy	IgA nephropathy || ||	TRUE	igd	2.69998e-09	1	35363679	0.00316516	462346	ukb-b-5779	Alcohol intake frequency. || id:ukb-b-5779	TRUE	reported	igd	2	1	TRUE	7.66078e-05	35.4219
53	rs4503294	T	C	T	C	0.0181476	-0.0121	0.565333	0.630768	FALSE	FALSE	FALSE	ebi-a-GCST90018866	1	940096	0.0118	477784	0.304	IgA nephropathy || id:ebi-a-GCST90018866	IgA nephropathy	IgA nephropathy || ||	TRUE	igd	3.40001e-09	1	940096	0.00307049	462346	ukb-b-5779	Alcohol intake frequency. || id:ukb-b-5779	TRUE	reported	igd	2	1	TRUE	7.5548e-05	34.9318
54	rs461599	C	A	C	A	-0.0191888	-0.0058	0.462259	0.486634	FALSE	FALSE	FALSE	ebi-a-GCST90018866	5	144136931	0.0117	477784	0.618399	IgA nephropathy || id:ebi-a-GCST90018866	IgA nephropathy	IgA nephropathy || ||	TRUE	igd	2.69998e-10	5	144136931	0.00303977	462346	ukb-b-5779	Alcohol intake frequency. || id:ukb-b-5779	TRUE	reported	igd	2	1	TRUE	8.61806e-05	39.8485
55	rs4726481	T	G	T	G	0.0217614	0.0085	0.400576	0.379502	FALSE	FALSE	FALSE	ebi-a-GCST90018866	7	141668403	0.0119	477784	0.4781	IgA nephropathy || id:ebi-a-GCST90018866	IgA nephropathy	IgA nephropathy || ||	TRUE	igd	2.29985e-12	7	141668403	0.00310188	462346	ukb-b-5779	Alcohol intake frequency. || id:ukb-b-5779	TRUE	reported	igd	2	1	TRUE	0.000106441	49.2178
56	rs473098	T	C	T	C	-0.0217406	-0.0261	0.557689	0.69006	FALSE	FALSE	FALSE	ebi-a-GCST90018866	2	45139779	0.0117	477784	0.0259203	IgA nephropathy || id:ebi-a-GCST90018866	IgA nephropathy	IgA nephropathy || ||	TRUE	igd	9.09913e-13	2	45139779	0.00304345	462346	ukb-b-5779	Alcohol intake frequency. || id:ukb-b-5779	TRUE	reported	igd	2	1	TRUE	0.000110356	51.028
57	rs489062	A	G	A	G	0.0166498	0.0134	0.437454	0.40257	FALSE	FALSE	FALSE	ebi-a-GCST90018866	10	99715744	0.0117	477784	0.2514	IgA nephropathy || id:ebi-a-GCST90018866	IgA nephropathy	IgA nephropathy || ||	TRUE	igd	4.90004e-08	10	99715744	0.00305291	462346	ukb-b-5779	Alcohol intake frequency. || id:ukb-b-5779	TRUE	reported	igd	2	1	TRUE	6.43273e-05	29.7432
58	rs4916723	C	A	C	A	0.0239479	-0.0113	0.420617	0.402692	FALSE	FALSE	FALSE	ebi-a-GCST90018866	5	87854395	0.0119	477784	0.3418	IgA nephropathy || id:ebi-a-GCST90018866	IgA nephropathy	IgA nephropathy || ||	TRUE	igd	1.10002e-14	5	87854395	0.00309951	462346	ukb-b-5779	Alcohol intake frequency. || id:ukb-b-5779	TRUE	reported	igd	2	1	TRUE	0.0001291	59.6962
59	rs4940926	C	T	C	T	-0.0191003	0.0139	0.735045	0.768216	FALSE	FALSE	FALSE	ebi-a-GCST90018866	18	57732418	0.0133	477784	0.2942	IgA nephropathy || id:ebi-a-GCST90018866	IgA nephropathy	IgA nephropathy || ||	TRUE	igd	2.80001e-08	18	57732418	0.00344068	462346	ukb-b-5779	Alcohol intake frequency. || id:ukb-b-5779	TRUE	reported	igd	2	1	TRUE	6.66493e-05	30.817
60	rs4968391	T	G	T	G	-0.0192695	0.0023	0.674892	0.658654	FALSE	FALSE	FALSE	ebi-a-GCST90018866	17	57780943	0.0125	477784	0.8553	IgA nephropathy || id:ebi-a-GCST90018866	IgA nephropathy	IgA nephropathy || ||	TRUE	igd	2.30001e-09	17	57780943	0.0032265	462346	ukb-b-5779	Alcohol intake frequency. || id:ukb-b-5779	TRUE	reported	igd	2	1	TRUE	7.71395e-05	35.6677
61	rs5022348	T	C	T	C	0.0202641	0.0612	0.40703	0.584414	FALSE	FALSE	FALSE	ebi-a-GCST90018866	18	22639237	0.0923	477784	0.5075	IgA nephropathy || id:ebi-a-GCST90018866	IgA nephropathy	IgA nephropathy || ||	TRUE	igd	1.40001e-08	18	22639237	0.00357005	462346	ukb-b-5779	Alcohol intake frequency. || id:ukb-b-5779	TRUE	reported	igd	2	1	TRUE	6.96801e-05	32.2184
62	rs550942	T	C	T	C	0.022401	0.0112	0.823865	0.810272	FALSE	FALSE	FALSE	ebi-a-GCST90018866	11	58394154	0.0154	477784	0.4666	IgA nephropathy || id:ebi-a-GCST90018866	IgA nephropathy	IgA nephropathy || ||	TRUE	igd	2e-08	11	58394154	0.00398884	462346	ukb-b-5779	Alcohol intake frequency. || id:ukb-b-5779	TRUE	reported	igd	2	1	TRUE	6.82095e-05	31.5384
63	rs56194430	T	C	T	C	0.0225403	0.0237	0.16931	0.156683	FALSE	FALSE	FALSE	ebi-a-GCST90018866	5	67824690	0.0157	477784	0.132	IgA nephropathy || id:ebi-a-GCST90018866	IgA nephropathy	IgA nephropathy || ||	TRUE	igd	3.09999e-08	5	67824690	0.00407148	462346	ukb-b-5779	Alcohol intake frequency. || id:ukb-b-5779	TRUE	reported	igd	2	1	TRUE	6.62856e-05	30.6488
64	rs58905411	A	G	A	G	-0.0266343	0.0171	0.410052	0.474283	FALSE	FALSE	FALSE	ebi-a-GCST90018866	12	54623132	0.0118	477784	0.1485	IgA nephropathy || id:ebi-a-GCST90018866	IgA nephropathy	IgA nephropathy || ||	TRUE	igd	5.10035e-18	12	54623132	0.00307848	462346	ukb-b-5779	Alcohol intake frequency. || id:ukb-b-5779	TRUE	reported	igd	2	1	TRUE	0.000161872	74.8528
65	rs6030200	A	G	A	G	-0.019529	-0.0289	0.31415	0.362597	FALSE	FALSE	FALSE	ebi-a-GCST90018866	20	35554361	0.0126	477784	0.0222101	IgA nephropathy || id:ebi-a-GCST90018866	IgA nephropathy	IgA nephropathy || ||	TRUE	igd	2.39999e-09	20	35554361	0.00327075	462346	ukb-b-5779	Alcohol intake frequency. || id:ukb-b-5779	TRUE	reported	igd	2	1	TRUE	7.71018e-05	35.6503
66	rs61873510	T	G	T	G	0.0203737	-0.0028	0.32785	0.256117	FALSE	FALSE	FALSE	ebi-a-GCST90018866	10	102626510	0.0127	477784	0.8291	IgA nephropathy || id:ebi-a-GCST90018866	IgA nephropathy	IgA nephropathy || ||	TRUE	igd	6.90001e-10	10	102626510	0.00330311	462346	ukb-b-5779	Alcohol intake frequency. || id:ukb-b-5779	TRUE	reported	igd	2	1	TRUE	8.22794e-05	38.0445
67	rs62097995	A	T	A	T	0.0200024	0.0121	0.423591	0.317221	FALSE	TRUE	TRUE	ebi-a-GCST90018866	18	50843233	0.0118	477784	0.3041	IgA nephropathy || id:ebi-a-GCST90018866	IgA nephropathy	IgA nephropathy || ||	TRUE	igd	6.89922e-11	18	50843233	0.00306682	462346	ukb-b-5779	Alcohol intake frequency. || id:ukb-b-5779	TRUE	reported	igd	2	1	FALSE	9.19985e-05	42.5389
68	rs62305780	G	C	G	C	-0.0485216	0.0169	0.102253	0.095225	FALSE	TRUE	FALSE	ebi-a-GCST90018866	4	100290815	0.0194	477784	0.3823	IgA nephropathy || id:ebi-a-GCST90018866	IgA nephropathy	IgA nephropathy || ||	TRUE	igd	9.8992e-22	4	100290815	0.00506585	462346	ukb-b-5779	Alcohol intake frequency. || id:ukb-b-5779	TRUE	reported	igd	2	1	TRUE	0.000198387	91.741
69	rs62339673	A	C	A	C	0.0182943	0.0108	0.626705	0.633493	FALSE	FALSE	FALSE	ebi-a-GCST90018866	4	184828533	0.0121	477784	0.3737	IgA nephropathy || id:ebi-a-GCST90018866	IgA nephropathy	IgA nephropathy || ||	TRUE	igd	6.59994e-09	4	184828533	0.00315406	462346	ukb-b-5779	Alcohol intake frequency. || id:ukb-b-5779	TRUE	reported	igd	2	1	TRUE	7.276e-05	33.6426
70	rs62466318	T	C	T	C	-0.0254919	0.0096	0.202827	0.175843	FALSE	FALSE	FALSE	ebi-a-GCST90018866	7	73042085	0.0145	477784	0.5083	IgA nephropathy || id:ebi-a-GCST90018866	IgA nephropathy	IgA nephropathy || ||	TRUE	igd	1.39991e-11	7	73042085	0.0037742	462346	ukb-b-5779	Alcohol intake frequency. || id:ukb-b-5779	TRUE	reported	igd	2	1	TRUE	9.86608e-05	45.6197
71	rs650558	T	C	T	C	0.0207362	-0.0109	0.247918	0.264715	FALSE	FALSE	FALSE	ebi-a-GCST90018866	17	40721042	0.0134	477784	0.4173	IgA nephropathy || id:ebi-a-GCST90018866	IgA nephropathy	IgA nephropathy || ||	TRUE	igd	3.40001e-09	17	40721042	0.0035079	462346	ukb-b-5779	Alcohol intake frequency. || id:ukb-b-5779	TRUE	reported	igd	2	1	TRUE	7.55725e-05	34.9432
72	rs6727281	T	C	T	C	-0.024322	-0.0076	0.184023	0.154658	FALSE	FALSE	FALSE	ebi-a-GCST90018866	2	65558588	0.0151	477784	0.6158	IgA nephropathy || id:ebi-a-GCST90018866	IgA nephropathy	IgA nephropathy || ||	TRUE	igd	5.49997e-10	2	65558588	0.00391964	462346	ukb-b-5779	Alcohol intake frequency. || id:ukb-b-5779	TRUE	reported	igd	2	1	TRUE	8.32728e-05	38.5039
73	rs6943160	C	T	C	T	0.020627	-0.0047	0.208646	0.149522	FALSE	FALSE	FALSE	ebi-a-GCST90018866	7	99872071	0.0144	477784	0.7467	IgA nephropathy || id:ebi-a-GCST90018866	IgA nephropathy	IgA nephropathy || ||	TRUE	igd	3.09999e-08	7	99872071	0.00372774	462346	ukb-b-5779	Alcohol intake frequency. || id:ukb-b-5779	TRUE	reported	igd	2	1	TRUE	6.62194e-05	30.6182
74	rs71651683	T	C	T	C	-0.0704589	-0.0555	0.0142	0.0121061	FALSE	FALSE	FALSE	ebi-a-GCST90018866	22	24828853	0.0498	477784	0.265	IgA nephropathy || id:ebi-a-GCST90018866	IgA nephropathy	IgA nephropathy || ||	TRUE	igd	3.59998e-08	22	24828853	0.0127906	462346	ukb-b-5779	Alcohol intake frequency. || id:ukb-b-5779	TRUE	reported	igd	2	1	TRUE	6.56288e-05	30.3451
75	rs72769229	T	A	T	A	-0.0231352	-0.016	0.154942	0.13752	FALSE	TRUE	FALSE	ebi-a-GCST90018866	2	2220795	0.016	477784	0.3173	IgA nephropathy || id:ebi-a-GCST90018866	IgA nephropathy	IgA nephropathy || ||	TRUE	igd	3.40001e-08	2	2220795	0.00419154	462346	ukb-b-5779	Alcohol intake frequency. || id:ukb-b-5779	TRUE	reported	igd	2	1	TRUE	6.58876e-05	30.4647
76	rs72787062	A	G	A	G	-0.0281947	0.0363	0.162767	0.121005	FALSE	FALSE	FALSE	ebi-a-GCST90018866	16	72105844	0.0158	477784	0.0217901	IgA nephropathy || id:ebi-a-GCST90018866	IgA nephropathy	IgA nephropathy || ||	TRUE	igd	6.4003e-12	16	72105844	0.00410324	462346	ukb-b-5779	Alcohol intake frequency. || id:ukb-b-5779	TRUE	reported	igd	2	1	TRUE	0.00010211	47.2149
77	rs728538	G	T	G	T	0.0228752	0.016	0.168868	0.131023	FALSE	FALSE	FALSE	ebi-a-GCST90018866	16	51205819	0.0157	477784	0.3087	IgA nephropathy || id:ebi-a-GCST90018866	IgA nephropathy	IgA nephropathy || ||	TRUE	igd	1.79999e-08	16	51205819	0.00406259	462346	ukb-b-5779	Alcohol intake frequency. || id:ukb-b-5779	TRUE	reported	igd	2	1	TRUE	6.85689e-05	31.7046
78	rs7298932	G	A	G	A	-0.0237214	-0.0315	0.147849	0.14163	FALSE	FALSE	FALSE	ebi-a-GCST90018866	12	23727301	0.0165	477784	0.0569902	IgA nephropathy || id:ebi-a-GCST90018866	IgA nephropathy	IgA nephropathy || ||	TRUE	igd	3.79997e-08	12	23727301	0.00431166	462346	ukb-b-5779	Alcohol intake frequency. || id:ukb-b-5779	TRUE	reported	igd	2	1	TRUE	6.5463e-05	30.2684
79	rs7302200	A	G	A	G	-0.0184222	-0.0335	0.339998	0.249565	FALSE	FALSE	FALSE	ebi-a-GCST90018866	12	56449435	0.0123	477784	0.00647202	IgA nephropathy || id:ebi-a-GCST90018866	IgA nephropathy	IgA nephropathy || ||	TRUE	igd	8.40001e-09	12	56449435	0.00319841	462346	ukb-b-5779	Alcohol intake frequency. || id:ukb-b-5779	TRUE	reported	igd	2	1	TRUE	7.17491e-05	33.1751
80	rs73050128	A	C	A	C	-0.0260048	-0.0403	0.164488	0.160634	FALSE	FALSE	FALSE	ebi-a-GCST90018866	7	1961882	0.0158	477784	0.01068	IgA nephropathy || id:ebi-a-GCST90018866	IgA nephropathy	IgA nephropathy || ||	TRUE	igd	2.1e-10	7	1961882	0.00409088	462346	ukb-b-5779	Alcohol intake frequency. || id:ukb-b-5779	TRUE	reported	igd	2	1	TRUE	8.73914e-05	40.4084
81	rs7330939	T	C	T	C	-0.0213301	0.0233	0.720352	0.618561	FALSE	FALSE	FALSE	ebi-a-GCST90018866	13	49971400	0.013	477784	0.0734497	IgA nephropathy || id:ebi-a-GCST90018866	IgA nephropathy	IgA nephropathy || ||	TRUE	igd	3.69999e-10	13	49971400	0.0034046	462346	ukb-b-5779	Alcohol intake frequency. || id:ukb-b-5779	TRUE	reported	igd	2	1	TRUE	8.48886e-05	39.2511
82	rs74679146	C	T	C	T	-0.0320735	-0.0182	0.074515	0.0749947	FALSE	FALSE	FALSE	ebi-a-GCST90018866	9	16287769	0.022	477784	0.4078	IgA nephropathy || id:ebi-a-GCST90018866	IgA nephropathy	IgA nephropathy || ||	TRUE	igd	2.5e-08	9	16287769	0.00575757	462346	ukb-b-5779	Alcohol intake frequency. || id:ukb-b-5779	TRUE	reported	igd	2	1	TRUE	6.71148e-05	31.0322
83	rs7514579	C	A	C	A	0.0196672	-0.013	0.232457	0.205699	FALSE	FALSE	FALSE	ebi-a-GCST90018866	1	94051350	0.0138	477784	0.3465	IgA nephropathy || id:ebi-a-GCST90018866	IgA nephropathy	IgA nephropathy || ||	TRUE	igd	4.60002e-08	1	94051350	0.00359788	462346	ukb-b-5779	Alcohol intake frequency. || id:ukb-b-5779	TRUE	reported	igd	2	1	TRUE	6.46244e-05	29.8806
84	rs76082653	T	C	T	C	0.0464269	0.0437	0.054327	0.0485868	FALSE	FALSE	FALSE	ebi-a-GCST90018866	3	49029468	0.0269	477784	0.1036	IgA nephropathy || id:ebi-a-GCST90018866	IgA nephropathy	IgA nephropathy || ||	TRUE	igd	3.80014e-12	3	49029468	0.00668673	462346	ukb-b-5779	Alcohol intake frequency. || id:ukb-b-5779	TRUE	reported	igd	2	1	TRUE	0.000104256	48.207
85	rs7610856	A	C	A	C	-0.023864	0.0034	0.429053	0.420265	FALSE	FALSE	FALSE	ebi-a-GCST90018866	3	71579022	0.0118	477784	0.773599	IgA nephropathy || id:ebi-a-GCST90018866	IgA nephropathy	IgA nephropathy || ||	TRUE	igd	7.70016e-15	3	71579022	0.00307022	462346	ukb-b-5779	Alcohol intake frequency. || id:ukb-b-5779	TRUE	reported	igd	2	1	TRUE	0.000130654	60.4151
86	rs780094	C	T	C	T	-0.0509938	0.02	0.615206	0.57572	FALSE	FALSE	FALSE	ebi-a-GCST90018866	2	27741237	0.0119	477784	0.0939291	IgA nephropathy || id:ebi-a-GCST90018866	IgA nephropathy	IgA nephropathy || ||	TRUE	igd	1.29987e-60	2	27741237	0.00310506	462346	ukb-b-5779	Alcohol intake frequency. || id:ukb-b-5779	TRUE	reported	igd	2	1	TRUE	0.000583008	269.707
87	rs780569	A	T	A	T	0.0198033	-0.0186	0.70882	0.749943	FALSE	TRUE	FALSE	ebi-a-GCST90018866	1	4569436	0.0129	477784	0.1489	IgA nephropathy || id:ebi-a-GCST90018866	IgA nephropathy	IgA nephropathy || ||	TRUE	igd	4e-09	1	4569436	0.00336454	462346	ukb-b-5779	Alcohol intake frequency. || id:ukb-b-5779	TRUE	reported	igd	2	1	TRUE	7.49245e-05	34.6435
88	rs80292319	C	T	C	T	-0.0393728	-0.022	0.057704	0.0651211	FALSE	FALSE	FALSE	ebi-a-GCST90018866	15	76508632	0.0247	477784	0.3729	IgA nephropathy || id:ebi-a-GCST90018866	IgA nephropathy	IgA nephropathy || ||	TRUE	igd	1.40001e-09	15	76508632	0.00649583	462346	ukb-b-5779	Alcohol intake frequency. || id:ukb-b-5779	TRUE	reported	igd	2	1	TRUE	7.94551e-05	36.7385
89	rs8043563	C	G	C	G	0.0233654	0.029	0.737192	0.693637	FALSE	TRUE	FALSE	ebi-a-GCST90018866	16	19982353	0.0133	477784	0.02947	IgA nephropathy || id:ebi-a-GCST90018866	IgA nephropathy	IgA nephropathy || ||	TRUE	igd	1.69981e-11	16	19982353	0.00347125	462346	ukb-b-5779	Alcohol intake frequency. || id:ukb-b-5779	TRUE	reported	igd	2	1	TRUE	9.79862e-05	45.3078
90	rs838145	A	G	A	G	0.0219548	0.0125	0.542982	0.572612	FALSE	FALSE	FALSE	ebi-a-GCST90018866	19	49248730	0.0118	477784	0.2901	IgA nephropathy || id:ebi-a-GCST90018866	IgA nephropathy	IgA nephropathy || ||	TRUE	igd	6.70039e-13	19	49248730	0.00305549	462346	ukb-b-5779	Alcohol intake frequency. || id:ukb-b-5779	TRUE	reported	igd	2	1	TRUE	0.000111656	51.6292
91	rs8614	A	C	A	C	0.0247806	0.0037	0.182509	0.265372	FALSE	FALSE	FALSE	ebi-a-GCST90018866	17	27588806	0.0151	477784	0.8041	IgA nephropathy || id:ebi-a-GCST90018866	IgA nephropathy	IgA nephropathy || ||	TRUE	igd	2.69998e-10	17	27588806	0.00392537	462346	ukb-b-5779	Alcohol intake frequency. || id:ukb-b-5779	TRUE	reported	igd	2	1	TRUE	8.61902e-05	39.853
92	rs9349379	G	A	G	A	-0.0193455	0.0074	0.405493	0.48075	FALSE	FALSE	FALSE	ebi-a-GCST90018866	6	12903957	0.0118	477784	0.5322	IgA nephropathy || id:ebi-a-GCST90018866	IgA nephropathy	IgA nephropathy || ||	TRUE	igd	3.50002e-10	6	12903957	0.00308215	462346	ukb-b-5779	Alcohol intake frequency. || id:ukb-b-5779	TRUE	reported	igd	2	1	TRUE	8.52017e-05	39.3959
93	rs9372625	A	G	A	G	-0.0255579	-0.0137	0.381706	0.364267	FALSE	FALSE	FALSE	ebi-a-GCST90018866	6	98344031	0.012	477784	0.2544	IgA nephropathy || id:ebi-a-GCST90018866	IgA nephropathy	IgA nephropathy || ||	TRUE	igd	2.90001e-16	6	98344031	0.00312467	462346	ukb-b-5779	Alcohol intake frequency. || id:ukb-b-5779	TRUE	reported	igd	2	1	TRUE	0.000144681	66.9022
94	rs9403297	A	G	A	G	0.0188234	-0.0134	0.372967	0.31525	FALSE	FALSE	FALSE	ebi-a-GCST90018866	6	141705482	0.012	477784	0.2647	IgA nephropathy || id:ebi-a-GCST90018866	IgA nephropathy	IgA nephropathy || ||	TRUE	igd	1.79999e-09	6	141705482	0.00313037	462346	ukb-b-5779	Alcohol intake frequency. || id:ukb-b-5779	TRUE	reported	igd	2	1	TRUE	7.81995e-05	36.1579
95	rs9648478	A	G	A	G	0.0168603	0.024	0.510245	0.525636	FALSE	FALSE	FALSE	ebi-a-GCST90018866	7	39325802	0.0116	477784	0.0387704	IgA nephropathy || id:ebi-a-GCST90018866	IgA nephropathy	IgA nephropathy || ||	TRUE	igd	2.59998e-08	7	39325802	0.00302891	462346	ukb-b-5779	Alcohol intake frequency. || id:ukb-b-5779	TRUE	reported	igd	2	1	TRUE	6.70134e-05	30.9853
96	rs9814516	T	G	T	G	-0.0251117	0.0034	0.237423	0.219975	FALSE	FALSE	FALSE	ebi-a-GCST90018866	3	85407980	0.0138	477784	0.8047	IgA nephropathy || id:ebi-a-GCST90018866	IgA nephropathy	IgA nephropathy || ||	TRUE	igd	1.59993e-12	3	85407980	0.00355589	462346	ukb-b-5779	Alcohol intake frequency. || id:ukb-b-5779	TRUE	reported	igd	2	1	TRUE	0.000107855	49.8716
97	rs9829192	T	G	T	G	0.0169324	-0.0014	0.435133	0.49992	FALSE	FALSE	FALSE	ebi-a-GCST90018866	3	38569463	0.0117	477784	0.9044	IgA nephropathy || id:ebi-a-GCST90018866	IgA nephropathy	IgA nephropathy || ||	TRUE	igd	2.80001e-08	3	38569463	0.00305032	462346	ukb-b-5779	Alcohol intake frequency. || id:ukb-b-5779	TRUE	reported	igd	2	1	TRUE	6.66423e-05	30.8137
98	rs9906502	A	G	A	G	0.0237883	-0.0035	0.176998	0.254286	FALSE	FALSE	FALSE	ebi-a-GCST90018866	17	7615745	0.0152	477784	0.8159	IgA nephropathy || id:ebi-a-GCST90018866	IgA nephropathy	IgA nephropathy || ||	TRUE	igd	1.89998e-09	17	7615745	0.00396178	462346	ukb-b-5779	Alcohol intake frequency. || id:ukb-b-5779	TRUE	reported	igd	2	1	TRUE	7.79732e-05	36.0532
99	rs9912298	C	A	C	A	0.0205894	0.0063	0.239585	0.279702	FALSE	FALSE	FALSE	ebi-a-GCST90018866	17	29735752	0.0137	477784	0.643701	IgA nephropathy || id:ebi-a-GCST90018866	IgA nephropathy	IgA nephropathy || ||	TRUE	igd	9.69996e-09	17	29735752	0.00358993	462346	ukb-b-5779	Alcohol intake frequency. || id:ukb-b-5779	TRUE	reported	igd	2	1	TRUE	7.11406e-05	32.8938
100	rs9958320	C	T	T	A	0.0248553	-0.0059	0.153147	0.133581	TRUE	FALSE	FALSE	ebi-a-GCST90018866	18	38269812	0.0172	477784	0.732099	IgA nephropathy || id:ebi-a-GCST90018866	IgA nephropathy	IgA nephropathy || ||	TRUE	igd	5.89997e-09	18	38269812	0.00427092	462346	ukb-b-5779	Alcohol intake frequency. || id:ukb-b-5779	TRUE	reported	igd	2	1	FALSE	7.32481e-05	33.8683
101	rs9958320	C	T	C	T	0.0248553	0.0375	0.153147	0.151846	FALSE	FALSE	FALSE	ebi-a-GCST90018866	18	38269812	0.0164	477784	0.0225502	IgA nephropathy || id:ebi-a-GCST90018866	IgA nephropathy	IgA nephropathy || ||	TRUE	igd	5.89997e-09	18	38269812	0.00427092	462346	ukb-b-5779	Alcohol intake frequency. || id:ukb-b-5779	TRUE	reported	igd	2	2	TRUE	7.32481e-05	33.8683
insomnia
	SNP	effect_allele.exposure	other_allele.exposure	effect_allele.outcome	other_allele.outcome	beta.exposure	beta.outcome	eaf.exposure	eaf.outcome	remove	palindromic	ambiguous	id.outcome	chr	pos	se.outcome	samplesize.outcome	pval.outcome	outcome	originalname.outcome	outcome.deprecated	mr_keep.outcome	data_source.outcome	se.exposure	chr.exposure	samplesize.exposure	pval.exposure	pos.exposure	id.exposure	exposure	mr_keep.exposure	pval_origin.exposure	data_source.exposure	action	SNP_index	mr_keep	r2	F
1	rs10838708	A	G	A	G	-0.00947656	-0.0053	0.45899	0.411366	FALSE	FALSE	FALSE	ebi-a-GCST90018866	11	47441513	0.0131	477784	0.683501	IgA nephropathy || id:ebi-a-GCST90018866	IgA nephropathy	IgA nephropathy || ||	TRUE	igd	0.00150271	11	462341	2.90001e-10	47441513	ukb-b-3957	Sleeplessness / insomnia || id:ukb-b-3957	TRUE	reported	igd	2	1	TRUE	8.60105e-05	39.7694
2	rs11097861	G	A	G	A	0.0100437	0.009	0.716256	0.59242	FALSE	FALSE	FALSE	ebi-a-GCST90018866	4	105330133	0.0129	477784	0.4877	IgA nephropathy || id:ebi-a-GCST90018866	IgA nephropathy	IgA nephropathy || ||	TRUE	igd	0.00164946	4	462341	1.09999e-09	105330133	ukb-b-3957	Sleeplessness / insomnia || id:ukb-b-3957	TRUE	reported	igd	2	1	TRUE	8.01875e-05	37.0768
3	rs11152363	A	G	A	G	0.0156393	0.0065	0.186319	0.263668	FALSE	FALSE	FALSE	ebi-a-GCST90018866	18	53057188	0.015	477784	0.6671	IgA nephropathy || id:ebi-a-GCST90018866	IgA nephropathy	IgA nephropathy || ||	TRUE	igd	0.00192518	18	462341	4.49987e-16	53057188	ukb-b-3957	Sleeplessness / insomnia || id:ukb-b-3957	TRUE	reported	igd	2	1	TRUE	0.000142714	65.9918
4	rs113851554	T	G	T	G	0.0467802	0.0115	0.057291	0.0613163	FALSE	FALSE	FALSE	ebi-a-GCST90018866	2	66750564	0.026	477784	0.658999	IgA nephropathy || id:ebi-a-GCST90018866	IgA nephropathy	IgA nephropathy || ||	TRUE	igd	0.00331329	2	462341	2.90001e-45	66750564	ukb-b-3957	Sleeplessness / insomnia || id:ukb-b-3957	TRUE	reported	igd	2	1	TRUE	0.000430979	199.344
5	rs11635495	C	T	C	T	0.00937342	0.0011	0.512179	0.392407	FALSE	FALSE	FALSE	ebi-a-GCST90018866	15	67804682	0.0116	477784	0.9216	IgA nephropathy || id:ebi-a-GCST90018866	IgA nephropathy	IgA nephropathy || ||	TRUE	igd	0.00148509	15	462341	2.80001e-10	67804682	ukb-b-3957	Sleeplessness / insomnia || id:ukb-b-3957	TRUE	reported	igd	2	1	TRUE	8.6157e-05	39.8372
6	rs11790060	C	T	C	T	-0.0103391	-0.0231	0.330834	0.381455	FALSE	FALSE	FALSE	ebi-a-GCST90018866	9	96202932	0.0123	477784	0.0607393	IgA nephropathy || id:ebi-a-GCST90018866	IgA nephropathy	IgA nephropathy || ||	TRUE	igd	0.00157854	9	462341	5.79963e-11	96202932	ukb-b-3957	Sleeplessness / insomnia || id:ukb-b-3957	TRUE	reported	igd	2	1	TRUE	9.27794e-05	42.8995
7	rs12049261	C	G	C	G	0.0111868	0.0235	0.292534	0.306852	FALSE	TRUE	FALSE	ebi-a-GCST90018866	1	107190407	0.0127	477784	0.06475	IgA nephropathy || id:ebi-a-GCST90018866	IgA nephropathy	IgA nephropathy || ||	TRUE	igd	0.00163048	1	462341	6.79986e-12	107190407	ukb-b-3957	Sleeplessness / insomnia || id:ukb-b-3957	TRUE	reported	igd	2	1	TRUE	0.000101806	47.0738
8	rs12470989	G	A	G	A	-0.0102429	-0.0204	0.203934	0.189369	FALSE	FALSE	FALSE	ebi-a-GCST90018866	2	200955823	0.0145	477784	0.1586	IgA nephropathy || id:ebi-a-GCST90018866	IgA nephropathy	IgA nephropathy || ||	TRUE	igd	0.00184485	2	462341	2.80001e-08	200955823	ukb-b-3957	Sleeplessness / insomnia || id:ukb-b-3957	TRUE	reported	igd	2	1	TRUE	6.66703e-05	30.8263
9	rs1430205	T	C	T	C	0.00947493	0.0137	0.461507	0.438671	FALSE	FALSE	FALSE	ebi-a-GCST90018866	5	87678585	0.0117	477784	0.2421	IgA nephropathy || id:ebi-a-GCST90018866	IgA nephropathy	IgA nephropathy || ||	TRUE	igd	0.00149107	5	462341	2.1e-10	87678585	ukb-b-3957	Sleeplessness / insomnia || id:ukb-b-3957	TRUE	reported	igd	2	1	TRUE	8.73284e-05	40.3789
10	rs1547630	A	G	A	G	0.00910814	-0.0039	0.651513	0.596588	FALSE	FALSE	FALSE	ebi-a-GCST90018866	13	112642528	0.0122	477784	0.746799	IgA nephropathy || id:ebi-a-GCST90018866	IgA nephropathy	IgA nephropathy || ||	TRUE	igd	0.00156447	13	462341	5.80003e-09	112642528	ukb-b-3957	Sleeplessness / insomnia || id:ukb-b-3957	TRUE	reported	igd	2	1	TRUE	7.33045e-05	33.894
11	rs1592757	C	G	C	G	0.0102216	0.017	0.355788	0.365728	FALSE	TRUE	FALSE	ebi-a-GCST90018866	5	103889998	0.0121	477784	0.1615	IgA nephropathy || id:ebi-a-GCST90018866	IgA nephropathy	IgA nephropathy || ||	TRUE	igd	0.00154996	5	462341	4.30031e-11	103889998	ukb-b-3957	Sleeplessness / insomnia || id:ukb-b-3957	TRUE	reported	igd	2	1	TRUE	9.40575e-05	43.4906
12	rs17151854	T	G	T	G	0.0129893	-0.0359	0.15241	0.129008	FALSE	FALSE	FALSE	ebi-a-GCST90018866	8	10236559	0.0162	477784	0.0268398	IgA nephropathy || id:ebi-a-GCST90018866	IgA nephropathy	IgA nephropathy || ||	TRUE	igd	0.00207434	8	462341	3.79997e-10	10236559	ukb-b-3957	Sleeplessness / insomnia || id:ukb-b-3957	TRUE	reported	igd	2	1	TRUE	8.48032e-05	39.2112
13	rs17709610	G	A	G	A	-0.0099161	-0.0228	0.297979	0.245161	FALSE	FALSE	FALSE	ebi-a-GCST90018866	10	104250278	0.0127	477784	0.0719896	IgA nephropathy || id:ebi-a-GCST90018866	IgA nephropathy	IgA nephropathy || ||	TRUE	igd	0.00162078	10	462341	9.49992e-10	104250278	ukb-b-3957	Sleeplessness / insomnia || id:ukb-b-3957	TRUE	reported	igd	2	1	TRUE	8.09536e-05	37.431
14	rs1988337	G	A	G	A	0.00838726	0.0095	0.552395	0.623277	FALSE	FALSE	FALSE	ebi-a-GCST90018866	4	91292200	0.0117	477784	0.4187	IgA nephropathy || id:ebi-a-GCST90018866	IgA nephropathy	IgA nephropathy || ||	TRUE	igd	0.00149645	4	462341	2.1e-08	91292200	ukb-b-3957	Sleeplessness / insomnia || id:ukb-b-3957	TRUE	reported	igd	2	1	TRUE	6.79397e-05	31.4133
15	rs2014830	T	C	T	C	-0.0116018	0.008	0.303519	0.396264	FALSE	FALSE	FALSE	ebi-a-GCST90018866	3	50172397	0.0134	477784	0.5497	IgA nephropathy || id:ebi-a-GCST90018866	IgA nephropathy	IgA nephropathy || ||	TRUE	igd	0.0016233	3	462341	8.9002e-13	50172397	ukb-b-3957	Sleeplessness / insomnia || id:ukb-b-3957	TRUE	reported	igd	2	1	TRUE	0.00011047	51.08
16	rs2062113	C	T	C	T	-0.00961678	0.002	0.568257	0.585062	FALSE	FALSE	FALSE	ebi-a-GCST90018866	16	59476179	0.0118	477784	0.8628	IgA nephropathy || id:ebi-a-GCST90018866	IgA nephropathy	IgA nephropathy || ||	TRUE	igd	0.00150275	16	462341	1.6e-10	59476179	ukb-b-3957	Sleeplessness / insomnia || id:ukb-b-3957	TRUE	reported	igd	2	1	TRUE	8.85697e-05	40.9528
17	rs224032	A	G	A	G	0.00839066	-0.02	0.550358	0.50927	FALSE	FALSE	FALSE	ebi-a-GCST90018866	10	64521829	0.0117	477784	0.0870402	IgA nephropathy || id:ebi-a-GCST90018866	IgA nephropathy	IgA nephropathy || ||	TRUE	igd	0.00149108	10	462341	1.79999e-08	64521829	ukb-b-3957	Sleeplessness / insomnia || id:ukb-b-3957	TRUE	reported	igd	2	1	TRUE	6.84854e-05	31.6657
18	rs2297787	A	T	A	T	-0.0178001	-0.0372	0.080193	0.0786655	FALSE	TRUE	FALSE	ebi-a-GCST90018866	10	104680137	0.0218	477784	0.0884097	IgA nephropathy || id:ebi-a-GCST90018866	IgA nephropathy	IgA nephropathy || ||	TRUE	igd	0.00274996	10	462341	9.60064e-11	104680137	ukb-b-3957	Sleeplessness / insomnia || id:ukb-b-3957	TRUE	reported	igd	2	1	TRUE	9.0613e-05	41.8977
19	rs2604551	G	T	G	T	-0.00848084	-0.0252	0.640384	0.751742	FALSE	FALSE	FALSE	ebi-a-GCST90018866	4	15091201	0.0122	477784	0.03879	IgA nephropathy || id:ebi-a-GCST90018866	IgA nephropathy	IgA nephropathy || ||	TRUE	igd	0.00155238	4	462341	4.70002e-08	15091201	ukb-b-3957	Sleeplessness / insomnia || id:ukb-b-3957	TRUE	reported	igd	2	1	TRUE	6.45493e-05	29.8456
20	rs2644128	G	C	G	C	0.0106284	-0.0044	0.548279	0.528995	FALSE	TRUE	TRUE	ebi-a-GCST90018866	1	201793440	0.0117	477784	0.7042	IgA nephropathy || id:ebi-a-GCST90018866	IgA nephropathy	IgA nephropathy || ||	TRUE	igd	0.00149103	1	462341	1e-12	201793440	ukb-b-3957	Sleeplessness / insomnia || id:ukb-b-3957	TRUE	reported	igd	2	1	FALSE	0.000109889	50.8114
21	rs2803296	C	G	C	G	-0.00862206	0.0087	0.543586	0.55807	FALSE	TRUE	TRUE	ebi-a-GCST90018866	1	1848109	0.0117	477784	0.4565	IgA nephropathy || id:ebi-a-GCST90018866	IgA nephropathy	IgA nephropathy || ||	TRUE	igd	0.00149047	1	462341	7.29995e-09	1848109	ukb-b-3957	Sleeplessness / insomnia || id:ukb-b-3957	TRUE	reported	igd	2	1	FALSE	7.23739e-05	33.4637
22	rs314280	G	A	G	A	0.00971363	0.017	0.547047	0.597069	FALSE	FALSE	FALSE	ebi-a-GCST90018866	6	105400837	0.0117	477784	0.1454	IgA nephropathy || id:ebi-a-GCST90018866	IgA nephropathy	IgA nephropathy || ||	TRUE	igd	0.00149134	6	462341	7.29962e-11	105400837	ukb-b-3957	Sleeplessness / insomnia || id:ukb-b-3957	TRUE	reported	igd	2	1	TRUE	9.17503e-05	42.4236
23	rs324017	C	A	C	A	-0.00988248	0.0197	0.705433	0.694322	FALSE	FALSE	FALSE	ebi-a-GCST90018866	12	57487814	0.0128	477784	0.1241	IgA nephropathy || id:ebi-a-GCST90018866	IgA nephropathy	IgA nephropathy || ||	TRUE	igd	0.00163145	12	462341	1.40001e-09	57487814	ukb-b-3957	Sleeplessness / insomnia || id:ukb-b-3957	TRUE	reported	igd	2	1	TRUE	7.93574e-05	36.6929
24	rs4572538	T	C	T	C	-0.00960596	0.007	0.364055	0.301663	FALSE	FALSE	FALSE	ebi-a-GCST90018866	2	147423012	0.0122	477784	0.5651	IgA nephropathy || id:ebi-a-GCST90018866	IgA nephropathy	IgA nephropathy || ||	TRUE	igd	0.00156161	2	462341	7.69999e-10	147423012	ukb-b-3957	Sleeplessness / insomnia || id:ukb-b-3957	TRUE	reported	igd	2	1	TRUE	8.18349e-05	37.8386
25	rs4577309	G	A	G	A	-0.00854833	-0.0064	0.533655	0.526025	FALSE	FALSE	FALSE	ebi-a-GCST90018866	2	191288833	0.0117	477784	0.581599	IgA nephropathy || id:ebi-a-GCST90018866	IgA nephropathy	IgA nephropathy || ||	TRUE	igd	0.00149214	2	462341	1e-08	191288833	ukb-b-3957	Sleeplessness / insomnia || id:ukb-b-3957	TRUE	reported	igd	2	1	TRUE	7.09823e-05	32.8202
26	rs4886860	C	G	C	G	-0.011796	-0.007	0.767408	0.729803	FALSE	TRUE	FALSE	ebi-a-GCST90018866	15	74340336	0.0137	477784	0.6069	IgA nephropathy || id:ebi-a-GCST90018866	IgA nephropathy	IgA nephropathy || ||	TRUE	igd	0.00175566	15	462341	1.80011e-11	74340336	ukb-b-3957	Sleeplessness / insomnia || id:ukb-b-3957	TRUE	reported	igd	2	1	TRUE	9.76301e-05	45.1426
27	rs56093896	A	C	A	C	-0.0124111	-0.0095	0.214053	0.188838	FALSE	FALSE	FALSE	ebi-a-GCST90018866	2	114103966	0.0142	477784	0.5048	IgA nephropathy || id:ebi-a-GCST90018866	IgA nephropathy	IgA nephropathy || ||	TRUE	igd	0.00181352	2	462341	7.70016e-12	114103966	ukb-b-3957	Sleeplessness / insomnia || id:ukb-b-3957	TRUE	reported	igd	2	1	TRUE	0.000101291	46.8354
28	rs56330606	G	A	G	A	0.00930932	-0.0229	0.378954	0.308412	FALSE	FALSE	FALSE	ebi-a-GCST90018866	19	37673953	0.012	477784	0.0560003	IgA nephropathy || id:ebi-a-GCST90018866	IgA nephropathy	IgA nephropathy || ||	TRUE	igd	0.00153044	19	462341	1.2e-09	37673953	ukb-b-3957	Sleeplessness / insomnia || id:ukb-b-3957	TRUE	reported	igd	2	1	TRUE	8.00214e-05	37
29	rs56365214	A	C	A	C	-0.0147948	-0.0122	0.155781	0.110998	FALSE	FALSE	FALSE	ebi-a-GCST90018866	2	58930167	0.0161	477784	0.4481	IgA nephropathy || id:ebi-a-GCST90018866	IgA nephropathy	IgA nephropathy || ||	TRUE	igd	0.00205225	2	462341	5.60015e-13	58930167	ukb-b-3957	Sleeplessness / insomnia || id:ukb-b-3957	TRUE	reported	igd	2	1	TRUE	0.000112395	51.9704
30	rs6561715	A	T	A	T	-0.011623	-0.0187	0.630662	0.625945	FALSE	TRUE	FALSE	ebi-a-GCST90018866	13	53888526	0.0121	477784	0.1217	IgA nephropathy || id:ebi-a-GCST90018866	IgA nephropathy	IgA nephropathy || ||	TRUE	igd	0.00154234	13	462341	4.79954e-14	53888526	ukb-b-3957	Sleeplessness / insomnia || id:ukb-b-3957	TRUE	reported	igd	2	1	TRUE	0.000122818	56.7903
31	rs6690017	G	T	G	T	-0.0102669	-0.001	0.408855	0.303205	FALSE	FALSE	FALSE	ebi-a-GCST90018866	1	57842729	0.0118	477784	0.9354	IgA nephropathy || id:ebi-a-GCST90018866	IgA nephropathy	IgA nephropathy || ||	TRUE	igd	0.00151022	1	462341	1.10002e-11	57842729	ukb-b-3957	Sleeplessness / insomnia || id:ukb-b-3957	TRUE	reported	igd	2	1	TRUE	9.99522e-05	46.2164
32	rs68094047	T	C	T	C	0.0103356	0.0047	0.251267	0.252174	FALSE	FALSE	FALSE	ebi-a-GCST90018866	12	109855201	0.0135	477784	0.728501	IgA nephropathy || id:ebi-a-GCST90018866	IgA nephropathy	IgA nephropathy || ||	TRUE	igd	0.0017167	12	462341	1.7e-09	109855201	ukb-b-3957	Sleeplessness / insomnia || id:ukb-b-3957	TRUE	reported	igd	2	1	TRUE	7.83946e-05	36.2477
33	rs6975972	G	A	G	A	-0.00902066	-0.0052	0.578726	0.560044	FALSE	FALSE	FALSE	ebi-a-GCST90018866	7	1070468	0.0118	477784	0.6599	IgA nephropathy || id:ebi-a-GCST90018866	IgA nephropathy	IgA nephropathy || ||	TRUE	igd	0.00150428	7	462341	2e-09	1070468	ukb-b-3957	Sleeplessness / insomnia || id:ukb-b-3957	TRUE	reported	igd	2	1	TRUE	7.7772e-05	35.9598
34	rs705219	A	T	A	T	0.013423	-0.0021	0.887373	0.896762	FALSE	TRUE	FALSE	ebi-a-GCST90018866	3	117702270	0.0183	477784	0.9079	IgA nephropathy || id:ebi-a-GCST90018866	IgA nephropathy	IgA nephropathy || ||	TRUE	igd	0.00235299	3	462341	1.2e-08	117702270	ukb-b-3957	Sleeplessness / insomnia || id:ukb-b-3957	TRUE	reported	igd	2	1	TRUE	7.03827e-05	32.543
35	rs72924721	T	C	T	C	0.016478	0.0079	0.073137	0.0572921	FALSE	FALSE	FALSE	ebi-a-GCST90018866	11	65585990	0.0225	477784	0.7272	IgA nephropathy || id:ebi-a-GCST90018866	IgA nephropathy	IgA nephropathy || ||	TRUE	igd	0.00288103	11	462341	1.09999e-08	65585990	ukb-b-3957	Sleeplessness / insomnia || id:ukb-b-3957	TRUE	reported	igd	2	1	TRUE	7.0749e-05	32.7123
36	rs7711696	T	G	T	G	0.0111716	0.0081	0.305042	0.314368	FALSE	FALSE	FALSE	ebi-a-GCST90018866	5	135486536	0.0126	477784	0.5203	IgA nephropathy || id:ebi-a-GCST90018866	IgA nephropathy	IgA nephropathy || ||	TRUE	igd	0.00161138	5	462341	4.10015e-12	135486536	ukb-b-3957	Sleeplessness / insomnia || id:ukb-b-3957	TRUE	reported	igd	2	1	TRUE	0.000103951	48.0654
37	rs8180817	C	G	C	G	-0.0100553	-0.0002	0.431016	0.481383	FALSE	TRUE	TRUE	ebi-a-GCST90018866	7	114047542	0.0118	477784	0.9865	IgA nephropathy || id:ebi-a-GCST90018866	IgA nephropathy	IgA nephropathy || ||	TRUE	igd	0.00150974	7	462341	2.70023e-11	114047542	ukb-b-3957	Sleeplessness / insomnia || id:ukb-b-3957	TRUE	reported	igd	2	1	FALSE	9.5936e-05	44.3592
38	rs931221	A	T	A	T	0.0106361	0.0352	0.236738	0.176121	FALSE	TRUE	FALSE	ebi-a-GCST90018866	12	84721107	0.0138	477784	0.0109001	IgA nephropathy || id:ebi-a-GCST90018866	IgA nephropathy	IgA nephropathy || ||	TRUE	igd	0.00175313	12	462341	1.29999e-09	84721107	ukb-b-3957	Sleeplessness / insomnia || id:ukb-b-3957	TRUE	reported	igd	2	1	TRUE	7.96049e-05	36.8074
39	rs9570080	C	T	C	T	-0.0106379	-0.0004	0.344131	0.302042	FALSE	FALSE	FALSE	ebi-a-GCST90018866	13	59832775	0.0123	477784	0.9724	IgA nephropathy || id:ebi-a-GCST90018866	IgA nephropathy	IgA nephropathy || ||	TRUE	igd	0.00157858	13	462341	1.59993e-11	59832775	ukb-b-3957	Sleeplessness / insomnia || id:ukb-b-3957	TRUE	reported	igd	2	1	TRUE	9.8214e-05	45.4126
40	rs9845387	A	C	A	C	-0.0218562	0.0614	0.040279	0.043728	FALSE	FALSE	FALSE	ebi-a-GCST90018866	3	116425935	0.0296	477784	0.0380102	IgA nephropathy || id:ebi-a-GCST90018866	IgA nephropathy	IgA nephropathy || ||	TRUE	igd	0.00377648	3	462341	7.10003e-09	116425935	ukb-b-3957	Sleeplessness / insomnia || id:ukb-b-3957	TRUE	reported	igd	2	1	TRUE	7.24404e-05	33.4945
41	rs9894577	A	G	A	G	0.0132051	0.0213	0.3182	0.279521	FALSE	FALSE	FALSE	ebi-a-GCST90018866	17	43223292	0.0125	477784	0.0882003	IgA nephropathy || id:ebi-a-GCST90018866	IgA nephropathy	IgA nephropathy || ||	TRUE	igd	0.00159687	17	462341	1.29987e-16	43223292	ukb-b-3957	Sleeplessness / insomnia || id:ukb-b-3957	TRUE	reported	igd	2	1	TRUE	0.000147883	68.3821
42	rs9906181	G	A	G	A	-0.00915026	0.009	0.687567	0.625714	FALSE	FALSE	FALSE	ebi-a-GCST90018866	17	21297686	0.0128	477784	0.4833	IgA nephropathy || id:ebi-a-GCST90018866	IgA nephropathy	IgA nephropathy || ||	TRUE	igd	0.00163869	17	462341	2.39999e-08	21297686	ukb-b-3957	Sleeplessness / insomnia || id:ukb-b-3957	TRUE	reported	igd	2	1	TRUE	6.74344e-05	31.1797
Gluten-free
	SNP	effect_allele.exposure	other_allele.exposure	effect_allele.outcome	other_allele.outcome	beta.exposure	beta.outcome	eaf.exposure	eaf.outcome	remove	palindromic	ambiguous	id.outcome	chr	pos	se.outcome	samplesize.outcome	pval.outcome	outcome	originalname.outcome	outcome.deprecated	mr_keep.outcome	data_source.outcome	pval.exposure	samplesize.exposure	chr.exposure	se.exposure	pos.exposure	id.exposure	exposure	mr_keep.exposure	pval_origin.exposure	data_source.exposure	action	SNP_index	mr_keep	r2	F
1	rs1548306	T	A	T	A	-0.00727234	0.0936	0.666268	0.687474	FALSE	TRUE	FALSE	ebi-a-GCST90018866	6	32427179	0.0124	477784	3.81417e-14	IgA nephropathy || id:ebi-a-GCST90018866	IgA nephropathy	IgA nephropathy || ||	TRUE	igd	1.10002e-17	64949	6	0.000849186	32427179	ukb-b-11189	Type of special diet followed: Gluten-free || id:ukb-b-11189	TRUE	reported	igd	2	1	TRUE	0.00112792	73.338
2	rs9271842	A	C	A	C	0.00581641	0.0161	0.391156	0.384982	FALSE	FALSE	FALSE	ebi-a-GCST90018866	6	32594953	0.1001	477784	0.8721	IgA nephropathy || id:ebi-a-GCST90018866	IgA nephropathy	IgA nephropathy || ||	TRUE	igd	4.30031e-11	64949	6	0.000882017	32594953	ukb-b-11189	Type of special diet followed: Gluten-free || id:ukb-b-11189	TRUE	reported	igd	2	1	TRUE	0.000669103	43.4853
3	rs9273595	G	C	G	C	0.0101643	-0.0718	0.261591	0.264661	FALSE	TRUE	FALSE	ebi-a-GCST90018866	6	32629091	0.0134	477784	9.55697e-08	IgA nephropathy || id:ebi-a-GCST90018866	IgA nephropathy	IgA nephropathy || ||	TRUE	igd	2.09991e-28	64949	6	0.000919461	32629091	ukb-b-11189	Type of special diet followed: Gluten-free || id:ukb-b-11189	TRUE	reported	igd	2	1	TRUE	0.00187802	122.201
cheese intake
	SNP	effect_allele.exposure	other_allele.exposure	effect_allele.outcome	other_allele.outcome	beta.exposure	beta.outcome	eaf.exposure	eaf.outcome	remove	palindromic	ambiguous	id.outcome	chr	pos	se.outcome	samplesize.outcome	pval.outcome	outcome	originalname.outcome	outcome.deprecated	mr_keep.outcome	data_source.outcome	chr.exposure	se.exposure	pval.exposure	pos.exposure	samplesize.exposure	id.exposure	exposure	mr_keep.exposure	pval_origin.exposure	data_source.exposure	action	SNP_index	mr_keep	r2	F
1	rs1024853	G	C	G	C	-0.0128634	0.0105	0.437902	0.389465	FALSE	TRUE	TRUE	ebi-a-GCST90018866	12	107291383	0.0118	477784	0.3707	IgA nephropathy || id:ebi-a-GCST90018866	IgA nephropathy	IgA nephropathy || ||	TRUE	igd	12	0.00226242	1.3e-08	107291383	451486	ukb-b-1489	Cheese intake || id:ukb-b-1489	TRUE	reported	igd	2	1	FALSE	7.16e-05	32.3268
2	rs1073242	A	G	A	G	0.015728	-0.0217	0.553825	0.583884	FALSE	FALSE	FALSE	ebi-a-GCST90018866	13	58715219	0.0119	477784	0.06871	IgA nephropathy || id:ebi-a-GCST90018866	IgA nephropathy	IgA nephropathy || ||	TRUE	igd	13	0.00229156	6.7e-12	58715219	451486	ukb-b-1489	Cheese intake || id:ukb-b-1489	TRUE	reported	igd	2	1	TRUE	0.000104327	47.1067
3	rs10896050	T	G	T	G	-0.0184695	0.0085	0.193171	0.169827	FALSE	FALSE	FALSE	ebi-a-GCST90018866	11	65577516	0.0147	477784	0.5622	IgA nephropathy || id:ebi-a-GCST90018866	IgA nephropathy	IgA nephropathy || ||	TRUE	igd	11	0.00283438	7.2e-11	65577516	451486	ukb-b-1489	Cheese intake || id:ukb-b-1489	TRUE	reported	igd	2	1	TRUE	9.4e-05	42.4612
4	rs10938397	G	A	G	A	-0.0127071	0.0036	0.434462	0.406237	FALSE	FALSE	FALSE	ebi-a-GCST90018866	4	45182527	0.0118	477784	0.7622	IgA nephropathy || id:ebi-a-GCST90018866	IgA nephropathy	IgA nephropathy || ||	TRUE	igd	4	0.00225751	1.8e-08	45182527	451486	ukb-b-1489	Cheese intake || id:ukb-b-1489	TRUE	reported	igd	2	1	TRUE	7.02e-05	31.6834
5	rs113367286	T	C	T	C	0.0151797	-0.0214	0.278467	0.273127	FALSE	FALSE	FALSE	ebi-a-GCST90018866	7	140144414	0.013	477784	0.099591	IgA nephropathy || id:ebi-a-GCST90018866	IgA nephropathy	IgA nephropathy || ||	TRUE	igd	7	0.00249985	1.3e-09	140144414	451486	ukb-b-1489	Cheese intake || id:ukb-b-1489	TRUE	reported	igd	2	1	TRUE	8.17e-05	36.872
6	rs11620149	C	T	C	T	-0.0176745	-0.0078	0.143308	0.130909	FALSE	FALSE	FALSE	ebi-a-GCST90018866	13	89816082	0.0168	477784	0.643701	IgA nephropathy || id:ebi-a-GCST90018866	IgA nephropathy	IgA nephropathy || ||	TRUE	igd	13	0.0032085	3.6e-08	89816082	451486	ukb-b-1489	Cheese intake || id:ukb-b-1489	TRUE	reported	igd	2	1	TRUE	6.72e-05	30.3451
7	rs11649653	G	C	G	C	0.0138485	-0.0015	0.38208	0.471066	FALSE	TRUE	TRUE	ebi-a-GCST90018866	16	30918487	0.012	477784	0.8992	IgA nephropathy || id:ebi-a-GCST90018866	IgA nephropathy	IgA nephropathy || ||	TRUE	igd	16	0.00229169	1.5e-09	30918487	451486	ukb-b-1489	Cheese intake || id:ukb-b-1489	TRUE	reported	igd	2	1	FALSE	8.09e-05	36.5167
8	rs12296440	A	G	A	G	0.0187942	0.0184	0.169681	0.135218	FALSE	FALSE	FALSE	ebi-a-GCST90018866	12	49927148	0.0156	477784	0.2381	IgA nephropathy || id:ebi-a-GCST90018866	IgA nephropathy	IgA nephropathy || ||	TRUE	igd	12	0.00297985	2.8e-10	49927148	451486	ukb-b-1489	Cheese intake || id:ukb-b-1489	TRUE	reported	igd	2	1	TRUE	8.81e-05	39.7793
9	rs12447542	A	G	A	G	0.0197476	-0.0178	0.12558	0.129206	FALSE	FALSE	FALSE	ebi-a-GCST90018866	16	7744180	0.0178	477784	0.3166	IgA nephropathy || id:ebi-a-GCST90018866	IgA nephropathy	IgA nephropathy || ||	TRUE	igd	16	0.00340698	6.8e-09	7744180	451486	ukb-b-1489	Cheese intake || id:ukb-b-1489	TRUE	reported	igd	2	1	TRUE	7.44e-05	33.596
10	rs12475594	G	A	G	A	0.0160073	-0.0183	0.178459	0.157099	FALSE	FALSE	FALSE	ebi-a-GCST90018866	2	58433375	0.0152	477784	0.2284	IgA nephropathy || id:ebi-a-GCST90018866	IgA nephropathy	IgA nephropathy || ||	TRUE	igd	2	0.00292518	4.4e-08	58433375	451486	ukb-b-1489	Cheese intake || id:ukb-b-1489	TRUE	reported	igd	2	1	TRUE	6.63e-05	29.9453
11	rs12672200	A	G	A	G	-0.0137634	0.0014	0.325794	0.32405	FALSE	FALSE	FALSE	ebi-a-GCST90018866	7	115461436	0.0125	477784	0.9091	IgA nephropathy || id:ebi-a-GCST90018866	IgA nephropathy	IgA nephropathy || ||	TRUE	igd	7	0.00239456	9e-09	115461436	451486	ukb-b-1489	Cheese intake || id:ukb-b-1489	TRUE	reported	igd	2	1	TRUE	7.32e-05	33.0368
12	rs12786959	T	A	T	A	-0.0160712	0.0042	0.196267	0.163729	FALSE	TRUE	FALSE	ebi-a-GCST90018866	11	89943676	0.0147	477784	0.7756	IgA nephropathy || id:ebi-a-GCST90018866	IgA nephropathy	IgA nephropathy || ||	TRUE	igd	11	0.00281988	1.2e-08	89943676	451486	ukb-b-1489	Cheese intake || id:ukb-b-1489	TRUE	reported	igd	2	1	TRUE	7.19e-05	32.4813
13	rs1291145	C	T	C	T	-0.0202495	0.0286	0.685848	0.63676	FALSE	FALSE	FALSE	ebi-a-GCST90018866	20	35528475	0.0126	477784	0.0230802	IgA nephropathy || id:ebi-a-GCST90018866	IgA nephropathy	IgA nephropathy || ||	TRUE	igd	20	0.00241026	4.4e-17	35528475	451486	ukb-b-1489	Cheese intake || id:ukb-b-1489	TRUE	reported	igd	2	1	TRUE	0.000156311	70.5828
14	rs12951057	G	C	G	C	-0.0211557	0.0155	0.165627	0.188246	FALSE	TRUE	FALSE	ebi-a-GCST90018866	17	44794558	0.0157	477784	0.3261	IgA nephropathy || id:ebi-a-GCST90018866	IgA nephropathy	IgA nephropathy || ||	TRUE	igd	17	0.00304376	3.6e-12	44794558	451486	ukb-b-1489	Cheese intake || id:ukb-b-1489	TRUE	reported	igd	2	1	TRUE	0.00010699	48.3094
15	rs13107325	T	C	T	C	-0.0291639	-0.0229	0.074693	0.0578096	FALSE	FALSE	FALSE	ebi-a-GCST90018866	4	103188709	0.0222	477784	0.3018	IgA nephropathy || id:ebi-a-GCST90018866	IgA nephropathy	IgA nephropathy || ||	TRUE	igd	4	0.00425285	7e-12	103188709	451486	ukb-b-1489	Cheese intake || id:ukb-b-1489	TRUE	reported	igd	2	1	TRUE	0.000104146	47.025
16	rs13257887	C	T	C	T	0.0161808	0.0798	0.358942	0.3317	FALSE	FALSE	FALSE	ebi-a-GCST90018866	8	10187716	0.1267	477784	0.528799	IgA nephropathy || id:ebi-a-GCST90018866	IgA nephropathy	IgA nephropathy || ||	TRUE	igd	8	0.00256186	2.7e-10	10187716	451486	ukb-b-1489	Cheese intake || id:ukb-b-1489	TRUE	reported	igd	2	1	TRUE	8.83e-05	39.8921
17	rs1434511	T	C	T	C	0.0129646	0.0286	0.455286	0.493686	FALSE	FALSE	FALSE	ebi-a-GCST90018866	18	44829435	0.0117	477784	0.015	IgA nephropathy || id:ebi-a-GCST90018866	IgA nephropathy	IgA nephropathy || ||	TRUE	igd	18	0.00225868	9.5e-09	44829435	451486	ukb-b-1489	Cheese intake || id:ukb-b-1489	TRUE	reported	igd	2	1	TRUE	7.3e-05	32.9463
18	rs1514755	G	A	G	A	0.0163749	-0.0043	0.239596	0.250277	FALSE	FALSE	FALSE	ebi-a-GCST90018866	2	166299635	0.0136	477784	0.749501	IgA nephropathy || id:ebi-a-GCST90018866	IgA nephropathy	IgA nephropathy || ||	TRUE	igd	2	0.00261651	3.9e-10	166299635	451486	ukb-b-1489	Cheese intake || id:ukb-b-1489	TRUE	reported	igd	2	1	TRUE	8.67e-05	39.1661
19	rs17115145	T	C	T	C	-0.0128806	-0.0144	0.401282	0.375577	FALSE	FALSE	FALSE	ebi-a-GCST90018866	14	30122409	0.0119	477784	0.2248	IgA nephropathy || id:ebi-a-GCST90018866	IgA nephropathy	IgA nephropathy || ||	TRUE	igd	14	0.00228956	1.8e-08	30122409	451486	ukb-b-1489	Cheese intake || id:ukb-b-1489	TRUE	reported	igd	2	1	TRUE	7.01e-05	31.6495
20	rs1806771	G	T	G	T	-0.0221467	0.0001	0.087876	0.0876547	FALSE	FALSE	FALSE	ebi-a-GCST90018866	10	63682387	0.0209	477784	0.9968	IgA nephropathy || id:ebi-a-GCST90018866	IgA nephropathy	IgA nephropathy || ||	TRUE	igd	10	0.004035	4.1e-08	63682387	451486	ukb-b-1489	Cheese intake || id:ukb-b-1489	TRUE	reported	igd	2	1	TRUE	6.67e-05	30.1251
21	rs1931805	C	T	C	T	0.0126363	-0.0126	0.500062	0.520971	FALSE	FALSE	FALSE	ebi-a-GCST90018866	6	62630863	0.0125	477784	0.3144	IgA nephropathy || id:ebi-a-GCST90018866	IgA nephropathy	IgA nephropathy || ||	TRUE	igd	6	0.00223591	1.6e-08	62630863	451486	ukb-b-1489	Cheese intake || id:ukb-b-1489	TRUE	reported	igd	2	1	TRUE	7.07e-05	31.9396
22	rs2339928	A	G	A	G	0.0148578	-0.0052	0.704069	0.780173	FALSE	FALSE	FALSE	ebi-a-GCST90018866	2	24049453	0.0127	477784	0.680899	IgA nephropathy || id:ebi-a-GCST90018866	IgA nephropathy	IgA nephropathy || ||	TRUE	igd	2	0.00244494	1.2e-09	24049453	451486	ukb-b-1489	Cheese intake || id:ukb-b-1489	TRUE	reported	igd	2	1	TRUE	8.18e-05	36.9293
23	rs2352974	T	C	T	C	-0.0144972	-0.007	0.48979	0.403912	FALSE	FALSE	FALSE	ebi-a-GCST90018866	3	49890613	0.0119	477784	0.5567	IgA nephropathy || id:ebi-a-GCST90018866	IgA nephropathy	IgA nephropathy || ||	TRUE	igd	3	0.0022428	1e-10	49890613	451486	ukb-b-1489	Cheese intake || id:ukb-b-1489	TRUE	reported	igd	2	1	TRUE	9.25e-05	41.7816
24	rs26579	C	G	C	G	-0.0128007	0.0178	0.586217	0.543132	FALSE	TRUE	TRUE	ebi-a-GCST90018866	5	87985295	0.0119	477784	0.1364	IgA nephropathy || id:ebi-a-GCST90018866	IgA nephropathy	IgA nephropathy || ||	TRUE	igd	5	0.00229427	2.4e-08	87985295	451486	ukb-b-1489	Cheese intake || id:ukb-b-1489	TRUE	reported	igd	2	1	FALSE	6.89e-05	31.1298
25	rs2802530	A	G	A	G	0.0186266	-0.0102	0.876502	0.895764	FALSE	FALSE	FALSE	ebi-a-GCST90018866	1	98546134	0.0176	477784	0.5633	IgA nephropathy || id:ebi-a-GCST90018866	IgA nephropathy	IgA nephropathy || ||	TRUE	igd	1	0.00339704	4.2e-08	98546134	451486	ukb-b-1489	Cheese intake || id:ukb-b-1489	TRUE	reported	igd	2	1	TRUE	6.66e-05	30.0652
26	rs2854175	A	C	A	C	0.0169937	-0.0076	0.257474	0.194753	FALSE	FALSE	FALSE	ebi-a-GCST90018866	17	61998469	0.0134	477784	0.569399	IgA nephropathy || id:ebi-a-GCST90018866	IgA nephropathy	IgA nephropathy || ||	TRUE	igd	17	0.00256857	3.7e-11	61998469	451486	ukb-b-1489	Cheese intake || id:ukb-b-1489	TRUE	reported	igd	2	1	TRUE	9.69e-05	43.7715
27	rs2960578	G	T	G	T	0.0170282	-0.0107	0.496281	0.621206	FALSE	FALSE	FALSE	ebi-a-GCST90018866	18	21143739	0.0116	477784	0.3576	IgA nephropathy || id:ebi-a-GCST90018866	IgA nephropathy	IgA nephropathy || ||	TRUE	igd	18	0.00223594	2.6e-14	21143739	451486	ukb-b-1489	Cheese intake || id:ukb-b-1489	TRUE	reported	igd	2	1	TRUE	0.000128445	57.9983
28	rs34198643	T	C	T	C	-0.0167006	-0.0078	0.224165	0.159904	FALSE	FALSE	FALSE	ebi-a-GCST90018866	7	2203808	0.014	477784	0.5751	IgA nephropathy || id:ebi-a-GCST90018866	IgA nephropathy	IgA nephropathy || ||	TRUE	igd	7	0.00267855	4.5e-10	2203808	451486	ukb-b-1489	Cheese intake || id:ukb-b-1489	TRUE	reported	igd	2	1	TRUE	8.61e-05	38.8743
29	rs35270670	G	A	G	A	0.0163794	0.012	0.217962	0.21851	FALSE	FALSE	FALSE	ebi-a-GCST90018866	15	83481880	0.0141	477784	0.3949	IgA nephropathy || id:ebi-a-GCST90018866	IgA nephropathy	IgA nephropathy || ||	TRUE	igd	15	0.00270974	1.5e-09	83481880	451486	ukb-b-1489	Cheese intake || id:ukb-b-1489	TRUE	reported	igd	2	1	TRUE	8.09e-05	36.5375
30	rs3911016	G	T	G	T	0.0213573	-0.0331	0.120938	0.113694	FALSE	FALSE	FALSE	ebi-a-GCST90018866	9	88029000	0.0178	477784	0.0637104	IgA nephropathy || id:ebi-a-GCST90018866	IgA nephropathy	IgA nephropathy || ||	TRUE	igd	9	0.0034399	5.3e-10	88029000	451486	ukb-b-1489	Cheese intake || id:ukb-b-1489	TRUE	reported	igd	2	1	TRUE	8.54e-05	38.5478
31	rs4296548	G	T	G	T	0.0130245	-0.0039	0.609594	0.605338	FALSE	FALSE	FALSE	ebi-a-GCST90018866	3	36915814	0.0119	477784	0.7426	IgA nephropathy || id:ebi-a-GCST90018866	IgA nephropathy	IgA nephropathy || ||	TRUE	igd	3	0.00228781	1.2e-08	36915814	451486	ukb-b-1489	Cheese intake || id:ukb-b-1489	TRUE	reported	igd	2	1	TRUE	7.18e-05	32.4101
32	rs4503172	T	C	T	C	0.0129596	-0.0121	0.608301	0.683848	FALSE	FALSE	FALSE	ebi-a-GCST90018866	9	124640841	0.0119	477784	0.3113	IgA nephropathy || id:ebi-a-GCST90018866	IgA nephropathy	IgA nephropathy || ||	TRUE	igd	9	0.002293	1.6e-08	124640841	451486	ukb-b-1489	Cheese intake || id:ukb-b-1489	TRUE	reported	igd	2	1	TRUE	7.07e-05	31.9428
33	rs4681981	A	C	A	C	-0.0124361	-0.0001	0.469086	0.615782	FALSE	FALSE	FALSE	ebi-a-GCST90018866	3	56704919	0.0118	477784	0.9946	IgA nephropathy || id:ebi-a-GCST90018866	IgA nephropathy	IgA nephropathy || ||	TRUE	igd	3	0.00224121	2.9e-08	56704919	451486	ukb-b-1489	Cheese intake || id:ukb-b-1489	TRUE	reported	igd	2	1	TRUE	6.82e-05	30.7894
34	rs4692708	C	A	C	A	0.0147298	-0.0168	0.252659	0.182267	FALSE	FALSE	FALSE	ebi-a-GCST90018866	4	170228542	0.0135	477784	0.2124	IgA nephropathy || id:ebi-a-GCST90018866	IgA nephropathy	IgA nephropathy || ||	TRUE	igd	4	0.00258904	1.3e-08	170228542	451486	ukb-b-1489	Cheese intake || id:ukb-b-1489	TRUE	reported	igd	2	1	TRUE	7.17e-05	32.3679
35	rs4776970	T	A	T	A	0.0154088	0.0071	0.357982	0.467041	FALSE	TRUE	TRUE	ebi-a-GCST90018866	15	68080886	0.0122	477784	0.560101	IgA nephropathy || id:ebi-a-GCST90018866	IgA nephropathy	IgA nephropathy || ||	TRUE	igd	15	0.00232683	3.5e-11	68080886	451486	ukb-b-1489	Cheese intake || id:ukb-b-1489	TRUE	reported	igd	2	1	FALSE	9.71e-05	43.8537
36	rs4860341	C	T	C	T	0.0243652	0.0432	0.928742	0.90619	FALSE	FALSE	FALSE	ebi-a-GCST90018866	4	61251106	0.0224	477784	0.0533703	IgA nephropathy || id:ebi-a-GCST90018866	IgA nephropathy	IgA nephropathy || ||	TRUE	igd	4	0.00435152	2.2e-08	61251106	451486	ukb-b-1489	Cheese intake || id:ukb-b-1489	TRUE	reported	igd	2	1	TRUE	6.94e-05	31.3513
37	rs504675	T	C	T	C	0.0274418	-0.0017	0.352634	0.410223	FALSE	FALSE	FALSE	ebi-a-GCST90018866	2	45154689	0.0122	477784	0.8873	IgA nephropathy || id:ebi-a-GCST90018866	IgA nephropathy	IgA nephropathy || ||	TRUE	igd	2	0.00234182	1e-31	45154689	451486	ukb-b-1489	Cheese intake || id:ukb-b-1489	TRUE	reported	igd	2	1	TRUE	0.000304048	137.314
38	rs524468	G	A	G	A	-0.0142421	-0.0037	0.260633	0.334925	FALSE	FALSE	FALSE	ebi-a-GCST90018866	12	371786	0.0132	477784	0.782699	IgA nephropathy || id:ebi-a-GCST90018866	IgA nephropathy	IgA nephropathy || ||	TRUE	igd	12	0.00255161	2.4e-08	371786	451486	ukb-b-1489	Cheese intake || id:ukb-b-1489	TRUE	reported	igd	2	1	TRUE	6.9e-05	31.1543
39	rs531358	T	C	T	C	0.0131666	-0.0094	0.649768	0.649731	FALSE	FALSE	FALSE	ebi-a-GCST90018866	1	93676011	0.0122	477784	0.4385	IgA nephropathy || id:ebi-a-GCST90018866	IgA nephropathy	IgA nephropathy || ||	TRUE	igd	1	0.00233731	1.8e-08	93676011	451486	ukb-b-1489	Cheese intake || id:ukb-b-1489	TRUE	reported	igd	2	1	TRUE	7.03e-05	31.7331
40	rs6126641	A	G	A	G	0.013226	-0.0208	0.336196	0.338166	FALSE	FALSE	FALSE	ebi-a-GCST90018866	20	51296552	0.0124	477784	0.0938102	IgA nephropathy || id:ebi-a-GCST90018866	IgA nephropathy	IgA nephropathy || ||	TRUE	igd	20	0.00239492	3.3e-08	51296552	451486	ukb-b-1489	Cheese intake || id:ukb-b-1489	TRUE	reported	igd	2	1	TRUE	6.75e-05	30.4981
41	rs61734410	T	C	T	C	0.016654	-0.0029	0.255213	0.273886	FALSE	FALSE	FALSE	ebi-a-GCST90018866	16	1252369	0.0137	477784	0.8311	IgA nephropathy || id:ebi-a-GCST90018866	IgA nephropathy	IgA nephropathy || ||	TRUE	igd	16	0.00262279	2.2e-10	1252369	451486	ukb-b-1489	Cheese intake || id:ukb-b-1489	TRUE	reported	igd	2	1	TRUE	8.93e-05	40.3189
42	rs61953351	T	G	T	G	0.0145932	0.0031	0.250366	0.190963	FALSE	FALSE	FALSE	ebi-a-GCST90018866	12	121456616	0.0134	477784	0.819	IgA nephropathy || id:ebi-a-GCST90018866	IgA nephropathy	IgA nephropathy || ||	TRUE	igd	12	0.00257996	1.5e-08	121456616	451486	ukb-b-1489	Cheese intake || id:ukb-b-1489	TRUE	reported	igd	2	1	TRUE	7.09e-05	31.9943
43	rs62034322	A	G	A	G	-0.0139355	0.0362	0.379848	0.403879	FALSE	FALSE	FALSE	ebi-a-GCST90018866	16	28535834	0.012	477784	0.002551	IgA nephropathy || id:ebi-a-GCST90018866	IgA nephropathy	IgA nephropathy || ||	TRUE	igd	16	0.00229986	1.4e-09	28535834	451486	ukb-b-1489	Cheese intake || id:ukb-b-1489	TRUE	reported	igd	2	1	TRUE	8.13e-05	36.7147
44	rs62236533	A	G	A	G	0.0247617	-0.0311	0.108791	0.0939428	FALSE	FALSE	FALSE	ebi-a-GCST90018866	22	41992169	0.0189	477784	0.1001	IgA nephropathy || id:ebi-a-GCST90018866	IgA nephropathy	IgA nephropathy || ||	TRUE	igd	22	0.00364674	1.1e-11	41992169	451486	ukb-b-1489	Cheese intake || id:ukb-b-1489	TRUE	reported	igd	2	1	TRUE	0.000102109	46.1051
45	rs62245792	A	T	A	T	-0.0179341	0.021	0.150049	0.171996	FALSE	TRUE	FALSE	ebi-a-GCST90018866	3	68410652	0.0164	477784	0.1999	IgA nephropathy || id:ebi-a-GCST90018866	IgA nephropathy	IgA nephropathy || ||	TRUE	igd	3	0.00316317	1.4e-08	68410652	451486	ukb-b-1489	Cheese intake || id:ukb-b-1489	TRUE	reported	igd	2	1	TRUE	7.12e-05	32.1449
46	rs6685323	T	C	T	C	-0.0131886	0.0056	0.309293	0.300904	FALSE	FALSE	FALSE	ebi-a-GCST90018866	1	154295592	0.0126	477784	0.6574	IgA nephropathy || id:ebi-a-GCST90018866	IgA nephropathy	IgA nephropathy || ||	TRUE	igd	1	0.00241592	4.8e-08	154295592	451486	ukb-b-1489	Cheese intake || id:ukb-b-1489	TRUE	reported	igd	2	1	TRUE	6.6e-05	29.801
47	rs67238148	T	G	T	G	0.0165432	-0.027	0.217471	0.215886	FALSE	FALSE	FALSE	ebi-a-GCST90018866	11	7946480	0.0141	477784	0.05546	IgA nephropathy || id:ebi-a-GCST90018866	IgA nephropathy	IgA nephropathy || ||	TRUE	igd	11	0.00271432	1.1e-09	7946480	451486	ukb-b-1489	Cheese intake || id:ukb-b-1489	TRUE	reported	igd	2	1	TRUE	8.23e-05	37.1463
48	rs6774906	C	A	C	A	0.0316294	-0.0197	0.040653	0.0768187	FALSE	FALSE	FALSE	ebi-a-GCST90018866	3	194803510	0.0295	477784	0.5046	IgA nephropathy || id:ebi-a-GCST90018866	IgA nephropathy	IgA nephropathy || ||	TRUE	igd	3	0.00567262	2.5e-08	194803510	451486	ukb-b-1489	Cheese intake || id:ukb-b-1489	TRUE	reported	igd	2	1	TRUE	6.89e-05	31.0894
49	rs6873324	C	A	C	A	-0.0124766	-0.0077	0.425802	0.537362	FALSE	FALSE	FALSE	ebi-a-GCST90018866	5	153597288	0.0118	477784	0.5166	IgA nephropathy || id:ebi-a-GCST90018866	IgA nephropathy	IgA nephropathy || ||	TRUE	igd	5	0.00227073	3.9e-08	153597288	451486	ukb-b-1489	Cheese intake || id:ukb-b-1489	TRUE	reported	igd	2	1	TRUE	6.69e-05	30.1898
50	rs7012814	A	G	A	G	-0.0185161	0.0214	0.473966	0.594626	FALSE	FALSE	FALSE	ebi-a-GCST90018866	8	9173358	0.0117	477784	0.0681303	IgA nephropathy || id:ebi-a-GCST90018866	IgA nephropathy	IgA nephropathy || ||	TRUE	igd	8	0.00225388	2.1e-16	9173358	451486	ukb-b-1489	Cheese intake || id:ukb-b-1489	TRUE	reported	igd	2	1	TRUE	0.000149461	67.4894
51	rs71386942	A	C	A	C	0.0144554	-0.0075	0.268947	0.201017	FALSE	FALSE	FALSE	ebi-a-GCST90018866	16	71992817	0.0132	477784	0.566601	IgA nephropathy || id:ebi-a-GCST90018866	IgA nephropathy	IgA nephropathy || ||	TRUE	igd	16	0.00252205	9.9e-09	71992817	451486	ukb-b-1489	Cheese intake || id:ukb-b-1489	TRUE	reported	igd	2	1	TRUE	7.28e-05	32.8512
52	rs72970243	A	G	A	G	0.0222011	-0.0101	0.12044	0.222449	FALSE	FALSE	FALSE	ebi-a-GCST90018866	2	136484232	0.0186	477784	0.5865	IgA nephropathy || id:ebi-a-GCST90018866	IgA nephropathy	IgA nephropathy || ||	TRUE	igd	2	0.00340166	6.7e-11	136484232	451486	ukb-b-1489	Cheese intake || id:ukb-b-1489	TRUE	reported	igd	2	1	TRUE	9.43e-05	42.5957
53	rs7298331	C	A	C	A	-0.013175	0.014	0.604531	0.553799	FALSE	FALSE	FALSE	ebi-a-GCST90018866	12	22322789	0.012	477784	0.242	IgA nephropathy || id:ebi-a-GCST90018866	IgA nephropathy	IgA nephropathy || ||	TRUE	igd	12	0.00230588	1.1e-08	22322789	451486	ukb-b-1489	Cheese intake || id:ukb-b-1489	TRUE	reported	igd	2	1	TRUE	7.23e-05	32.6457
54	rs73024305	C	G	C	G	0.0325373	-0.0176	0.054789	0.0492678	FALSE	TRUE	FALSE	ebi-a-GCST90018866	11	124942269	0.0259	477784	0.4971	IgA nephropathy || id:ebi-a-GCST90018866	IgA nephropathy	IgA nephropathy || ||	TRUE	igd	11	0.00492718	4e-11	124942269	451486	ukb-b-1489	Cheese intake || id:ukb-b-1489	TRUE	reported	igd	2	1	TRUE	9.66e-05	43.6078
55	rs73096946	C	T	C	T	-0.0205914	0.0046	0.157396	0.17227	FALSE	FALSE	FALSE	ebi-a-GCST90018866	4	17788715	0.0161	477784	0.776301	IgA nephropathy || id:ebi-a-GCST90018866	IgA nephropathy	IgA nephropathy || ||	TRUE	igd	4	0.00306664	1.9e-11	17788715	451486	ukb-b-1489	Cheese intake || id:ukb-b-1489	TRUE	reported	igd	2	1	TRUE	9.99e-05	45.0863
56	rs73335955	C	T	C	T	0.0277726	-0.0574	0.05334	0.0491879	FALSE	FALSE	FALSE	ebi-a-GCST90018866	10	106766879	0.0261	477784	0.0277402	IgA nephropathy || id:ebi-a-GCST90018866	IgA nephropathy	IgA nephropathy || ||	TRUE	igd	10	0.00497824	2.4e-08	106766879	451486	ukb-b-1489	Cheese intake || id:ukb-b-1489	TRUE	reported	igd	2	1	TRUE	6.89e-05	31.1229
57	rs7386207	T	C	T	C	-0.0124974	0.0043	0.563517	0.610596	FALSE	FALSE	FALSE	ebi-a-GCST90018866	8	144246027	0.0118	477784	0.7145	IgA nephropathy || id:ebi-a-GCST90018866	IgA nephropathy	IgA nephropathy || ||	TRUE	igd	8	0.00226925	3.6e-08	144246027	451486	ukb-b-1489	Cheese intake || id:ukb-b-1489	TRUE	reported	igd	2	1	TRUE	6.72e-05	30.33
58	rs77742462	G	A	G	A	-0.0474668	0.0318	0.020525	0.0206846	FALSE	FALSE	FALSE	ebi-a-GCST90018866	3	107637010	0.0428	477784	0.4574	IgA nephropathy || id:ebi-a-GCST90018866	IgA nephropathy	IgA nephropathy || ||	TRUE	igd	3	0.00827804	9.8e-09	107637010	451486	ukb-b-1489	Cheese intake || id:ukb-b-1489	TRUE	reported	igd	2	1	TRUE	7.28e-05	32.8793
59	rs78876700	A	G	A	G	0.0180965	0.029	0.137431	0.124055	FALSE	FALSE	FALSE	ebi-a-GCST90018866	1	4670487	0.0171	477784	0.088871	IgA nephropathy || id:ebi-a-GCST90018866	IgA nephropathy	IgA nephropathy || ||	TRUE	igd	1	0.00327852	3.4e-08	4670487	451486	ukb-b-1489	Cheese intake || id:ukb-b-1489	TRUE	reported	igd	2	1	TRUE	6.75e-05	30.4671
60	rs79184944	A	T	A	T	0.0196018	-0.0073	0.134346	0.165249	FALSE	TRUE	FALSE	ebi-a-GCST90018866	3	161549397	0.0171	477784	0.6699	IgA nephropathy || id:ebi-a-GCST90018866	IgA nephropathy	IgA nephropathy || ||	TRUE	igd	3	0.00328458	2.4e-09	161549397	451486	ukb-b-1489	Cheese intake || id:ukb-b-1489	TRUE	reported	igd	2	1	TRUE	7.89e-05	35.6148
61	rs7936836	A	C	A	C	0.0159029	-0.0104	0.417538	0.418876	FALSE	FALSE	FALSE	ebi-a-GCST90018866	11	43633645	0.0118	477784	0.3813	IgA nephropathy || id:ebi-a-GCST90018866	IgA nephropathy	IgA nephropathy || ||	TRUE	igd	11	0.00227272	2.6e-12	43633645	451486	ukb-b-1489	Cheese intake || id:ukb-b-1489	TRUE	reported	igd	2	1	TRUE	0.000108435	48.962
62	rs919109	C	G	C	G	0.0199382	0.003	0.138752	0.166088	FALSE	TRUE	FALSE	ebi-a-GCST90018866	17	46675977	0.0169	477784	0.8606	IgA nephropathy || id:ebi-a-GCST90018866	IgA nephropathy	IgA nephropathy || ||	TRUE	igd	17	0.00324329	7.9e-10	46675977	451486	ukb-b-1489	Cheese intake || id:ukb-b-1489	TRUE	reported	igd	2	1	TRUE	8.37e-05	37.7919
63	rs9504123	C	A	C	A	0.0141706	0.0015	0.274743	0.281058	FALSE	FALSE	FALSE	ebi-a-GCST90018866	6	4478474	0.0131	477784	0.9092	IgA nephropathy || id:ebi-a-GCST90018866	IgA nephropathy	IgA nephropathy || ||	TRUE	igd	6	0.00250387	1.5e-08	4478474	451486	ukb-b-1489	Cheese intake || id:ukb-b-1489	TRUE	reported	igd	2	1	TRUE	7.09e-05	32.0296
64	rs9649582	T	A	T	A	-0.0146166	0.0035	0.317256	0.31863	FALSE	TRUE	FALSE	ebi-a-GCST90018866	7	132526871	0.0126	477784	0.7787	IgA nephropathy || id:ebi-a-GCST90018866	IgA nephropathy	IgA nephropathy || ||	TRUE	igd	7	0.00241153	1.4e-09	132526871	451486	ukb-b-1489	Cheese intake || id:ukb-b-1489	TRUE	reported	igd	2	1	TRUE	8.14e-05	36.7372
65	rs975303	G	A	G	A	0.0212756	-0.0135	0.181313	0.165949	FALSE	FALSE	FALSE	ebi-a-GCST90018866	6	19028788	0.0151	477784	0.3723	IgA nephropathy || id:ebi-a-GCST90018866	IgA nephropathy	IgA nephropathy || ||	TRUE	igd	6	0.00290699	2.5e-13	19028788	451486	ukb-b-1489	Cheese intake || id:ukb-b-1489	TRUE	reported	igd	2	1	TRUE	0.000118626	53.5642
Fresh fruit intake
	SNP	effect_allele.exposure	other_allele.exposure	effect_allele.outcome	other_allele.outcome	beta.exposure	beta.outcome	eaf.exposure	eaf.outcome	remove	palindromic	ambiguous	id.outcome	chr	pos	se.outcome	samplesize.outcome	pval.outcome	outcome	originalname.outcome	outcome.deprecated	mr_keep.outcome	data_source.outcome	pval.exposure	pos.exposure	samplesize.exposure	chr.exposure	se.exposure	id.exposure	exposure	mr_keep.exposure	pval_origin.exposure	data_source.exposure	action	SNP_index	mr_keep	r2	F
1	rs10064431	C	T	C	T	-0.00757392	-0.0175	0.522495	0.545804	FALSE	FALSE	FALSE	ebi-a-GCST90018866	5	92950673	0.0117	477784	0.1338	IgA nephropathy || id:ebi-a-GCST90018866	IgA nephropathy	IgA nephropathy || ||	TRUE	igd	5.99998e-10	92950673	446462	5	0.00122365	ukb-b-3881	Fresh fruit intake || id:ukb-b-3881	TRUE	reported	igd	2	1	TRUE	8.58035e-05	38.3111
2	rs10192394	T	C	T	C	-0.00766096	-0.0113	0.528785	0.586749	FALSE	FALSE	FALSE	ebi-a-GCST90018866	2	146298007	0.0117	477784	0.3342	IgA nephropathy || id:ebi-a-GCST90018866	IgA nephropathy	IgA nephropathy || ||	TRUE	igd	4.49997e-10	146298007	446462	2	0.0012287	ukb-b-3881	Fresh fruit intake || id:ukb-b-3881	TRUE	reported	igd	2	1	TRUE	8.70668e-05	38.8752
3	rs10249294	A	G	A	G	0.0195637	-0.0097	0.372973	0.420128	FALSE	FALSE	FALSE	ebi-a-GCST90018866	7	143723137	0.012	477784	0.4193	IgA nephropathy || id:ebi-a-GCST90018866	IgA nephropathy	IgA nephropathy || ||	TRUE	igd	4.10015e-54	143723137	446462	7	0.00126299	ukb-b-3881	Fresh fruit intake || id:ukb-b-3881	TRUE	reported	igd	2	1	TRUE	0.000537136	239.939
4	rs10271924	T	C	T	C	-0.00704676	0.0072	0.492595	0.387677	FALSE	FALSE	FALSE	ebi-a-GCST90018866	7	153495206	0.012	477784	0.548001	IgA nephropathy || id:ebi-a-GCST90018866	IgA nephropathy	IgA nephropathy || ||	TRUE	igd	2e-08	153495206	446462	7	0.00125592	ukb-b-3881	Fresh fruit intake || id:ukb-b-3881	TRUE	reported	igd	2	1	TRUE	7.05082e-05	31.4813
5	rs1051547	C	T	C	T	-0.00757523	0.0062	0.561537	0.686925	FALSE	FALSE	FALSE	ebi-a-GCST90018866	16	19279380	0.0118	477784	0.598	IgA nephropathy || id:ebi-a-GCST90018866	IgA nephropathy	IgA nephropathy || ||	TRUE	igd	1.09999e-09	19279380	446462	16	0.00124161	ukb-b-3881	Fresh fruit intake || id:ukb-b-3881	TRUE	reported	igd	2	1	TRUE	8.33682e-05	37.2237
6	rs10828266	G	A	G	A	0.0123642	-0.0294	0.715634	0.793397	FALSE	FALSE	FALSE	ebi-a-GCST90018866	10	22098701	0.013	477784	0.0234601	IgA nephropathy || id:ebi-a-GCST90018866	IgA nephropathy	IgA nephropathy || ||	TRUE	igd	8.10028e-20	22098701	446462	10	0.00135696	ukb-b-3881	Fresh fruit intake || id:ukb-b-3881	TRUE	reported	igd	2	1	TRUE	0.000185923	83.0225
7	rs10838724	T	G	T	G	0.00901088	0.0055	0.367992	0.367484	FALSE	FALSE	FALSE	ebi-a-GCST90018866	11	47527052	0.0132	477784	0.6751	IgA nephropathy || id:ebi-a-GCST90018866	IgA nephropathy	IgA nephropathy || ||	TRUE	igd	2.09991e-12	47527052	446462	11	0.00128277	ukb-b-3881	Fresh fruit intake || id:ukb-b-3881	TRUE	reported	igd	2	1	TRUE	0.000110511	49.3441
8	rs10840126	G	A	G	A	-0.00771754	-0.0067	0.376121	0.36367	FALSE	FALSE	FALSE	ebi-a-GCST90018866	11	8825774	0.0122	477784	0.582101	IgA nephropathy || id:ebi-a-GCST90018866	IgA nephropathy	IgA nephropathy || ||	TRUE	igd	1.89998e-09	8825774	446462	11	0.00128576	ukb-b-3881	Fresh fruit intake || id:ukb-b-3881	TRUE	reported	igd	2	1	TRUE	8.06898e-05	36.0277
9	rs11032362	A	G	A	G	0.0123929	-0.0396	0.090976	0.080466	FALSE	FALSE	FALSE	ebi-a-GCST90018866	11	33759092	0.0204	477784	0.0519099	IgA nephropathy || id:ebi-a-GCST90018866	IgA nephropathy	IgA nephropathy || ||	TRUE	igd	5.30005e-09	33759092	446462	11	0.00212339	ukb-b-3881	Fresh fruit intake || id:ukb-b-3881	TRUE	reported	igd	2	1	TRUE	7.62902e-05	34.0631
10	rs11085749	A	G	A	G	-0.00773361	0.0112	0.387076	0.444013	FALSE	FALSE	FALSE	ebi-a-GCST90018866	19	10961273	0.0119	477784	0.3483	IgA nephropathy || id:ebi-a-GCST90018866	IgA nephropathy	IgA nephropathy || ||	TRUE	igd	7.10003e-10	10961273	446462	19	0.00125477	ukb-b-3881	Fresh fruit intake || id:ukb-b-3881	TRUE	reported	igd	2	1	TRUE	8.50775e-05	37.9869
11	rs11248509	T	A	T	A	0.00732973	0.0052	0.371237	0.358174	FALSE	TRUE	FALSE	ebi-a-GCST90018866	10	125134393	0.0121	477784	0.667599	IgA nephropathy || id:ebi-a-GCST90018866	IgA nephropathy	IgA nephropathy || ||	TRUE	igd	7.39997e-09	125134393	446462	10	0.00126801	ukb-b-3881	Fresh fruit intake || id:ukb-b-3881	TRUE	reported	igd	2	1	TRUE	7.48365e-05	33.414
12	rs11896330	A	G	A	G	-0.00844567	0.0161	0.632839	0.640282	FALSE	FALSE	FALSE	ebi-a-GCST90018866	2	60235568	0.0121	477784	0.1857	IgA nephropathy || id:ebi-a-GCST90018866	IgA nephropathy	IgA nephropathy || ||	TRUE	igd	3.40017e-11	60235568	446462	2	0.0012744	ukb-b-3881	Fresh fruit intake || id:ukb-b-3881	TRUE	reported	igd	2	1	TRUE	9.83625e-05	43.9192
13	rs12044599	G	A	G	A	0.00942073	0.0058	0.21008	0.269682	FALSE	FALSE	FALSE	ebi-a-GCST90018866	1	204564714	0.0143	477784	0.6868	IgA nephropathy || id:ebi-a-GCST90018866	IgA nephropathy	IgA nephropathy || ||	TRUE	igd	3.69999e-10	204564714	446462	1	0.0015033	ukb-b-3881	Fresh fruit intake || id:ukb-b-3881	TRUE	reported	igd	2	1	TRUE	8.79539e-05	39.2714
14	rs12536253	C	G	C	G	-0.00815943	0.0007	0.24901	0.178591	FALSE	TRUE	FALSE	ebi-a-GCST90018866	7	127595077	0.0135	477784	0.9583	IgA nephropathy || id:ebi-a-GCST90018866	IgA nephropathy	IgA nephropathy || ||	TRUE	igd	8.30004e-09	127595077	446462	7	0.00141599	ukb-b-3881	Fresh fruit intake || id:ukb-b-3881	TRUE	reported	igd	2	1	TRUE	7.43674e-05	33.2045
15	rs12641371	T	C	T	C	0.00791271	-0.0089	0.433148	0.417631	FALSE	FALSE	FALSE	ebi-a-GCST90018866	4	59882235	0.0117	477784	0.4484	IgA nephropathy || id:ebi-a-GCST90018866	IgA nephropathy	IgA nephropathy || ||	TRUE	igd	1.40001e-10	59882235	446462	4	0.00123354	ukb-b-3881	Fresh fruit intake || id:ukb-b-3881	TRUE	reported	igd	2	1	TRUE	9.21551e-05	41.1474
16	rs12780952	A	G	A	G	0.00747457	-0.0132	0.286382	0.224287	FALSE	FALSE	FALSE	ebi-a-GCST90018866	10	107577033	0.0129	477784	0.3066	IgA nephropathy || id:ebi-a-GCST90018866	IgA nephropathy	IgA nephropathy || ||	TRUE	igd	3.40001e-08	107577033	446462	10	0.00135361	ukb-b-3881	Fresh fruit intake || id:ukb-b-3881	TRUE	reported	igd	2	1	TRUE	6.82922e-05	30.4918
17	rs12885598	A	G	A	G	0.00751549	-0.0115	0.596671	0.581316	FALSE	FALSE	FALSE	ebi-a-GCST90018866	14	32071665	0.0119	477784	0.3369	IgA nephropathy || id:ebi-a-GCST90018866	IgA nephropathy	IgA nephropathy || ||	TRUE	igd	1.7e-09	32071665	446462	14	0.00124738	ukb-b-3881	Fresh fruit intake || id:ukb-b-3881	TRUE	reported	igd	2	1	TRUE	8.13013e-05	36.3007
18	rs13072255	C	A	C	A	0.00898012	-0.0007	0.493966	0.448044	FALSE	FALSE	FALSE	ebi-a-GCST90018866	3	21038260	0.0117	477784	0.9551	IgA nephropathy || id:ebi-a-GCST90018866	IgA nephropathy	IgA nephropathy || ||	TRUE	igd	2.09991e-13	21038260	446462	3	0.00122355	ukb-b-3881	Fresh fruit intake || id:ukb-b-3881	TRUE	reported	igd	2	1	TRUE	0.000120638	53.8665
19	rs1356292	T	C	T	C	0.00917471	0.0357	0.807546	0.719166	FALSE	FALSE	FALSE	ebi-a-GCST90018866	3	185824903	0.0148	477784	0.01548	IgA nephropathy || id:ebi-a-GCST90018866	IgA nephropathy	IgA nephropathy || ||	TRUE	igd	3.50002e-09	185824903	446462	3	0.00155324	ukb-b-3881	Fresh fruit intake || id:ukb-b-3881	TRUE	reported	igd	2	1	TRUE	7.81428e-05	34.8904
20	rs1375566	A	G	A	G	-0.00783382	0.0109	0.627412	0.730428	FALSE	FALSE	FALSE	ebi-a-GCST90018866	3	85642479	0.0122	477784	0.3716	IgA nephropathy || id:ebi-a-GCST90018866	IgA nephropathy	IgA nephropathy || ||	TRUE	igd	6.1e-10	85642479	446462	3	0.001266	ukb-b-3881	Fresh fruit intake || id:ukb-b-3881	TRUE	reported	igd	2	1	TRUE	8.57547e-05	38.2893
21	rs139042899	C	A	C	A	0.035995	0.4163	0.013469	0.01736	FALSE	FALSE	FALSE	ebi-a-GCST90018866	17	58443095	0.4283	477784	0.3311	IgA nephropathy || id:ebi-a-GCST90018866	IgA nephropathy	IgA nephropathy || ||	TRUE	igd	3.2e-09	58443095	446462	17	0.00608106	ukb-b-3881	Fresh fruit intake || id:ukb-b-3881	TRUE	reported	igd	2	1	TRUE	7.84706e-05	35.0368
22	rs149449	A	G	A	G	0.00728855	-0.0222	0.489167	0.49417	FALSE	FALSE	FALSE	ebi-a-GCST90018866	5	95902093	0.0116	477784	0.05546	IgA nephropathy || id:ebi-a-GCST90018866	IgA nephropathy	IgA nephropathy || ||	TRUE	igd	2.39999e-09	95902093	446462	5	0.00122061	ukb-b-3881	Fresh fruit intake || id:ukb-b-3881	TRUE	reported	igd	2	1	TRUE	7.98563e-05	35.6555
23	rs1620977	G	A	G	A	-0.0131742	-0.0051	0.730517	0.775358	FALSE	FALSE	FALSE	ebi-a-GCST90018866	1	72729142	0.0132	477784	0.696	IgA nephropathy || id:ebi-a-GCST90018866	IgA nephropathy	IgA nephropathy || ||	TRUE	igd	1.10002e-21	72729142	446462	1	0.00137761	ukb-b-3881	Fresh fruit intake || id:ukb-b-3881	TRUE	reported	igd	2	1	TRUE	0.000204796	91.4522
24	rs17049185	T	G	T	G	0.00804043	0.0055	0.267872	0.25796	FALSE	FALSE	FALSE	ebi-a-GCST90018866	2	58072660	0.0132	477784	0.676299	IgA nephropathy || id:ebi-a-GCST90018866	IgA nephropathy	IgA nephropathy || ||	TRUE	igd	7.29995e-09	58072660	446462	2	0.00139033	ukb-b-3881	Fresh fruit intake || id:ukb-b-3881	TRUE	reported	igd	2	1	TRUE	7.49041e-05	33.4442
25	rs1866823	A	G	A	G	0.00743079	-0.0153	0.544469	0.522491	FALSE	FALSE	FALSE	ebi-a-GCST90018866	8	57436577	0.0118	477784	0.1939	IgA nephropathy || id:ebi-a-GCST90018866	IgA nephropathy	IgA nephropathy || ||	TRUE	igd	2.1e-09	57436577	446462	8	0.0012406	ukb-b-3881	Fresh fruit intake || id:ukb-b-3881	TRUE	reported	igd	2	1	TRUE	8.03502e-05	35.876
26	rs2048522	T	A	T	A	0.0095625	0.0067	0.434968	0.370302	FALSE	TRUE	TRUE	ebi-a-GCST90018866	18	44800515	0.0119	477784	0.5701	IgA nephropathy || id:ebi-a-GCST90018866	IgA nephropathy	IgA nephropathy || ||	TRUE	igd	1.80011e-14	44800515	446462	18	0.00124771	ukb-b-3881	Fresh fruit intake || id:ukb-b-3881	TRUE	reported	igd	2	1	FALSE	0.000131545	58.7373
27	rs2093654	G	A	G	A	0.00712915	0.0228	0.388133	0.507595	FALSE	FALSE	FALSE	ebi-a-GCST90018866	9	5780121	0.012	477784	0.0579002	IgA nephropathy || id:ebi-a-GCST90018866	IgA nephropathy	IgA nephropathy || ||	TRUE	igd	1.5e-08	5780121	446462	9	0.00125874	ukb-b-3881	Fresh fruit intake || id:ukb-b-3881	TRUE	reported	igd	2	1	TRUE	7.18435e-05	32.0776
28	rs2143081	A	G	A	G	0.00832073	0.0024	0.539822	0.558416	FALSE	FALSE	FALSE	ebi-a-GCST90018866	6	50782834	0.0117	477784	0.8362	IgA nephropathy || id:ebi-a-GCST90018866	IgA nephropathy	IgA nephropathy || ||	TRUE	igd	1.29987e-11	50782834	446462	6	0.00122891	ukb-b-3881	Fresh fruit intake || id:ukb-b-3881	TRUE	reported	igd	2	1	TRUE	0.000102672	45.8438
29	rs2302593	G	C	G	C	0.00852802	-0.0029	0.486625	0.495969	FALSE	TRUE	TRUE	ebi-a-GCST90018866	19	46196634	0.0117	477784	0.8037	IgA nephropathy || id:ebi-a-GCST90018866	IgA nephropathy	IgA nephropathy || ||	TRUE	igd	3.10027e-12	46196634	446462	19	0.00122303	ukb-b-3881	Fresh fruit intake || id:ukb-b-3881	TRUE	reported	igd	2	1	FALSE	0.000108891	48.6206
30	rs2790688	T	C	T	C	0.0114466	-0.0126	0.154068	0.23411	FALSE	FALSE	FALSE	ebi-a-GCST90018866	1	153992909	0.016	477784	0.4322	IgA nephropathy || id:ebi-a-GCST90018866	IgA nephropathy	IgA nephropathy || ||	TRUE	igd	1.50003e-11	153992909	446462	1	0.00169613	ukb-b-3881	Fresh fruit intake || id:ukb-b-3881	TRUE	reported	igd	2	1	TRUE	0.000102001	45.5442
31	rs28479795	T	C	T	C	0.0112324	-0.0272	0.221473	0.227667	FALSE	FALSE	FALSE	ebi-a-GCST90018866	14	79943606	0.014	477784	0.0520104	IgA nephropathy || id:ebi-a-GCST90018866	IgA nephropathy	IgA nephropathy || ||	TRUE	igd	2.49977e-14	79943606	446462	14	0.00147345	ukb-b-3881	Fresh fruit intake || id:ukb-b-3881	TRUE	reported	igd	2	1	TRUE	0.000130147	58.1129
32	rs2867113	A	G	A	G	-0.0138606	-0.0228	0.130942	0.128417	FALSE	FALSE	FALSE	ebi-a-GCST90018866	2	651365	0.0186	477784	0.2198	IgA nephropathy || id:ebi-a-GCST90018866	IgA nephropathy	IgA nephropathy || ||	TRUE	igd	1.50003e-12	651365	446462	2	0.00196025	ukb-b-3881	Fresh fruit intake || id:ukb-b-3881	TRUE	reported	igd	2	1	TRUE	0.000111972	49.9965
33	rs329274	G	A	G	A	0.0068183	-0.0058	0.485636	0.466519	FALSE	FALSE	FALSE	ebi-a-GCST90018866	7	35078743	0.0117	477784	0.616401	IgA nephropathy || id:ebi-a-GCST90018866	IgA nephropathy	IgA nephropathy || ||	TRUE	igd	2.80001e-08	35078743	446462	7	0.00122813	ukb-b-3881	Fresh fruit intake || id:ukb-b-3881	TRUE	reported	igd	2	1	TRUE	6.90318e-05	30.8221
34	rs34162196	T	C	T	C	-0.0181417	0.0161	0.1008	0.0987377	FALSE	FALSE	FALSE	ebi-a-GCST90018866	14	22038125	0.0193	477784	0.4052	IgA nephropathy || id:ebi-a-GCST90018866	IgA nephropathy	IgA nephropathy || ||	TRUE	igd	4.00037e-19	22038125	446462	14	0.0020297	ukb-b-3881	Fresh fruit intake || id:ukb-b-3881	TRUE	reported	igd	2	1	TRUE	0.000178908	79.8896
35	rs4302893	A	G	A	G	0.00738857	-0.0002	0.334189	0.402752	FALSE	FALSE	FALSE	ebi-a-GCST90018866	9	1734863	0.0124	477784	0.9882	IgA nephropathy || id:ebi-a-GCST90018866	IgA nephropathy	IgA nephropathy || ||	TRUE	igd	1.29999e-08	1734863	446462	9	0.00129959	ukb-b-3881	Fresh fruit intake || id:ukb-b-3881	TRUE	reported	igd	2	1	TRUE	7.23923e-05	32.3226
36	rs4953150	T	C	T	C	-0.00843921	-0.0051	0.344088	0.377861	FALSE	FALSE	FALSE	ebi-a-GCST90018866	2	45157336	0.0123	477784	0.6771	IgA nephropathy || id:ebi-a-GCST90018866	IgA nephropathy	IgA nephropathy || ||	TRUE	igd	6.59933e-11	45157336	446462	2	0.00129268	ukb-b-3881	Fresh fruit intake || id:ukb-b-3881	TRUE	reported	igd	2	1	TRUE	9.54543e-05	42.6206
37	rs559734	C	G	C	G	0.00776806	-0.0044	0.711817	0.649004	FALSE	TRUE	FALSE	ebi-a-GCST90018866	1	97304868	0.0129	477784	0.7302	IgA nephropathy || id:ebi-a-GCST90018866	IgA nephropathy	IgA nephropathy || ||	TRUE	igd	1.09999e-08	97304868	446462	1	0.00136078	ukb-b-3881	Fresh fruit intake || id:ukb-b-3881	TRUE	reported	igd	2	1	TRUE	7.29849e-05	32.5872
39	rs60452247	A	G	A	G	0.00796969	0.0086	0.363079	0.344263	FALSE	FALSE	FALSE	ebi-a-GCST90018866	11	63981507	0.0121	477784	0.4747	IgA nephropathy || id:ebi-a-GCST90018866	IgA nephropathy	IgA nephropathy || ||	TRUE	igd	3.40001e-10	63981507	446462	11	0.00126932	ukb-b-3881	Fresh fruit intake || id:ukb-b-3881	TRUE	reported	igd	2	1	TRUE	8.82913e-05	39.422
40	rs62051554	A	G	A	G	0.0116118	-0.0377	0.108545	0.107793	FALSE	FALSE	FALSE	ebi-a-GCST90018866	16	72826387	0.0187	477784	0.0444201	IgA nephropathy || id:ebi-a-GCST90018866	IgA nephropathy	IgA nephropathy || ||	TRUE	igd	4.60002e-09	72826387	446462	16	0.00198143	ukb-b-3881	Fresh fruit intake || id:ukb-b-3881	TRUE	reported	igd	2	1	TRUE	7.69172e-05	34.3431
41	rs6475724	T	C	T	C	0.00772163	0.0015	0.727296	0.751285	FALSE	FALSE	FALSE	ebi-a-GCST90018866	9	23274223	0.0131	477784	0.9111	IgA nephropathy || id:ebi-a-GCST90018866	IgA nephropathy	IgA nephropathy || ||	TRUE	igd	1.89998e-08	23274223	446462	9	0.00137406	ukb-b-3881	Fresh fruit intake || id:ukb-b-3881	TRUE	reported	igd	2	1	TRUE	7.0728e-05	31.5795
42	rs72974263	T	C	T	C	0.00738684	0.0166	0.318282	0.316579	FALSE	FALSE	FALSE	ebi-a-GCST90018866	2	225447371	0.0125	477784	0.1839	IgA nephropathy || id:ebi-a-GCST90018866	IgA nephropathy	IgA nephropathy || ||	TRUE	igd	1.79999e-08	225447371	446462	2	0.00131242	ukb-b-3881	Fresh fruit intake || id:ukb-b-3881	TRUE	reported	igd	2	1	TRUE	7.09507e-05	31.6789
43	rs73455661	G	A	G	A	0.0102938	-0.0053	0.279338	0.258866	FALSE	FALSE	FALSE	ebi-a-GCST90018866	18	57968685	0.0129	477784	0.6807	IgA nephropathy || id:ebi-a-GCST90018866	IgA nephropathy	IgA nephropathy || ||	TRUE	igd	4.10015e-14	57968685	446462	18	0.0013622	ukb-b-3881	Fresh fruit intake || id:ukb-b-3881	TRUE	reported	igd	2	1	TRUE	0.000127888	57.1042
44	rs739320	C	T	C	T	-0.00899731	0.0128	0.60575	0.623076	FALSE	FALSE	FALSE	ebi-a-GCST90018866	19	49261368	0.0122	477784	0.2926	IgA nephropathy || id:ebi-a-GCST90018866	IgA nephropathy	IgA nephropathy || ||	TRUE	igd	1.9002e-12	49261368	446462	19	0.00127708	ukb-b-3881	Fresh fruit intake || id:ukb-b-3881	TRUE	reported	igd	2	1	TRUE	0.000111162	49.6349
45	rs7554485	C	T	C	T	-0.00801014	0.0062	0.611539	0.437617	FALSE	FALSE	FALSE	ebi-a-GCST90018866	1	65945906	0.0119	477784	0.6045	IgA nephropathy || id:ebi-a-GCST90018866	IgA nephropathy	IgA nephropathy || ||	TRUE	igd	1.7e-10	65945906	446462	1	0.00125414	ukb-b-3881	Fresh fruit intake || id:ukb-b-3881	TRUE	reported	igd	2	1	TRUE	9.13617e-05	40.7931
46	rs7818437	C	T	C	T	-0.00804815	-0.0156	0.235903	0.191967	FALSE	FALSE	FALSE	ebi-a-GCST90018866	8	10209623	0.0138	477784	0.2583	IgA nephropathy || id:ebi-a-GCST90018866	IgA nephropathy	IgA nephropathy || ||	TRUE	igd	2.99999e-08	10209623	446462	8	0.00145251	ukb-b-3881	Fresh fruit intake || id:ukb-b-3881	TRUE	reported	igd	2	1	TRUE	6.87606e-05	30.701
47	rs78537042	A	C	A	C	-0.0119259	-0.0456	0.086801	0.0711084	FALSE	FALSE	FALSE	ebi-a-GCST90018866	21	33068937	0.0208	477784	0.0281702	IgA nephropathy || id:ebi-a-GCST90018866	IgA nephropathy	IgA nephropathy || ||	TRUE	igd	4.79999e-08	33068937	446462	21	0.00218432	ukb-b-3881	Fresh fruit intake || id:ukb-b-3881	TRUE	reported	igd	2	1	TRUE	6.67631e-05	29.809
48	rs7869969	G	A	G	A	0.00756738	-0.0231	0.330836	0.381198	FALSE	FALSE	FALSE	ebi-a-GCST90018866	9	96217447	0.0123	477784	0.0611801	IgA nephropathy || id:ebi-a-GCST90018866	IgA nephropathy	IgA nephropathy || ||	TRUE	igd	5.69994e-09	96217447	446462	9	0.00129919	ukb-b-3881	Fresh fruit intake || id:ukb-b-3881	TRUE	reported	igd	2	1	TRUE	7.59851e-05	33.9269
49	rs7982441	C	T	C	T	-0.00841258	-0.0042	0.731883	0.742523	FALSE	FALSE	FALSE	ebi-a-GCST90018866	13	55924013	0.0131	477784	0.7472	IgA nephropathy || id:ebi-a-GCST90018866	IgA nephropathy	IgA nephropathy || ||	TRUE	igd	9.80009e-10	55924013	446462	13	0.00137614	ukb-b-3881	Fresh fruit intake || id:ukb-b-3881	TRUE	reported	igd	2	1	TRUE	8.36975e-05	37.3707
50	rs8095324	G	A	G	A	-0.00694613	0.007	0.404041	0.326152	FALSE	FALSE	FALSE	ebi-a-GCST90018866	18	24131659	0.0119	477784	0.5573	IgA nephropathy || id:ebi-a-GCST90018866	IgA nephropathy	IgA nephropathy || ||	TRUE	igd	2.69998e-08	24131659	446462	18	0.00124903	ukb-b-3881	Fresh fruit intake || id:ukb-b-3881	TRUE	reported	igd	2	1	TRUE	6.92669e-05	30.927
51	rs817223	C	T	C	T	-0.00726908	0.0103	0.481314	0.604077	FALSE	FALSE	FALSE	ebi-a-GCST90018866	2	104094008	0.0116	477784	0.3772	IgA nephropathy || id:ebi-a-GCST90018866	IgA nephropathy	IgA nephropathy || ||	TRUE	igd	2.80001e-09	104094008	446462	2	0.00122339	ukb-b-3881	Fresh fruit intake || id:ukb-b-3881	TRUE	reported	igd	2	1	TRUE	7.90697e-05	35.3043
52	rs862227	G	A	G	A	-0.0101452	0.0131	0.457858	0.371668	FALSE	FALSE	FALSE	ebi-a-GCST90018866	16	73602926	0.0116	477784	0.2616	IgA nephropathy || id:ebi-a-GCST90018866	IgA nephropathy	IgA nephropathy || ||	TRUE	igd	1.10002e-16	73602926	446462	16	0.00122398	ukb-b-3881	Fresh fruit intake || id:ukb-b-3881	TRUE	reported	igd	2	1	TRUE	0.000153858	68.7022
53	rs9517948	T	C	T	C	0.00695315	-0.0097	0.451352	0.394277	FALSE	FALSE	FALSE	ebi-a-GCST90018866	13	100650708	0.0117	477784	0.4059	IgA nephropathy || id:ebi-a-GCST90018866	IgA nephropathy	IgA nephropathy || ||	TRUE	igd	1.7e-08	100650708	446462	13	0.00123287	ukb-b-3881	Fresh fruit intake || id:ukb-b-3881	TRUE	reported	igd	2	1	TRUE	7.12382e-05	31.8073
54	rs9919429	G	A	G	A	-0.00672322	0.01	0.486008	0.441689	FALSE	FALSE	FALSE	ebi-a-GCST90018866	10	65313819	0.0116	477784	0.392	IgA nephropathy || id:ebi-a-GCST90018866	IgA nephropathy	IgA nephropathy || ||	TRUE	igd	3.79997e-08	65313819	446462	10	0.00122289	ukb-b-3881	Fresh fruit intake || id:ukb-b-3881	TRUE	reported	igd	2	1	TRUE	6.76965e-05	30.2258
55	rs994270	G	C	G	C	0.0132585	-0.018	0.235126	0.275577	FALSE	TRUE	FALSE	ebi-a-GCST90018866	6	51187787	0.0138	477784	0.1908	IgA nephropathy || id:ebi-a-GCST90018866	IgA nephropathy	IgA nephropathy || ||	TRUE	igd	4.19952e-20	51187787	446462	6	0.00144389	ukb-b-3881	Fresh fruit intake || id:ukb-b-3881	TRUE	reported	igd	2	1	TRUE	0.000188823	84.3177
Behavioural factors on MN
Moderate to vigorous physical activity levels
	SNP	effect_allele.exposure	other_allele.exposure	effect_allele.outcome	other_allele.outcome	beta.exposure	beta.outcome	eaf.exposure	eaf.outcome	remove	palindromic	ambiguous	id.outcome	chr	pos	se.outcome	samplesize.outcome	pval.outcome	outcome	originalname.outcome	outcome.deprecated	mr_keep.outcome	data_source.outcome	pos.exposure	samplesize.exposure	pval.exposure	chr.exposure	se.exposure	id.exposure	exposure	mr_keep.exposure	pval_origin.exposure	data_source.exposure	action	SNP_index	mr_keep	r2	F
1	rs10145335	A	G	A	G	0.0141221	-0.0558	0.250611	NA	FALSE	FALSE	FALSE	ebi-a-GCST010005	14	98547748	0.0488	7979	0.252	Membranous nephropathy || id:ebi-a-GCST010005	Membranous nephropathy	Membranous nephropathy || ||	TRUE	igd	98547748	377234	2.69998e-08	14	0.00254139	ebi-a-GCST006097	Moderate to vigorous physical activity levels || id:ebi-a-GCST006097	TRUE	reported	igd	2	1	TRUE	8.18483e-05	30.8783
2	rs1043595	A	G	A	G	-0.014411	-0.0019	0.282865	NA	FALSE	FALSE	FALSE	ebi-a-GCST010005	7	128410012	0.0472	7979	0.9686	Membranous nephropathy || id:ebi-a-GCST010005	Membranous nephropathy	Membranous nephropathy || ||	TRUE	igd	128410012	377234	4.30002e-09	7	0.00245416	ebi-a-GCST006097	Moderate to vigorous physical activity levels || id:ebi-a-GCST006097	TRUE	reported	igd	2	1	TRUE	9.1397e-05	34.481
3	rs1186721	A	G	A	G	0.01299	-0.1012	0.315844	NA	FALSE	FALSE	FALSE	ebi-a-GCST010005	7	34982553	0.0443	7979	0.0223301	Membranous nephropathy || id:ebi-a-GCST010005	Membranous nephropathy	Membranous nephropathy || ||	TRUE	igd	34974602	377234	4.39997e-08	7	0.00237226	ebi-a-GCST006097	Moderate to vigorous physical activity levels || id:ebi-a-GCST006097	TRUE	reported	igd	2	1	TRUE	7.94783e-05	29.9841
5	rs1921981	A	G	A	G	-0.013037	0.035	0.325647	NA	FALSE	FALSE	FALSE	ebi-a-GCST010005	21	42422547	0.0466	7979	0.4522	Membranous nephropathy || id:ebi-a-GCST010005	Membranous nephropathy	Membranous nephropathy || ||	TRUE	igd	42422547	377234	3.79997e-08	21	0.00237139	ebi-a-GCST006097	Moderate to vigorous physical activity levels || id:ebi-a-GCST006097	TRUE	reported	igd	2	1	TRUE	8.01131e-05	30.2237
6	rs1972763	T	C	T	C	-0.0128383	0.0804	0.657628	NA	FALSE	FALSE	FALSE	ebi-a-GCST010005	4	159860563	0.0435	7979	0.0645104	Membranous nephropathy || id:ebi-a-GCST010005	Membranous nephropathy	Membranous nephropathy || ||	TRUE	igd	159860563	377234	3.29997e-08	4	0.00232366	ebi-a-GCST006097	Moderate to vigorous physical activity levels || id:ebi-a-GCST006097	TRUE	reported	igd	2	1	TRUE	8.0914e-05	30.5258
7	rs1974771	A	G	A	G	0.0213389	-0.0117	0.099975	NA	FALSE	FALSE	FALSE	ebi-a-GCST010005	2	54278543	0.0666	7979	0.861	Membranous nephropathy || id:ebi-a-GCST010005	Membranous nephropathy	Membranous nephropathy || ||	TRUE	igd	54278543	377234	6.59994e-09	2	0.00367836	ebi-a-GCST006097	Moderate to vigorous physical activity levels || id:ebi-a-GCST006097	TRUE	reported	igd	2	1	TRUE	8.92043e-05	33.6537
8	rs2035562	G	A	G	A	0.0138763	0.0026	0.672483	NA	FALSE	FALSE	FALSE	ebi-a-GCST010005	3	85056521	0.044	7979	0.9538	Membranous nephropathy || id:ebi-a-GCST010005	Membranous nephropathy	Membranous nephropathy || ||	TRUE	igd	85056521	377234	3.89996e-09	3	0.00235606	ebi-a-GCST006097	Moderate to vigorous physical activity levels || id:ebi-a-GCST006097	TRUE	reported	igd	2	1	TRUE	9.19441e-05	34.6874
9	rs2114286	G	A	G	A	0.0122453	0.0222	0.534243	NA	FALSE	FALSE	FALSE	ebi-a-GCST010005	3	41194283	0.0429	7979	0.6056	Membranous nephropathy || id:ebi-a-GCST010005	Membranous nephropathy	Membranous nephropathy || ||	TRUE	igd	41194283	377234	3.29997e-08	3	0.00221725	ebi-a-GCST006097	Moderate to vigorous physical activity levels || id:ebi-a-GCST006097	TRUE	reported	igd	2	1	TRUE	8.08469e-05	30.5005
11	rs2942127	A	G	A	G	-0.016037	-0.0039	0.824644	NA	FALSE	FALSE	FALSE	ebi-a-GCST010005	1	204420067	0.053	7979	0.9413	Membranous nephropathy || id:ebi-a-GCST010005	Membranous nephropathy	Membranous nephropathy || ||	TRUE	igd	204420067	377234	3.29997e-08	1	0.00290278	ebi-a-GCST006097	Moderate to vigorous physical activity levels || id:ebi-a-GCST006097	TRUE	reported	igd	2	1	TRUE	8.09044e-05	30.5222
12	rs2988004	G	T	G	T	0.0131708	0.0099	0.442245	NA	FALSE	FALSE	FALSE	ebi-a-GCST010005	9	37044388	0.0428	7979	0.8179	Membranous nephropathy || id:ebi-a-GCST010005	Membranous nephropathy	Membranous nephropathy || ||	TRUE	igd	37044388	377234	4.09996e-09	9	0.00223979	ebi-a-GCST006097	Moderate to vigorous physical activity levels || id:ebi-a-GCST006097	TRUE	reported	igd	2	1	TRUE	9.16556e-05	34.5786
13	rs429358	C	T	C	T	0.0219822	-0.0422	0.154172	NA	FALSE	FALSE	FALSE	ebi-a-GCST010005	19	45411941	0.0647	7979	0.5145	Membranous nephropathy || id:ebi-a-GCST010005	Membranous nephropathy	Membranous nephropathy || ||	TRUE	igd	45411941	377234	6.09958e-13	19	0.00305356	ebi-a-GCST006097	Moderate to vigorous physical activity levels || id:ebi-a-GCST006097	TRUE	reported	igd	2	1	TRUE	0.00013736	51.8235
14	rs7326482	T	G	T	G	0.0129605	0.0118	0.615163	NA	FALSE	FALSE	FALSE	ebi-a-GCST010005	13	54037803	0.0421	7979	0.780001	Membranous nephropathy || id:ebi-a-GCST010005	Membranous nephropathy	Membranous nephropathy || ||	TRUE	igd	54037803	377234	1.6e-08	13	0.00229416	ebi-a-GCST006097	Moderate to vigorous physical activity levels || id:ebi-a-GCST006097	TRUE	reported	igd	2	1	TRUE	8.45957e-05	31.9149
15	rs77742115	C	T	C	T	0.018348	-0.0473	0.138319	NA	FALSE	FALSE	FALSE	ebi-a-GCST010005	5	18330424	0.0599	7979	0.4304	Membranous nephropathy || id:ebi-a-GCST010005	Membranous nephropathy	Membranous nephropathy || ||	TRUE	igd	18330424	377234	9.59997e-09	5	0.00319777	ebi-a-GCST006097	Moderate to vigorous physical activity levels || id:ebi-a-GCST006097	TRUE	reported	igd	2	1	TRUE	8.72638e-05	32.9216
16	rs7804463	C	T	C	T	-0.0150095	0.0136	0.470424	NA	FALSE	FALSE	FALSE	ebi-a-GCST010005	7	133447651	0.0418	7979	0.745101	Membranous nephropathy || id:ebi-a-GCST010005	Membranous nephropathy	Membranous nephropathy || ||	TRUE	igd	133447651	377234	1.20005e-11	7	0.00221333	ebi-a-GCST006097	Moderate to vigorous physical activity levels || id:ebi-a-GCST006097	TRUE	reported	igd	2	1	TRUE	0.000121892	45.9873
17	rs877483	C	T	C	T	-0.0122277	-0.0236	0.566815	NA	FALSE	FALSE	FALSE	ebi-a-GCST010005	3	53846741	0.0418	7979	0.5724	Membranous nephropathy || id:ebi-a-GCST010005	Membranous nephropathy	Membranous nephropathy || ||	TRUE	igd	53846741	377234	4e-08	3	0.00222756	ebi-a-GCST006097	Moderate to vigorous physical activity levels || id:ebi-a-GCST006097	TRUE	reported	igd	2	1	TRUE	7.98703e-05	30.132
18	rs921915	C	T	C	T	0.0138882	-0.1194	0.587905	NA	FALSE	FALSE	FALSE	ebi-a-GCST010005	7	50228581	0.0426	7979	0.00504696	Membranous nephropathy || id:ebi-a-GCST010005	Membranous nephropathy	Membranous nephropathy || ||	TRUE	igd	50228581	377234	5.69994e-10	7	0.00224013	ebi-a-GCST006097	Moderate to vigorous physical activity levels || id:ebi-a-GCST006097	TRUE	reported	igd	2	1	TRUE	0.00010188	38.4364
Beef intake
	SNP	effect_allele.exposure	other_allele.exposure	effect_allele.outcome	other_allele.outcome	beta.exposure	beta.outcome	eaf.exposure	eaf.outcome	remove	palindromic	ambiguous	id.outcome	chr	pos	se.outcome	samplesize.outcome	pval.outcome	outcome	originalname.outcome	outcome.deprecated	mr_keep.outcome	data_source.outcome	samplesize.exposure	pos.exposure	chr.exposure	pval.exposure	se.exposure	id.exposure	exposure	mr_keep.exposure	pval_origin.exposure	data_source.exposure	action	SNP_index	mr_keep	r2	F
1	rs10789340	G	A	G	A	-0.0137797	-0.0782	0.626712	NA	FALSE	FALSE	FALSE	ebi-a-GCST010005	1	72940273	0.0444	7979	0.0781106	Membranous nephropathy || id:ebi-a-GCST010005	Membranous nephropathy	Membranous nephropathy || ||	TRUE	igd	461053	72940273	1	6.79986e-15	0.00176936	ukb-b-2862	Beef intake || id:ukb-b-2862	TRUE	reported	igd	2	1	TRUE	0.000131534	60.652
2	rs10959890	C	T	C	T	-0.0126658	0.0172	0.212297	NA	FALSE	FALSE	FALSE	ebi-a-GCST010005	9	11526198	0.0521	7979	0.7418	Membranous nephropathy || id:ebi-a-GCST010005	Membranous nephropathy	Membranous nephropathy || ||	TRUE	igd	461053	11526198	9	1.5e-09	0.00209611	ukb-b-2862	Beef intake || id:ukb-b-2862	TRUE	reported	igd	2	1	TRUE	7.91866e-05	36.512
3	rs1105388	T	C	T	C	-0.0113754	0.0123	0.300147	NA	FALSE	FALSE	FALSE	ebi-a-GCST010005	1	205308591	0.0462	7979	0.7904	Membranous nephropathy || id:ebi-a-GCST010005	Membranous nephropathy	Membranous nephropathy || ||	TRUE	igd	461053	205308591	1	1.29999e-09	0.00187563	ukb-b-2862	Beef intake || id:ukb-b-2862	TRUE	reported	igd	2	1	TRUE	7.97726e-05	36.7822
4	rs11165829	G	C	G	C	-0.0102001	0.0008	0.35997	NA	FALSE	TRUE	TRUE	ebi-a-GCST010005	1	97743702	0.0438	7979	0.985	Membranous nephropathy || id:ebi-a-GCST010005	Membranous nephropathy	Membranous nephropathy || ||	TRUE	igd	461053	97743702	1	9.80009e-09	0.00177865	ukb-b-2862	Beef intake || id:ukb-b-2862	TRUE	reported	igd	2	1	FALSE	7.13257e-05	32.8871
5	rs11878917	A	G	A	G	0.0150187	0.155	0.109688	NA	FALSE	FALSE	FALSE	ebi-a-GCST010005	19	42588999	0.0635	7979	0.0145801	Membranous nephropathy || id:ebi-a-GCST010005	Membranous nephropathy	Membranous nephropathy || ||	TRUE	igd	461053	42588999	19	4.60002e-08	0.00274812	ukb-b-2862	Beef intake || id:ukb-b-2862	TRUE	reported	igd	2	1	TRUE	6.4776e-05	29.867
6	rs12247907	C	G	C	G	0.00984097	-0.0534	0.485752	NA	FALSE	TRUE	TRUE	ebi-a-GCST010005	10	65317045	0.0423	7979	0.2069	Membranous nephropathy || id:ebi-a-GCST010005	Membranous nephropathy	Membranous nephropathy || ||	TRUE	igd	461053	65317045	10	8.9e-09	0.00171131	ukb-b-2862	Beef intake || id:ukb-b-2862	TRUE	reported	igd	2	1	FALSE	7.17194e-05	33.0687
7	rs132901	T	C	T	C	0.0139249	0.1522	0.787662	NA	FALSE	FALSE	FALSE	ebi-a-GCST010005	22	41797547	0.05	7979	0.00234498	Membranous nephropathy || id:ebi-a-GCST010005	Membranous nephropathy	Membranous nephropathy || ||	TRUE	igd	461053	41797547	22	2.90001e-11	0.00209282	ukb-b-2862	Beef intake || id:ukb-b-2862	TRUE	reported	igd	2	1	TRUE	9.60125e-05	44.2709
8	rs1421085	C	T	C	T	-0.0121232	-0.0332	0.403433	NA	FALSE	FALSE	FALSE	ebi-a-GCST010005	16	53800954	0.0419	7979	0.4292	Membranous nephropathy || id:ebi-a-GCST010005	Membranous nephropathy	Membranous nephropathy || ||	TRUE	igd	461053	53800954	16	3.50026e-12	0.00174274	ukb-b-2862	Beef intake || id:ukb-b-2862	TRUE	reported	igd	2	1	TRUE	0.000104948	48.3913
9	rs1470610	C	G	C	G	-0.0122159	0.0213	0.196185	NA	FALSE	TRUE	TRUE	ebi-a-GCST010005	2	33866464	0.0517	7979	0.6804	Membranous nephropathy || id:ebi-a-GCST010005	Membranous nephropathy	Membranous nephropathy || ||	TRUE	igd	461053	33866464	2	1.5e-08	0.00215779	ukb-b-2862	Beef intake || id:ukb-b-2862	TRUE	reported	igd	2	1	FALSE	6.95107e-05	32.0502
10	rs429358	C	T	C	T	-0.0148514	-0.0422	0.154226	NA	FALSE	FALSE	FALSE	ebi-a-GCST010005	19	45411941	0.0647	7979	0.5145	Membranous nephropathy || id:ebi-a-GCST010005	Membranous nephropathy	Membranous nephropathy || ||	TRUE	igd	461053	45411941	19	3.59998e-10	0.00236847	ukb-b-2862	Beef intake || id:ukb-b-2862	TRUE	reported	igd	2	1	TRUE	8.52729e-05	39.3185
11	rs4676964	T	C	T	C	0.0133533	0.005	0.510605	NA	FALSE	FALSE	FALSE	ebi-a-GCST010005	3	71034748	0.0432	7979	0.9073	Membranous nephropathy || id:ebi-a-GCST010005	Membranous nephropathy	Membranous nephropathy || ||	TRUE	igd	461053	71034748	3	9.60064e-15	0.00172438	ukb-b-2862	Beef intake || id:ukb-b-2862	TRUE	reported	igd	2	1	TRUE	0.000130048	59.9666
12	rs62169335	T	C	T	C	-0.00968628	-0.0399	0.543241	NA	FALSE	FALSE	FALSE	ebi-a-GCST010005	2	147950717	0.0439	7979	0.3637	Membranous nephropathy || id:ebi-a-GCST010005	Membranous nephropathy	Membranous nephropathy || ||	TRUE	igd	461053	147946069	2	2.39999e-08	0.00173523	ukb-b-2862	Beef intake || id:ukb-b-2862	TRUE	reported	igd	2	1	TRUE	6.75802e-05	31.16
13	rs62396185	C	G	C	G	-0.0148447	-0.0943	0.260057	NA	FALSE	TRUE	TRUE	ebi-a-GCST010005	6	26180634	0.0463	7979	0.0417398	Membranous nephropathy || id:ebi-a-GCST010005	Membranous nephropathy	Membranous nephropathy || ||	TRUE	igd	461053	26180634	6	2.80027e-14	0.00195102	ukb-b-2862	Beef intake || id:ukb-b-2862	TRUE	reported	igd	2	1	FALSE	0.000125549	57.8919
14	rs7791463	A	G	A	G	0.00954846	0.0436	0.534781	NA	FALSE	FALSE	FALSE	ebi-a-GCST010005	7	97819047	0.0428	7979	0.3085	Membranous nephropathy || id:ebi-a-GCST010005	Membranous nephropathy	Membranous nephropathy || ||	TRUE	igd	461053	97819047	7	2.39999e-08	0.00171063	ukb-b-2862	Beef intake || id:ukb-b-2862	TRUE	reported	igd	2	1	TRUE	6.75732e-05	31.1568
15	rs784251	T	C	T	C	-0.0103387	-0.0534	0.477649	NA	FALSE	FALSE	FALSE	ebi-a-GCST010005	18	53412903	0.0417	7979	0.1997	Membranous nephropathy || id:ebi-a-GCST010005	Membranous nephropathy	Membranous nephropathy || ||	TRUE	igd	461053	53412903	18	1.7e-09	0.00171651	ukb-b-2862	Beef intake || id:ukb-b-2862	TRUE	reported	igd	2	1	TRUE	7.86782e-05	36.2775
16	rs9407624	A	T	A	T	-0.0137626	-0.0196	0.488187	NA	FALSE	TRUE	TRUE	ebi-a-GCST010005	9	15568070	0.0414	7979	0.6357	Membranous nephropathy || id:ebi-a-GCST010005	Membranous nephropathy	Membranous nephropathy || ||	TRUE	igd	461053	15568070	9	1.10002e-15	0.00171589	ukb-b-2862	Beef intake || id:ukb-b-2862	TRUE	reported	igd	2	1	FALSE	0.000139512	64.331

## Sheet: Air pollution
Nitrogen dioxide air pollution on MN
	SNP	effect_allele.exposure	other_allele.exposure	effect_allele.outcome	other_allele.outcome	beta.exposure	beta.outcome	eaf.exposure	eaf.outcome	remove	palindromic	ambiguous	id.outcome	chr	pos	se.outcome	samplesize.outcome	pval.outcome	outcome	originalname.outcome	outcome.deprecated	mr_keep.outcome	data_source.outcome	se.exposure	chr.exposure	pval.exposure	samplesize.exposure	pos.exposure	id.exposure	exposure	mr_keep.exposure	pval_origin.exposure	data_source.exposure	action	SNP_index	mr_keep	r2	F
1	rs1217106	G	A	G	A	0.0145574	0.0271	0.782419	NA	FALSE	FALSE	FALSE	ebi-a-GCST010005	8	64567670	0.0523	7979	0.604399	Membranous nephropathy || id:ebi-a-GCST010005	Membranous nephropathy	Membranous nephropathy || ||	TRUE	igd	0.00251872	8	7.49998e-09	456380	64567670	ukb-b-12417	Nitrogen oxides air pollution; 2010 || id:ukb-b-12417	TRUE	reported	igd	2	1	TRUE	7.31896e-05	33.4046
2	rs12203592	T	C	T	C	0.01937	0.2325	0.219436	NA	FALSE	FALSE	FALSE	ebi-a-GCST010005	6	396321	0.0608	7979	0.000133101	Membranous nephropathy || id:ebi-a-GCST010005	Membranous nephropathy	Membranous nephropathy || ||	TRUE	igd	0.00245674	6	3.19963e-15	456380	396321	ukb-b-12417	Nitrogen oxides air pollution; 2010 || id:ukb-b-12417	TRUE	reported	igd	2	1	TRUE	0.000136193	62.164
3	rs1318845	C	T	C	T	-0.0141726	-0.0214	0.200795	NA	FALSE	FALSE	FALSE	ebi-a-GCST010005	4	153001662	0.0522	7979	0.6826	Membranous nephropathy || id:ebi-a-GCST010005	Membranous nephropathy	Membranous nephropathy || ||	TRUE	igd	0.00259612	4	4.79999e-08	456380	153001662	ukb-b-12417	Nitrogen oxides air pollution; 2010 || id:ukb-b-12417	TRUE	reported	igd	2	1	TRUE	6.52972e-05	29.8022
4	rs6749467	A	G	A	G	-0.0116612	-0.0215	0.46467	NA	FALSE	FALSE	FALSE	ebi-a-GCST010005	2	343517	0.0441	7979	0.6254	Membranous nephropathy || id:ebi-a-GCST010005	Membranous nephropathy	Membranous nephropathy || ||	TRUE	igd	0.00209584	2	2.59998e-08	456380	343517	ukb-b-12417	Nitrogen oxides air pollution; 2010 || id:ukb-b-12417	TRUE	reported	igd	2	1	TRUE	6.78288e-05	30.9577
5	rs72808024	C	A	C	A	-0.0170289	-0.0432	0.148435	NA	FALSE	FALSE	FALSE	ebi-a-GCST010005	5	164479164	0.0642	7979	0.501	Membranous nephropathy || id:ebi-a-GCST010005	Membranous nephropathy	Membranous nephropathy || ||	TRUE	igd	0.00290612	5	4.60002e-09	456380	164479164	ukb-b-12417	Nitrogen oxides air pollution; 2010 || id:ukb-b-12417	TRUE	reported	igd	2	1	TRUE	7.52293e-05	34.3356
6	rs7514956	C	A	C	A	-0.0146107	-0.0705	0.186513	NA	FALSE	FALSE	FALSE	ebi-a-GCST010005	1	74019696	0.0564	7979	0.2117	Membranous nephropathy || id:ebi-a-GCST010005	Membranous nephropathy	Membranous nephropathy || ||	TRUE	igd	0.00265248	1	3.59998e-08	456380	74019696	ukb-b-12417	Nitrogen oxides air pollution; 2010 || id:ukb-b-12417	TRUE	reported	igd	2	1	TRUE	6.64787e-05	30.3414
7	rs77205736	T	C	T	C	0.0132649	0.0905	0.274855	NA	FALSE	FALSE	FALSE	ebi-a-GCST010005	8	10153460	0.0471	7979	0.0547797	Membranous nephropathy || id:ebi-a-GCST010005	Membranous nephropathy	Membranous nephropathy || ||	TRUE	igd	0.00231459	8	1e-08	456380	10153460	ukb-b-12417	Nitrogen oxides air pollution; 2010 || id:ukb-b-12417	TRUE	reported	igd	2	1	TRUE	7.19618e-05	32.8441
8	rs77255816	T	C	T	C	0.0299054	-0.1179	0.036924	NA	FALSE	FALSE	FALSE	ebi-a-GCST010005	6	20833602	0.1211	7979	0.3301	Membranous nephropathy || id:ebi-a-GCST010005	Membranous nephropathy	Membranous nephropathy || ||	TRUE	igd	0.00547093	6	4.60002e-08	456380	20833602	ukb-b-12417	Nitrogen oxides air pollution; 2010 || id:ukb-b-12417	TRUE	reported	igd	2	1	TRUE	6.54669e-05	29.8796

## Sheet: Metabolic factors
Metabolic factors on IgAN
Triglycerides
	SNP	effect_allele.exposure	other_allele.exposure	effect_allele.outcome	other_allele.outcome	beta.exposure	beta.outcome	eaf.exposure	eaf.outcome	remove	palindromic	ambiguous	id.outcome	chr	pos	se.outcome	samplesize.outcome	pval.outcome	outcome	originalname.outcome	outcome.deprecated	mr_keep.outcome	data_source.outcome	chr.exposure	pos.exposure	se.exposure	pval.exposure	samplesize.exposure	id.exposure	exposure	mr_keep.exposure	pval_origin.exposure	data_source.exposure	action	SNP_index	mr_keep	r2	F
1	rs10210970	T	C	T	C	0.0205	0.0037	0.295046	0.322484	FALSE	FALSE	FALSE	ebi-a-GCST90018866	2	28646847	0.0173	477784	0.8329	IgA nephropathy || id:ebi-a-GCST90018866	IgA nephropathy	IgA nephropathy || ||	TRUE	igd	2	28646847	0.0029	9.46019e-13	343992	ebi-a-GCST90018975	Triglycerides || id:ebi-a-GCST90018975	TRUE	reported	igd	2	1	TRUE	0.000145245	49.97
2	rs10211562	T	G	T	G	-0.0131	-0.0062	0.449607	0.443018	FALSE	FALSE	FALSE	ebi-a-GCST90018866	2	111930796	0.0117	477784	0.595899	IgA nephropathy || id:ebi-a-GCST90018866	IgA nephropathy	IgA nephropathy || ||	TRUE	igd	2	111930796	0.002	9.71404e-11	343992	ebi-a-GCST90018975	Triglycerides || id:ebi-a-GCST90018975	TRUE	reported	igd	2	1	TRUE	0.000124704	42.9023
3	rs10242866	T	C	T	C	0.0156	-0.0006	0.423849	0.406522	FALSE	FALSE	FALSE	ebi-a-GCST90018866	7	17920613	0.0119	477784	0.9602	IgA nephropathy || id:ebi-a-GCST90018866	IgA nephropathy	IgA nephropathy || ||	TRUE	igd	7	17920613	0.002	2.23975e-14	343992	ebi-a-GCST90018975	Triglycerides || id:ebi-a-GCST90018975	TRUE	reported	igd	2	1	TRUE	0.000176833	60.8396
4	rs1047964	T	G	G	C	-0.2384	-0.0079	0.010502	0.07624	TRUE	FALSE	FALSE	ebi-a-GCST90018866	11	117156893	0.206	477784	0.9694	IgA nephropathy || id:ebi-a-GCST90018866	IgA nephropathy	IgA nephropathy || ||	TRUE	igd	11	117156893	0.0115	7.29962e-95	343992	ebi-a-GCST90018975	Triglycerides || id:ebi-a-GCST90018975	TRUE	reported	igd	2	1	FALSE	0.00124775	429.748
5	rs1047964	T	G	T	G	-0.2384	0.0716	0.010502	0.0104465	FALSE	FALSE	FALSE	ebi-a-GCST90018866	11	117156893	0.0577	477784	0.2148	IgA nephropathy || id:ebi-a-GCST90018866	IgA nephropathy	IgA nephropathy || ||	TRUE	igd	11	117156893	0.0115	7.29962e-95	343992	ebi-a-GCST90018975	Triglycerides || id:ebi-a-GCST90018975	TRUE	reported	igd	2	2	TRUE	0.00124775	429.748
6	rs10513686	A	G	A	G	0.0272	0.0065	0.0988179	0.0978635	FALSE	FALSE	FALSE	ebi-a-GCST90018866	3	170725542	0.0177	477784	0.7151	IgA nephropathy || id:ebi-a-GCST90018866	IgA nephropathy	IgA nephropathy || ||	TRUE	igd	3	170725542	0.0034	1.44012e-15	343992	ebi-a-GCST90018975	Triglycerides || id:ebi-a-GCST90018975	TRUE	reported	igd	2	1	TRUE	0.000186016	63.9996
7	rs10519336	A	G	A	G	0.0135	0.0033	0.224068	0.232114	FALSE	FALSE	FALSE	ebi-a-GCST90018866	5	112480104	0.0132	477784	0.8035	IgA nephropathy || id:ebi-a-GCST90018866	IgA nephropathy	IgA nephropathy || ||	TRUE	igd	5	112480104	0.0024	3.59104e-08	343992	ebi-a-GCST90018975	Triglycerides || id:ebi-a-GCST90018975	TRUE	reported	igd	2	1	TRUE	9.19722e-05	31.6404
8	rs1057510	A	G	A	G	0.0153	-0.0081	0.215624	0.231729	FALSE	FALSE	FALSE	ebi-a-GCST90018866	12	6683287	0.0151	477784	0.590999	IgA nephropathy || id:ebi-a-GCST90018866	IgA nephropathy	IgA nephropathy || ||	TRUE	igd	12	6683287	0.0025	7.06106e-10	343992	ebi-a-GCST90018975	Triglycerides || id:ebi-a-GCST90018975	TRUE	reported	igd	2	1	TRUE	0.00010887	37.4542
9	rs1064173	A	G	A	G	-0.0227	-0.0353	0.283014	0.281325	FALSE	FALSE	FALSE	ebi-a-GCST90018866	6	32627480	0.0135	477784	0.00895901	IgA nephropathy || id:ebi-a-GCST90018866	IgA nephropathy	IgA nephropathy || ||	TRUE	igd	6	32627480	0.0023	1.36301e-22	343992	ebi-a-GCST90018975	Triglycerides || id:ebi-a-GCST90018975	TRUE	reported	igd	2	1	TRUE	0.00028309	97.4078
10	rs10752652	C	T	C	T	0.0136	0.0116	0.476914	0.469023	FALSE	FALSE	FALSE	ebi-a-GCST90018866	9	92224551	0.0117	477784	0.324	IgA nephropathy || id:ebi-a-GCST90018866	IgA nephropathy	IgA nephropathy || ||	TRUE	igd	9	92224551	0.002	2.84971e-11	343992	ebi-a-GCST90018975	Triglycerides || id:ebi-a-GCST90018975	TRUE	reported	igd	2	1	TRUE	0.000134404	46.2397
11	rs10763928	T	C	T	C	0.0173	0.0441	0.116765	0.113145	FALSE	FALSE	FALSE	ebi-a-GCST90018866	10	33632954	0.0199	477784	0.02683	IgA nephropathy || id:ebi-a-GCST90018866	IgA nephropathy	IgA nephropathy || ||	TRUE	igd	10	33632954	0.0031	4.17196e-08	343992	ebi-a-GCST90018975	Triglycerides || id:ebi-a-GCST90018975	TRUE	reported	igd	2	1	TRUE	9.05276e-05	31.1434
12	rs10775406	G	A	G	A	0.0206	0.0113	0.76111	0.753994	FALSE	FALSE	FALSE	ebi-a-GCST90018866	17	46197755	0.0136	477784	0.4072	IgA nephropathy || id:ebi-a-GCST90018866	IgA nephropathy	IgA nephropathy || ||	TRUE	igd	17	46197755	0.0027	3.457e-14	343992	ebi-a-GCST90018975	Triglycerides || id:ebi-a-GCST90018975	TRUE	reported	igd	2	1	TRUE	0.000169194	58.2109
13	rs10786114	T	C	T	C	-0.0266	-0.0308	0.868615	0.865018	FALSE	FALSE	FALSE	ebi-a-GCST90018866	10	95309022	0.0175	477784	0.0785398	IgA nephropathy || id:ebi-a-GCST90018866	IgA nephropathy	IgA nephropathy || ||	TRUE	igd	10	95309022	0.003	4.42486e-19	343992	ebi-a-GCST90018975	Triglycerides || id:ebi-a-GCST90018975	TRUE	reported	igd	2	1	TRUE	0.000228493	78.6173
14	rs10838681	A	G	A	G	-0.0219	-0.0074	0.374833	0.403199	FALSE	FALSE	FALSE	ebi-a-GCST90018866	11	47275064	0.0135	477784	0.5802	IgA nephropathy || id:ebi-a-GCST90018866	IgA nephropathy	IgA nephropathy || ||	TRUE	igd	11	47275064	0.0022	1.72187e-22	343992	ebi-a-GCST90018975	Triglycerides || id:ebi-a-GCST90018975	TRUE	reported	igd	2	1	TRUE	0.000287985	99.0924
15	rs10851698	T	C	T	C	0.0146	-0.0123	0.248561	0.240459	FALSE	FALSE	FALSE	ebi-a-GCST90018866	15	61947694	0.0133	477784	0.3524	IgA nephropathy || id:ebi-a-GCST90018866	IgA nephropathy	IgA nephropathy || ||	TRUE	igd	15	61947694	0.0023	4.80098e-10	343992	ebi-a-GCST90018975	Triglycerides || id:ebi-a-GCST90018975	TRUE	reported	igd	2	1	TRUE	0.000117125	40.2947
16	rs10861662	C	A	C	A	0.018	0.0129	0.246624	0.236465	FALSE	FALSE	FALSE	ebi-a-GCST90018866	12	107178653	0.0137	477784	0.3459	IgA nephropathy || id:ebi-a-GCST90018866	IgA nephropathy	IgA nephropathy || ||	TRUE	igd	12	107178653	0.0023	1.05099e-14	343992	ebi-a-GCST90018975	Triglycerides || id:ebi-a-GCST90018975	TRUE	reported	igd	2	1	TRUE	0.000178018	61.2473
17	rs10889333	A	G	A	G	-0.0788	0.0179	0.302306	0.279149	FALSE	FALSE	FALSE	ebi-a-GCST90018866	1	62957030	0.0122	477784	0.1412	IgA nephropathy || id:ebi-a-GCST90018866	IgA nephropathy	IgA nephropathy || ||	TRUE	igd	1	62957030	0.0022	1e-200	343992	ebi-a-GCST90018975	Triglycerides || id:ebi-a-GCST90018975	TRUE	reported	igd	2	1	TRUE	0.00371571	1282.93
18	rs10954750	G	C	G	C	-0.0141	0.0148	0.687862	0.64951	FALSE	TRUE	FALSE	ebi-a-GCST90018866	7	75664921	0.0145	477784	0.3084	IgA nephropathy || id:ebi-a-GCST90018866	IgA nephropathy	IgA nephropathy || ||	TRUE	igd	7	75664921	0.0024	2.326e-09	343992	ebi-a-GCST90018975	Triglycerides || id:ebi-a-GCST90018975	TRUE	reported	igd	2	1	TRUE	0.000100328	34.5154
19	rs11030102	G	C	G	C	0.0165	0.0048	0.20012	0.191089	FALSE	TRUE	FALSE	ebi-a-GCST90018866	11	27681596	0.0132	477784	0.7188	IgA nephropathy || id:ebi-a-GCST90018866	IgA nephropathy	IgA nephropathy || ||	TRUE	igd	11	27681596	0.0026	3.53598e-10	343992	ebi-a-GCST90018975	Triglycerides || id:ebi-a-GCST90018975	TRUE	reported	igd	2	1	TRUE	0.000117064	40.2734
20	rs11057837	T	C	T	C	0.0218	-0.0007	0.10263	0.107784	FALSE	FALSE	FALSE	ebi-a-GCST90018866	12	125311720	0.0193	477784	0.9696	IgA nephropathy || id:ebi-a-GCST90018866	IgA nephropathy	IgA nephropathy || ||	TRUE	igd	12	125311720	0.0038	1.28201e-08	343992	ebi-a-GCST90018975	Triglycerides || id:ebi-a-GCST90018975	TRUE	reported	igd	2	1	TRUE	9.56656e-05	32.9112
21	rs11078597	C	T	C	T	0.0183	0.0214	0.190158	0.190826	FALSE	FALSE	FALSE	ebi-a-GCST90018866	17	1618363	0.0149	477784	0.1511	IgA nephropathy || id:ebi-a-GCST90018866	IgA nephropathy	IgA nephropathy || ||	TRUE	igd	17	1618363	0.0026	7.47137e-13	343992	ebi-a-GCST90018975	Triglycerides || id:ebi-a-GCST90018975	TRUE	reported	igd	2	1	TRUE	0.000143994	49.5397
22	rs1108627	T	C	T	C	0.0181	0.018	0.543411	0.570269	FALSE	FALSE	FALSE	ebi-a-GCST90018866	11	116369980	0.0118	477784	0.1262	IgA nephropathy || id:ebi-a-GCST90018866	IgA nephropathy	IgA nephropathy || ||	TRUE	igd	11	116369980	0.0021	2.5781e-17	343992	ebi-a-GCST90018975	Triglycerides || id:ebi-a-GCST90018975	TRUE	reported	igd	2	1	TRUE	0.000215912	74.2875
23	rs11118310	T	A	T	A	0.019	-0.0003	0.56534	0.563355	FALSE	TRUE	TRUE	ebi-a-GCST90018866	1	219637671	0.0118	477784	0.9789	IgA nephropathy || id:ebi-a-GCST90018866	IgA nephropathy	IgA nephropathy || ||	TRUE	igd	1	219637671	0.002	9.21934e-21	343992	ebi-a-GCST90018975	Triglycerides || id:ebi-a-GCST90018975	TRUE	reported	igd	2	1	FALSE	0.000262292	90.2495
24	rs111703587	C	T	C	T	0.0372	0.0371	0.047704	0.0471416	FALSE	FALSE	FALSE	ebi-a-GCST90018866	3	172264728	0.0274	477784	0.1752	IgA nephropathy || id:ebi-a-GCST90018866	IgA nephropathy	IgA nephropathy || ||	TRUE	igd	3	172264728	0.0055	1.04496e-11	343992	ebi-a-GCST90018975	Triglycerides || id:ebi-a-GCST90018975	TRUE	reported	igd	2	1	TRUE	0.00013297	45.7465
25	rs11228377	C	T	C	T	-0.014	0.0136	0.533008	0.488874	FALSE	FALSE	FALSE	ebi-a-GCST90018866	11	68603346	0.0119	477784	0.2515	IgA nephropathy || id:ebi-a-GCST90018866	IgA nephropathy	IgA nephropathy || ||	TRUE	igd	11	68603346	0.0021	1.20199e-11	343992	ebi-a-GCST90018975	Triglycerides || id:ebi-a-GCST90018975	TRUE	reported	igd	2	1	TRUE	0.000129185	44.4442
26	rs11231694	C	G	C	G	0.0301	0.0369	0.114376	0.124084	FALSE	TRUE	FALSE	ebi-a-GCST90018866	11	63862882	0.0253	477784	0.1437	IgA nephropathy || id:ebi-a-GCST90018866	IgA nephropathy	IgA nephropathy || ||	TRUE	igd	11	63862882	0.0033	1.22405e-19	343992	ebi-a-GCST90018975	Triglycerides || id:ebi-a-GCST90018975	TRUE	reported	igd	2	1	TRUE	0.000241797	83.196
27	rs112424890	T	C	T	C	0.0175	0.0014	0.149682	0.144305	FALSE	FALSE	FALSE	ebi-a-GCST90018866	5	140933792	0.0151	477784	0.9261	IgA nephropathy || id:ebi-a-GCST90018866	IgA nephropathy	IgA nephropathy || ||	TRUE	igd	5	140933792	0.0029	1.068e-09	343992	ebi-a-GCST90018975	Triglycerides || id:ebi-a-GCST90018975	TRUE	reported	igd	2	1	TRUE	0.000105849	36.4148
28	rs1128249	T	G	T	G	-0.0336	-0.0107	0.315796	0.299355	FALSE	FALSE	FALSE	ebi-a-GCST90018866	2	165528624	0.0119	477784	0.3712	IgA nephropathy || id:ebi-a-GCST90018866	IgA nephropathy	IgA nephropathy || ||	TRUE	igd	2	165528624	0.0023	5.36167e-50	343992	ebi-a-GCST90018975	Triglycerides || id:ebi-a-GCST90018975	TRUE	reported	igd	2	1	TRUE	0.000620019	213.413
29	rs1133400	G	A	G	A	0.0144	-0.0092	0.24025	0.231522	FALSE	FALSE	FALSE	ebi-a-GCST90018866	10	134459388	0.014	477784	0.508899	IgA nephropathy || id:ebi-a-GCST90018866	IgA nephropathy	IgA nephropathy || ||	TRUE	igd	10	134459388	0.0024	9.85893e-10	343992	ebi-a-GCST90018975	Triglycerides || id:ebi-a-GCST90018975	TRUE	reported	igd	2	1	TRUE	0.000104643	35.9998
30	rs113366589	G	T	G	T	0.0249	0.0168	0.092057	0.0811787	FALSE	FALSE	FALSE	ebi-a-GCST90018866	17	40516616	0.0203	477784	0.4087	IgA nephropathy || id:ebi-a-GCST90018866	IgA nephropathy	IgA nephropathy || ||	TRUE	igd	17	40516616	0.004	6.98892e-10	343992	ebi-a-GCST90018975	Triglycerides || id:ebi-a-GCST90018975	TRUE	reported	igd	2	1	TRUE	0.000112637	38.7504
31	rs114052230	T	C	T	C	-0.0239	-0.0052	0.16619	0.166299	FALSE	FALSE	FALSE	ebi-a-GCST90018866	1	230410811	0.0162	477784	0.7471	IgA nephropathy || id:ebi-a-GCST90018866	IgA nephropathy	IgA nephropathy || ||	TRUE	igd	1	230410811	0.0032	1.09799e-13	343992	ebi-a-GCST90018975	Triglycerides || id:ebi-a-GCST90018975	TRUE	reported	igd	2	1	TRUE	0.000162135	55.7819
32	rs114165349	C	G	C	G	0.0863	0.0152	0.023534	0.0274578	FALSE	TRUE	FALSE	ebi-a-GCST90018866	1	27021913	0.0387	477784	0.6944	IgA nephropathy || id:ebi-a-GCST90018866	IgA nephropathy	IgA nephropathy || ||	TRUE	igd	1	27021913	0.0077	4.09261e-29	343992	ebi-a-GCST90018975	Triglycerides || id:ebi-a-GCST90018975	TRUE	reported	igd	2	1	TRUE	0.000365034	125.614
33	rs11588907	T	C	T	C	-0.0136	-0.0227	0.34198	0.359743	FALSE	FALSE	FALSE	ebi-a-GCST90018866	1	178509462	0.0123	477784	0.0648993	IgA nephropathy || id:ebi-a-GCST90018866	IgA nephropathy	IgA nephropathy || ||	TRUE	igd	1	178509462	0.0024	2.53898e-08	343992	ebi-a-GCST90018975	Triglycerides || id:ebi-a-GCST90018975	TRUE	reported	igd	2	1	TRUE	9.33397e-05	32.1109
34	rs115912456	G	A	G	A	-0.0364	-0.0293	0.040934	0.0345716	FALSE	FALSE	FALSE	ebi-a-GCST90018866	5	82815158	0.0295	477784	0.3198	IgA nephropathy || id:ebi-a-GCST90018866	IgA nephropathy	IgA nephropathy || ||	TRUE	igd	5	82815158	0.0058	4.96604e-10	343992	ebi-a-GCST90018975	Triglycerides || id:ebi-a-GCST90018975	TRUE	reported	igd	2	1	TRUE	0.000114485	39.3862
35	rs11600815	A	G	A	G	-0.0365	-0.0205	0.052967	0.0625494	FALSE	FALSE	FALSE	ebi-a-GCST90018866	11	14797227	0.0265	477784	0.4392	IgA nephropathy || id:ebi-a-GCST90018866	IgA nephropathy	IgA nephropathy || ||	TRUE	igd	11	14797227	0.0053	5.71347e-12	343992	ebi-a-GCST90018975	Triglycerides || id:ebi-a-GCST90018975	TRUE	reported	igd	2	1	TRUE	0.000137856	47.4276
36	rs11654777	G	C	G	C	0.0404	0.0022	0.060836	0.0657639	FALSE	TRUE	FALSE	ebi-a-GCST90018866	17	17462630	0.0243	477784	0.9266	IgA nephropathy || id:ebi-a-GCST90018866	IgA nephropathy	IgA nephropathy || ||	TRUE	igd	17	17462630	0.0048	7.53876e-17	343992	ebi-a-GCST90018975	Triglycerides || id:ebi-a-GCST90018975	TRUE	reported	igd	2	1	TRUE	0.000205893	70.8399
37	rs11664106	T	A	T	A	-0.0148	0.0046	0.37354	0.362112	FALSE	TRUE	FALSE	ebi-a-GCST90018866	18	2846812	0.0123	477784	0.7097	IgA nephropathy || id:ebi-a-GCST90018866	IgA nephropathy	IgA nephropathy || ||	TRUE	igd	18	2846812	0.0025	1.702e-09	343992	ebi-a-GCST90018975	Triglycerides || id:ebi-a-GCST90018975	TRUE	reported	igd	2	1	TRUE	0.000101871	35.0462
38	rs116843064	A	G	A	G	-0.2279	0.019	0.019519	0.0217955	FALSE	FALSE	FALSE	ebi-a-GCST90018866	19	8429323	0.0417	477784	0.6486	IgA nephropathy || id:ebi-a-GCST90018866	IgA nephropathy	IgA nephropathy || ||	TRUE	igd	19	8429323	0.0084	1.77828e-163	343992	ebi-a-GCST90018975	Triglycerides || id:ebi-a-GCST90018975	TRUE	reported	igd	2	1	TRUE	0.00213527	736.084
39	rs11759549	C	G	C	G	0.0393	0.055	0.0504946	0.0475783	FALSE	TRUE	FALSE	ebi-a-GCST90018866	6	29817923	0.0301	477784	0.0681899	IgA nephropathy || id:ebi-a-GCST90018866	IgA nephropathy	IgA nephropathy || ||	TRUE	igd	6	29817923	0.0046	1.0349e-17	343992	ebi-a-GCST90018975	Triglycerides || id:ebi-a-GCST90018975	TRUE	reported	igd	2	1	TRUE	0.000212143	72.9906
40	rs11770163	C	G	C	G	0.0145	0.0306	0.284136	0.284917	FALSE	TRUE	FALSE	ebi-a-GCST90018866	7	116417848	0.0124	477784	0.0133601	IgA nephropathy || id:ebi-a-GCST90018866	IgA nephropathy	IgA nephropathy || ||	TRUE	igd	7	116417848	0.0023	1.55299e-10	343992	ebi-a-GCST90018975	Triglycerides || id:ebi-a-GCST90018975	TRUE	reported	igd	2	1	TRUE	0.000115527	39.7446
41	rs11868959	C	T	C	T	0.0226	-0.0023	0.316356	0.337211	FALSE	FALSE	FALSE	ebi-a-GCST90018866	17	65840810	0.0147	477784	0.8748	IgA nephropathy || id:ebi-a-GCST90018866	IgA nephropathy	IgA nephropathy || ||	TRUE	igd	17	65840810	0.0024	2.56094e-20	343992	ebi-a-GCST90018975	Triglycerides || id:ebi-a-GCST90018975	TRUE	reported	igd	2	1	TRUE	0.000257712	88.6731
42	rs12138136	A	T	A	T	-0.0289	-0.0596	0.08699	0.0869952	FALSE	TRUE	FALSE	ebi-a-GCST90018866	1	149844305	0.0211	477784	0.00474602	IgA nephropathy || id:ebi-a-GCST90018866	IgA nephropathy	IgA nephropathy || ||	TRUE	igd	1	149844305	0.0042	4.56142e-12	343992	ebi-a-GCST90018975	Triglycerides || id:ebi-a-GCST90018975	TRUE	reported	igd	2	1	TRUE	0.000137622	47.3472
43	rs12151142	C	T	C	T	0.0177	0.0137	0.385677	0.36734	FALSE	FALSE	FALSE	ebi-a-GCST90018866	19	56086584	0.0117	477784	0.2428	IgA nephropathy || id:ebi-a-GCST90018866	IgA nephropathy	IgA nephropathy || ||	TRUE	igd	19	56086584	0.0021	9.60506e-17	343992	ebi-a-GCST90018975	Triglycerides || id:ebi-a-GCST90018975	TRUE	reported	igd	2	1	TRUE	0.000206476	71.0404
44	rs12446515	T	C	T	C	-0.0357	0.0014	0.296073	0.283967	FALSE	FALSE	FALSE	ebi-a-GCST90018866	16	56987015	0.0125	477784	0.9111	IgA nephropathy || id:ebi-a-GCST90018866	IgA nephropathy	IgA nephropathy || ||	TRUE	igd	16	56987015	0.0022	7.80549e-58	343992	ebi-a-GCST90018975	Triglycerides || id:ebi-a-GCST90018975	TRUE	reported	igd	2	1	TRUE	0.00076491	263.323
45	rs12492351	A	G	A	G	0.0144	-0.0106	0.256586	0.275964	FALSE	FALSE	FALSE	ebi-a-GCST90018866	3	127265516	0.0135	477784	0.4348	IgA nephropathy || id:ebi-a-GCST90018866	IgA nephropathy	IgA nephropathy || ||	TRUE	igd	3	127265516	0.0023	4.14696e-10	343992	ebi-a-GCST90018975	Triglycerides || id:ebi-a-GCST90018975	TRUE	reported	igd	2	1	TRUE	0.000113939	39.1983
46	rs12503461	T	C	T	C	-0.0119	-0.0062	0.39354	0.382367	FALSE	FALSE	FALSE	ebi-a-GCST90018866	4	55539264	0.0118	477784	0.5995	IgA nephropathy || id:ebi-a-GCST90018866	IgA nephropathy	IgA nephropathy || ||	TRUE	igd	4	55539264	0.0021	2.46502e-08	343992	ebi-a-GCST90018975	Triglycerides || id:ebi-a-GCST90018975	TRUE	reported	igd	2	1	TRUE	9.33397e-05	32.1109
47	rs12513202	T	C	T	C	0.0124	-0.0179	0.648165	0.63883	FALSE	FALSE	FALSE	ebi-a-GCST90018866	4	71894563	0.012	477784	0.135	IgA nephropathy || id:ebi-a-GCST90018866	IgA nephropathy	IgA nephropathy || ||	TRUE	igd	4	71894563	0.0022	7.97003e-09	343992	ebi-a-GCST90018975	Triglycerides || id:ebi-a-GCST90018975	TRUE	reported	igd	2	1	TRUE	9.23442e-05	31.7684
48	rs1260326	C	T	C	T	-0.0992	0.0196	0.566617	0.571312	FALSE	FALSE	FALSE	ebi-a-GCST90018866	2	27730940	0.0119	477784	0.098451	IgA nephropathy || id:ebi-a-GCST90018866	IgA nephropathy	IgA nephropathy || ||	TRUE	igd	2	27730940	0.002	1e-200	343992	ebi-a-GCST90018975	Triglycerides || id:ebi-a-GCST90018975	TRUE	reported	igd	2	1	TRUE	0.00710101	2460.15
49	rs12878001	G	T	G	T	0.0197	0.0105	0.137959	0.130525	FALSE	FALSE	FALSE	ebi-a-GCST90018866	14	64239629	0.0159	477784	0.5117	IgA nephropathy || id:ebi-a-GCST90018866	IgA nephropathy	IgA nephropathy || ||	TRUE	igd	14	64239629	0.0029	2.25009e-11	343992	ebi-a-GCST90018975	Triglycerides || id:ebi-a-GCST90018975	TRUE	reported	igd	2	1	TRUE	0.000134131	46.146
50	rs12928099	A	C	A	C	-0.0307	-0.0017	0.29628	0.29197	FALSE	FALSE	FALSE	ebi-a-GCST90018866	16	15150505	0.0128	477784	0.8957	IgA nephropathy || id:ebi-a-GCST90018866	IgA nephropathy	IgA nephropathy || ||	TRUE	igd	16	15150505	0.0025	1.3119e-33	343992	ebi-a-GCST90018975	Triglycerides || id:ebi-a-GCST90018975	TRUE	reported	igd	2	1	TRUE	0.000438186	150.798
51	rs12928324	C	A	C	A	0.0147	0.003	0.48831	0.488233	FALSE	FALSE	FALSE	ebi-a-GCST90018866	16	11779509	0.0117	477784	0.797	IgA nephropathy || id:ebi-a-GCST90018866	IgA nephropathy	IgA nephropathy || ||	TRUE	igd	16	11779509	0.0023	2.47098e-10	343992	ebi-a-GCST90018975	Triglycerides || id:ebi-a-GCST90018975	TRUE	reported	igd	2	1	TRUE	0.000118735	40.8485
52	rs13066793	G	A	G	A	-0.0229	-0.0081	0.090236	0.0878312	FALSE	FALSE	FALSE	ebi-a-GCST90018866	3	87037543	0.0203	477784	0.6894	IgA nephropathy || id:ebi-a-GCST90018866	IgA nephropathy	IgA nephropathy || ||	TRUE	igd	3	87037543	0.004	1.65402e-08	343992	ebi-a-GCST90018975	Triglycerides || id:ebi-a-GCST90018975	TRUE	reported	igd	2	1	TRUE	9.52711e-05	32.7754
53	rs13108218	G	A	G	A	-0.0318	0.007	0.578065	0.586203	FALSE	FALSE	FALSE	ebi-a-GCST90018866	4	3443931	0.0121	477784	0.5623	IgA nephropathy || id:ebi-a-GCST90018866	IgA nephropathy	IgA nephropathy || ||	TRUE	igd	4	3443931	0.0021	3.90122e-53	343992	ebi-a-GCST90018975	Triglycerides || id:ebi-a-GCST90018975	TRUE	reported	igd	2	1	TRUE	0.000666159	229.305
54	rs13280055	A	G	A	G	0.0392	-0.0022	0.13357	0.12595	FALSE	FALSE	FALSE	ebi-a-GCST90018866	8	11522353	0.0175	477784	0.9007	IgA nephropathy || id:ebi-a-GCST90018866	IgA nephropathy	IgA nephropathy || ||	TRUE	igd	8	11522353	0.0035	1.30197e-29	343992	ebi-a-GCST90018975	Triglycerides || id:ebi-a-GCST90018975	TRUE	reported	igd	2	1	TRUE	0.000364527	125.439
55	rs1340819	C	A	C	A	-0.012	0.0049	0.318988	0.31218	FALSE	FALSE	FALSE	ebi-a-GCST90018866	13	29145323	0.0122	477784	0.687999	IgA nephropathy || id:ebi-a-GCST90018866	IgA nephropathy	IgA nephropathy || ||	TRUE	igd	13	29145323	0.0022	2.75797e-08	343992	ebi-a-GCST90018975	Triglycerides || id:ebi-a-GCST90018975	TRUE	reported	igd	2	1	TRUE	8.64831e-05	29.7519
56	rs138422027	A	C	A	C	-0.0248	0.0285	0.0880676	0.081621	FALSE	FALSE	FALSE	ebi-a-GCST90018866	1	51353068	0.0207	477784	0.1691	IgA nephropathy || id:ebi-a-GCST90018866	IgA nephropathy	IgA nephropathy || ||	TRUE	igd	1	51353068	0.0035	2.73275e-12	343992	ebi-a-GCST90018975	Triglycerides || id:ebi-a-GCST90018975	TRUE	reported	igd	2	1	TRUE	0.000145934	50.2071
57	rs139624990	T	C	T	C	0.0686	-0.0703	0.0098914	0.0161401	FALSE	FALSE	FALSE	ebi-a-GCST90018866	14	49019992	0.0621	477784	0.2577	IgA nephropathy || id:ebi-a-GCST90018866	IgA nephropathy	IgA nephropathy || ||	TRUE	igd	14	49019992	0.0125	4.176e-08	343992	ebi-a-GCST90018975	Triglycerides || id:ebi-a-GCST90018975	TRUE	reported	igd	2	1	TRUE	8.75471e-05	30.118
58	rs139974673	C	T	C	T	0.1444	-0.0269	0.024986	0.0194205	FALSE	FALSE	FALSE	ebi-a-GCST90018866	15	44027885	0.0378	477784	0.4761	IgA nephropathy || id:ebi-a-GCST90018866	IgA nephropathy	IgA nephropathy || ||	TRUE	igd	15	44027885	0.0074	7.85416e-84	343992	ebi-a-GCST90018975	Triglycerides || id:ebi-a-GCST90018975	TRUE	reported	igd	2	1	TRUE	0.00110571	380.775
59	rs141469619	G	A	G	A	0.3364	0.0841	0.010112	0.00844261	FALSE	FALSE	FALSE	ebi-a-GCST90018866	11	116714293	0.0617	477784	0.1727	IgA nephropathy || id:ebi-a-GCST90018866	IgA nephropathy	IgA nephropathy || ||	TRUE	igd	11	116714293	0.0122	1.27938e-166	343992	ebi-a-GCST90018975	Triglycerides || id:ebi-a-GCST90018975	TRUE	reported	igd	2	1	TRUE	0.00220539	760.308
60	rs143791312	T	C	T	C	-0.113	-0.1096	0.0252795	0.0300881	FALSE	FALSE	FALSE	ebi-a-GCST90018866	11	116895355	0.0661	477784	0.0972008	IgA nephropathy || id:ebi-a-GCST90018866	IgA nephropathy	IgA nephropathy || ||	TRUE	igd	11	116895355	0.0065	2.4581e-67	343992	ebi-a-GCST90018975	Triglycerides || id:ebi-a-GCST90018975	TRUE	reported	igd	2	1	TRUE	0.00087781	302.223
61	rs144423449	A	G	A	G	-0.0549	0.0233	0.015846	0.0125681	FALSE	FALSE	FALSE	ebi-a-GCST90018866	2	27289677	0.0474	477784	0.6229	IgA nephropathy || id:ebi-a-GCST90018866	IgA nephropathy	IgA nephropathy || ||	TRUE	igd	2	27289677	0.0095	7.02199e-09	343992	ebi-a-GCST90018975	Triglycerides || id:ebi-a-GCST90018975	TRUE	reported	igd	2	1	TRUE	9.70749e-05	33.396
62	rs144586415	GTT	G	GTT	G	0.0188	0.0068	0.74385	0.743821	FALSE	FALSE	FALSE	ebi-a-GCST90018866	4	87868971	0.0138	477784	0.6206	IgA nephropathy || id:ebi-a-GCST90018866	IgA nephropathy	IgA nephropathy || ||	TRUE	igd	4	87868971	0.0027	6.13338e-12	343992	ebi-a-GCST90018975	Triglycerides || id:ebi-a-GCST90018975	TRUE	reported	igd	2	1	TRUE	0.000140922	48.4826
63	rs1454687	G	C	G	C	-0.0126	-0.0164	0.561702	0.574399	FALSE	TRUE	TRUE	ebi-a-GCST90018866	3	94038085	0.0119	477784	0.1685	IgA nephropathy || id:ebi-a-GCST90018866	IgA nephropathy	IgA nephropathy || ||	TRUE	igd	3	94038085	0.0021	9.30294e-10	343992	ebi-a-GCST90018975	Triglycerides || id:ebi-a-GCST90018975	TRUE	reported	igd	2	1	FALSE	0.000104643	35.9998
64	rs149142833	T	C	T	C	0.0187	-0.0315	0.123398	0.121408	FALSE	FALSE	FALSE	ebi-a-GCST90018866	20	32188142	0.0165	477784	0.0559397	IgA nephropathy || id:ebi-a-GCST90018866	IgA nephropathy	IgA nephropathy || ||	TRUE	igd	20	32188142	0.0031	2.63299e-09	343992	ebi-a-GCST90018975	Triglycerides || id:ebi-a-GCST90018975	TRUE	reported	igd	2	1	TRUE	0.000105771	36.3879
65	rs150460588	C	T	C	T	0.0245	-0.0562	0.0770488	0.0776085	FALSE	FALSE	FALSE	ebi-a-GCST90018866	15	57023457	0.0283	477784	0.0468101	IgA nephropathy || id:ebi-a-GCST90018866	IgA nephropathy	IgA nephropathy || ||	TRUE	igd	15	57023457	0.0039	2.48102e-10	343992	ebi-a-GCST90018975	Triglycerides || id:ebi-a-GCST90018975	TRUE	reported	igd	2	1	TRUE	0.000114711	39.4639
66	rs1532085	G	A	G	A	-0.0353	-0.0094	0.563246	0.551009	FALSE	FALSE	FALSE	ebi-a-GCST90018866	15	58683366	0.0119	477784	0.4288	IgA nephropathy || id:ebi-a-GCST90018866	IgA nephropathy	IgA nephropathy || ||	TRUE	igd	15	58683366	0.0021	2.66809e-66	343992	ebi-a-GCST90018975	Triglycerides || id:ebi-a-GCST90018975	TRUE	reported	igd	2	1	TRUE	0.000820741	282.558
67	rs154254	C	G	C	G	0.0184	0.0065	0.545682	0.528156	FALSE	TRUE	TRUE	ebi-a-GCST90018866	5	55820584	0.0119	477784	0.5813	IgA nephropathy || id:ebi-a-GCST90018866	IgA nephropathy	IgA nephropathy || ||	TRUE	igd	5	55820584	0.0021	9.89692e-18	343992	ebi-a-GCST90018975	Triglycerides || id:ebi-a-GCST90018975	TRUE	reported	igd	2	1	FALSE	0.000223127	76.7705
68	rs1549293	T	C	T	C	-0.0151	-0.0107	0.489997	0.508521	FALSE	FALSE	FALSE	ebi-a-GCST90018866	16	31141993	0.0123	477784	0.3849	IgA nephropathy || id:ebi-a-GCST90018866	IgA nephropathy	IgA nephropathy || ||	TRUE	igd	16	31141993	0.0023	4.40251e-11	343992	ebi-a-GCST90018975	Triglycerides || id:ebi-a-GCST90018975	TRUE	reported	igd	2	1	TRUE	0.000125284	43.1018
69	rs1556494	G	A	G	A	-0.0123	0.0031	0.549014	0.551533	FALSE	FALSE	FALSE	ebi-a-GCST90018866	9	13723812	0.0118	477784	0.790801	IgA nephropathy || id:ebi-a-GCST90018866	IgA nephropathy	IgA nephropathy || ||	TRUE	igd	9	13723812	0.002	1.467e-09	343992	ebi-a-GCST90018975	Triglycerides || id:ebi-a-GCST90018975	TRUE	reported	igd	2	1	TRUE	0.00010994	37.8223
70	rs1561748	C	G	A	G	-0.0665	0.0024	0.27004	0.468697	TRUE	TRUE	TRUE	ebi-a-GCST90018866	8	19733244	0.0122	477784	0.8478	IgA nephropathy || id:ebi-a-GCST90018866	IgA nephropathy	IgA nephropathy || ||	TRUE	igd	8	19733244	0.0028	1.11944e-123	343992	ebi-a-GCST90018975	Triglycerides || id:ebi-a-GCST90018975	TRUE	reported	igd	2	1	FALSE	0.00163707	564.059
71	rs1561748	C	G	C	G	-0.0665	-0.0054	0.27004	0.234855	FALSE	TRUE	FALSE	ebi-a-GCST90018866	8	19733244	0.0141	477784	0.7	IgA nephropathy || id:ebi-a-GCST90018866	IgA nephropathy	IgA nephropathy || ||	TRUE	igd	8	19733244	0.0028	1.11944e-123	343992	ebi-a-GCST90018975	Triglycerides || id:ebi-a-GCST90018975	TRUE	reported	igd	2	2	TRUE	0.00163707	564.059
72	rs1672981	C	T	C	T	0.0315	0.0302	0.933175	0.933715	FALSE	FALSE	FALSE	ebi-a-GCST90018866	19	35547051	0.0235	477784	0.1982	IgA nephropathy || id:ebi-a-GCST90018866	IgA nephropathy	IgA nephropathy || ||	TRUE	igd	19	35547051	0.004	6.17732e-15	343992	ebi-a-GCST90018975	Triglycerides || id:ebi-a-GCST90018975	TRUE	reported	igd	2	1	TRUE	0.00018025	62.0153
73	rs17052061	G	T	G	T	-0.0312	-0.0298	0.143216	0.122646	FALSE	FALSE	FALSE	ebi-a-GCST90018866	3	52346240	0.0151	477784	0.0488799	IgA nephropathy || id:ebi-a-GCST90018866	IgA nephropathy	IgA nephropathy || ||	TRUE	igd	3	52346240	0.0029	1.89583e-26	343992	ebi-a-GCST90018975	Triglycerides || id:ebi-a-GCST90018975	TRUE	reported	igd	2	1	TRUE	0.000336371	115.747
74	rs17184382	C	A	C	A	-0.018	-0.0203	0.338822	0.309073	FALSE	FALSE	FALSE	ebi-a-GCST90018866	15	63792486	0.0118	477784	0.0851295	IgA nephropathy || id:ebi-a-GCST90018866	IgA nephropathy	IgA nephropathy || ||	TRUE	igd	15	63792486	0.0022	1.07201e-15	343992	ebi-a-GCST90018975	Triglycerides || id:ebi-a-GCST90018975	TRUE	reported	igd	2	1	TRUE	0.000194566	66.9418
75	rs17252123	A	G	A	G	0.029	0.0069	0.06198	0.0554593	FALSE	FALSE	FALSE	ebi-a-GCST90018866	5	53323660	0.0244	477784	0.7759	IgA nephropathy || id:ebi-a-GCST90018866	IgA nephropathy	IgA nephropathy || ||	TRUE	igd	5	53323660	0.0048	2.172e-09	343992	ebi-a-GCST90018975	Triglycerides || id:ebi-a-GCST90018975	TRUE	reported	igd	2	1	TRUE	0.000106101	36.5015
76	rs17311740	T	C	T	C	-0.0264	-0.0198	0.068033	0.0687832	FALSE	FALSE	FALSE	ebi-a-GCST90018866	1	61720648	0.0233	477784	0.3951	IgA nephropathy || id:ebi-a-GCST90018866	IgA nephropathy	IgA nephropathy || ||	TRUE	igd	1	61720648	0.0046	1.167e-08	343992	ebi-a-GCST90018975	Triglycerides || id:ebi-a-GCST90018975	TRUE	reported	igd	2	1	TRUE	9.57419e-05	32.9374
77	rs17326656	T	G	T	G	0.016	0.0004	0.181436	0.160536	FALSE	FALSE	FALSE	ebi-a-GCST90018866	2	48962291	0.0137	477784	0.9764	IgA nephropathy || id:ebi-a-GCST90018866	IgA nephropathy	IgA nephropathy || ||	TRUE	igd	2	48962291	0.0027	4.20204e-09	343992	ebi-a-GCST90018975	Triglycerides || id:ebi-a-GCST90018975	TRUE	reported	igd	2	1	TRUE	0.000102075	35.1164
78	rs174574	C	A	C	A	-0.0465	0.0177	0.637349	0.623941	FALSE	FALSE	FALSE	ebi-a-GCST90018866	11	61600342	0.0122	477784	0.1464	IgA nephropathy || id:ebi-a-GCST90018866	IgA nephropathy	IgA nephropathy || ||	TRUE	igd	11	61600342	0.0021	6.83912e-110	343992	ebi-a-GCST90018975	Triglycerides || id:ebi-a-GCST90018975	TRUE	reported	igd	2	1	TRUE	0.00142331	490.303
79	rs17496249	G	A	G	A	-0.015	0.025	0.475264	0.489209	FALSE	FALSE	FALSE	ebi-a-GCST90018866	2	37102249	0.0117	477784	0.03298	IgA nephropathy || id:ebi-a-GCST90018866	IgA nephropathy	IgA nephropathy || ||	TRUE	igd	2	37102249	0.002	1.69512e-13	343992	ebi-a-GCST90018975	Triglycerides || id:ebi-a-GCST90018975	TRUE	reported	igd	2	1	TRUE	0.000163495	56.2497
80	rs177430	T	C	T	C	0.0168	0.0102	0.50903	0.50888	FALSE	FALSE	FALSE	ebi-a-GCST90018866	18	21086125	0.0118	477784	0.3839	IgA nephropathy || id:ebi-a-GCST90018866	IgA nephropathy	IgA nephropathy || ||	TRUE	igd	18	21086125	0.0023	5.02574e-13	343992	ebi-a-GCST90018975	Triglycerides || id:ebi-a-GCST90018975	TRUE	reported	igd	2	1	TRUE	0.000155077	53.3532
81	rs181193678	T	C	T	C	-0.014	0.0017	0.35305	0.353095	FALSE	FALSE	FALSE	ebi-a-GCST90018866	5	78433155	0.0123	477784	0.8888	IgA nephropathy || id:ebi-a-GCST90018866	IgA nephropathy	IgA nephropathy || ||	TRUE	igd	5	78433155	0.0024	8.89693e-09	343992	ebi-a-GCST90018975	Triglycerides || id:ebi-a-GCST90018975	TRUE	reported	igd	2	1	TRUE	9.89105e-05	34.0276
82	rs1835346	G	A	G	A	-0.0427	-0.0352	0.024081	0.0216636	FALSE	FALSE	FALSE	ebi-a-GCST90018866	6	161162290	0.0383	477784	0.3586	IgA nephropathy || id:ebi-a-GCST90018866	IgA nephropathy	IgA nephropathy || ||	TRUE	igd	6	161162290	0.0076	1.97702e-08	343992	ebi-a-GCST90018975	Triglycerides || id:ebi-a-GCST90018975	TRUE	reported	igd	2	1	TRUE	9.17572e-05	31.5665
83	rs1853413	G	C	G	C	-0.0122	-0.0095	0.341353	0.354924	FALSE	TRUE	FALSE	ebi-a-GCST90018866	9	1642998	0.0123	477784	0.436	IgA nephropathy || id:ebi-a-GCST90018866	IgA nephropathy	IgA nephropathy || ||	TRUE	igd	9	1642998	0.0021	9.96391e-09	343992	ebi-a-GCST90018975	Triglycerides || id:ebi-a-GCST90018975	TRUE	reported	igd	2	1	TRUE	9.81048e-05	33.7504
84	rs186696265	T	C	T	C	-0.1023	-0.0082	0.014913	0.0154091	FALSE	FALSE	FALSE	ebi-a-GCST90018866	6	161111700	0.0482	477784	0.8644	IgA nephropathy || id:ebi-a-GCST90018866	IgA nephropathy	IgA nephropathy || ||	TRUE	igd	6	161111700	0.0096	1.92221e-26	343992	ebi-a-GCST90018975	Triglycerides || id:ebi-a-GCST90018975	TRUE	reported	igd	2	1	TRUE	0.000330002	113.555
85	rs188247550	T	C	T	C	-0.1366	0.0017	0.013291	0.0238677	FALSE	FALSE	FALSE	ebi-a-GCST90018866	19	19396616	0.0525	477784	0.9747	IgA nephropathy || id:ebi-a-GCST90018866	IgA nephropathy	IgA nephropathy || ||	TRUE	igd	19	19396616	0.0106	3.93641e-38	343992	ebi-a-GCST90018975	Triglycerides || id:ebi-a-GCST90018975	TRUE	reported	igd	2	1	TRUE	0.000482538	166.068
86	rs1883025	T	C	T	C	-0.0176	-0.0129	0.260288	0.249261	FALSE	FALSE	FALSE	ebi-a-GCST90018866	9	107664301	0.0133	477784	0.3331	IgA nephropathy || id:ebi-a-GCST90018866	IgA nephropathy	IgA nephropathy || ||	TRUE	igd	9	107664301	0.0023	1.46994e-14	343992	ebi-a-GCST90018975	Triglycerides || id:ebi-a-GCST90018975	TRUE	reported	igd	2	1	TRUE	0.000170195	58.5554
87	rs1928496	T	C	T	C	0.0153	0.0087	0.769246	0.759544	FALSE	FALSE	FALSE	ebi-a-GCST90018866	13	31012904	0.0133	477784	0.5099	IgA nephropathy || id:ebi-a-GCST90018866	IgA nephropathy	IgA nephropathy || ||	TRUE	igd	13	31012904	0.0024	1.622e-10	343992	ebi-a-GCST90018975	Triglycerides || id:ebi-a-GCST90018975	TRUE	reported	igd	2	1	TRUE	0.00011813	40.6404
88	rs202186505	C	T	C	T	-0.0189	-0.0133	0.15668	0.156652	FALSE	FALSE	FALSE	ebi-a-GCST90018866	11	78042306	0.0161	477784	0.4108	IgA nephropathy || id:ebi-a-GCST90018866	IgA nephropathy	IgA nephropathy || ||	TRUE	igd	11	78042306	0.0032	3.78504e-09	343992	ebi-a-GCST90018975	Triglycerides || id:ebi-a-GCST90018975	TRUE	reported	igd	2	1	TRUE	0.000101398	34.8836
89	rs2039098	T	C	T	C	0.0158	0.0148	0.5991	0.598997	FALSE	FALSE	FALSE	ebi-a-GCST90018866	20	56112882	0.0119	477784	0.215	IgA nephropathy || id:ebi-a-GCST90018866	IgA nephropathy	IgA nephropathy || ||	TRUE	igd	20	56112882	0.0024	2.49574e-11	343992	ebi-a-GCST90018975	Triglycerides || id:ebi-a-GCST90018975	TRUE	reported	igd	2	1	TRUE	0.000125976	43.34
90	rs2067819	A	G	A	G	-0.0228	-0.0431	0.169495	0.175937	FALSE	FALSE	FALSE	ebi-a-GCST90018866	3	12359049	0.0142	477784	0.00238902	IgA nephropathy || id:ebi-a-GCST90018866	IgA nephropathy	IgA nephropathy || ||	TRUE	igd	3	12359049	0.0027	9.72747e-17	343992	ebi-a-GCST90018975	Triglycerides || id:ebi-a-GCST90018975	TRUE	reported	igd	2	1	TRUE	0.000207254	71.3082
91	rs2068888	A	G	A	G	-0.0312	0.0055	0.490559	0.499267	FALSE	FALSE	FALSE	ebi-a-GCST90018866	10	94839642	0.0117	477784	0.637901	IgA nephropathy || id:ebi-a-GCST90018866	IgA nephropathy	IgA nephropathy || ||	TRUE	igd	10	94839642	0.002	1.61696e-53	343992	ebi-a-GCST90018975	Triglycerides || id:ebi-a-GCST90018975	TRUE	reported	igd	2	1	TRUE	0.000706958	243.359
92	rs2070895	A	G	A	G	0.0524	0.0047	0.29121	0.305915	FALSE	FALSE	FALSE	ebi-a-GCST90018866	15	58723939	0.014	477784	0.736801	IgA nephropathy || id:ebi-a-GCST90018866	IgA nephropathy	IgA nephropathy || ||	TRUE	igd	15	58723939	0.0023	6.53131e-115	343992	ebi-a-GCST90018975	Triglycerides || id:ebi-a-GCST90018975	TRUE	reported	igd	2	1	TRUE	0.00150662	519.044
93	rs2070971	T	G	T	G	0.0196	0.0074	0.175388	0.189416	FALSE	FALSE	FALSE	ebi-a-GCST90018866	7	44197583	0.0169	477784	0.6607	IgA nephropathy || id:ebi-a-GCST90018866	IgA nephropathy	IgA nephropathy || ||	TRUE	igd	7	44197583	0.0027	2.65889e-13	343992	ebi-a-GCST90018975	Triglycerides || id:ebi-a-GCST90018975	TRUE	reported	igd	2	1	TRUE	0.000153169	52.6965
94	rs2081194	C	G	C	G	-0.0207	0.0124	0.5998	0.615775	FALSE	TRUE	FALSE	ebi-a-GCST90018866	19	49263477	0.0122	477784	0.3088	IgA nephropathy || id:ebi-a-GCST90018866	IgA nephropathy	IgA nephropathy || ||	TRUE	igd	19	49263477	0.0024	1.70098e-17	343992	ebi-a-GCST90018975	Triglycerides || id:ebi-a-GCST90018975	TRUE	reported	igd	2	1	TRUE	0.00021621	74.3902
95	rs2122982	A	G	A	G	-0.0269	-0.0125	0.202514	0.196911	FALSE	FALSE	FALSE	ebi-a-GCST90018866	12	57781893	0.0136	477784	0.3565	IgA nephropathy || id:ebi-a-GCST90018866	IgA nephropathy	IgA nephropathy || ||	TRUE	igd	12	57781893	0.0025	3.29306e-26	343992	ebi-a-GCST90018975	Triglycerides || id:ebi-a-GCST90018975	TRUE	reported	igd	2	1	TRUE	0.000336457	115.777
96	rs2130382	G	C	G	C	-0.0242	-0.0278	0.271005	0.26224	FALSE	TRUE	FALSE	ebi-a-GCST90018866	12	124484643	0.0126	477784	0.0269699	IgA nephropathy || id:ebi-a-GCST90018866	IgA nephropathy	IgA nephropathy || ||	TRUE	igd	12	124484643	0.0023	4.67951e-26	343992	ebi-a-GCST90018975	Triglycerides || id:ebi-a-GCST90018975	TRUE	reported	igd	2	1	TRUE	0.000321727	110.706
97	rs213484	C	G	C	G	-0.0114	0.0148	0.525247	0.529273	FALSE	TRUE	TRUE	ebi-a-GCST90018866	1	54858872	0.0116	477784	0.2043	IgA nephropathy || id:ebi-a-GCST90018866	IgA nephropathy	IgA nephropathy || ||	TRUE	igd	1	54858872	0.002	2.77703e-08	343992	ebi-a-GCST90018975	Triglycerides || id:ebi-a-GCST90018975	TRUE	reported	igd	2	1	FALSE	9.4441e-05	32.4898
98	rs2160348	C	T	C	T	0.0142	-0.0113	0.781229	0.793211	FALSE	FALSE	FALSE	ebi-a-GCST90018866	2	64909166	0.0133	477784	0.3934	IgA nephropathy || id:ebi-a-GCST90018866	IgA nephropathy	IgA nephropathy || ||	TRUE	igd	2	64909166	0.0025	1.17001e-08	343992	ebi-a-GCST90018975	Triglycerides || id:ebi-a-GCST90018975	TRUE	reported	igd	2	1	TRUE	9.37794e-05	32.2622
99	rs2209815	T	G	T	G	-0.0126	-0.002	0.425063	0.408318	FALSE	FALSE	FALSE	ebi-a-GCST90018866	9	112561012	0.0119	477784	0.8693	IgA nephropathy || id:ebi-a-GCST90018866	IgA nephropathy	IgA nephropathy || ||	TRUE	igd	9	112561012	0.002	6.45104e-10	343992	ebi-a-GCST90018975	Triglycerides || id:ebi-a-GCST90018975	TRUE	reported	igd	2	1	TRUE	0.000115367	39.6898
100	rs2267373	T	C	T	C	0.0208	0.0137	0.597944	0.60315	FALSE	FALSE	FALSE	ebi-a-GCST90018866	22	38600542	0.0118	477784	0.2454	IgA nephropathy || id:ebi-a-GCST90018866	IgA nephropathy	IgA nephropathy || ||	TRUE	igd	22	38600542	0.0021	3.52371e-24	343992	ebi-a-GCST90018975	Triglycerides || id:ebi-a-GCST90018975	TRUE	reported	igd	2	1	TRUE	0.000285112	98.1037
101	rs2281721	T	C	T	C	-0.0429	0.027	0.516618	0.496871	FALSE	FALSE	FALSE	ebi-a-GCST90018866	1	230297136	0.012	477784	0.0237001	IgA nephropathy || id:ebi-a-GCST90018866	IgA nephropathy	IgA nephropathy || ||	TRUE	igd	1	230297136	0.0021	2.47002e-89	343992	ebi-a-GCST90018975	Triglycerides || id:ebi-a-GCST90018975	TRUE	reported	igd	2	1	TRUE	0.00121172	417.324
102	rs2288912	G	C	G	C	0.0114	0.0202	0.530556	0.539325	FALSE	TRUE	TRUE	ebi-a-GCST90018866	19	45449199	0.0117	477784	0.0833105	IgA nephropathy || id:ebi-a-GCST90018866	IgA nephropathy	IgA nephropathy || ||	TRUE	igd	19	45449199	0.002	2.41102e-08	343992	ebi-a-GCST90018975	Triglycerides || id:ebi-a-GCST90018975	TRUE	reported	igd	2	1	FALSE	9.4441e-05	32.4898
103	rs2302883	C	T	C	T	0.0147	0.0036	0.203578	0.181186	FALSE	FALSE	FALSE	ebi-a-GCST90018866	11	65824994	0.0138	477784	0.7949	IgA nephropathy || id:ebi-a-GCST90018866	IgA nephropathy	IgA nephropathy || ||	TRUE	igd	11	65824994	0.0025	6.02893e-09	343992	ebi-a-GCST90018975	Triglycerides || id:ebi-a-GCST90018975	TRUE	reported	igd	2	1	TRUE	0.000100499	34.5742
104	rs2303566	A	G	A	G	-0.0183	-0.0068	0.369151	0.359068	FALSE	FALSE	FALSE	ebi-a-GCST90018866	2	219557738	0.0117	477784	0.5622	IgA nephropathy || id:ebi-a-GCST90018866	IgA nephropathy	IgA nephropathy || ||	TRUE	igd	2	219557738	0.0022	5.03501e-17	343992	ebi-a-GCST90018975	Triglycerides || id:ebi-a-GCST90018975	TRUE	reported	igd	2	1	TRUE	0.000201104	69.1917
105	rs2306363	T	G	T	G	-0.0167	0.0154	0.223045	0.215462	FALSE	FALSE	FALSE	ebi-a-GCST90018866	11	65405600	0.0143	477784	0.2819	IgA nephropathy || id:ebi-a-GCST90018866	IgA nephropathy	IgA nephropathy || ||	TRUE	igd	11	65405600	0.0024	4.26383e-12	343992	ebi-a-GCST90018975	Triglycerides || id:ebi-a-GCST90018975	TRUE	reported	igd	2	1	TRUE	0.000140735	48.4181
106	rs2540945	G	A	G	A	-0.0177	0.0103	0.34889	0.340638	FALSE	FALSE	FALSE	ebi-a-GCST90018866	2	65289825	0.0121	477784	0.3927	IgA nephropathy || id:ebi-a-GCST90018866	IgA nephropathy	IgA nephropathy || ||	TRUE	igd	2	65289825	0.0021	4.52585e-17	343992	ebi-a-GCST90018975	Triglycerides || id:ebi-a-GCST90018975	TRUE	reported	igd	2	1	TRUE	0.000206476	71.0404
107	rs2618567	T	G	T	G	0.0123	-0.0171	0.664873	0.66689	FALSE	FALSE	FALSE	ebi-a-GCST90018866	20	17844492	0.0123	477784	0.1629	IgA nephropathy || id:ebi-a-GCST90018866	IgA nephropathy	IgA nephropathy || ||	TRUE	igd	20	17844492	0.0022	1.017e-08	343992	ebi-a-GCST90018975	Triglycerides || id:ebi-a-GCST90018975	TRUE	reported	igd	2	1	TRUE	9.08609e-05	31.2581
108	rs2678379	G	A	G	A	0.0592	-0.0228	0.665433	0.640407	FALSE	FALSE	FALSE	ebi-a-GCST90018866	2	21226560	0.0144	477784	0.1124	IgA nephropathy || id:ebi-a-GCST90018866	IgA nephropathy	IgA nephropathy || ||	TRUE	igd	2	21226560	0.0024	2.1677e-131	343992	ebi-a-GCST90018975	Triglycerides || id:ebi-a-GCST90018975	TRUE	reported	igd	2	1	TRUE	0.00176565	608.441
109	rs2699805	A	G	A	G	-0.0162	-0.0161	0.382678	0.38143	FALSE	FALSE	FALSE	ebi-a-GCST90018866	7	26394297	0.0119	477784	0.1766	IgA nephropathy || id:ebi-a-GCST90018866	IgA nephropathy	IgA nephropathy || ||	TRUE	igd	7	26394297	0.0021	6.07855e-15	343992	ebi-a-GCST90018975	Triglycerides || id:ebi-a-GCST90018975	TRUE	reported	igd	2	1	TRUE	0.000172969	59.5099
110	rs2792751	C	T	C	T	0.0193	0.0074	0.738895	0.730107	FALSE	FALSE	FALSE	ebi-a-GCST90018866	10	113940329	0.013	477784	0.5724	IgA nephropathy || id:ebi-a-GCST90018866	IgA nephropathy	IgA nephropathy || ||	TRUE	igd	10	113940329	0.0023	3.52614e-17	343992	ebi-a-GCST90018975	Triglycerides || id:ebi-a-GCST90018975	TRUE	reported	igd	2	1	TRUE	0.000204655	70.4136
111	rs2812208	C	G	C	G	-0.0515	0.0122	0.021097	0.0214082	FALSE	TRUE	FALSE	ebi-a-GCST90018866	13	50707087	0.0407	477784	0.7651	IgA nephropathy || id:ebi-a-GCST90018866	IgA nephropathy	IgA nephropathy || ||	TRUE	igd	13	50707087	0.0081	1.739e-10	343992	ebi-a-GCST90018975	Triglycerides || id:ebi-a-GCST90018975	TRUE	reported	igd	2	1	TRUE	0.000117502	40.4242
112	rs2823291	C	G	C	G	0.0164	0.0216	0.199315	0.194622	FALSE	TRUE	FALSE	ebi-a-GCST90018866	21	16844621	0.0145	477784	0.1378	IgA nephropathy || id:ebi-a-GCST90018866	IgA nephropathy	IgA nephropathy || ||	TRUE	igd	21	16844621	0.0026	1.48501e-10	343992	ebi-a-GCST90018975	Triglycerides || id:ebi-a-GCST90018975	TRUE	reported	igd	2	1	TRUE	0.000115649	39.7868
113	rs28359800	C	CAA	C	CAA	0.022	0.062	0.328067	0.351516	FALSE	FALSE	FALSE	ebi-a-GCST90018866	6	31267774	0.0129	477784	1.52598e-06	IgA nephropathy || id:ebi-a-GCST90018866	IgA nephropathy	IgA nephropathy || ||	TRUE	igd	6	31267774	0.0022	2.98126e-24	343992	ebi-a-GCST90018975	Triglycerides || id:ebi-a-GCST90018975	TRUE	reported	igd	2	1	TRUE	0.00029062	99.9994
114	rs28383314	C	T	C	T	0.0343	0.0734	0.651192	0.66706	FALSE	FALSE	FALSE	ebi-a-GCST90018866	6	32587213	0.012	477784	1.00399e-09	IgA nephropathy || id:ebi-a-GCST90018866	IgA nephropathy	IgA nephropathy || ||	TRUE	igd	6	32587213	0.0021	4.16006e-59	343992	ebi-a-GCST90018975	Triglycerides || id:ebi-a-GCST90018975	TRUE	reported	igd	2	1	TRUE	0.000774934	266.776
115	rs28419182	A	G	A	G	0.0125	0.0162	0.703018	0.687038	FALSE	FALSE	FALSE	ebi-a-GCST90018866	5	176728400	0.0139	477784	0.2453	IgA nephropathy || id:ebi-a-GCST90018866	IgA nephropathy	IgA nephropathy || ||	TRUE	igd	5	176728400	0.0023	4.29903e-08	343992	ebi-a-GCST90018975	Triglycerides || id:ebi-a-GCST90018975	TRUE	reported	igd	2	1	TRUE	8.58576e-05	29.5367
116	rs28471687	G	A	G	A	0.028	0.0134	0.0915486	0.0842672	FALSE	FALSE	FALSE	ebi-a-GCST90018866	8	72459582	0.0216	477784	0.5332	IgA nephropathy || id:ebi-a-GCST90018866	IgA nephropathy	IgA nephropathy || ||	TRUE	igd	8	72459582	0.0035	9.89464e-16	343992	ebi-a-GCST90018975	Triglycerides || id:ebi-a-GCST90018975	TRUE	reported	igd	2	1	TRUE	0.000186016	63.9996
117	rs28572074	C	T	C	T	0.0641	-0.1843	0.0189605	0.0193013	FALSE	FALSE	FALSE	ebi-a-GCST90018866	6	32383378	0.0863	477784	0.0326099	IgA nephropathy || id:ebi-a-GCST90018866	IgA nephropathy	IgA nephropathy || ||	TRUE	igd	6	32383378	0.0074	6.03254e-18	343992	ebi-a-GCST90018975	Triglycerides || id:ebi-a-GCST90018975	TRUE	reported	igd	2	1	TRUE	0.000218077	75.0326
118	rs28679685	G	A	G	A	-0.0338	0.0034	0.217646	0.227809	FALSE	FALSE	FALSE	ebi-a-GCST90018866	8	19931837	0.0138	477784	0.8046	IgA nephropathy || id:ebi-a-GCST90018866	IgA nephropathy	IgA nephropathy || ||	TRUE	igd	8	19931837	0.0025	9.85598e-43	343992	ebi-a-GCST90018975	Triglycerides || id:ebi-a-GCST90018975	TRUE	reported	igd	2	1	TRUE	0.000531098	182.789
119	rs2870237	T	G	T	G	0.0133	-0.0214	0.35361	0.321338	FALSE	FALSE	FALSE	ebi-a-GCST90018866	4	77367580	0.0118	477784	0.0701601	IgA nephropathy || id:ebi-a-GCST90018866	IgA nephropathy	IgA nephropathy || ||	TRUE	igd	4	77367580	0.0022	1.97902e-09	343992	ebi-a-GCST90018975	Triglycerides || id:ebi-a-GCST90018975	TRUE	reported	igd	2	1	TRUE	0.000106234	36.5473
120	rs28712486	A	C	A	C	-0.0234	0.0227	0.22949	0.229548	FALSE	FALSE	FALSE	ebi-a-GCST90018866	9	86481873	0.014	477784	0.1038	IgA nephropathy || id:ebi-a-GCST90018866	IgA nephropathy	IgA nephropathy || ||	TRUE	igd	9	86481873	0.0028	2.62603e-17	343992	ebi-a-GCST90018975	Triglycerides || id:ebi-a-GCST90018975	TRUE	reported	igd	2	1	TRUE	0.000202992	69.8414
121	rs28752924	C	T	C	A	0.0317	0.3257	0.44037	0.1013	TRUE	FALSE	FALSE	ebi-a-GCST90018866	6	31303922	0.1881	477784	0.0833604	IgA nephropathy || id:ebi-a-GCST90018866	IgA nephropathy	IgA nephropathy || ||	TRUE	igd	6	31303922	0.0024	3.13617e-39	343992	ebi-a-GCST90018975	Triglycerides || id:ebi-a-GCST90018975	TRUE	reported	igd	2	1	FALSE	0.000506906	174.459
122	rs28752924	C	T	C	T	0.0317	0.0846	0.44037	0.441974	FALSE	FALSE	FALSE	ebi-a-GCST90018866	6	31303922	0.0121	477784	3.36512e-12	IgA nephropathy || id:ebi-a-GCST90018866	IgA nephropathy	IgA nephropathy || ||	TRUE	igd	6	31303922	0.0024	3.13617e-39	343992	ebi-a-GCST90018975	Triglycerides || id:ebi-a-GCST90018975	TRUE	reported	igd	2	2	TRUE	0.000506906	174.459
123	rs2896906	C	T	C	T	0.0184	0.0231	0.165413	0.160224	FALSE	FALSE	FALSE	ebi-a-GCST90018866	16	4647417	0.0147	477784	0.1177	IgA nephropathy || id:ebi-a-GCST90018866	IgA nephropathy	IgA nephropathy || ||	TRUE	igd	16	4647417	0.0027	1.66112e-11	343992	ebi-a-GCST90018975	Triglycerides || id:ebi-a-GCST90018975	TRUE	reported	igd	2	1	TRUE	0.00013499	46.4414
124	rs2925979	C	T	C	T	-0.0287	0.0209	0.690302	0.685727	FALSE	FALSE	FALSE	ebi-a-GCST90018866	16	81534790	0.0127	477784	0.0986302	IgA nephropathy || id:ebi-a-GCST90018866	IgA nephropathy	IgA nephropathy || ||	TRUE	igd	16	81534790	0.0022	6.15744e-40	343992	ebi-a-GCST90018975	Triglycerides || id:ebi-a-GCST90018975	TRUE	reported	igd	2	1	TRUE	0.000494487	170.183
125	rs293427	T	A	T	A	0.0165	0.0044	0.374733	0.404804	FALSE	TRUE	FALSE	ebi-a-GCST90018866	4	69592057	0.0126	477784	0.7294	IgA nephropathy || id:ebi-a-GCST90018866	IgA nephropathy	IgA nephropathy || ||	TRUE	igd	4	69592057	0.0021	1.44911e-14	343992	ebi-a-GCST90018975	Triglycerides || id:ebi-a-GCST90018975	TRUE	reported	igd	2	1	TRUE	0.000179433	61.7343
126	rs2939312	A	G	A	G	0.0136	0.0356	0.650606	0.649084	FALSE	FALSE	FALSE	ebi-a-GCST90018866	12	56932554	0.0121	477784	0.00336798	IgA nephropathy || id:ebi-a-GCST90018866	IgA nephropathy	IgA nephropathy || ||	TRUE	igd	12	56932554	0.0021	1.30801e-10	343992	ebi-a-GCST90018975	Triglycerides || id:ebi-a-GCST90018975	TRUE	reported	igd	2	1	TRUE	0.00012191	41.9408
127	rs2943645	T	C	T	C	0.0397	0.0343	0.712096	0.716697	FALSE	FALSE	FALSE	ebi-a-GCST90018866	2	227099180	0.0122	477784	0.00484195	IgA nephropathy || id:ebi-a-GCST90018866	IgA nephropathy	IgA nephropathy || ||	TRUE	igd	2	227099180	0.0023	5.66239e-67	343992	ebi-a-GCST90018975	Triglycerides || id:ebi-a-GCST90018975	TRUE	reported	igd	2	1	TRUE	0.000865368	297.936
128	rs2954021	G	A	G	A	-0.0833	-0.0052	0.515973	0.523883	FALSE	FALSE	FALSE	ebi-a-GCST90018866	8	126482077	0.0116	477784	0.652701	IgA nephropathy || id:ebi-a-GCST90018866	IgA nephropathy	IgA nephropathy || ||	TRUE	igd	8	126482077	0.002	1e-200	343992	ebi-a-GCST90018975	Triglycerides || id:ebi-a-GCST90018975	TRUE	reported	igd	2	1	TRUE	0.00501761	1734.71
129	rs2963469	T	A	T	A	0.0128	0.0127	0.329038	0.311443	FALSE	TRUE	FALSE	ebi-a-GCST90018866	5	158001309	0.0123	477784	0.3	IgA nephropathy || id:ebi-a-GCST90018866	IgA nephropathy	IgA nephropathy || ||	TRUE	igd	5	158001309	0.0022	2.61499e-09	343992	ebi-a-GCST90018975	Triglycerides || id:ebi-a-GCST90018975	TRUE	reported	igd	2	1	TRUE	9.83974e-05	33.851
130	rs328	G	C	G	C	-0.1871	-0.0346	0.107057	0.104924	FALSE	TRUE	FALSE	ebi-a-GCST90018866	8	19819724	0.0193	477784	0.0725905	IgA nephropathy || id:ebi-a-GCST90018866	IgA nephropathy	IgA nephropathy || ||	TRUE	igd	8	19819724	0.0032	1e-200	343992	ebi-a-GCST90018975	Triglycerides || id:ebi-a-GCST90018975	TRUE	reported	igd	2	1	TRUE	0.00984021	3418.57
131	rs34390319	C	T	C	T	-0.0231	-0.0037	0.09983	0.100758	FALSE	FALSE	FALSE	ebi-a-GCST90018866	10	63960611	0.0196	477784	0.8514	IgA nephropathy || id:ebi-a-GCST90018866	IgA nephropathy	IgA nephropathy || ||	TRUE	igd	10	63960611	0.0039	3.23303e-09	343992	ebi-a-GCST90018975	Triglycerides || id:ebi-a-GCST90018975	TRUE	reported	igd	2	1	TRUE	0.000101977	35.0826
132	rs34682685	A	G	A	G	0.0331	0.0163	0.10519	0.0919152	FALSE	FALSE	FALSE	ebi-a-GCST90018866	16	72096227	0.0191	477784	0.3923	IgA nephropathy || id:ebi-a-GCST90018866	IgA nephropathy	IgA nephropathy || ||	TRUE	igd	16	72096227	0.0038	2.95733e-18	343992	ebi-a-GCST90018975	Triglycerides || id:ebi-a-GCST90018975	TRUE	reported	igd	2	1	TRUE	0.000220518	75.8728
133	rs34690548	CAAA	C	CAAA	C	0.0233	-0.013	0.10754	0.107371	FALSE	FALSE	FALSE	ebi-a-GCST90018866	19	11289993	0.0204	477784	0.5253	IgA nephropathy || id:ebi-a-GCST90018866	IgA nephropathy	IgA nephropathy || ||	TRUE	igd	19	11289993	0.004	8.16695e-09	343992	ebi-a-GCST90018975	Triglycerides || id:ebi-a-GCST90018975	TRUE	reported	igd	2	1	TRUE	9.86281e-05	33.9304
134	rs35225200	C	A	C	A	0.0313	-0.0235	0.082956	0.065625	FALSE	FALSE	FALSE	ebi-a-GCST90018866	4	103146888	0.0218	477784	0.2805	IgA nephropathy || id:ebi-a-GCST90018866	IgA nephropathy	IgA nephropathy || ||	TRUE	igd	4	103146888	0.0043	4.83838e-13	343992	ebi-a-GCST90018975	Triglycerides || id:ebi-a-GCST90018975	TRUE	reported	igd	2	1	TRUE	0.000154006	52.9845
135	rs35482991	TC	T	TC	T	-0.0199	-0.0049	0.350869	0.365192	FALSE	FALSE	FALSE	ebi-a-GCST90018866	1	154239334	0.0124	477784	0.6903	IgA nephropathy || id:ebi-a-GCST90018866	IgA nephropathy	IgA nephropathy || ||	TRUE	igd	1	154239334	0.0021	4.56667e-21	343992	ebi-a-GCST90018975	Triglycerides || id:ebi-a-GCST90018975	TRUE	reported	igd	2	1	TRUE	0.000260979	89.7977
136	rs35859536	T	C	T	C	-0.012	0.0009	0.340249	0.355945	FALSE	FALSE	FALSE	ebi-a-GCST90018866	8	118191475	0.0125	477784	0.9455	IgA nephropathy || id:ebi-a-GCST90018866	IgA nephropathy	IgA nephropathy || ||	TRUE	igd	8	118191475	0.0021	1.60498e-08	343992	ebi-a-GCST90018975	Triglycerides || id:ebi-a-GCST90018975	TRUE	reported	igd	2	1	TRUE	9.49149e-05	32.6529
137	rs35932591	T	C	T	C	0.0173	0.0363	0.158889	0.155286	FALSE	FALSE	FALSE	ebi-a-GCST90018866	2	121310704	0.0178	477784	0.0415298	IgA nephropathy || id:ebi-a-GCST90018866	IgA nephropathy	IgA nephropathy || ||	TRUE	igd	2	121310704	0.0028	8.66403e-10	343992	ebi-a-GCST90018975	Triglycerides || id:ebi-a-GCST90018975	TRUE	reported	igd	2	1	TRUE	0.000110963	38.1745
138	rs3735080	T	C	T	C	0.0157	-0.0193	0.215725	0.234237	FALSE	FALSE	FALSE	ebi-a-GCST90018866	7	150217309	0.0138	477784	0.1609	IgA nephropathy || id:ebi-a-GCST90018866	IgA nephropathy	IgA nephropathy || ||	TRUE	igd	7	150217309	0.0024	1.45301e-10	343992	ebi-a-GCST90018975	Triglycerides || id:ebi-a-GCST90018975	TRUE	reported	igd	2	1	TRUE	0.000124387	42.7932
139	rs374796059	G	A	G	A	0.0239	-0.028	0.11035	0.101961	FALSE	FALSE	FALSE	ebi-a-GCST90018866	22	46624286	0.0186	477784	0.1323	IgA nephropathy || id:ebi-a-GCST90018866	IgA nephropathy	IgA nephropathy || ||	TRUE	igd	22	46624286	0.0037	1.008e-10	343992	ebi-a-GCST90018975	Triglycerides || id:ebi-a-GCST90018975	TRUE	reported	igd	2	1	TRUE	0.000121281	41.7244
140	rs37507	A	G	A	G	-0.0114	0.0078	0.4941	0.478104	FALSE	FALSE	FALSE	ebi-a-GCST90018866	5	57584949	0.0117	477784	0.5069	IgA nephropathy || id:ebi-a-GCST90018866	IgA nephropathy	IgA nephropathy || ||	TRUE	igd	5	57584949	0.002	1.88799e-08	343992	ebi-a-GCST90018975	Triglycerides || id:ebi-a-GCST90018975	TRUE	reported	igd	2	1	TRUE	9.4441e-05	32.4898
141	rs3775228	T	C	T	C	0.0354	0.0132	0.392589	0.391155	FALSE	FALSE	FALSE	ebi-a-GCST90018866	4	87985166	0.0119	477784	0.2667	IgA nephropathy || id:ebi-a-GCST90018866	IgA nephropathy	IgA nephropathy || ||	TRUE	igd	4	87985166	0.0021	6.07016e-66	343992	ebi-a-GCST90018975	Triglycerides || id:ebi-a-GCST90018975	TRUE	reported	igd	2	1	TRUE	0.000825393	284.162
142	rs38205	C	A	C	A	-0.0117	-0.0221	0.592649	0.596102	FALSE	FALSE	FALSE	ebi-a-GCST90018866	7	15913588	0.0121	477784	0.0675103	IgA nephropathy || id:ebi-a-GCST90018866	IgA nephropathy	IgA nephropathy || ||	TRUE	igd	7	15913588	0.0021	1.77301e-08	343992	ebi-a-GCST90018975	Triglycerides || id:ebi-a-GCST90018975	TRUE	reported	igd	2	1	TRUE	9.02289e-05	31.0406
143	rs3936510	T	G	T	G	0.0431	0.0114	0.20106	0.184021	FALSE	FALSE	FALSE	ebi-a-GCST90018866	5	55860866	0.0145	477784	0.433	IgA nephropathy || id:ebi-a-GCST90018866	IgA nephropathy	IgA nephropathy || ||	TRUE	igd	5	55860866	0.0029	1.69981e-49	343992	ebi-a-GCST90018975	Triglycerides || id:ebi-a-GCST90018975	TRUE	reported	igd	2	1	TRUE	0.000641699	220.88
144	rs4149056	C	T	C	T	0.025	0.0222	0.149873	0.160653	FALSE	FALSE	FALSE	ebi-a-GCST90018866	12	21331549	0.0162	477784	0.1704	IgA nephropathy || id:ebi-a-GCST90018866	IgA nephropathy	IgA nephropathy || ||	TRUE	igd	12	21331549	0.0028	4.81504e-19	343992	ebi-a-GCST90018975	Triglycerides || id:ebi-a-GCST90018975	TRUE	reported	igd	2	1	TRUE	0.000231694	79.7189
145	rs4257266	G	A	G	A	-0.015	0.0044	0.639644	0.628927	FALSE	FALSE	FALSE	ebi-a-GCST90018866	17	57894459	0.0128	477784	0.730601	IgA nephropathy || id:ebi-a-GCST90018866	IgA nephropathy	IgA nephropathy || ||	TRUE	igd	17	57894459	0.0022	4.30725e-12	343992	ebi-a-GCST90018975	Triglycerides || id:ebi-a-GCST90018975	TRUE	reported	igd	2	1	TRUE	0.000135123	46.4873
146	rs4410790	C	T	C	T	0.0144	0.0062	0.571229	0.572061	FALSE	FALSE	FALSE	ebi-a-GCST90018866	7	17284577	0.0121	477784	0.6071	IgA nephropathy || id:ebi-a-GCST90018866	IgA nephropathy	IgA nephropathy || ||	TRUE	igd	7	17284577	0.0021	5.1027e-12	343992	ebi-a-GCST90018975	Triglycerides || id:ebi-a-GCST90018975	TRUE	reported	igd	2	1	TRUE	0.000136672	47.0201
147	rs4622313	T	C	T	C	-0.0159	-0.0154	0.47236	0.472639	FALSE	FALSE	FALSE	ebi-a-GCST90018866	12	69768985	0.0117	477784	0.1911	IgA nephropathy || id:ebi-a-GCST90018866	IgA nephropathy	IgA nephropathy || ||	TRUE	igd	12	69768985	0.0023	9.09494e-12	343992	ebi-a-GCST90018975	Triglycerides || id:ebi-a-GCST90018975	TRUE	reported	igd	2	1	TRUE	0.000138909	47.7899
148	rs4722551	C	T	C	T	-0.0375	-0.0038	0.122895	0.131583	FALSE	FALSE	FALSE	ebi-a-GCST90018866	7	25991826	0.0159	477784	0.8125	IgA nephropathy || id:ebi-a-GCST90018866	IgA nephropathy	IgA nephropathy || ||	TRUE	igd	7	25991826	0.0031	3.86723e-33	343992	ebi-a-GCST90018975	Triglycerides || id:ebi-a-GCST90018975	TRUE	reported	igd	2	1	TRUE	0.000425213	146.331
149	rs4731702	T	C	T	C	-0.0296	0.0017	0.447818	0.436756	FALSE	FALSE	FALSE	ebi-a-GCST90018866	7	130433384	0.0116	477784	0.8815	IgA nephropathy || id:ebi-a-GCST90018866	IgA nephropathy	IgA nephropathy || ||	TRUE	igd	7	130433384	0.002	2.51304e-47	343992	ebi-a-GCST90018975	Triglycerides || id:ebi-a-GCST90018975	TRUE	reported	igd	2	1	TRUE	0.000636354	219.039
150	rs4800395	C	T	C	T	-0.014	0.0027	0.53589	0.536052	FALSE	FALSE	FALSE	ebi-a-GCST90018866	18	19910949	0.0118	477784	0.8217	IgA nephropathy || id:ebi-a-GCST90018866	IgA nephropathy	IgA nephropathy || ||	TRUE	igd	18	19910949	0.0023	2.28802e-09	343992	ebi-a-GCST90018975	Triglycerides || id:ebi-a-GCST90018975	TRUE	reported	igd	2	1	TRUE	0.000107697	37.0508
151	rs4843756	T	C	T	C	0.0142	-0.0075	0.49908	0.450088	FALSE	FALSE	FALSE	ebi-a-GCST90018866	16	88003484	0.0117	477784	0.5229	IgA nephropathy || id:ebi-a-GCST90018866	IgA nephropathy	IgA nephropathy || ||	TRUE	igd	16	88003484	0.0023	1.06299e-09	343992	ebi-a-GCST90018975	Triglycerides || id:ebi-a-GCST90018975	TRUE	reported	igd	2	1	TRUE	0.000110796	38.117
152	rs492443	G	A	G	A	0.0172	-0.0081	0.258354	0.242002	FALSE	FALSE	FALSE	ebi-a-GCST90018866	18	57858802	0.0132	477784	0.539	IgA nephropathy || id:ebi-a-GCST90018866	IgA nephropathy	IgA nephropathy || ||	TRUE	igd	18	57858802	0.0023	8.65167e-14	343992	ebi-a-GCST90018975	Triglycerides || id:ebi-a-GCST90018975	TRUE	reported	igd	2	1	TRUE	0.000162548	55.9241
153	rs4945823	A	T	A	T	0.0183	-0.0264	0.80352	0.803638	FALSE	TRUE	FALSE	ebi-a-GCST90018866	6	109228680	0.0148	477784	0.07416	IgA nephropathy || id:ebi-a-GCST90018866	IgA nephropathy	IgA nephropathy || ||	TRUE	igd	6	109228680	0.0029	3.82103e-10	343992	ebi-a-GCST90018975	Triglycerides || id:ebi-a-GCST90018975	TRUE	reported	igd	2	1	TRUE	0.000115746	39.8202
154	rs4947121	C	T	C	T	0.0151	0.0081	0.829021	0.84708	FALSE	FALSE	FALSE	ebi-a-GCST90018866	6	111834954	0.014	477784	0.561699	IgA nephropathy || id:ebi-a-GCST90018866	IgA nephropathy	IgA nephropathy || ||	TRUE	igd	6	111834954	0.0028	4.46098e-08	343992	ebi-a-GCST90018975	Triglycerides || id:ebi-a-GCST90018975	TRUE	reported	igd	2	1	TRUE	8.45382e-05	29.0827
155	rs4969179	G	T	G	T	-0.0174	0.0376	0.585172	0.604244	FALSE	FALSE	FALSE	ebi-a-GCST90018866	17	76391454	0.0119	477784	0.00157801	IgA nephropathy || id:ebi-a-GCST90018866	IgA nephropathy	IgA nephropathy || ||	TRUE	igd	17	76391454	0.002	1.64816e-17	343992	ebi-a-GCST90018975	Triglycerides || id:ebi-a-GCST90018975	TRUE	reported	igd	2	1	TRUE	0.000219986	75.6896
156	rs4976033	G	A	G	A	0.0158	-0.0024	0.406867	0.407254	FALSE	FALSE	FALSE	ebi-a-GCST90018866	5	67714246	0.012	477784	0.8391	IgA nephropathy || id:ebi-a-GCST90018866	IgA nephropathy	IgA nephropathy || ||	TRUE	igd	5	67714246	0.0021	1.57688e-14	343992	ebi-a-GCST90018975	Triglycerides || id:ebi-a-GCST90018975	TRUE	reported	igd	2	1	TRUE	0.000164534	56.6074
157	rs5005705	A	C	A	C	-0.02	0.0002	0.86806	0.858288	FALSE	FALSE	FALSE	ebi-a-GCST90018866	1	98487510	0.0156	477784	0.9904	IgA nephropathy || id:ebi-a-GCST90018866	IgA nephropathy	IgA nephropathy || ||	TRUE	igd	1	98487510	0.003	4.01791e-11	343992	ebi-a-GCST90018975	Triglycerides || id:ebi-a-GCST90018975	TRUE	reported	igd	2	1	TRUE	0.000129185	44.4442
158	rs5112	G	C	G	C	0.0683	0.002	0.53202	0.54609	FALSE	TRUE	TRUE	ebi-a-GCST90018866	19	45430280	0.0125	477784	0.8697	IgA nephropathy || id:ebi-a-GCST90018866	IgA nephropathy	IgA nephropathy || ||	TRUE	igd	19	45430280	0.0025	2.17771e-166	343992	ebi-a-GCST90018975	Triglycerides || id:ebi-a-GCST90018975	TRUE	reported	igd	2	1	FALSE	0.00216507	746.378
159	rs5117	C	T	C	T	0.0892	-0.0114	0.20826	0.19771	FALSE	FALSE	FALSE	ebi-a-GCST90018866	19	45418790	0.0138	477784	0.4107	IgA nephropathy || id:ebi-a-GCST90018866	IgA nephropathy	IgA nephropathy || ||	TRUE	igd	19	45418790	0.0025	1e-200	343992	ebi-a-GCST90018975	Triglycerides || id:ebi-a-GCST90018975	TRUE	reported	igd	2	1	TRUE	0.0036872	1273.05
160	rs550057	T	C	T	C	-0.0191	-0.0149	0.260029	0.270038	FALSE	FALSE	FALSE	ebi-a-GCST90018866	9	136146597	0.0134	477784	0.2642	IgA nephropathy || id:ebi-a-GCST90018866	IgA nephropathy	IgA nephropathy || ||	TRUE	igd	9	136146597	0.0023	6.87227e-17	343992	ebi-a-GCST90018975	Triglycerides || id:ebi-a-GCST90018975	TRUE	reported	igd	2	1	TRUE	0.000200436	68.9618
161	rs553779	G	A	G	A	-0.0189	-0.0236	0.408537	0.385378	FALSE	FALSE	FALSE	ebi-a-GCST90018866	11	116530376	0.0116	477784	0.0426098	IgA nephropathy || id:ebi-a-GCST90018866	IgA nephropathy	IgA nephropathy || ||	TRUE	igd	11	116530376	0.0021	4.88427e-19	343992	ebi-a-GCST90018975	Triglycerides || id:ebi-a-GCST90018975	TRUE	reported	igd	2	1	TRUE	0.000235415	80.9995
162	rs55747707	A	G	A	G	-0.1069	0.0095	0.17931	0.171887	FALSE	FALSE	FALSE	ebi-a-GCST90018866	7	73037366	0.0144	477784	0.508899	IgA nephropathy || id:ebi-a-GCST90018866	IgA nephropathy	IgA nephropathy || ||	TRUE	igd	7	73037366	0.0026	1e-200	343992	ebi-a-GCST90018975	Triglycerides || id:ebi-a-GCST90018975	TRUE	reported	igd	2	1	TRUE	0.00489025	1690.47
163	rs57994353	C	T	C	T	0.0143	-0.0014	0.256416	0.243592	FALSE	FALSE	FALSE	ebi-a-GCST90018866	9	139356987	0.0127	477784	0.9145	IgA nephropathy || id:ebi-a-GCST90018866	IgA nephropathy	IgA nephropathy || ||	TRUE	igd	9	139356987	0.0023	1.084e-09	343992	ebi-a-GCST90018975	Triglycerides || id:ebi-a-GCST90018975	TRUE	reported	igd	2	1	TRUE	0.000112362	38.6557
164	rs57996145	GT	G	GT	G	0.0278	0.0022	0.16588	0.157789	FALSE	FALSE	FALSE	ebi-a-GCST90018866	4	26062913	0.0158	477784	0.8888	IgA nephropathy || id:ebi-a-GCST90018866	IgA nephropathy	IgA nephropathy || ||	TRUE	igd	4	26062913	0.0031	7.73571e-19	343992	ebi-a-GCST90018975	Triglycerides || id:ebi-a-GCST90018975	TRUE	reported	igd	2	1	TRUE	0.000233731	80.4199
165	rs58542926	T	C	T	C	-0.0934	-0.0144	0.07625	0.0739665	FALSE	FALSE	FALSE	ebi-a-GCST90018866	19	19379549	0.0221	477784	0.5139	IgA nephropathy || id:ebi-a-GCST90018866	IgA nephropathy	IgA nephropathy || ||	TRUE	igd	19	19379549	0.0038	1.23027e-134	343992	ebi-a-GCST90018975	Triglycerides || id:ebi-a-GCST90018975	TRUE	reported	igd	2	1	TRUE	0.00175314	604.121
166	rs5870855	AT	A	AT	A	-0.0211	-0.0132	0.235284	0.241219	FALSE	FALSE	FALSE	ebi-a-GCST90018866	5	118713456	0.0132	477784	0.3186	IgA nephropathy || id:ebi-a-GCST90018866	IgA nephropathy	IgA nephropathy || ||	TRUE	igd	5	118713456	0.0024	2.96006e-18	343992	ebi-a-GCST90018975	Triglycerides || id:ebi-a-GCST90018975	TRUE	reported	igd	2	1	TRUE	0.000224645	77.293
167	rs59096593	C	T	C	T	-0.0151	-0.0031	0.2967	0.302474	FALSE	FALSE	FALSE	ebi-a-GCST90018866	15	41890309	0.0128	477784	0.8066	IgA nephropathy || id:ebi-a-GCST90018866	IgA nephropathy	IgA nephropathy || ||	TRUE	igd	15	41890309	0.0025	2.943e-09	343992	ebi-a-GCST90018975	Triglycerides || id:ebi-a-GCST90018975	TRUE	reported	igd	2	1	TRUE	0.000106042	36.4814
168	rs59104589	T	C	T	C	-0.0115	-0.0062	0.387003	0.396828	FALSE	FALSE	FALSE	ebi-a-GCST90018866	2	242237902	0.0121	477784	0.6108	IgA nephropathy || id:ebi-a-GCST90018866	IgA nephropathy	IgA nephropathy || ||	TRUE	igd	2	242237902	0.0021	2.44399e-08	343992	ebi-a-GCST90018975	Triglycerides || id:ebi-a-GCST90018975	TRUE	reported	igd	2	1	TRUE	8.71708e-05	29.9885
169	rs5965373	G	T	G	T	-0.0176	-0.0058	NA	0.84064	FALSE	FALSE	FALSE	ebi-a-GCST90018866	X	66409433	0.0132	477784	0.6599	IgA nephropathy || id:ebi-a-GCST90018866	IgA nephropathy	IgA nephropathy || ||	TRUE	igd	X	66409433	0.0027	1.21801e-10	343992	ebi-a-GCST90018975	Triglycerides || id:ebi-a-GCST90018975	TRUE	reported	igd	2	1	TRUE	0.000233731	80.4199
170	rs6066138	A	G	A	G	-0.0198	-0.0015	0.214642	0.193697	FALSE	FALSE	FALSE	ebi-a-GCST90018866	20	45594711	0.013	477784	0.9053	IgA nephropathy || id:ebi-a-GCST90018866	IgA nephropathy	IgA nephropathy || ||	TRUE	igd	20	45594711	0.0026	1.61585e-14	343992	ebi-a-GCST90018975	Triglycerides || id:ebi-a-GCST90018975	TRUE	reported	igd	2	1	TRUE	0.000168563	57.9937
171	rs6073958	C	T	C	T	0.0545	0.0072	0.175674	0.169126	FALSE	FALSE	FALSE	ebi-a-GCST90018866	20	44551855	0.0146	477784	0.6205	IgA nephropathy || id:ebi-a-GCST90018866	IgA nephropathy	IgA nephropathy || ||	TRUE	igd	20	44551855	0.0027	1.42988e-93	343992	ebi-a-GCST90018975	Triglycerides || id:ebi-a-GCST90018975	TRUE	reported	igd	2	1	TRUE	0.00118305	407.439
172	rs6093446	A	G	A	G	0.0124	0.0189	0.300564	0.292425	FALSE	FALSE	FALSE	ebi-a-GCST90018866	20	39780932	0.0129	477784	0.1417	IgA nephropathy || id:ebi-a-GCST90018866	IgA nephropathy	IgA nephropathy || ||	TRUE	igd	20	39780932	0.0022	1.44901e-08	343992	ebi-a-GCST90018975	Triglycerides || id:ebi-a-GCST90018975	TRUE	reported	igd	2	1	TRUE	9.23442e-05	31.7684
173	rs61778883	C	T	C	T	0.0176	-0.0237	0.82267	0.804664	FALSE	FALSE	FALSE	ebi-a-GCST90018866	1	23795177	0.0175	477784	0.1754	IgA nephropathy || id:ebi-a-GCST90018866	IgA nephropathy	IgA nephropathy || ||	TRUE	igd	1	23795177	0.0027	1.13799e-10	343992	ebi-a-GCST90018975	Triglycerides || id:ebi-a-GCST90018975	TRUE	reported	igd	2	1	TRUE	0.000123508	42.4908
174	rs61993685	C	T	C	T	-0.0239	0.0011	0.077957	0.0791234	FALSE	FALSE	FALSE	ebi-a-GCST90018866	14	100765823	0.0217	477784	0.9586	IgA nephropathy || id:ebi-a-GCST90018866	IgA nephropathy	IgA nephropathy || ||	TRUE	igd	14	100765823	0.0043	3.21499e-08	343992	ebi-a-GCST90018975	Triglycerides || id:ebi-a-GCST90018975	TRUE	reported	igd	2	1	TRUE	8.9799e-05	30.8927
175	rs62112763	G	C	G	C	0.0145	0.008	0.434487	0.432236	FALSE	TRUE	TRUE	ebi-a-GCST90018866	19	7220013	0.0118	477784	0.4942	IgA nephropathy || id:ebi-a-GCST90018866	IgA nephropathy	IgA nephropathy || ||	TRUE	igd	19	7220013	0.002	1.08094e-12	343992	ebi-a-GCST90018975	Triglycerides || id:ebi-a-GCST90018975	TRUE	reported	igd	2	1	FALSE	0.000152778	52.5622
176	rs62117489	A	C	A	C	-0.0457	-0.0184	0.054659	0.0491222	FALSE	FALSE	FALSE	ebi-a-GCST90018866	19	8442202	0.0257	477784	0.475	IgA nephropathy || id:ebi-a-GCST90018866	IgA nephropathy	IgA nephropathy || ||	TRUE	igd	19	8442202	0.0051	3.85834e-19	343992	ebi-a-GCST90018975	Triglycerides || id:ebi-a-GCST90018975	TRUE	reported	igd	2	1	TRUE	0.000233369	80.2952
177	rs62466875	T	C	T	C	0.0421	0.0469	0.028727	0.0295697	FALSE	FALSE	FALSE	ebi-a-GCST90018866	7	72239827	0.0354	477784	0.1857	IgA nephropathy || id:ebi-a-GCST90018866	IgA nephropathy	IgA nephropathy || ||	TRUE	igd	7	72239827	0.007	2.39999e-09	343992	ebi-a-GCST90018975	Triglycerides || id:ebi-a-GCST90018975	TRUE	reported	igd	2	1	TRUE	0.000105141	36.1714
178	rs62521590	G	T	G	T	0.0313	0.0068	0.26999	0.270087	FALSE	FALSE	FALSE	ebi-a-GCST90018866	8	126630962	0.0133	477784	0.609399	IgA nephropathy || id:ebi-a-GCST90018866	IgA nephropathy	IgA nephropathy || ||	TRUE	igd	8	126630962	0.0026	1.12512e-32	343992	ebi-a-GCST90018975	Triglycerides || id:ebi-a-GCST90018975	TRUE	reported	igd	2	1	TRUE	0.000421125	144.924
179	rs632057	G	T	G	T	-0.0276	0.0038	0.535237	0.514258	FALSE	FALSE	FALSE	ebi-a-GCST90018866	6	139834012	0.012	477784	0.7514	IgA nephropathy || id:ebi-a-GCST90018866	IgA nephropathy	IgA nephropathy || ||	TRUE	igd	6	139834012	0.0021	2.30622e-38	343992	ebi-a-GCST90018975	Triglycerides || id:ebi-a-GCST90018975	TRUE	reported	igd	2	1	TRUE	0.000501895	172.734
180	rs6432622	G	A	G	A	-0.0126	-0.0347	0.393239	0.37626	FALSE	FALSE	FALSE	ebi-a-GCST90018866	2	161340270	0.0116	477784	0.00286101	IgA nephropathy || id:ebi-a-GCST90018866	IgA nephropathy	IgA nephropathy || ||	TRUE	igd	2	161340270	0.0022	9.31794e-09	343992	ebi-a-GCST90018975	Triglycerides || id:ebi-a-GCST90018975	TRUE	reported	igd	2	1	TRUE	9.53468e-05	32.8015
181	rs6490029	A	G	A	G	-0.0132	0.0365	0.323543	0.33166	FALSE	FALSE	FALSE	ebi-a-GCST90018866	12	111698457	0.014	477784	0.00905607	IgA nephropathy || id:ebi-a-GCST90018866	IgA nephropathy	IgA nephropathy || ||	TRUE	igd	12	111698457	0.0023	1.41501e-08	343992	ebi-a-GCST90018975	Triglycerides || id:ebi-a-GCST90018975	TRUE	reported	igd	2	1	TRUE	9.57419e-05	32.9374
182	rs6492721	C	T	C	T	-0.015	0.0007	0.606308	0.586563	FALSE	FALSE	FALSE	ebi-a-GCST90018866	13	95258944	0.0125	477784	0.9539	IgA nephropathy || id:ebi-a-GCST90018866	IgA nephropathy	IgA nephropathy || ||	TRUE	igd	13	95258944	0.0021	2.32006e-12	343992	ebi-a-GCST90018975	Triglycerides || id:ebi-a-GCST90018975	TRUE	reported	igd	2	1	TRUE	0.000148297	51.0201
183	rs6542680	T	C	T	C	0.0143	-0.0024	0.688186	0.640717	FALSE	FALSE	FALSE	ebi-a-GCST90018866	2	3640142	0.0152	477784	0.8752	IgA nephropathy || id:ebi-a-GCST90018866	IgA nephropathy	IgA nephropathy || ||	TRUE	igd	2	3640142	0.0025	1.22501e-08	343992	ebi-a-GCST90018975	Triglycerides || id:ebi-a-GCST90018975	TRUE	reported	igd	2	1	TRUE	9.51048e-05	32.7182
184	rs6606694	T	C	T	C	-0.0388	-0.0618	0.0246328	0.0236791	FALSE	FALSE	FALSE	ebi-a-GCST90018866	12	109598889	0.0424	477784	0.1455	IgA nephropathy || id:ebi-a-GCST90018866	IgA nephropathy	IgA nephropathy || ||	TRUE	igd	12	109598889	0.0065	2.10698e-09	343992	ebi-a-GCST90018975	Triglycerides || id:ebi-a-GCST90018975	TRUE	reported	igd	2	1	TRUE	0.000103572	35.6315
185	rs664732	C	G	C	G	0.0325	0.0092	0.040409	0.0492858	FALSE	TRUE	FALSE	ebi-a-GCST90018866	5	131281458	0.0296	477784	0.755	IgA nephropathy || id:ebi-a-GCST90018866	IgA nephropathy	IgA nephropathy || ||	TRUE	igd	5	131281458	0.0059	3.62402e-08	343992	ebi-a-GCST90018975	Triglycerides || id:ebi-a-GCST90018975	TRUE	reported	igd	2	1	TRUE	8.82015e-05	30.3431
186	rs6658257	G	A	G	A	0.0192	-0.0095	0.604678	0.610097	FALSE	FALSE	FALSE	ebi-a-GCST90018866	1	93820684	0.0119	477784	0.4209	IgA nephropathy || id:ebi-a-GCST90018866	IgA nephropathy	IgA nephropathy || ||	TRUE	igd	1	93820684	0.002	9.2918e-21	343992	ebi-a-GCST90018975	Triglycerides || id:ebi-a-GCST90018975	TRUE	reported	igd	2	1	TRUE	0.000267841	92.1595
187	rs6730325	A	G	A	G	-0.0135	0.0094	0.6021	0.603937	FALSE	FALSE	FALSE	ebi-a-GCST90018866	2	59315828	0.0119	477784	0.4313	IgA nephropathy || id:ebi-a-GCST90018866	IgA nephropathy	IgA nephropathy || ||	TRUE	igd	2	59315828	0.0024	1.26599e-08	343992	ebi-a-GCST90018975	Triglycerides || id:ebi-a-GCST90018975	TRUE	reported	igd	2	1	TRUE	9.19722e-05	31.6404
188	rs6792725	G	A	G	A	-0.0154	0.0025	0.638963	0.602625	FALSE	FALSE	FALSE	ebi-a-GCST90018866	3	24520283	0.013	477784	0.8492	IgA nephropathy || id:ebi-a-GCST90018866	IgA nephropathy	IgA nephropathy || ||	TRUE	igd	3	24520283	0.0022	1.42889e-12	343992	ebi-a-GCST90018975	Triglycerides || id:ebi-a-GCST90018975	TRUE	reported	igd	2	1	TRUE	0.000142425	48.9997
189	rs6822892	G	A	G	A	-0.0146	0.0046	0.32498	0.304082	FALSE	FALSE	FALSE	ebi-a-GCST90018866	4	157734675	0.0124	477784	0.7092	IgA nephropathy || id:ebi-a-GCST90018866	IgA nephropathy	IgA nephropathy || ||	TRUE	igd	4	157734675	0.0025	3.84902e-09	343992	ebi-a-GCST90018975	Triglycerides || id:ebi-a-GCST90018975	TRUE	reported	igd	2	1	TRUE	9.91367e-05	34.1054
190	rs684773	C	A	C	A	0.026	-0.006	0.779234	0.797205	FALSE	FALSE	FALSE	ebi-a-GCST90018866	3	135956305	0.0137	477784	0.6651	IgA nephropathy || id:ebi-a-GCST90018866	IgA nephropathy	IgA nephropathy || ||	TRUE	igd	3	135956305	0.0024	8.81861e-27	343992	ebi-a-GCST90018975	Triglycerides || id:ebi-a-GCST90018975	TRUE	reported	igd	2	1	TRUE	0.000341058	117.36
191	rs6882076	C	T	C	T	0.035	0.0126	0.682902	0.693665	FALSE	FALSE	FALSE	ebi-a-GCST90018866	5	156390297	0.0121	477784	0.2957	IgA nephropathy || id:ebi-a-GCST90018866	IgA nephropathy	IgA nephropathy || ||	TRUE	igd	5	156390297	0.0022	2.33185e-57	343992	ebi-a-GCST90018975	Triglycerides || id:ebi-a-GCST90018975	TRUE	reported	igd	2	1	TRUE	0.00073523	253.098
192	rs6913325	T	G	T	G	-0.0119	0.0103	0.435207	0.414969	FALSE	FALSE	FALSE	ebi-a-GCST90018866	6	106378009	0.0117	477784	0.3783	IgA nephropathy || id:ebi-a-GCST90018866	IgA nephropathy	IgA nephropathy || ||	TRUE	igd	6	106378009	0.002	4.76398e-09	343992	ebi-a-GCST90018975	Triglycerides || id:ebi-a-GCST90018975	TRUE	reported	igd	2	1	TRUE	0.000102906	35.4023
193	rs6923071	T	C	T	C	-0.0169	0.0358	0.434781	0.448062	FALSE	FALSE	FALSE	ebi-a-GCST90018866	6	127188502	0.0118	477784	0.00235201	IgA nephropathy || id:ebi-a-GCST90018866	IgA nephropathy	IgA nephropathy || ||	TRUE	igd	6	127188502	0.002	1.42692e-16	343992	ebi-a-GCST90018975	Triglycerides || id:ebi-a-GCST90018975	TRUE	reported	igd	2	1	TRUE	0.000207527	71.4021
194	rs6938091	G	A	G	A	-0.0153	0.0158	0.173701	0.167791	FALSE	FALSE	FALSE	ebi-a-GCST90018866	6	20522290	0.0144	477784	0.2735	IgA nephropathy || id:ebi-a-GCST90018866	IgA nephropathy	IgA nephropathy || ||	TRUE	igd	6	20522290	0.0027	1.47999e-08	343992	ebi-a-GCST90018975	Triglycerides || id:ebi-a-GCST90018975	TRUE	reported	igd	2	1	TRUE	9.33397e-05	32.1109
195	rs6977665	G	A	G	A	0.0145	0.0148	0.407864	0.433142	FALSE	FALSE	FALSE	ebi-a-GCST90018866	7	116976830	0.0119	477784	0.2126	IgA nephropathy || id:ebi-a-GCST90018866	IgA nephropathy	IgA nephropathy || ||	TRUE	igd	7	116976830	0.002	1.25314e-12	343992	ebi-a-GCST90018975	Triglycerides || id:ebi-a-GCST90018975	TRUE	reported	igd	2	1	TRUE	0.000152778	52.5622
196	rs7017739	G	C	G	C	0.0212	0.003	0.12386	0.128119	FALSE	TRUE	FALSE	ebi-a-GCST90018866	8	8707639	0.0178	477784	0.8653	IgA nephropathy || id:ebi-a-GCST90018866	IgA nephropathy	IgA nephropathy || ||	TRUE	igd	8	8707639	0.0035	2.25102e-09	343992	ebi-a-GCST90018975	Triglycerides || id:ebi-a-GCST90018975	TRUE	reported	igd	2	1	TRUE	0.000106645	36.6888
197	rs7076938	T	C	T	C	-0.0177	0.0217	0.753306	0.75776	FALSE	FALSE	FALSE	ebi-a-GCST90018866	10	115789375	0.0132	477784	0.1004	IgA nephropathy || id:ebi-a-GCST90018866	IgA nephropathy	IgA nephropathy || ||	TRUE	igd	10	115789375	0.0023	4.6623e-14	343992	ebi-a-GCST90018975	Triglycerides || id:ebi-a-GCST90018975	TRUE	reported	igd	2	1	TRUE	0.000172134	59.2227
198	rs707931	G	A	G	A	0.0289	0.079	0.0486383	0.0496724	FALSE	FALSE	FALSE	ebi-a-GCST90018866	6	31740003	0.0248	477784	0.00143499	IgA nephropathy || id:ebi-a-GCST90018866	IgA nephropathy	IgA nephropathy || ||	TRUE	igd	6	31740003	0.0047	7.358e-10	343992	ebi-a-GCST90018975	Triglycerides || id:ebi-a-GCST90018975	TRUE	reported	igd	2	1	TRUE	0.000109902	37.8092
199	rs7140110	C	T	C	T	0.0245	0.0037	0.282198	0.276621	FALSE	FALSE	FALSE	ebi-a-GCST90018866	13	114544024	0.0127	477784	0.772601	IgA nephropathy || id:ebi-a-GCST90018866	IgA nephropathy	IgA nephropathy || ||	TRUE	igd	13	114544024	0.0023	2.84315e-27	343992	ebi-a-GCST90018975	Triglycerides || id:ebi-a-GCST90018975	TRUE	reported	igd	2	1	TRUE	0.00032975	113.468
200	rs71603401	G	A	G	A	0.0253	0.0206	0.117253	0.103883	FALSE	FALSE	FALSE	ebi-a-GCST90018866	4	18034463	0.0172	477784	0.2302	IgA nephropathy || id:ebi-a-GCST90018866	IgA nephropathy	IgA nephropathy || ||	TRUE	igd	4	18034463	0.0032	1.40314e-15	343992	ebi-a-GCST90018975	Triglycerides || id:ebi-a-GCST90018975	TRUE	reported	igd	2	1	TRUE	0.000181683	62.5084
201	rs7225606	G	A	G	A	-0.0154	-0.0169	0.54781	0.53762	FALSE	FALSE	FALSE	ebi-a-GCST90018866	17	47349052	0.0117	477784	0.1494	IgA nephropathy || id:ebi-a-GCST90018866	IgA nephropathy	IgA nephropathy || ||	TRUE	igd	17	47349052	0.0023	4.44939e-11	343992	ebi-a-GCST90018975	Triglycerides || id:ebi-a-GCST90018975	TRUE	reported	igd	2	1	TRUE	0.000130311	44.8315
202	rs7250869	C	T	C	T	-0.0188	-0.0095	0.635993	0.628049	FALSE	FALSE	FALSE	ebi-a-GCST90018866	19	33887405	0.0125	477784	0.4494	IgA nephropathy || id:ebi-a-GCST90018866	IgA nephropathy	IgA nephropathy || ||	TRUE	igd	19	33887405	0.0021	1.13292e-18	343992	ebi-a-GCST90018975	Triglycerides || id:ebi-a-GCST90018975	TRUE	reported	igd	2	1	TRUE	0.000232931	80.1447
203	rs72663520	T	C	T	C	0.0233	0.0147	0.215642	0.212247	FALSE	FALSE	FALSE	ebi-a-GCST90018866	1	40003410	0.0139	477784	0.2892	IgA nephropathy || id:ebi-a-GCST90018866	IgA nephropathy	IgA nephropathy || ||	TRUE	igd	1	40003410	0.0024	2.2269e-21	343992	ebi-a-GCST90018975	Triglycerides || id:ebi-a-GCST90018975	TRUE	reported	igd	2	1	TRUE	0.000273919	94.2512
204	rs72691637	A	G	A	G	-0.0147	0.0319	0.186674	0.19389	FALSE	FALSE	FALSE	ebi-a-GCST90018866	8	144306970	0.0151	477784	0.0338197	IgA nephropathy || id:ebi-a-GCST90018866	IgA nephropathy	IgA nephropathy || ||	TRUE	igd	8	144306970	0.0026	1.99802e-08	343992	ebi-a-GCST90018975	Triglycerides || id:ebi-a-GCST90018975	TRUE	reported	igd	2	1	TRUE	9.29179e-05	31.9658
205	rs72801474	A	G	A	G	-0.0314	-0.0103	0.092722	0.0826309	FALSE	FALSE	FALSE	ebi-a-GCST90018866	5	132444128	0.0202	477784	0.6078	IgA nephropathy || id:ebi-a-GCST90018866	IgA nephropathy	IgA nephropathy || ||	TRUE	igd	5	132444128	0.004	4.46375e-15	343992	ebi-a-GCST90018975	Triglycerides || id:ebi-a-GCST90018975	TRUE	reported	igd	2	1	TRUE	0.000179107	61.6221
206	rs72815843	A	G	A	G	-0.0181	0.0146	0.20699	0.190787	FALSE	FALSE	FALSE	ebi-a-GCST90018866	10	61462114	0.0144	477784	0.3137	IgA nephropathy || id:ebi-a-GCST90018866	IgA nephropathy	IgA nephropathy || ||	TRUE	igd	10	61462114	0.0029	3.14898e-10	343992	ebi-a-GCST90018975	Triglycerides || id:ebi-a-GCST90018975	TRUE	reported	igd	2	1	TRUE	0.000113231	38.9546
207	rs72836561	T	C	T	C	0.1412	-0.0068	0.031831	0.0318084	FALSE	FALSE	FALSE	ebi-a-GCST90018866	17	41926126	0.0333	477784	0.8382	IgA nephropathy || id:ebi-a-GCST90018866	IgA nephropathy	IgA nephropathy || ||	TRUE	igd	17	41926126	0.0066	2.00909e-101	343992	ebi-a-GCST90018975	Triglycerides || id:ebi-a-GCST90018975	TRUE	reported	igd	2	1	TRUE	0.00132879	457.698
208	rs7284966	G	A	G	A	0.0153	-0.0152	0.389592	0.396923	FALSE	FALSE	FALSE	ebi-a-GCST90018866	22	39152412	0.0123	477784	0.2158	IgA nephropathy || id:ebi-a-GCST90018866	IgA nephropathy	IgA nephropathy || ||	TRUE	igd	22	39152412	0.0021	4.28647e-13	343992	ebi-a-GCST90018975	Triglycerides || id:ebi-a-GCST90018975	TRUE	reported	igd	2	1	TRUE	0.000154287	53.0813
209	rs72959041	A	G	A	G	0.0595	0.0109	0.050192	0.0542446	FALSE	FALSE	FALSE	ebi-a-GCST90018866	6	127454893	0.0271	477784	0.6877	IgA nephropathy || id:ebi-a-GCST90018866	IgA nephropathy	IgA nephropathy || ||	TRUE	igd	6	127454893	0.0054	2.33024e-28	343992	ebi-a-GCST90018975	Triglycerides || id:ebi-a-GCST90018975	TRUE	reported	igd	2	1	TRUE	0.000352813	121.407
210	rs729761	G	T	G	T	0.0189	0.0007	0.757987	0.759468	FALSE	FALSE	FALSE	ebi-a-GCST90018866	6	43804571	0.013	477784	0.9548	IgA nephropathy || id:ebi-a-GCST90018866	IgA nephropathy	IgA nephropathy || ||	TRUE	igd	6	43804571	0.0024	5.10858e-15	343992	ebi-a-GCST90018975	Triglycerides || id:ebi-a-GCST90018975	TRUE	reported	igd	2	1	TRUE	0.00018025	62.0153
211	rs7298844	G	A	G	A	0.015	0.0143	0.181511	0.177402	FALSE	FALSE	FALSE	ebi-a-GCST90018866	12	46224063	0.0143	477784	0.3169	IgA nephropathy || id:ebi-a-GCST90018866	IgA nephropathy	IgA nephropathy || ||	TRUE	igd	12	46224063	0.0026	1.048e-08	343992	ebi-a-GCST90018975	Triglycerides || id:ebi-a-GCST90018975	TRUE	reported	igd	2	1	TRUE	9.67488e-05	33.2838
212	rs73224072	C	G	C	G	0.0174	-0.0067	0.1883	0.190815	FALSE	TRUE	FALSE	ebi-a-GCST90018866	8	20550673	0.015	477784	0.653301	IgA nephropathy || id:ebi-a-GCST90018866	IgA nephropathy	IgA nephropathy || ||	TRUE	igd	8	20550673	0.003	5.58895e-09	343992	ebi-a-GCST90018975	Triglycerides || id:ebi-a-GCST90018975	TRUE	reported	igd	2	1	TRUE	9.77834e-05	33.6398
213	rs73990245	C	T	C	T	0.0182	0.0092	0.17419	0.174081	FALSE	FALSE	FALSE	ebi-a-GCST90018866	2	203164583	0.0163	477784	0.5745	IgA nephropathy || id:ebi-a-GCST90018866	IgA nephropathy	IgA nephropathy || ||	TRUE	igd	2	203164583	0.0032	1.95299e-08	343992	ebi-a-GCST90018975	Triglycerides || id:ebi-a-GCST90018975	TRUE	reported	igd	2	1	TRUE	9.40272e-05	32.3475
214	rs742036	A	G	A	G	-0.0139	-0.004	0.376906	0.369561	FALSE	FALSE	FALSE	ebi-a-GCST90018866	16	960725	0.012	477784	0.7408	IgA nephropathy || id:ebi-a-GCST90018866	IgA nephropathy	IgA nephropathy || ||	TRUE	igd	16	960725	0.0021	2.03704e-11	343992	ebi-a-GCST90018975	Triglycerides || id:ebi-a-GCST90018975	TRUE	reported	igd	2	1	TRUE	0.000127347	43.8115
215	rs75398587	G	C	G	C	-0.0274	-0.0261	0.070206	0.0612487	FALSE	TRUE	FALSE	ebi-a-GCST90018866	10	103946480	0.0229	477784	0.2555	IgA nephropathy || id:ebi-a-GCST90018866	IgA nephropathy	IgA nephropathy || ||	TRUE	igd	10	103946480	0.0045	1.573e-09	343992	ebi-a-GCST90018975	Triglycerides || id:ebi-a-GCST90018975	TRUE	reported	igd	2	1	TRUE	0.000107766	37.0744
216	rs754600	A	G	A	G	0.0155	0.0018	0.283792	0.296691	FALSE	FALSE	FALSE	ebi-a-GCST90018866	9	95432029	0.0153	477784	0.9045	IgA nephropathy || id:ebi-a-GCST90018866	IgA nephropathy	IgA nephropathy || ||	TRUE	igd	9	95432029	0.0024	2.243e-10	343992	ebi-a-GCST90018975	Triglycerides || id:ebi-a-GCST90018975	TRUE	reported	igd	2	1	TRUE	0.000121238	41.7098
217	rs7571753	C	T	C	T	-0.0128	-0.0044	0.303918	0.308251	FALSE	FALSE	FALSE	ebi-a-GCST90018866	2	50733958	0.012	477784	0.713899	IgA nephropathy || id:ebi-a-GCST90018866	IgA nephropathy	IgA nephropathy || ||	TRUE	igd	2	50733958	0.0023	2.52598e-08	343992	ebi-a-GCST90018975	Triglycerides || id:ebi-a-GCST90018975	TRUE	reported	igd	2	1	TRUE	9.00278e-05	30.9715
218	rs759404	T	C	T	C	0.0221	0.0142	0.0761327	0.0794075	FALSE	FALSE	FALSE	ebi-a-GCST90018866	22	18916180	0.0232	477784	0.5398	IgA nephropathy || id:ebi-a-GCST90018866	IgA nephropathy	IgA nephropathy || ||	TRUE	igd	22	18916180	0.0038	5.33998e-09	343992	ebi-a-GCST90018975	Triglycerides || id:ebi-a-GCST90018975	TRUE	reported	igd	2	1	TRUE	9.83165e-05	33.8232
219	rs76308736	A	G	A	G	0.0334	-0.0197	0.0580686	0.0494957	FALSE	FALSE	FALSE	ebi-a-GCST90018866	8	10572792	0.0232	477784	0.3965	IgA nephropathy || id:ebi-a-GCST90018866	IgA nephropathy	IgA nephropathy || ||	TRUE	igd	8	10572792	0.0044	4.70544e-14	343992	ebi-a-GCST90018975	Triglycerides || id:ebi-a-GCST90018975	TRUE	reported	igd	2	1	TRUE	0.000167481	57.6216
220	rs7631606	G	T	G	T	-0.0156	0.0056	0.26794	0.268106	FALSE	FALSE	FALSE	ebi-a-GCST90018866	3	187628006	0.0134	477784	0.6734	IgA nephropathy || id:ebi-a-GCST90018866	IgA nephropathy	IgA nephropathy || ||	TRUE	igd	3	187628006	0.0026	3.96296e-09	343992	ebi-a-GCST90018975	Triglycerides || id:ebi-a-GCST90018975	TRUE	reported	igd	2	1	TRUE	0.000104643	35.9998
221	rs7639927	T	A	T	A	0.0121	-0.014	0.562829	0.588736	FALSE	TRUE	TRUE	ebi-a-GCST90018866	3	4762734	0.0117	477784	0.2333	IgA nephropathy || id:ebi-a-GCST90018866	IgA nephropathy	IgA nephropathy || ||	TRUE	igd	3	4762734	0.0022	2.45098e-08	343992	ebi-a-GCST90018975	Triglycerides || id:ebi-a-GCST90018975	TRUE	reported	igd	2	1	FALSE	8.79304e-05	30.2498
222	rs76669111	T	G	T	G	-0.0235	-0.0001	0.138525	0.133279	FALSE	FALSE	FALSE	ebi-a-GCST90018866	10	5245780	0.016	477784	0.9955	IgA nephropathy || id:ebi-a-GCST90018866	IgA nephropathy	IgA nephropathy || ||	TRUE	igd	10	5245780	0.0029	1.01111e-15	343992	ebi-a-GCST90018975	Triglycerides || id:ebi-a-GCST90018975	TRUE	reported	igd	2	1	TRUE	0.000190857	65.6655
223	rs76895963	G	T	G	T	-0.0907	-0.0151	0.021076	0.0237956	FALSE	FALSE	FALSE	ebi-a-GCST90018866	12	4384844	0.0443	477784	0.732501	IgA nephropathy || id:ebi-a-GCST90018866	IgA nephropathy	IgA nephropathy || ||	TRUE	igd	12	4384844	0.0089	2.11787e-24	343992	ebi-a-GCST90018975	Triglycerides || id:ebi-a-GCST90018975	TRUE	reported	igd	2	1	TRUE	0.000301825	103.856
224	rs76957426	T	C	T	C	0.0133	0.0004	0.252231	0.2559	FALSE	FALSE	FALSE	ebi-a-GCST90018866	5	144502122	0.0127	477784	0.9774	IgA nephropathy || id:ebi-a-GCST90018866	IgA nephropathy	IgA nephropathy || ||	TRUE	igd	5	144501147	0.0024	2.04099e-08	343992	ebi-a-GCST90018975	Triglycerides || id:ebi-a-GCST90018975	TRUE	reported	igd	2	1	TRUE	8.92676e-05	30.7099
225	rs77009508	G	A	G	A	0.0452	-0.0039	0.075135	0.0710977	FALSE	FALSE	FALSE	ebi-a-GCST90018866	6	161004972	0.0221	477784	0.8584	IgA nephropathy || id:ebi-a-GCST90018866	IgA nephropathy	IgA nephropathy || ||	TRUE	igd	6	161004972	0.0044	1.1259e-24	343992	ebi-a-GCST90018975	Triglycerides || id:ebi-a-GCST90018975	TRUE	reported	igd	2	1	TRUE	0.000306683	105.528
226	rs77342729	G	A	G	A	0.0388	-0.0141	0.030786	0.0342896	FALSE	FALSE	FALSE	ebi-a-GCST90018866	2	220107149	0.0336	477784	0.674599	IgA nephropathy || id:ebi-a-GCST90018866	IgA nephropathy	IgA nephropathy || ||	TRUE	igd	2	220107149	0.0067	7.11001e-09	343992	ebi-a-GCST90018975	Triglycerides || id:ebi-a-GCST90018975	TRUE	reported	igd	2	1	TRUE	9.74817e-05	33.536
227	rs7861679	T	C	T	C	0.0124	-0.0126	0.644655	0.64454	FALSE	FALSE	FALSE	ebi-a-GCST90018866	9	123375589	0.0127	477784	0.3215	IgA nephropathy || id:ebi-a-GCST90018866	IgA nephropathy	IgA nephropathy || ||	TRUE	igd	9	123375589	0.0021	6.69098e-09	343992	ebi-a-GCST90018975	Triglycerides || id:ebi-a-GCST90018975	TRUE	reported	igd	2	1	TRUE	0.000101347	34.866
228	rs7898735	C	T	C	T	0.0196	-0.0055	0.12699	0.12544	FALSE	FALSE	FALSE	ebi-a-GCST90018866	10	74712546	0.0204	477784	0.788501	IgA nephropathy || id:ebi-a-GCST90018866	IgA nephropathy	IgA nephropathy || ||	TRUE	igd	10	74712546	0.0032	5.46802e-10	343992	ebi-a-GCST90018975	Triglycerides || id:ebi-a-GCST90018975	TRUE	reported	igd	2	1	TRUE	0.000109048	37.5154
229	rs79192570	A	G	A	G	-0.0276	-0.01	0.14384	0.124301	FALSE	FALSE	FALSE	ebi-a-GCST90018866	13	114625570	0.0167	477784	0.5482	IgA nephropathy || id:ebi-a-GCST90018866	IgA nephropathy	IgA nephropathy || ||	TRUE	igd	13	114625570	0.0033	6.08695e-17	343992	ebi-a-GCST90018975	Triglycerides || id:ebi-a-GCST90018975	TRUE	reported	igd	2	1	TRUE	0.000203308	69.95
230	rs7924036	T	G	T	G	-0.0311	-0.0115	0.549388	0.55569	FALSE	FALSE	FALSE	ebi-a-GCST90018866	10	65191645	0.0116	477784	0.3241	IgA nephropathy || id:ebi-a-GCST90018866	IgA nephropathy	IgA nephropathy || ||	TRUE	igd	10	65191645	0.002	4.37119e-52	343992	ebi-a-GCST90018975	Triglycerides || id:ebi-a-GCST90018975	TRUE	reported	igd	2	1	TRUE	0.000702437	241.801
231	rs7947951	G	A	G	A	0.0182	0.0114	0.592594	0.551704	FALSE	FALSE	FALSE	ebi-a-GCST90018866	11	13356030	0.0125	477784	0.3656	IgA nephropathy || id:ebi-a-GCST90018866	IgA nephropathy	IgA nephropathy || ||	TRUE	igd	11	13356030	0.0022	7.04206e-17	343992	ebi-a-GCST90018975	Triglycerides || id:ebi-a-GCST90018975	TRUE	reported	igd	2	1	TRUE	0.000198913	68.4376
232	rs79719909	G	A	G	A	-0.0263	0.0007	0.18644	0.188151	FALSE	FALSE	FALSE	ebi-a-GCST90018866	12	20474706	0.0146	477784	0.9635	IgA nephropathy || id:ebi-a-GCST90018866	IgA nephropathy	IgA nephropathy || ||	TRUE	igd	12	20474706	0.0026	1.25893e-23	343992	ebi-a-GCST90018975	Triglycerides || id:ebi-a-GCST90018975	TRUE	reported	igd	2	1	TRUE	0.000297363	102.32
233	rs80137470	A	G	A	G	0.026	0.0025	0.0605717	0.0681809	FALSE	FALSE	FALSE	ebi-a-GCST90018866	6	52624400	0.0294	477784	0.9317	IgA nephropathy || id:ebi-a-GCST90018866	IgA nephropathy	IgA nephropathy || ||	TRUE	igd	6	52624400	0.0042	9.14892e-10	343992	ebi-a-GCST90018975	Triglycerides || id:ebi-a-GCST90018975	TRUE	reported	igd	2	1	TRUE	0.000111391	38.3218
234	rs8025505	T	C	T	C	0.0187	0.0186	0.339078	0.353198	FALSE	FALSE	FALSE	ebi-a-GCST90018866	15	102067841	0.0134	477784	0.1643	IgA nephropathy || id:ebi-a-GCST90018866	IgA nephropathy	IgA nephropathy || ||	TRUE	igd	15	102067841	0.0022	5.85599e-17	343992	ebi-a-GCST90018975	Triglycerides || id:ebi-a-GCST90018975	TRUE	reported	igd	2	1	TRUE	0.00020999	72.2496
235	rs8049676	G	A	G	A	-0.0157	0.0322	0.539121	0.542599	FALSE	FALSE	FALSE	ebi-a-GCST90018866	16	69551479	0.012	477784	0.00731493	IgA nephropathy || id:ebi-a-GCST90018866	IgA nephropathy	IgA nephropathy || ||	TRUE	igd	16	69551479	0.0021	9.85825e-14	343992	ebi-a-GCST90018975	Triglycerides || id:ebi-a-GCST90018975	TRUE	reported	igd	2	1	TRUE	0.000162458	55.8931
236	rs8088001	G	T	G	T	-0.0291	-0.0209	0.0639483	0.0706595	FALSE	FALSE	FALSE	ebi-a-GCST90018866	18	287705	0.0227	477784	0.3575	IgA nephropathy || id:ebi-a-GCST90018866	IgA nephropathy	IgA nephropathy || ||	TRUE	igd	18	287705	0.0041	1.55812e-12	343992	ebi-a-GCST90018975	Triglycerides || id:ebi-a-GCST90018975	TRUE	reported	igd	2	1	TRUE	0.000146422	50.3751
237	rs8126001	T	C	T	C	-0.0153	0.0122	0.537315	0.555238	FALSE	FALSE	FALSE	ebi-a-GCST90018866	20	62711459	0.0117	477784	0.3002	IgA nephropathy || id:ebi-a-GCST90018866	IgA nephropathy	IgA nephropathy || ||	TRUE	igd	20	62711459	0.0021	8.98876e-14	343992	ebi-a-GCST90018975	Triglycerides || id:ebi-a-GCST90018975	TRUE	reported	igd	2	1	TRUE	0.000154287	53.0813
238	rs852392	A	G	A	G	0.0151	0.0353	0.179681	0.16064	FALSE	FALSE	FALSE	ebi-a-GCST90018866	7	5572132	0.0141	477784	0.01256	IgA nephropathy || id:ebi-a-GCST90018866	IgA nephropathy	IgA nephropathy || ||	TRUE	igd	7	5572132	0.0027	1.29e-08	343992	ebi-a-GCST90018975	Triglycerides || id:ebi-a-GCST90018975	TRUE	reported	igd	2	1	TRUE	9.09156e-05	31.2769
239	rs863750	T	C	T	C	0.024	0.0106	0.569156	0.55926	FALSE	FALSE	FALSE	ebi-a-GCST90018866	12	124505444	0.0119	477784	0.375	IgA nephropathy || id:ebi-a-GCST90018866	IgA nephropathy	IgA nephropathy || ||	TRUE	igd	12	124505444	0.002	9.54993e-32	343992	ebi-a-GCST90018975	Triglycerides || id:ebi-a-GCST90018975	TRUE	reported	igd	2	1	TRUE	0.000418439	143.999
240	rs870526	T	C	T	C	-0.0164	0.0109	0.505246	0.521378	FALSE	FALSE	FALSE	ebi-a-GCST90018866	2	20369562	0.0116	477784	0.3507	IgA nephropathy || id:ebi-a-GCST90018866	IgA nephropathy	IgA nephropathy || ||	TRUE	igd	2	20369562	0.002	4.3451e-16	343992	ebi-a-GCST90018975	Triglycerides || id:ebi-a-GCST90018975	TRUE	reported	igd	2	1	TRUE	0.000195431	67.2396
241	rs917196	G	C	G	C	-0.0133	-0.0049	0.236801	0.231778	FALSE	TRUE	FALSE	ebi-a-GCST90018866	7	30728472	0.0136	477784	0.7181	IgA nephropathy || id:ebi-a-GCST90018866	IgA nephropathy	IgA nephropathy || ||	TRUE	igd	7	30728472	0.0024	3.64998e-08	343992	ebi-a-GCST90018975	Triglycerides || id:ebi-a-GCST90018975	TRUE	reported	igd	2	1	TRUE	8.92676e-05	30.7099
242	rs9264277	C	T	C	T	0.0145	0.0057	0.63166	0.659226	FALSE	FALSE	FALSE	ebi-a-GCST90018866	6	31224667	0.0121	477784	0.6373	IgA nephropathy || id:ebi-a-GCST90018866	IgA nephropathy	IgA nephropathy || ||	TRUE	igd	6	31224667	0.0024	1.83599e-09	343992	ebi-a-GCST90018975	Triglycerides || id:ebi-a-GCST90018975	TRUE	reported	igd	2	1	TRUE	0.000106101	36.5015
243	rs9297994	A	G	A	G	-0.0232	-0.0005	0.70642	0.702005	FALSE	FALSE	FALSE	ebi-a-GCST90018866	8	59392324	0.0123	477784	0.9683	IgA nephropathy || id:ebi-a-GCST90018866	IgA nephropathy	IgA nephropathy || ||	TRUE	igd	8	59392324	0.0022	3.83796e-25	343992	ebi-a-GCST90018975	Triglycerides || id:ebi-a-GCST90018975	TRUE	reported	igd	2	1	TRUE	0.000323178	111.206
244	rs940904	A	G	A	G	0.0154	-0.0029	0.766203	0.778013	FALSE	FALSE	FALSE	ebi-a-GCST90018866	12	123491572	0.0133	477784	0.8263	IgA nephropathy || id:ebi-a-GCST90018866	IgA nephropathy	IgA nephropathy || ||	TRUE	igd	12	123491572	0.0024	1.13501e-10	343992	ebi-a-GCST90018975	Triglycerides || id:ebi-a-GCST90018975	TRUE	reported	igd	2	1	TRUE	0.000119679	41.1734
245	rs9425589	A	G	A	G	-0.0122	0.0052	0.649375	0.655909	FALSE	FALSE	FALSE	ebi-a-GCST90018866	1	172355276	0.0117	477784	0.658701	IgA nephropathy || id:ebi-a-GCST90018866	IgA nephropathy	IgA nephropathy || ||	TRUE	igd	1	172355276	0.0022	3.96497e-08	343992	ebi-a-GCST90018975	Triglycerides || id:ebi-a-GCST90018975	TRUE	reported	igd	2	1	TRUE	8.93896e-05	30.7519
246	rs943265	C	T	C	T	0.0169	-0.0038	0.195657	0.196681	FALSE	FALSE	FALSE	ebi-a-GCST90018866	10	114047395	0.0156	477784	0.8092	IgA nephropathy || id:ebi-a-GCST90018866	IgA nephropathy	IgA nephropathy || ||	TRUE	igd	10	114047395	0.0026	4.05509e-11	343992	ebi-a-GCST90018975	Triglycerides || id:ebi-a-GCST90018975	TRUE	reported	igd	2	1	TRUE	0.000122808	42.2498
247	rs964184	C	G	C	G	-0.2239	-0.0227	0.831581	0.82563	FALSE	TRUE	FALSE	ebi-a-GCST90018866	11	116648917	0.0171	477784	0.1855	IgA nephropathy || id:ebi-a-GCST90018866	IgA nephropathy	IgA nephropathy || ||	TRUE	igd	11	116648917	0.0027	1e-200	343992	ebi-a-GCST90018975	Triglycerides || id:ebi-a-GCST90018975	TRUE	reported	igd	2	1	TRUE	0.0195991	6876.67
248	rs9831084	C	T	C	T	-0.0128	-0.0037	0.387693	0.362113	FALSE	FALSE	FALSE	ebi-a-GCST90018866	3	37025661	0.0117	477784	0.7487	IgA nephropathy || id:ebi-a-GCST90018866	IgA nephropathy	IgA nephropathy || ||	TRUE	igd	3	37025661	0.0021	2.28702e-09	343992	ebi-a-GCST90018975	Triglycerides || id:ebi-a-GCST90018975	TRUE	reported	igd	2	1	TRUE	0.000107991	37.1517
249	rs9844972	C	G	C	G	0.0418	-0.0067	0.071312	0.0664847	FALSE	TRUE	FALSE	ebi-a-GCST90018866	3	150097635	0.023	477784	0.7723	IgA nephropathy || id:ebi-a-GCST90018866	IgA nephropathy	IgA nephropathy || ||	TRUE	igd	3	150097635	0.0046	8.45668e-20	343992	ebi-a-GCST90018975	Triglycerides || id:ebi-a-GCST90018975	TRUE	reported	igd	2	1	TRUE	0.000239985	82.5723
250	rs988260	T	G	T	G	0.0116	0.0357	0.446392	0.46318	FALSE	FALSE	FALSE	ebi-a-GCST90018866	8	106406847	0.0117	477784	0.00223198	IgA nephropathy || id:ebi-a-GCST90018866	IgA nephropathy	IgA nephropathy || ||	TRUE	igd	8	106406847	0.0021	1.85999e-08	343992	ebi-a-GCST90018975	Triglycerides || id:ebi-a-GCST90018975	TRUE	reported	igd	2	1	TRUE	8.86932e-05	30.5123
251	rs9892862	G	A	G	A	-0.013	-0.0056	0.714281	0.69182	FALSE	FALSE	FALSE	ebi-a-GCST90018866	17	7439014	0.014	477784	0.6891	IgA nephropathy || id:ebi-a-GCST90018866	IgA nephropathy	IgA nephropathy || ||	TRUE	igd	17	7439014	0.0023	1.799e-08	343992	ebi-a-GCST90018975	Triglycerides || id:ebi-a-GCST90018975	TRUE	reported	igd	2	1	TRUE	9.28629e-05	31.9469
252	rs998584	A	C	A	C	0.0362	0.036	0.497427	0.499421	FALSE	FALSE	FALSE	ebi-a-GCST90018866	6	43757896	0.0117	477784	0.002	IgA nephropathy || id:ebi-a-GCST90018866	IgA nephropathy	IgA nephropathy || ||	TRUE	igd	6	43757896	0.002	4.46581e-72	343992	ebi-a-GCST90018975	Triglycerides || id:ebi-a-GCST90018975	TRUE	reported	igd	2	1	TRUE	0.000951471	327.608
Transferrin Saturation
	SNP	effect_allele.exposure	other_allele.exposure	effect_allele.outcome	other_allele.outcome	beta.exposure	beta.outcome	eaf.exposure	eaf.outcome	remove	palindromic	ambiguous	id.outcome	chr	pos	se.outcome	samplesize.outcome	pval.outcome	outcome	originalname.outcome	outcome.deprecated	mr_keep.outcome	data_source.outcome	chr.exposure	pos.exposure	se.exposure	samplesize.exposure	pval.exposure	id.exposure	exposure	mr_keep.exposure	pval_origin.exposure	data_source.exposure	action	SNP_index	mr_keep	r2	F
1	rs1800562	A	G	A	G	0.5772	0.0484	NA	0.0670466	FALSE	FALSE	FALSE	ebi-a-GCST90018866	6	26093141	0.0216	477784	0.0251698	IgA nephropathy || id:ebi-a-GCST90018866	IgA nephropathy	IgA nephropathy || ||	TRUE	igd	6	26093141	0.0203	23986	1.52055e-178	ieu-a-1051	Transferrin Saturation || id:ieu-a-1051	TRUE	reported	igd	2	1	TRUE	0.0326066	808.396
2	rs221834	G	C	G	C	0.1226	-0.1005	NA	0.0764066	FALSE	TRUE	TRUE	ebi-a-GCST90018866	7	100343175	0.186	477784	0.5891	IgA nephropathy || id:ebi-a-GCST90018866	IgA nephropathy	IgA nephropathy || ||	TRUE	igd	7	100343175	0.0205	23986	2.377e-09	ieu-a-1051	Transferrin Saturation || id:ieu-a-1051	TRUE	reported	igd	2	1	FALSE	0.00148891	35.7633
3	rs8177272	A	G	A	G	-0.097	-0.0249	NA	0.364168	FALSE	FALSE	FALSE	ebi-a-GCST90018866	3	133482870	0.0123	477784	0.0428401	IgA nephropathy || id:ebi-a-GCST90018866	IgA nephropathy	IgA nephropathy || ||	TRUE	igd	3	133482870	0.0106	23986	5.52332e-20	ieu-a-1051	Transferrin Saturation || id:ieu-a-1051	TRUE	reported	igd	2	1	TRUE	0.00347905	83.7328
4	rs855791	G	A	G	A	0.1921	0.013	NA	0.546165	FALSE	FALSE	FALSE	ebi-a-GCST90018866	22	37462936	0.0118	477784	0.2684	IgA nephropathy || id:ebi-a-GCST90018866	IgA nephropathy	IgA nephropathy || ||	TRUE	igd	22	37462936	0.0101	23986	3.50429e-80	ieu-a-1051	Transferrin Saturation || id:ieu-a-1051	TRUE	reported	igd	2	1	TRUE	0.0148578	361.723

## Sheet: Physical measurment
Physical measurment on IgAN
Waist circumference
	SNP	effect_allele.exposure	other_allele.exposure	effect_allele.outcome	other_allele.outcome	beta.exposure	beta.outcome	eaf.exposure	eaf.outcome	remove	palindromic	ambiguous	id.outcome	chr	pos	se.outcome	samplesize.outcome	pval.outcome	outcome	originalname.outcome	outcome.deprecated	mr_keep.outcome	data_source.outcome	pval.exposure	se.exposure	samplesize.exposure	chr.exposure	pos.exposure	id.exposure	exposure	mr_keep.exposure	pval_origin.exposure	data_source.exposure	action	SNP_index	mr_keep	r2	F
1	rs1013402	G	A	G	A	0.0250906	0.0122	0.318423	0.248112	FALSE	FALSE	FALSE	ebi-a-GCST90018866	11	27712381	0.0125	477784	0.327	IgA nephropathy || id:ebi-a-GCST90018866	IgA nephropathy	IgA nephropathy || ||	TRUE	igd	3.90032e-39	0.00191723	462166	11	27712381	ukb-b-9405	Waist circumference || id:ukb-b-9405	TRUE	reported	igd	2	1	TRUE	0.000370437	171.266
2	rs10150482	A	G	A	G	0.0219574	-0.0274	0.22035	0.226493	FALSE	FALSE	FALSE	ebi-a-GCST90018866	14	79891882	0.0141	477784	0.0515905	IgA nephropathy || id:ebi-a-GCST90018866	IgA nephropathy	IgA nephropathy || ||	TRUE	igd	4.49987e-24	0.00216957	462166	14	79891882	ukb-b-9405	Waist circumference || id:ukb-b-9405	TRUE	reported	igd	2	1	TRUE	0.000221575	102.427
3	rs10184230	T	C	T	C	-0.0121164	0.0028	0.647671	0.668178	FALSE	FALSE	FALSE	ebi-a-GCST90018866	2	171602134	0.0122	477784	0.8165	IgA nephropathy || id:ebi-a-GCST90018866	IgA nephropathy	IgA nephropathy || ||	TRUE	igd	8.9002e-11	0.00186862	462166	2	171602134	ukb-b-9405	Waist circumference || id:ukb-b-9405	TRUE	reported	igd	2	1	TRUE	9.09636e-05	42.0439
4	rs10185199	A	G	A	G	-0.0114529	-0.0058	0.280698	0.351342	FALSE	FALSE	FALSE	ebi-a-GCST90018866	2	40282202	0.0134	477784	0.665001	IgA nephropathy || id:ebi-a-GCST90018866	IgA nephropathy	IgA nephropathy || ||	TRUE	igd	2e-08	0.0020405	462166	2	40282202	ukb-b-9405	Waist circumference || id:ukb-b-9405	TRUE	reported	igd	2	1	TRUE	6.81601e-05	31.5033
5	rs1019240	T	A	T	A	0.0124023	-0.0042	0.643153	0.643299	FALSE	TRUE	FALSE	ebi-a-GCST90018866	9	122957315	0.0123	477784	0.732501	IgA nephropathy || id:ebi-a-GCST90018866	IgA nephropathy	IgA nephropathy || ||	TRUE	igd	3.69999e-11	0.00187454	462166	9	122957315	ukb-b-9405	Waist circumference || id:ukb-b-9405	TRUE	reported	igd	2	1	TRUE	9.47057e-05	43.7737
6	rs10236214	T	C	T	C	0.013799	-0.0048	0.641963	0.744518	FALSE	FALSE	FALSE	ebi-a-GCST90018866	7	150668070	0.0122	477784	0.695799	IgA nephropathy || id:ebi-a-GCST90018866	IgA nephropathy	IgA nephropathy || ||	TRUE	igd	1.9002e-13	0.00187561	462166	7	150668070	ukb-b-9405	Waist circumference || id:ukb-b-9405	TRUE	reported	igd	2	1	TRUE	0.000117101	54.1263
7	rs10248298	A	C	A	C	0.0132553	0.0146	0.366037	0.382218	FALSE	FALSE	FALSE	ebi-a-GCST90018866	7	121963813	0.0121	477784	0.2266	IgA nephropathy || id:ebi-a-GCST90018866	IgA nephropathy	IgA nephropathy || ||	TRUE	igd	8.80035e-13	0.00185427	462166	7	121963813	ukb-b-9405	Waist circumference || id:ukb-b-9405	TRUE	reported	igd	2	1	TRUE	0.000110557	51.1012
8	rs1025065	G	T	G	T	-0.010284	-0.0266	0.639097	0.668749	FALSE	FALSE	FALSE	ebi-a-GCST90018866	16	82451159	0.0121	477784	0.0281099	IgA nephropathy || id:ebi-a-GCST90018866	IgA nephropathy	IgA nephropathy || ||	TRUE	igd	3.59998e-08	0.00186623	462166	16	82451159	ukb-b-9405	Waist circumference || id:ukb-b-9405	TRUE	reported	igd	2	1	TRUE	6.57003e-05	30.3663
9	rs10257197	G	A	G	A	-0.0154813	-0.0361	0.841665	0.831585	FALSE	FALSE	FALSE	ebi-a-GCST90018866	7	76569775	0.0161	477784	0.0247002	IgA nephropathy || id:ebi-a-GCST90018866	IgA nephropathy	IgA nephropathy || ||	TRUE	igd	2.99999e-10	0.00245771	462166	7	76569775	ukb-b-9405	Waist circumference || id:ukb-b-9405	TRUE	reported	igd	2	1	TRUE	8.58457e-05	39.6782
10	rs10269774	A	G	A	G	0.0119597	0.0081	0.326456	0.260407	FALSE	FALSE	FALSE	ebi-a-GCST90018866	7	92253972	0.0124	477784	0.5161	IgA nephropathy || id:ebi-a-GCST90018866	IgA nephropathy	IgA nephropathy || ||	TRUE	igd	3.59998e-10	0.00190774	462166	7	92253972	ukb-b-9405	Waist circumference || id:ukb-b-9405	TRUE	reported	igd	2	1	TRUE	8.5029e-05	39.3007
11	rs1037702	A	G	A	G	-0.0101871	0.0027	0.621776	0.635097	FALSE	FALSE	FALSE	ebi-a-GCST90018866	4	180168024	0.012	477784	0.8206	IgA nephropathy || id:ebi-a-GCST90018866	IgA nephropathy	IgA nephropathy || ||	TRUE	igd	3.59998e-08	0.00184913	462166	4	180168024	ukb-b-9405	Waist circumference || id:ukb-b-9405	TRUE	reported	igd	2	1	TRUE	6.56659e-05	30.3504
12	rs10406327	G	C	G	C	0.0103615	-0.0029	0.478735	0.478022	FALSE	TRUE	TRUE	ebi-a-GCST90018866	19	33890838	0.0117	477784	0.8042	IgA nephropathy || id:ebi-a-GCST90018866	IgA nephropathy	IgA nephropathy || ||	TRUE	igd	8e-09	0.00179628	462166	19	33890838	ukb-b-9405	Waist circumference || id:ukb-b-9405	TRUE	reported	igd	2	1	FALSE	7.19893e-05	33.2733
13	rs10423928	A	T	A	T	-0.0265551	-0.0006	0.194353	0.215551	FALSE	TRUE	FALSE	ebi-a-GCST90018866	19	46182304	0.0147	477784	0.9666	IgA nephropathy || id:ebi-a-GCST90018866	IgA nephropathy	IgA nephropathy || ||	TRUE	igd	6.79986e-32	0.00225944	462166	19	46182304	ukb-b-9405	Waist circumference || id:ukb-b-9405	TRUE	reported	igd	2	1	TRUE	0.00029879	138.131
14	rs10471636	A	G	A	G	-0.010111	-0.0114	0.508891	0.62223	FALSE	FALSE	FALSE	ebi-a-GCST90018866	5	63979856	0.0119	477784	0.3364	IgA nephropathy || id:ebi-a-GCST90018866	IgA nephropathy	IgA nephropathy || ||	TRUE	igd	2.99999e-08	0.00182385	462166	5	63979856	ukb-b-9405	Waist circumference || id:ukb-b-9405	TRUE	reported	igd	2	1	TRUE	6.64941e-05	30.7332
15	rs10490869	T	A	T	A	0.0163389	0.0086	0.209589	0.170427	FALSE	TRUE	FALSE	ebi-a-GCST90018866	3	35635145	0.0144	477784	0.5474	IgA nephropathy || id:ebi-a-GCST90018866	IgA nephropathy	IgA nephropathy || ||	TRUE	igd	1.20005e-13	0.00220375	462166	3	35635145	ukb-b-9405	Waist circumference || id:ukb-b-9405	TRUE	reported	igd	2	1	TRUE	0.000118925	54.9692
16	rs10499014	G	C	G	C	-0.0132827	-0.0093	0.268616	0.232428	FALSE	TRUE	FALSE	ebi-a-GCST90018866	6	97947755	0.0132	477784	0.4829	IgA nephropathy || id:ebi-a-GCST90018866	IgA nephropathy	IgA nephropathy || ||	TRUE	igd	5.90065e-11	0.00202893	462166	6	97947755	ukb-b-9405	Waist circumference || id:ukb-b-9405	TRUE	reported	igd	2	1	TRUE	9.27257e-05	42.8585
17	rs10505836	C	A	C	A	0.0152705	0.0074	0.860023	0.736703	FALSE	FALSE	FALSE	ebi-a-GCST90018866	12	19288508	0.0169	477784	0.663599	IgA nephropathy || id:ebi-a-GCST90018866	IgA nephropathy	IgA nephropathy || ||	TRUE	igd	4.09996e-09	0.00259774	462166	12	19288508	ukb-b-9405	Waist circumference || id:ukb-b-9405	TRUE	reported	igd	2	1	TRUE	7.47627e-05	34.5552
18	rs1051613	A	G	A	G	-0.00995199	0.0049	0.544526	0.472296	FALSE	FALSE	FALSE	ebi-a-GCST90018866	4	951179	0.0117	477784	0.672699	IgA nephropathy || id:ebi-a-GCST90018866	IgA nephropathy	IgA nephropathy || ||	TRUE	igd	3.09999e-08	0.00179742	462166	4	951179	ukb-b-9405	Waist circumference || id:ukb-b-9405	TRUE	reported	igd	2	1	TRUE	6.63275e-05	30.6562
19	rs1056441	C	T	C	T	0.0127063	0.0256	0.675421	0.619725	FALSE	FALSE	FALSE	ebi-a-GCST90018866	20	62370349	0.0124	477784	0.0390904	IgA nephropathy || id:ebi-a-GCST90018866	IgA nephropathy	IgA nephropathy || ||	TRUE	igd	3.10027e-11	0.00191349	462166	20	62370349	ukb-b-9405	Waist circumference || id:ukb-b-9405	TRUE	reported	igd	2	1	TRUE	9.53996e-05	44.0945
20	rs10732335	C	A	C	A	-0.0147414	-0.0163	0.442949	0.461603	FALSE	FALSE	FALSE	ebi-a-GCST90018866	9	15862077	0.0117	477784	0.1652	IgA nephropathy || id:ebi-a-GCST90018866	IgA nephropathy	IgA nephropathy || ||	TRUE	igd	3.10027e-16	0.00180443	462166	9	15862077	ukb-b-9405	Waist circumference || id:ukb-b-9405	TRUE	reported	igd	2	1	TRUE	0.00014439	66.7414
21	rs10757898	A	G	A	G	-0.00996701	0.0022	0.520113	0.554734	FALSE	FALSE	FALSE	ebi-a-GCST90018866	9	29622600	0.0118	477784	0.8527	IgA nephropathy || id:ebi-a-GCST90018866	IgA nephropathy	IgA nephropathy || ||	TRUE	igd	4e-08	0.00181479	462166	9	29622600	ukb-b-9405	Waist circumference || id:ukb-b-9405	TRUE	reported	igd	2	1	TRUE	6.52605e-05	30.163
22	rs1078455	C	T	C	T	0.0111735	-0.0024	0.309501	0.307343	FALSE	FALSE	FALSE	ebi-a-GCST90018866	3	108129348	0.0127	477784	0.8526	IgA nephropathy || id:ebi-a-GCST90018866	IgA nephropathy	IgA nephropathy || ||	TRUE	igd	9.69996e-09	0.00194801	462166	3	108129348	ukb-b-9405	Waist circumference || id:ukb-b-9405	TRUE	reported	igd	2	1	TRUE	7.11815e-05	32.8999
[truncated: 2,579 more rows]
