# Supplementary material for: Causal associations between environmental factors and risk of IgA nephropathy and membranous nephropathy: a bidirectional Mendelian randomization and mediation analysis
Source: Ren Fail. 2025 Apr 9;47(1):2486620. doi: 10.1080/0886022X.2025.2486620 (PMC11983537; doi:10.1080/0886022X.2025.2486620)
Supplement: File 3.xlsx [file IRNF_A_2486620_SM8319.xlsx]

## Sheet: Significant results
Significant results of MR analysis of environmental factors and IgAN
Educational attainment (college completion)
	id.exposure	id.outcome	outcome	exposure	method	nsnp	b	se	pval	lo_ci	up_ci	or	or_lci95	or_uci95	heterogeneity	egger_intercept
1	ebi-a-GCST90029012	ebi-a-GCST90018866	IgA nephropathy || id:ebi-a-GCST90018866	Educational attainment (college completion) || id:ebi-a-GCST90029012	MR Egger	200	-0.511325	0.531704	0.337387	-1.55346	0.530815	0.599701	0.211514	1.70032	0.836236	0.527555
2	ebi-a-GCST90029012	ebi-a-GCST90018866	IgA nephropathy || id:ebi-a-GCST90018866	Educational attainment (college completion) || id:ebi-a-GCST90029012	Weighted median	200	-0.600927	0.203031	0.00307863	-0.998868	-0.202986	0.548303	0.368296	0.81629
3	ebi-a-GCST90029012	ebi-a-GCST90018866	IgA nephropathy || id:ebi-a-GCST90018866	Educational attainment (college completion) || id:ebi-a-GCST90029012	Inverse variance weighted	200	-0.83727	0.132088	2.31641e-10	-1.09616	-0.578378	0.432891	0.334151	0.560807
4	ebi-a-GCST90029012	ebi-a-GCST90018866	IgA nephropathy || id:ebi-a-GCST90018866	Educational attainment (college completion) || id:ebi-a-GCST90029012	Simple mode	200	-0.0694733	0.6174	0.91052	-1.27958	1.14063	0.932885	0.278155	3.12874
5	ebi-a-GCST90029012	ebi-a-GCST90018866	IgA nephropathy || id:ebi-a-GCST90018866	Educational attainment (college completion) || id:ebi-a-GCST90029012	Weighted mode	200	-0.151669	0.499531	0.761732	-1.13075	0.827412	0.859273	0.322791	2.28739
Average total household income before tax
	id.exposure	id.outcome	outcome	exposure	method	nsnp	b	se	pval	lo_ci	up_ci	or	or_lci95	or_uci95	heterogeneity	egger_intercept
1	ukb-b-7408	ebi-a-GCST90018866	IgA nephropathy || id:ebi-a-GCST90018866	Average total household income before tax || id:ukb-b-7408	MR Egger	44	-0.317263	0.466412	0.500098	-1.23143	0.596905	0.72814	0.291875	1.81649	0.291657	0.446287
2	ukb-b-7408	ebi-a-GCST90018866	IgA nephropathy || id:ebi-a-GCST90018866	Average total household income before tax || id:ukb-b-7408	Weighted median	44	-0.367783	0.150441	0.0144971	-0.662647	-0.0729192	0.692267	0.515485	0.929676
3	ukb-b-7408	ebi-a-GCST90018866	IgA nephropathy || id:ebi-a-GCST90018866	Average total household income before tax || id:ukb-b-7408	Inverse variance weighted	44	-0.48228	0.108943	9.55947e-06	-0.695808	-0.268752	0.617374	0.498672	0.764333
4	ukb-b-7408	ebi-a-GCST90018866	IgA nephropathy || id:ebi-a-GCST90018866	Average total household income before tax || id:ukb-b-7408	Simple mode	44	-0.368795	0.314997	0.248131	-0.986189	0.248598	0.691567	0.372995	1.28223
5	ukb-b-7408	ebi-a-GCST90018866	IgA nephropathy || id:ebi-a-GCST90018866	Average total household income before tax || id:ukb-b-7408	Weighted mode	44	-0.328395	0.301564	0.282232	-0.919461	0.262671	0.720078	0.398734	1.3004
Alcohol intake frequency
	id.exposure	id.outcome	outcome	exposure	method	nsnp	b	se	pval	lo_ci	up_ci	or	or_lci95	or_uci95	heterogeneity	egger_intercept
1	ukb-b-5779	ebi-a-GCST90018866	IgA nephropathy || id:ebi-a-GCST90018866	Alcohol intake frequency. || id:ukb-b-5779	MR Egger	96	-0.0403641	0.148929	0.786962	-0.332264	0.251536	0.96044	0.717298	1.286	0.0101125	0.0593631
2	ukb-b-5779	ebi-a-GCST90018866	IgA nephropathy || id:ebi-a-GCST90018866	Alcohol intake frequency. || id:ukb-b-5779	Weighted median	96	0.0906726	0.0981857	0.355757	-0.101771	0.283116	1.09491	0.903236	1.32726
3	ukb-b-5779	ebi-a-GCST90018866	IgA nephropathy || id:ebi-a-GCST90018866	Alcohol intake frequency. || id:ukb-b-5779	Inverse variance weighted	96	0.217014	0.0640791	0.000707495	0.0914189	0.342609	1.24236	1.09573	1.40862
4	ukb-b-5779	ebi-a-GCST90018866	IgA nephropathy || id:ebi-a-GCST90018866	Alcohol intake frequency. || id:ukb-b-5779	Simple mode	96	0.43307	0.242785	0.0776553	-0.0427878	0.908929	1.54198	0.958115	2.48166
5	ukb-b-5779	ebi-a-GCST90018866	IgA nephropathy || id:ebi-a-GCST90018866	Alcohol intake frequency. || id:ukb-b-5779	Weighted mode	96	0.0392056	0.128477	0.760914	-0.212609	0.29102	1.03998	0.808472	1.33779
insomnia
	id.exposure	id.outcome	outcome	exposure	method	nsnp	b	se	pval	lo_ci	up_ci	or	or_lci95	or_uci95	heterogeneity	egger_intercept
1	ukb-b-3957	ebi-a-GCST90018866	IgA nephropathy || id:ebi-a-GCST90018866	Sleeplessness / insomnia || id:ukb-b-3957	MR Egger	39	0.205364	0.712204	0.774688	-1.19056	1.60128	1.22797	0.304052	4.9594	0.0533927	0.663762
2	ukb-b-3957	ebi-a-GCST90018866	IgA nephropathy || id:ebi-a-GCST90018866	Sleeplessness / insomnia || id:ukb-b-3957	Weighted median	39	0.510892	0.274336	0.0625629	-0.0268066	1.04859	1.66678	0.97355	2.85362
3	ukb-b-3957	ebi-a-GCST90018866	IgA nephropathy || id:ebi-a-GCST90018866	Sleeplessness / insomnia || id:ukb-b-3957	Inverse variance weighted	39	0.501672	0.221388	0.0234494	0.0677517	0.935592	1.65148	1.0701	2.54872
4	ukb-b-3957	ebi-a-GCST90018866	IgA nephropathy || id:ebi-a-GCST90018866	Sleeplessness / insomnia || id:ukb-b-3957	Simple mode	39	0.572497	0.562241	0.315003	-0.529496	1.67449	1.77269	0.588902	5.33607
5	ukb-b-3957	ebi-a-GCST90018866	IgA nephropathy || id:ebi-a-GCST90018866	Sleeplessness / insomnia || id:ukb-b-3957	Weighted mode	39	0.474803	0.479065	0.327904	-0.464164	1.41377	1.6077	0.62866	4.11143
Gluten-free
	id.exposure	id.outcome	outcome	exposure	method	nsnp	b	se	pval	lo_ci	up_ci	or	or_lci95	or_uci95	heterogeneity	egger_intercept
1	ukb-b-11189	ebi-a-GCST90018866	IgA nephropathy || id:ebi-a-GCST90018866	Type of special diet followed: Gluten-free || id:ukb-b-11189	MR Egger	3	6.24954	7.35358	0.551555	-8.16347	20.6626	517.776	0.000284872	9.41097e+08	0.0208243	0.279436
2	ukb-b-11189	ebi-a-GCST90018866	IgA nephropathy || id:ebi-a-GCST90018866	Type of special diet followed: Gluten-free || id:ukb-b-11189	Weighted median	3	-8.73863	1.30166	1.90056e-11	-11.2899	-6.18738	0.000160273	1.24987e-05	0.00205519
3	ukb-b-11189	ebi-a-GCST90018866	IgA nephropathy || id:ebi-a-GCST90018866	Type of special diet followed: Gluten-free || id:ukb-b-11189	Inverse variance weighted	3	-9.19256	2.04841	7.20106e-06	-13.2074	-5.17768	0.000101794	1.83689e-06	0.0056411
4	ukb-b-11189	ebi-a-GCST90018866	IgA nephropathy || id:ebi-a-GCST90018866	Type of special diet followed: Gluten-free || id:ukb-b-11189	Simple mode	3	-8.81139	2.02738	0.0490753	-12.7851	-4.83773	0.000149026	2.80233e-06	0.00792505
5	ukb-b-11189	ebi-a-GCST90018866	IgA nephropathy || id:ebi-a-GCST90018866	Type of special diet followed: Gluten-free || id:ukb-b-11189	Weighted mode	3	-8.5184	1.48875	0.0292123	-11.4363	-5.60045	0.000199759	1.07959e-05	0.00369619
cheese intake
	id.exposure	id.outcome	outcome	exposure	method	nsnp	b	se	pval	lo_ci	up_ci	or	or_lci95	or_uci95	heterogeneity	egger_intercept
1	ukb-b-1489	ebi-a-GCST90018866	IgA nephropathy || id:ebi-a-GCST90018866	Cheese intake || id:ukb-b-1489	MR Egger	61	-0.539825	0.45995	0.245247	-1.44133	0.361677	0.58285	0.236613	1.43573	0.349194	0.758169
2	ukb-b-1489	ebi-a-GCST90018866	IgA nephropathy || id:ebi-a-GCST90018866	Cheese intake || id:ukb-b-1489	Weighted median	61	-0.441398	0.161903	0.0064046	-0.758728	-0.124069	0.643137	0.468262	0.883319
3	ukb-b-1489	ebi-a-GCST90018866	IgA nephropathy || id:ebi-a-GCST90018866	Cheese intake || id:ukb-b-1489	Inverse variance weighted	61	-0.401807	0.110764	0.000286069	-0.618903	-0.18471	0.66911	0.538535	0.831346
4	ukb-b-1489	ebi-a-GCST90018866	IgA nephropathy || id:ebi-a-GCST90018866	Cheese intake || id:ukb-b-1489	Simple mode	61	-0.423448	0.366626	0.252675	-1.14204	0.295139	0.654785	0.319168	1.34331
5	ukb-b-1489	ebi-a-GCST90018866	IgA nephropathy || id:ebi-a-GCST90018866	Cheese intake || id:ukb-b-1489	Weighted mode	61	-0.405061	0.329357	0.223553	-1.0506	0.240479	0.666936	0.349727	1.27186
Fresh fruit intake
	id.exposure	id.outcome	outcome	exposure	method	nsnp	b	se	pval	lo_ci	up_ci	or	or_lci95	or_uci95	heterogeneity	egger_intercept
1	ukb-b-3881	ebi-a-GCST90018866	IgA nephropathy || id:ebi-a-GCST90018866	Fresh fruit intake || id:ukb-b-3881	MR Egger	52	-0.865204	0.792866	0.2804	-2.41922	0.688813	0.420966	0.0889909	1.99135	0.155383	0.592453
2	ukb-b-3881	ebi-a-GCST90018866	IgA nephropathy || id:ebi-a-GCST90018866	Fresh fruit intake || id:ukb-b-3881	Weighted median	52	-0.537316	0.319052	0.0921622	-1.16266	0.0880263	0.584314	0.312654	1.09202
3	ukb-b-3881	ebi-a-GCST90018866	IgA nephropathy || id:ebi-a-GCST90018866	Fresh fruit intake || id:ukb-b-3881	Inverse variance weighted	52	-0.454307	0.215136	0.0347102	-0.875973	-0.032641	0.634888	0.416457	0.967886
4	ukb-b-3881	ebi-a-GCST90018866	IgA nephropathy || id:ebi-a-GCST90018866	Fresh fruit intake || id:ukb-b-3881	Simple mode	52	-1.0984	0.623532	0.0841354	-2.32052	0.123726	0.333406	0.0982227	1.13171
5	ukb-b-3881	ebi-a-GCST90018866	IgA nephropathy || id:ebi-a-GCST90018866	Fresh fruit intake || id:ukb-b-3881	Weighted mode	52	-0.878558	0.470536	0.0676344	-1.80081	0.0436925	0.415382	0.165165	1.04466
Triglycerides
	id.exposure	id.outcome	outcome	exposure	method	nsnp	b	se	pval	lo_ci	up_ci	or	or_lci95	or_uci95	heterogeneity	egger_intercept
1	ebi-a-GCST90018975	ebi-a-GCST90018866	IgA nephropathy || id:ebi-a-GCST90018866	Triglycerides || id:ebi-a-GCST90018975	MR Egger	241	0.0330369	0.0558457	0.554695	-0.0764208	0.142495	1.03359	0.926426	1.15315	3.01918e-13	0.0700028
2	ebi-a-GCST90018975	ebi-a-GCST90018866	IgA nephropathy || id:ebi-a-GCST90018866	Triglycerides || id:ebi-a-GCST90018975	Weighted median	241	0.0992966	0.0534284	0.0630983	-0.00542308	0.204016	1.10439	0.994592	1.22632
3	ebi-a-GCST90018975	ebi-a-GCST90018866	IgA nephropathy || id:ebi-a-GCST90018866	Triglycerides || id:ebi-a-GCST90018975	Inverse variance weighted	241	0.107996	0.0378976	0.00437637	0.0337166	0.182275	1.11404	1.03429	1.19994
4	ebi-a-GCST90018975	ebi-a-GCST90018866	IgA nephropathy || id:ebi-a-GCST90018866	Triglycerides || id:ebi-a-GCST90018975	Simple mode	241	0.136392	0.106052	0.199653	-0.0714702	0.344255	1.14613	0.931024	1.41094
5	ebi-a-GCST90018975	ebi-a-GCST90018866	IgA nephropathy || id:ebi-a-GCST90018866	Triglycerides || id:ebi-a-GCST90018975	Weighted mode	241	0.0378415	0.0442936	0.393773	-0.048974	0.124657	1.03857	0.952206	1.13276
Transferrin Saturation
	id.exposure	id.outcome	outcome	exposure	method	nsnp	b	se	pval	lo_ci	up_ci	or	or_lci95	or_uci95	heterogeneity	egger_intercept
1	ieu-a-1051	ebi-a-GCST90018866	IgA nephropathy || id:ebi-a-GCST90018866	Transferrin Saturation || id:ieu-a-1051	MR Egger	3	0.0528514	0.0535343	0.504087	-0.0520759	0.157779	1.05427	0.949257	1.17091	0.389194	0.544551
2	ieu-a-1051	ebi-a-GCST90018866	IgA nephropathy || id:ebi-a-GCST90018866	Transferrin Saturation || id:ieu-a-1051	Weighted median	3	0.0804495	0.0336544	0.0168273	0.0144868	0.146412	1.08377	1.01459	1.15767
3	ieu-a-1051	ebi-a-GCST90018866	IgA nephropathy || id:ebi-a-GCST90018866	Transferrin Saturation || id:ieu-a-1051	Inverse variance weighted	3	0.0900584	0.0309894	0.00365957	0.0293192	0.150798	1.09424	1.02975	1.16276
4	ieu-a-1051	ebi-a-GCST90018866	IgA nephropathy || id:ebi-a-GCST90018866	Transferrin Saturation || id:ieu-a-1051	Simple mode	3	0.0758886	0.0367021	0.174595	0.00395262	0.147825	1.07884	1.00396	1.15931
5	ieu-a-1051	ebi-a-GCST90018866	IgA nephropathy || id:ebi-a-GCST90018866	Transferrin Saturation || id:ieu-a-1051	Weighted mode	3	0.0799025	0.0330531	0.136854	0.0151184	0.144687	1.08318	1.01523	1.15568
waist circumference
	id.exposure	id.outcome	outcome	exposure	method	nsnp	b	se	pval	lo_ci	up_ci	or	or_lci95	or_uci95
1	ukb-b-9405	ebi-a-GCST90018866	IgA nephropathy || id:ebi-a-GCST90018866	Waist circumference || id:ukb-b-9405	MR Egger	355	0.0427186	0.133047	0.74834	-0.218053	0.303491	1.04364	0.804083	1.35458	0.208929	0.14061
2	ukb-b-9405	ebi-a-GCST90018866	IgA nephropathy || id:ebi-a-GCST90018866	Waist circumference || id:ukb-b-9405	Weighted median	355	0.235589	0.0771508	0.00226099	0.0843736	0.386805	1.26565	1.08804	1.47227
3	ukb-b-9405	ebi-a-GCST90018866	IgA nephropathy || id:ebi-a-GCST90018866	Waist circumference || id:ukb-b-9405	Inverse variance weighted	355	0.226755	0.0466892	1.19369e-06	0.135244	0.318265	1.25452	1.14482	1.37474
4	ukb-b-9405	ebi-a-GCST90018866	IgA nephropathy || id:ebi-a-GCST90018866	Waist circumference || id:ukb-b-9405	Simple mode	355	0.480405	0.230622	0.0379609	0.0283856	0.932425	1.61673	1.02879	2.54066
5	ukb-b-9405	ebi-a-GCST90018866	IgA nephropathy || id:ebi-a-GCST90018866	Waist circumference || id:ukb-b-9405	Weighted mode	355	0.252787	0.177593	0.155499	-0.0952951	0.600869	1.28761	0.909105	1.8237
hip circumference
	id.exposure	id.outcome	outcome	exposure	method	nsnp	b	se	pval	lo_ci	up_ci	or	or_lci95	or_uci95
1	ukb-b-15590	ebi-a-GCST90018866	IgA nephropathy || id:ebi-a-GCST90018866	Hip circumference || id:ukb-b-15590	MR Egger	403	-0.112108	0.109839	0.30803	-0.327392	0.103176	0.893948	0.720801	1.10869
2	ukb-b-15590	ebi-a-GCST90018866	IgA nephropathy || id:ebi-a-GCST90018866	Hip circumference || id:ukb-b-15590	Weighted median	403	0.162464	0.0619693	0.00874971	0.041004	0.283924	1.17641	1.04186	1.32833
3	ukb-b-15590	ebi-a-GCST90018866	IgA nephropathy || id:ebi-a-GCST90018866	Hip circumference || id:ukb-b-15590	Inverse variance weighted	403	0.155899	0.0402187	0.000106063	0.0770705	0.234728	1.16871	1.08012	1.26456
4	ukb-b-15590	ebi-a-GCST90018866	IgA nephropathy || id:ebi-a-GCST90018866	Hip circumference || id:ukb-b-15590	Simple mode	403	0.248186	0.189274	0.190522	-0.122792	0.619163	1.2817	0.884448	1.85737
5	ukb-b-15590	ebi-a-GCST90018866	IgA nephropathy || id:ebi-a-GCST90018866	Hip circumference || id:ukb-b-15590	Weighted mode	403	0.147856	0.137597	0.283216	-0.121834	0.417547	1.15935	0.885295	1.51823
Body fat percentage
	id.exposure	id.outcome	outcome	exposure	method	nsnp	b	se	pval	lo_ci	up_ci	or	or_lci95	or_uci95
1	ukb-b-8909	ebi-a-GCST90018866	IgA nephropathy || id:ebi-a-GCST90018866	Body fat percentage || id:ukb-b-8909	MR Egger	376	0.0536085	0.182852	0.769547	-0.304781	0.411998	1.05507	0.737285	1.50983
2	ukb-b-8909	ebi-a-GCST90018866	IgA nephropathy || id:ebi-a-GCST90018866	Body fat percentage || id:ukb-b-8909	Weighted median	376	0.162184	0.0879473	0.0651684	-0.010193	0.334561	1.17608	0.989859	1.39733
3	ukb-b-8909	ebi-a-GCST90018866	IgA nephropathy || id:ebi-a-GCST90018866	Body fat percentage || id:ukb-b-8909	Inverse variance weighted	376	0.134335	0.0570996	0.0186408	0.0224195	0.24625	1.14378	1.02267	1.27922
4	ukb-b-8909	ebi-a-GCST90018866	IgA nephropathy || id:ebi-a-GCST90018866	Body fat percentage || id:ukb-b-8909	Simple mode	376	0.371891	0.287017	0.195871	-0.190661	0.934444	1.45048	0.826412	2.5458
5	ukb-b-8909	ebi-a-GCST90018866	IgA nephropathy || id:ebi-a-GCST90018866	Body fat percentage || id:ukb-b-8909	Weighted mode	376	0.254286	0.203818	0.21295	-0.145197	0.653769	1.28954	0.864852	1.92277
BMI
	id.exposure	id.outcome	outcome	exposure	method	nsnp	b	se	pval	lo_ci	up_ci	or	or_lci95	or_uci95
1	ukb-b-19953	ebi-a-GCST90018866	IgA nephropathy || id:ebi-a-GCST90018866	Body mass index (BMI) || id:ukb-b-19953	MR Egger	436	0.03292	0.0987448	0.739005	-0.16062	0.22646	1.03347	0.851616	1.25415
2	ukb-b-19953	ebi-a-GCST90018866	IgA nephropathy || id:ebi-a-GCST90018866	Body mass index (BMI) || id:ukb-b-19953	Weighted median	436	0.184279	0.0637278	0.00383222	0.0593721	0.309185	1.20235	1.06117	1.36231
3	ukb-b-19953	ebi-a-GCST90018866	IgA nephropathy || id:ebi-a-GCST90018866	Body mass index (BMI) || id:ukb-b-19953	Inverse variance weighted	436	0.184057	0.0364892	4.56e-07	0.112538	0.255576	1.20208	1.11911	1.2912
4	ukb-b-19953	ebi-a-GCST90018866	IgA nephropathy || id:ebi-a-GCST90018866	Body mass index (BMI) || id:ukb-b-19953	Simple mode	436	0.491128	0.199112	0.014025	0.100869	0.881388	1.63416	1.10613	2.41425
5	ukb-b-19953	ebi-a-GCST90018866	IgA nephropathy || id:ebi-a-GCST90018866	Body mass index (BMI) || id:ukb-b-19953	Weighted mode	436	0.208303	0.134429	0.121979	-0.0551778	0.471783	1.23159	0.946317	1.60285
systolic blood pressure
	id.exposure	id.outcome	outcome	exposure	method	nsnp	b	se	pval	lo_ci	up_ci	or	or_lci95	or_uci95
1	ebi-a-GCST90000062	ebi-a-GCST90018866	IgA nephropathy || id:ebi-a-GCST90018866	Systolic blood pressure || id:ebi-a-GCST90000062	MR Egger	200	0.206102	0.15282	0.178986	-0.0934247	0.505629	1.22888	0.910807	1.65803
2	ebi-a-GCST90000062	ebi-a-GCST90018866	IgA nephropathy || id:ebi-a-GCST90018866	Systolic blood pressure || id:ebi-a-GCST90000062	Weighted median	200	0.205783	0.0918219	0.0250193	0.0258115	0.385754	1.22849	1.02615	1.47072
3	ebi-a-GCST90000062	ebi-a-GCST90018866	IgA nephropathy || id:ebi-a-GCST90018866	Systolic blood pressure || id:ebi-a-GCST90000062	Inverse variance weighted	200	0.171956	0.0651887	0.00834428	0.0441857	0.299725	1.18763	1.04518	1.34949
4	ebi-a-GCST90000062	ebi-a-GCST90018866	IgA nephropathy || id:ebi-a-GCST90018866	Systolic blood pressure || id:ebi-a-GCST90000062	Simple mode	200	0.27309	0.240106	0.256751	-0.197518	0.743698	1.31402	0.820765	2.1037
5	ebi-a-GCST90000062	ebi-a-GCST90018866	IgA nephropathy || id:ebi-a-GCST90018866	Systolic blood pressure || id:ebi-a-GCST90000062	Weighted mode	200	0.27309	0.161512	0.0924334	-0.0434728	0.589653	1.31402	0.957459	1.80336
diastolic blood pressure
	id.exposure	id.outcome	outcome	exposure	method	nsnp	b	se	pval	lo_ci	up_ci	or	or_lci95	or_uci95
1	ebi-a-GCST90000063	ebi-a-GCST90018866	IgA nephropathy || id:ebi-a-GCST90018866	Diastolic blood pressure || id:ebi-a-GCST90000063	MR Egger	201	0.185504	0.170454	0.277784	-0.148587	0.519594	1.20382	0.861925	1.68135
2	ebi-a-GCST90000063	ebi-a-GCST90018866	IgA nephropathy || id:ebi-a-GCST90018866	Diastolic blood pressure || id:ebi-a-GCST90000063	Weighted median	201	0.300503	0.0934065	0.0012947	0.117426	0.48358	1.35054	1.1246	1.62187
3	ebi-a-GCST90000063	ebi-a-GCST90018866	IgA nephropathy || id:ebi-a-GCST90018866	Diastolic blood pressure || id:ebi-a-GCST90000063	Inverse variance weighted	201	0.226636	0.0744068	0.00231976	0.0807992	0.372474	1.25437	1.08415	1.45132
4	ebi-a-GCST90000063	ebi-a-GCST90018866	IgA nephropathy || id:ebi-a-GCST90018866	Diastolic blood pressure || id:ebi-a-GCST90000063	Simple mode	201	0.419026	0.236931	0.0784925	-0.0453592	0.88341	1.52048	0.955654	2.41914
5	ebi-a-GCST90000063	ebi-a-GCST90018866	IgA nephropathy || id:ebi-a-GCST90018866	Diastolic blood pressure || id:ebi-a-GCST90000063	Weighted mode	201	0.349812	0.162703	0.032755	0.030915	0.668709	1.4188	1.0314	1.95172
Cognitive performance
	id.exposure	id.outcome	outcome	exposure	method	nsnp	b	se	pval	lo_ci	up_ci	or	or_lci95	or_uci95
1	ebi-a-GCST006572	ebi-a-GCST90018866	IgA nephropathy || id:ebi-a-GCST90018866	Cognitive performance || id:ebi-a-GCST006572	MR Egger	139	-0.669964	0.29567	0.0250245	-1.24948	-0.0904499	0.511727	0.286655	0.91352
2	ebi-a-GCST006572	ebi-a-GCST90018866	IgA nephropathy || id:ebi-a-GCST90018866	Cognitive performance || id:ebi-a-GCST006572	Weighted median	139	-0.263753	0.0809797	0.00112586	-0.422473	-0.105033	0.768163	0.655424	0.900295
3	ebi-a-GCST006572	ebi-a-GCST90018866	IgA nephropathy || id:ebi-a-GCST90018866	Cognitive performance || id:ebi-a-GCST006572	Inverse variance weighted	139	-0.348648	0.0676651	2.57e-07	-0.481271	-0.216024	0.705642	0.617997	0.805716
4	ebi-a-GCST006572	ebi-a-GCST90018866	IgA nephropathy || id:ebi-a-GCST90018866	Cognitive performance || id:ebi-a-GCST006572	Simple mode	139	-0.189637	0.252962	0.454731	-0.685443	0.306168	0.827259	0.503867	1.35821
5	ebi-a-GCST006572	ebi-a-GCST90018866	IgA nephropathy || id:ebi-a-GCST90018866	Cognitive performance || id:ebi-a-GCST006572	Weighted mode	139	-0.162529	0.24818	0.513633	-0.648963	0.323904	0.849991	0.522587	1.38252
Intelligence
	id.exposure	id.outcome	outcome	exposure	method	nsnp	b	se	pval	lo_ci	up_ci	or	or_lci95	or_uci95
1	ebi-a-GCST006250	ebi-a-GCST90018866	IgA nephropathy || id:ebi-a-GCST90018866	Intelligence || id:ebi-a-GCST006250	MR Egger	145	-0.285681	0.309068	0.356871	-0.891454	0.320092	0.751502	0.410059	1.37725
2	ebi-a-GCST006250	ebi-a-GCST90018866	IgA nephropathy || id:ebi-a-GCST90018866	Intelligence || id:ebi-a-GCST006250	Weighted median	145	-0.250937	0.0822426	0.00227939	-0.412133	-0.089742	0.778071	0.662236	0.914167
3	ebi-a-GCST006250	ebi-a-GCST90018866	IgA nephropathy || id:ebi-a-GCST90018866	Intelligence || id:ebi-a-GCST006250	Inverse variance weighted	145	-0.272085	0.0672814	5.25e-05	-0.403957	-0.140214	0.761789	0.667673	0.869172
4	ebi-a-GCST006250	ebi-a-GCST90018866	IgA nephropathy || id:ebi-a-GCST90018866	Intelligence || id:ebi-a-GCST006250	Simple mode	145	-0.270198	0.252046	0.285505	-0.764207	0.223811	0.763229	0.465703	1.25084
5	ebi-a-GCST006250	ebi-a-GCST90018866	IgA nephropathy || id:ebi-a-GCST90018866	Intelligence || id:ebi-a-GCST006250	Weighted mode	145	-0.173142	0.224147	0.441117	-0.612471	0.266188	0.841019	0.54201	1.30498
Significant results of MR analysis of environmental factors and MN
Educational attainment (college completion)
	id.exposure	id.outcome	outcome	exposure	method	nsnp	b	se	pval	lo_ci	up_ci	or	or_lci95	or_uci95
1	ebi-a-GCST90029012	ebi-a-GCST010005	Membranous nephropathy || id:ebi-a-GCST010005	Educational attainment (college completion) || id:ebi-a-GCST90029012	MR Egger	161	-3.01783	2.42988	0.216078	-7.78038	1.74473	0.0489075	0.000417853	5.72436
2	ebi-a-GCST90029012	ebi-a-GCST010005	Membranous nephropathy || id:ebi-a-GCST010005	Educational attainment (college completion) || id:ebi-a-GCST90029012	Weighted median	161	-0.948185	0.785826	0.227583	-2.4884	0.592035	0.387444	0.0830424	1.80766
3	ebi-a-GCST90029012	ebi-a-GCST010005	Membranous nephropathy || id:ebi-a-GCST010005	Educational attainment (college completion) || id:ebi-a-GCST90029012	Inverse variance weighted	161	-0.964901	0.574209	0.0928793	-2.09035	0.160548	0.381021	0.123644	1.17415
4	ebi-a-GCST90029012	ebi-a-GCST010005	Membranous nephropathy || id:ebi-a-GCST010005	Educational attainment (college completion) || id:ebi-a-GCST90029012	Simple mode	161	-0.291434	2.13707	0.8917	-4.4801	3.89723	0.747191	0.0113323	49.2657
5	ebi-a-GCST90029012	ebi-a-GCST010005	Membranous nephropathy || id:ebi-a-GCST010005	Educational attainment (college completion) || id:ebi-a-GCST90029012	Weighted mode	161	-0.619408	1.68246	0.713243	-3.91702	2.67821	0.538263	0.0199003	14.559
Moderate to vigorous physical activity levels
	id.exposure	id.outcome	outcome	exposure	method	nsnp	b	se	pval	lo_ci	up_ci	or	or_lci95	or_uci95
1	ebi-a-GCST006097	ebi-a-GCST010005	Membranous nephropathy || id:ebi-a-GCST010005	Moderate to vigorous physical activity levels || id:ebi-a-GCST006097	MR Egger	16	-1.35562	5.17108	0.79702	-11.4909	8.7797	0.257787	1.02e-05	6500.9
2	ebi-a-GCST006097	ebi-a-GCST010005	Membranous nephropathy || id:ebi-a-GCST010005	Moderate to vigorous physical activity levels || id:ebi-a-GCST006097	Weighted median	16	-0.692956	1.14371	0.54459	-2.93462	1.54871	0.500095	0.0531508	4.70539
3	ebi-a-GCST006097	ebi-a-GCST010005	Membranous nephropathy || id:ebi-a-GCST010005	Moderate to vigorous physical activity levels || id:ebi-a-GCST006097	Inverse variance weighted	16	-1.82745	0.815446	0.0250232	-3.42572	-0.229177	0.160823	0.0325257	0.795188
4	ebi-a-GCST006097	ebi-a-GCST010005	Membranous nephropathy || id:ebi-a-GCST010005	Moderate to vigorous physical activity levels || id:ebi-a-GCST006097	Simple mode	16	0.169029	1.86802	0.929099	-3.49228	3.83034	1.18415	0.0304313	46.0782
5	ebi-a-GCST006097	ebi-a-GCST010005	Membranous nephropathy || id:ebi-a-GCST010005	Moderate to vigorous physical activity levels || id:ebi-a-GCST006097	Weighted mode	16	0.0238423	1.77788	0.989477	-3.4608	3.50849	1.02413	0.0314045	33.3978
Beef intake
	id.exposure	id.outcome	outcome	exposure	method	nsnp	b	se	pval	lo_ci	up_ci	or	or_lci95	or_uci95
1	ukb-b-2862	ebi-a-GCST010005	Membranous nephropathy || id:ebi-a-GCST010005	Beef intake || id:ukb-b-2862	MR Egger	11	10.0878	8.45007	0.263069	-6.47437	26.6499	24046.8	0.00154246	374887000000
2	ukb-b-2862	ebi-a-GCST010005	Membranous nephropathy || id:ebi-a-GCST010005	Beef intake || id:ukb-b-2862	Weighted median	11	3.60145	1.62306	0.026492	0.420247	6.78265	36.6512	1.52234	882.4
3	ukb-b-2862	ebi-a-GCST010005	Membranous nephropathy || id:ebi-a-GCST010005	Beef intake || id:ukb-b-2862	Inverse variance weighted	11	4.0273	1.22088	0.000971355	1.63438	6.42022	56.1093	5.12629	614.139
4	ukb-b-2862	ebi-a-GCST010005	Membranous nephropathy || id:ebi-a-GCST010005	Beef intake || id:ukb-b-2862	Simple mode	11	4.29683	2.77436	0.152479	-1.1409	9.73457	73.4667	0.31953	16891.5
5	ukb-b-2862	ebi-a-GCST010005	Membranous nephropathy || id:ebi-a-GCST010005	Beef intake || id:ukb-b-2862	Weighted mode	11	4.45338	2.70101	0.130209	-0.840605	9.74736	85.9166	0.43145	17109
Waist-to-hip ratio adjusted for BMI
	id.exposure	id.outcome	outcome	exposure	method	nsnp	b	se	pval	lo_ci	up_ci	or	or_lci95	or_uci95
1	ebi-a-GCST90025996	ebi-a-GCST010005	Membranous nephropathy || id:ebi-a-GCST010005	Waist-to-hip ratio adjusted for BMI || id:ebi-a-GCST90025996	MR Egger	195	0.89883	0.517593	0.084061	-0.115652	1.91331	2.45673	0.890785	6.77549
2	ebi-a-GCST90025996	ebi-a-GCST010005	Membranous nephropathy || id:ebi-a-GCST010005	Waist-to-hip ratio adjusted for BMI || id:ebi-a-GCST90025996	Weighted median	195	0.339773	0.268776	0.206178	-0.187029	0.866575	1.40463	0.82942	2.37875
3	ebi-a-GCST90025996	ebi-a-GCST010005	Membranous nephropathy || id:ebi-a-GCST010005	Waist-to-hip ratio adjusted for BMI || id:ebi-a-GCST90025996	Inverse variance weighted	195	0.389157	0.175788	0.0268436	0.0446124	0.733702	1.47574	1.04562	2.08278
4	ebi-a-GCST90025996	ebi-a-GCST010005	Membranous nephropathy || id:ebi-a-GCST010005	Waist-to-hip ratio adjusted for BMI || id:ebi-a-GCST90025996	Simple mode	195	1.03666	0.753666	0.170564	-0.440521	2.51385	2.8198	0.643701	12.3524
5	ebi-a-GCST90025996	ebi-a-GCST010005	Membranous nephropathy || id:ebi-a-GCST010005	Waist-to-hip ratio adjusted for BMI || id:ebi-a-GCST90025996	Weighted mode	195	1.03666	0.585919	0.0784155	-0.111737	2.18507	2.8198	0.89428	8.89124
Nitrogen oxides air pollution
	id.exposure	id.outcome	outcome	exposure	method	nsnp	b	se	pval	lo_ci	up_ci	or	or_lci95	or_uci95
1	ukb-b-12417	ebi-a-GCST010005	Membranous nephropathy || id:ebi-a-GCST010005	Nitrogen oxides air pollution; 2010 || id:ukb-b-12417	MR Egger	8	2.5448	8.43167	0.772981	-13.9813	19.0709	12.7407	8.47252e-07	1.91589e+08
2	ukb-b-12417	ebi-a-GCST010005	Membranous nephropathy || id:ebi-a-GCST010005	Nitrogen oxides air pollution; 2010 || id:ukb-b-12417	Weighted median	8	2.25363	1.78793	0.207501	-1.25072	5.75797	9.52223	0.286299	316.706
3	ukb-b-12417	ebi-a-GCST010005	Membranous nephropathy || id:ebi-a-GCST010005	Nitrogen oxides air pollution; 2010 || id:ukb-b-12417	Inverse variance weighted	8	4.00708	1.71163	0.019228	0.652272	7.36188	54.9858	1.9199	1574.79
4	ukb-b-12417	ebi-a-GCST010005	Membranous nephropathy || id:ebi-a-GCST010005	Nitrogen oxides air pollution; 2010 || id:ukb-b-12417	Simple mode	8	2.07261	2.73426	0.473184	-3.28653	7.43175	7.9455	0.0373832	1688.75
5	ukb-b-12417	ebi-a-GCST010005	Membranous nephropathy || id:ebi-a-GCST010005	Nitrogen oxides air pollution; 2010 || id:ukb-b-12417	Weighted mode	8	2.07261	2.97622	0.508642	-3.76079	7.906	7.9455	0.0232654	2713.51
