# Supplementary material for: Causal associations between environmental factors and risk of IgA nephropathy and membranous nephropathy: a bidirectional Mendelian randomization and mediation analysis
Source: Ren Fail. 2025 Apr 9;47(1):2486620. doi: 10.1080/0886022X.2025.2486620 (PMC11983537; doi:10.1080/0886022X.2025.2486620)
Supplement: File 2.xlsx [file IRNF_A_2486620_SM8310.xlsx]

## Sheet: SNP
Effect of IgAN on environmental factors
Educational attainment
	SNP	effect_allele.exposure	other_allele.exposure	effect_allele.outcome	other_allele.outcome	beta.exposure	beta.outcome	eaf.exposure	eaf.outcome	remove	palindromic	ambiguous	id.outcome	chr	pos	se.outcome	samplesize.outcome	pval.outcome	outcome	originalname.outcome	outcome.deprecated	mr_keep.outcome	data_source.outcome	chr.exposure	pos.exposure	se.exposure	pval.exposure	samplesize.exposure	id.exposure	exposure	mr_keep.exposure	pval_origin.exposure	data_source.exposure	action	SNP_index	mr_keep	r2	F
1	rs1071742	C	T	C	T	-0.103	0.00161819	0.286687	0.285552	FALSE	FALSE	FALSE	ebi-a-GCST90029012	6	29910759	0.00204148	470941	0.37	Educational attainment (college completion) || id:ebi-a-GCST90029012	Educational attainment (college completion)	Educational attainment (college completion) || ||	TRUE	igd	6	29910759	0.0138	8.59014e-14	477784	ebi-a-GCST90018866	IgA nephropathy || id:ebi-a-GCST90018866	TRUE	reported	igd	2	1	TRUE	0.000116583	55.7076
2	rs1071742	C	T	T	A	-0.103	-0.00107385	0.286687	0.075453	TRUE	FALSE	FALSE	ebi-a-GCST90029012	6	29910759	0.00258924	470941	0.64	Educational attainment (college completion) || id:ebi-a-GCST90029012	Educational attainment (college completion)	Educational attainment (college completion) || ||	TRUE	igd	6	29910759	0.0138	8.59014e-14	477784	ebi-a-GCST90018866	IgA nephropathy || id:ebi-a-GCST90018866	TRUE	reported	igd	2	2	FALSE	0.000116583	55.7076
3	rs140069999	A	G	A	G	-0.2748	-0.00315974	0.0496837	0.015778	FALSE	FALSE	FALSE	ebi-a-GCST90029012	2	227810775	0.00372069	470941	0.38	Educational attainment (college completion) || id:ebi-a-GCST90029012	Educational attainment (college completion)	Educational attainment (college completion) || ||	TRUE	igd	2	227810775	0.0471	5.292e-09	477784	ebi-a-GCST90018866	IgA nephropathy || id:ebi-a-GCST90018866	TRUE	reported	igd	2	1	TRUE	7.12409e-05	34.04
4	rs1606888	G	A	G	A	0.0861	0.00163532	0.846015	0.827993	FALSE	FALSE	FALSE	ebi-a-GCST90029012	15	71605453	0.00122761	470941	0.2	Educational attainment (college completion) || id:ebi-a-GCST90029012	Educational attainment (college completion)	Educational attainment (college completion) || ||	TRUE	igd	15	71605453	0.0154	2.49402e-08	477784	ebi-a-GCST90018866	IgA nephropathy || id:ebi-a-GCST90018866	TRUE	reported	igd	2	1	TRUE	6.54191e-05	31.2581
5	rs1611236	A	G	A	G	-0.0698	0.000410438	0.290306	0.323759	FALSE	FALSE	FALSE	ebi-a-GCST90029012	6	29748690	0.00182137	470941	0.68	Educational attainment (college completion) || id:ebi-a-GCST90029012	Educational attainment (college completion)	Educational attainment (college completion) || ||	TRUE	igd	6	29748690	0.0125	2.22198e-08	477784	ebi-a-GCST90018866	IgA nephropathy || id:ebi-a-GCST90018866	TRUE	reported	igd	2	1	TRUE	6.52576e-05	31.1809
6	rs2524075	T	C	T	C	-0.1067	0.00252844	0.267453	0.264291	FALSE	FALSE	FALSE	ebi-a-GCST90029012	6	31243859	0.00153599	470941	0.0959997	Educational attainment (college completion) || id:ebi-a-GCST90029012	Educational attainment (college completion)	Educational attainment (college completion) || ||	TRUE	igd	6	31243859	0.0132	7.27947e-16	477784	ebi-a-GCST90018866	IgA nephropathy || id:ebi-a-GCST90018866	TRUE	reported	igd	2	1	TRUE	0.000136738	65.34
7	rs2885134	G	A	G	A	0.2128	0.000824343	0.0243264	0.029434	FALSE	FALSE	FALSE	ebi-a-GCST90029012	1	13921934	0.00276654	470941	0.8	Educational attainment (college completion) || id:ebi-a-GCST90029012	Educational attainment (college completion)	Educational attainment (college completion) || ||	TRUE	igd	1	13921934	0.0358	2.73602e-09	477784	ebi-a-GCST90018866	IgA nephropathy || id:ebi-a-GCST90018866	TRUE	reported	igd	2	1	TRUE	7.39458e-05	35.3326
8	rs3129962	A	G	G	C	-0.1401	0.000340314	0.114301	0.196437	TRUE	FALSE	FALSE	ebi-a-GCST90029012	6	32379383	0.00176747	470941	0.9	Educational attainment (college completion) || id:ebi-a-GCST90029012	Educational attainment (college completion)	Educational attainment (college completion) || ||	TRUE	igd	6	32379383	0.0174	7.18125e-16	477784	ebi-a-GCST90018866	IgA nephropathy || id:ebi-a-GCST90018866	TRUE	reported	igd	2	1	FALSE	0.000135671	64.83
9	rs3129962	A	G	A	G	-0.1401	-0.000940462	0.114301	0.129671	FALSE	FALSE	FALSE	ebi-a-GCST90029012	6	32379383	0.00325492	470941	0.73	Educational attainment (college completion) || id:ebi-a-GCST90029012	Educational attainment (college completion)	Educational attainment (college completion) || ||	TRUE	igd	6	32379383	0.0174	7.18125e-16	477784	ebi-a-GCST90018866	IgA nephropathy || id:ebi-a-GCST90018866	TRUE	reported	igd	2	2	TRUE	0.000135671	64.83
10	rs519662	C	T	C	T	-0.0822	-0.00112993	0.782075	0.781321	FALSE	FALSE	FALSE	ebi-a-GCST90029012	11	121581419	0.00111677	470941	0.36	Educational attainment (college completion) || id:ebi-a-GCST90029012	Educational attainment (college completion)	Educational attainment (college completion) || ||	TRUE	igd	11	121581419	0.0142	7.31392e-09	477784	ebi-a-GCST90018866	IgA nephropathy || id:ebi-a-GCST90018866	TRUE	reported	igd	2	1	TRUE	7.01302e-05	33.5093
11	rs56254331	C	A	C	A	-0.1281	0.000162046	0.184425	0.167883	FALSE	FALSE	FALSE	ebi-a-GCST90029012	19	41826020	0.00123867	470941	0.9	Educational attainment (college completion) || id:ebi-a-GCST90029012	Educational attainment (college completion)	Educational attainment (college completion) || ||	TRUE	igd	19	41826020	0.0156	2.09701e-16	477784	ebi-a-GCST90018866	IgA nephropathy || id:ebi-a-GCST90018866	TRUE	reported	igd	2	1	TRUE	0.000141109	67.4291
12	rs9266216	T	C	T	C	0.1292	0.00120319	0.685248	0.612676	FALSE	FALSE	FALSE	ebi-a-GCST90029012	6	31325115	0.0015234	470941	0.38	Educational attainment (college completion) || id:ebi-a-GCST90029012	Educational attainment (college completion)	Educational attainment (college completion) || ||	TRUE	igd	6	31325090	0.012	5.44628e-27	477784	ebi-a-GCST90018866	IgA nephropathy || id:ebi-a-GCST90018866	TRUE	reported	igd	2	1	TRUE	0.000242564	115.921
Household income
	SNP	effect_allele.exposure	other_allele.exposure	effect_allele.outcome	other_allele.outcome	beta.exposure	beta.outcome	eaf.exposure	eaf.outcome	remove	palindromic	ambiguous	id.outcome	chr	pos	se.outcome	samplesize.outcome	pval.outcome	outcome	originalname.outcome	outcome.deprecated	mr_keep.outcome	data_source.outcome	chr.exposure	pos.exposure	se.exposure	pval.exposure	samplesize.exposure	id.exposure	exposure	mr_keep.exposure	pval_origin.exposure	data_source.exposure	action	SNP_index	mr_keep	r2	F
1	rs1071742	C	T	T	A	-0.103	0.000784289	0.286687	0.07553	TRUE	FALSE	FALSE	ukb-b-7408	6	29910759	0.00661113	397751	0.91	Average total household income before tax || id:ukb-b-7408	Average total household income before tax	Average total household income before tax || ||	TRUE	igd	6	29910759	0.0138	8.59014e-14	477784	ebi-a-GCST90018866	IgA nephropathy || id:ebi-a-GCST90018866	TRUE	reported	igd	2	1	FALSE	0.000116583	55.7076
2	rs1071742	C	T	C	T	-0.103	0.000586241	0.286687	0.28532	FALSE	FALSE	FALSE	ukb-b-7408	6	29910759	0.00312175	397751	0.85	Average total household income before tax || id:ukb-b-7408	Average total household income before tax	Average total household income before tax || ||	TRUE	igd	6	29910759	0.0138	8.59014e-14	477784	ebi-a-GCST90018866	IgA nephropathy || id:ebi-a-GCST90018866	TRUE	reported	igd	2	2	TRUE	0.000116583	55.7076
3	rs140069999	A	G	A	G	-0.2748	-0.00626565	0.0496837	0.015773	FALSE	FALSE	FALSE	ukb-b-7408	2	227810775	0.0106926	397751	0.56	Average total household income before tax || id:ukb-b-7408	Average total household income before tax	Average total household income before tax || ||	TRUE	igd	2	227810775	0.0471	5.292e-09	477784	ebi-a-GCST90018866	IgA nephropathy || id:ebi-a-GCST90018866	TRUE	reported	igd	2	1	TRUE	7.12409e-05	34.04
4	rs1606888	G	A	G	A	0.0861	-0.00343429	0.846015	0.827933	FALSE	FALSE	FALSE	ukb-b-7408	15	71605453	0.00351312	397751	0.33	Average total household income before tax || id:ukb-b-7408	Average total household income before tax	Average total household income before tax || ||	TRUE	igd	15	71605453	0.0154	2.49402e-08	477784	ebi-a-GCST90018866	IgA nephropathy || id:ebi-a-GCST90018866	TRUE	reported	igd	2	1	TRUE	6.54191e-05	31.2581
5	rs1611236	A	G	A	G	-0.0698	-0.00389317	0.290306	0.324326	FALSE	FALSE	FALSE	ukb-b-7408	6	29752278	0.0028217	397751	0.17	Average total household income before tax || id:ukb-b-7408	Average total household income before tax	Average total household income before tax || ||	TRUE	igd	6	29748690	0.0125	2.22198e-08	477784	ebi-a-GCST90018866	IgA nephropathy || id:ebi-a-GCST90018866	TRUE	reported	igd	2	1	TRUE	6.52576e-05	31.1809
6	rs2524075	T	C	T	C	-0.1067	0.00635267	0.267453	0.264144	FALSE	FALSE	FALSE	ukb-b-7408	6	31243859	0.00300627	397751	0.0350002	Average total household income before tax || id:ukb-b-7408	Average total household income before tax	Average total household income before tax || ||	TRUE	igd	6	31243859	0.0132	7.27947e-16	477784	ebi-a-GCST90018866	IgA nephropathy || id:ebi-a-GCST90018866	TRUE	reported	igd	2	1	TRUE	0.000136738	65.34
7	rs2885134	G	A	G	A	0.2128	0.00585464	0.0243264	0.029501	FALSE	FALSE	FALSE	ukb-b-7408	1	13921934	0.00793589	397751	0.46	Average total household income before tax || id:ukb-b-7408	Average total household income before tax	Average total household income before tax || ||	TRUE	igd	1	13921934	0.0358	2.73602e-09	477784	ebi-a-GCST90018866	IgA nephropathy || id:ebi-a-GCST90018866	TRUE	reported	igd	2	1	TRUE	7.39458e-05	35.3326
8	rs3129962	A	G	A	G	-0.1401	0.00688166	0.114301	0.129613	FALSE	FALSE	FALSE	ukb-b-7408	6	32379383	0.00393615	397751	0.08	Average total household income before tax || id:ukb-b-7408	Average total household income before tax	Average total household income before tax || ||	TRUE	igd	6	32379383	0.0174	7.18125e-16	477784	ebi-a-GCST90018866	IgA nephropathy || id:ebi-a-GCST90018866	TRUE	reported	igd	2	1	TRUE	0.000135671	64.83
9	rs3129962	A	G	G	C	-0.1401	-0.00801102	0.114301	0.196072	TRUE	FALSE	FALSE	ukb-b-7408	6	32379383	0.0033325	397751	0.016	Average total household income before tax || id:ukb-b-7408	Average total household income before tax	Average total household income before tax || ||	TRUE	igd	6	32379383	0.0174	7.18125e-16	477784	ebi-a-GCST90018866	IgA nephropathy || id:ebi-a-GCST90018866	TRUE	reported	igd	2	2	FALSE	0.000135671	64.83
10	rs519662	C	T	C	T	-0.0822	-0.00111881	0.782075	0.781342	FALSE	FALSE	FALSE	ukb-b-7408	11	121581419	0.00319947	397751	0.73	Average total household income before tax || id:ukb-b-7408	Average total household income before tax	Average total household income before tax || ||	TRUE	igd	11	121581419	0.0142	7.31392e-09	477784	ebi-a-GCST90018866	IgA nephropathy || id:ebi-a-GCST90018866	TRUE	reported	igd	2	1	TRUE	7.01302e-05	33.5093
11	rs56254331	C	A	C	A	-0.1281	-0.00168861	0.184425	0.167402	FALSE	FALSE	FALSE	ukb-b-7408	19	41826020	0.0035441	397751	0.630001	Average total household income before tax || id:ukb-b-7408	Average total household income before tax	Average total household income before tax || ||	TRUE	igd	19	41826020	0.0156	2.09701e-16	477784	ebi-a-GCST90018866	IgA nephropathy || id:ebi-a-GCST90018866	TRUE	reported	igd	2	1	TRUE	0.000141109	67.4291
12	rs9266216	T	C	T	C	0.1292	-0.0131373	0.685248	0.612635	FALSE	FALSE	FALSE	ukb-b-7408	6	31325115	0.00279219	397751	2.5e-06	Average total household income before tax || id:ukb-b-7408	Average total household income before tax	Average total household income before tax || ||	TRUE	igd	6	31325090	0.012	5.44628e-27	477784	ebi-a-GCST90018866	IgA nephropathy || id:ebi-a-GCST90018866	TRUE	reported	igd	2	1	TRUE	0.000242564	115.921
Alcohol intake frequency
	SNP	effect_allele.exposure	other_allele.exposure	effect_allele.outcome	other_allele.outcome	beta.exposure	beta.outcome	eaf.exposure	eaf.outcome	remove	palindromic	ambiguous	id.outcome	chr	pos	se.outcome	samplesize.outcome	pval.outcome	outcome	originalname.outcome	outcome.deprecated	mr_keep.outcome	data_source.outcome	chr.exposure	pos.exposure	se.exposure	pval.exposure	samplesize.exposure	id.exposure	exposure	mr_keep.exposure	pval_origin.exposure	data_source.exposure	action	SNP_index	mr_keep	r2	F
1	rs1071742	C	T	T	A	-0.103	-0.000399846	0.286687	0.075525	TRUE	FALSE	FALSE	ukb-b-5779	6	29910759	0.00757212	462346	0.96	Alcohol intake frequency. || id:ukb-b-5779	Alcohol intake frequency.	Alcohol intake frequency. || ||	TRUE	igd	6	29910759	0.0138	8.59014e-14	477784	ebi-a-GCST90018866	IgA nephropathy || id:ebi-a-GCST90018866	TRUE	reported	igd	2	1	FALSE	0.000116583	55.7076
2	rs1071742	C	T	C	T	-0.103	-0.000110313	0.286687	0.285179	FALSE	FALSE	FALSE	ukb-b-5779	6	29910759	0.00357286	462346	0.98	Alcohol intake frequency. || id:ukb-b-5779	Alcohol intake frequency.	Alcohol intake frequency. || ||	TRUE	igd	6	29910759	0.0138	8.59014e-14	477784	ebi-a-GCST90018866	IgA nephropathy || id:ebi-a-GCST90018866	TRUE	reported	igd	2	2	TRUE	0.000116583	55.7076
3	rs140069999	A	G	A	G	-0.2748	-0.00928376	0.0496837	0.015756	FALSE	FALSE	FALSE	ukb-b-5779	2	227810775	0.0122497	462346	0.450001	Alcohol intake frequency. || id:ukb-b-5779	Alcohol intake frequency.	Alcohol intake frequency. || ||	TRUE	igd	2	227810775	0.0471	5.292e-09	477784	ebi-a-GCST90018866	IgA nephropathy || id:ebi-a-GCST90018866	TRUE	reported	igd	2	1	TRUE	7.12409e-05	34.04
4	rs1606888	G	A	G	A	0.0861	-0.00174306	0.846015	0.827796	FALSE	FALSE	FALSE	ukb-b-5779	15	71605453	0.00402158	462346	0.66	Alcohol intake frequency. || id:ukb-b-5779	Alcohol intake frequency.	Alcohol intake frequency. || ||	TRUE	igd	15	71605453	0.0154	2.49402e-08	477784	ebi-a-GCST90018866	IgA nephropathy || id:ebi-a-GCST90018866	TRUE	reported	igd	2	1	TRUE	6.54191e-05	31.2581
5	rs1611236	A	G	A	G	-0.0698	0.00718996	0.290306	0.324419	FALSE	FALSE	FALSE	ukb-b-5779	6	29752278	0.00323104	462346	0.0259998	Alcohol intake frequency. || id:ukb-b-5779	Alcohol intake frequency.	Alcohol intake frequency. || ||	TRUE	igd	6	29748690	0.0125	2.22198e-08	477784	ebi-a-GCST90018866	IgA nephropathy || id:ebi-a-GCST90018866	TRUE	reported	igd	2	1	TRUE	6.52576e-05	31.1809
6	rs2524075	T	C	T	C	-0.1067	-0.00440401	0.267453	0.264272	FALSE	FALSE	FALSE	ukb-b-5779	6	31243859	0.0034419	462346	0.2	Alcohol intake frequency. || id:ukb-b-5779	Alcohol intake frequency.	Alcohol intake frequency. || ||	TRUE	igd	6	31243859	0.0132	7.27947e-16	477784	ebi-a-GCST90018866	IgA nephropathy || id:ebi-a-GCST90018866	TRUE	reported	igd	2	1	TRUE	0.000136738	65.34
7	rs2885134	G	A	G	A	0.2128	-9.78427e-06	0.0243264	0.029588	FALSE	FALSE	FALSE	ukb-b-5779	1	13921934	0.00907333	462346	1	Alcohol intake frequency. || id:ukb-b-5779	Alcohol intake frequency.	Alcohol intake frequency. || ||	TRUE	igd	1	13921934	0.0358	2.73602e-09	477784	ebi-a-GCST90018866	IgA nephropathy || id:ebi-a-GCST90018866	TRUE	reported	igd	2	1	TRUE	7.39458e-05	35.3326
8	rs3129962	A	G	G	C	-0.1401	0.00992257	0.114301	0.196245	TRUE	FALSE	FALSE	ukb-b-5779	6	32379383	0.00381663	462346	0.00929994	Alcohol intake frequency. || id:ukb-b-5779	Alcohol intake frequency.	Alcohol intake frequency. || ||	TRUE	igd	6	32379383	0.0174	7.18125e-16	477784	ebi-a-GCST90018866	IgA nephropathy || id:ebi-a-GCST90018866	TRUE	reported	igd	2	1	FALSE	0.000135671	64.83
9	rs3129962	A	G	A	G	-0.1401	-0.00555959	0.114301	0.12926	FALSE	FALSE	FALSE	ukb-b-5779	6	32379383	0.00451052	462346	0.22	Alcohol intake frequency. || id:ukb-b-5779	Alcohol intake frequency.	Alcohol intake frequency. || ||	TRUE	igd	6	32379383	0.0174	7.18125e-16	477784	ebi-a-GCST90018866	IgA nephropathy || id:ebi-a-GCST90018866	TRUE	reported	igd	2	2	TRUE	0.000135671	64.83
10	rs519662	C	T	C	T	-0.0822	-0.0160663	0.782075	0.781231	FALSE	FALSE	FALSE	ukb-b-5779	11	121581419	0.00366114	462346	1.09999e-05	Alcohol intake frequency. || id:ukb-b-5779	Alcohol intake frequency.	Alcohol intake frequency. || ||	TRUE	igd	11	121581419	0.0142	7.31392e-09	477784	ebi-a-GCST90018866	IgA nephropathy || id:ebi-a-GCST90018866	TRUE	reported	igd	2	1	TRUE	7.01302e-05	33.5093
11	rs56254331	C	A	C	A	-0.1281	-0.00248103	0.184425	0.167509	FALSE	FALSE	FALSE	ukb-b-5779	19	41826020	0.00405957	462346	0.54	Alcohol intake frequency. || id:ukb-b-5779	Alcohol intake frequency.	Alcohol intake frequency. || ||	TRUE	igd	19	41826020	0.0156	2.09701e-16	477784	ebi-a-GCST90018866	IgA nephropathy || id:ebi-a-GCST90018866	TRUE	reported	igd	2	1	TRUE	0.000141109	67.4291
12	rs9266216	T	C	T	C	0.1292	0.0118848	0.685248	0.613235	FALSE	FALSE	FALSE	ukb-b-5779	6	31325115	0.00319803	462346	0.0002	Alcohol intake frequency. || id:ukb-b-5779	Alcohol intake frequency.	Alcohol intake frequency. || ||	TRUE	igd	6	31325090	0.012	5.44628e-27	477784	ebi-a-GCST90018866	IgA nephropathy || id:ebi-a-GCST90018866	TRUE	reported	igd	2	1	TRUE	0.000242564	115.921
cheese intake
	SNP	effect_allele.exposure	other_allele.exposure	effect_allele.outcome	other_allele.outcome	beta.exposure	beta.outcome	eaf.exposure	eaf.outcome	remove	palindromic	ambiguous	id.outcome	chr	pos	se.outcome	samplesize.outcome	pval.outcome	outcome	originalname.outcome	outcome.deprecated	mr_keep.outcome	data_source.outcome	chr.exposure	pos.exposure	se.exposure	pval.exposure	samplesize.exposure	id.exposure	exposure	mr_keep.exposure	pval_origin.exposure	data_source.exposure	action	SNP_index	mr_keep	r2	F
1	rs1071742	C	T	T	A	-0.103	0.00658079	0.286687	0.075554	TRUE	FALSE	FALSE	ukb-b-1489	6	29910759	0.00558695	451486	0.24	Cheese intake || id:ukb-b-1489	Cheese intake	Cheese intake || ||	TRUE	igd	6	29910759	0.0138	8.59014e-14	477784	ebi-a-GCST90018866	IgA nephropathy || id:ebi-a-GCST90018866	TRUE	reported	igd	2	1	FALSE	0.000116583	55.7076
2	rs1071742	C	T	C	T	-0.103	0.00598248	0.286687	0.28524	FALSE	FALSE	FALSE	ukb-b-1489	6	29910759	0.00263614	451486	0.0230001	Cheese intake || id:ukb-b-1489	Cheese intake	Cheese intake || ||	TRUE	igd	6	29910759	0.0138	8.59014e-14	477784	ebi-a-GCST90018866	IgA nephropathy || id:ebi-a-GCST90018866	TRUE	reported	igd	2	2	TRUE	0.000116583	55.7076
3	rs140069999	A	G	A	G	-0.2748	0.00842201	0.0496837	0.015753	FALSE	FALSE	FALSE	ukb-b-1489	2	227810775	0.00904695	451486	0.35	Cheese intake || id:ukb-b-1489	Cheese intake	Cheese intake || ||	TRUE	igd	2	227810775	0.0471	5.292e-09	477784	ebi-a-GCST90018866	IgA nephropathy || id:ebi-a-GCST90018866	TRUE	reported	igd	2	1	TRUE	7.12409e-05	34.04
4	rs1606888	G	A	G	A	0.0861	-6.47994e-05	0.846015	0.827832	FALSE	FALSE	FALSE	ukb-b-1489	15	71605453	0.00296866	451486	0.98	Cheese intake || id:ukb-b-1489	Cheese intake	Cheese intake || ||	TRUE	igd	15	71605453	0.0154	2.49402e-08	477784	ebi-a-GCST90018866	IgA nephropathy || id:ebi-a-GCST90018866	TRUE	reported	igd	2	1	TRUE	6.54191e-05	31.2581
5	rs1611236	A	G	A	G	-0.0698	0.00789429	0.290306	0.324563	FALSE	FALSE	FALSE	ukb-b-1489	6	29752278	0.00238441	451486	0.000929994	Cheese intake || id:ukb-b-1489	Cheese intake	Cheese intake || ||	TRUE	igd	6	29748690	0.0125	2.22198e-08	477784	ebi-a-GCST90018866	IgA nephropathy || id:ebi-a-GCST90018866	TRUE	reported	igd	2	1	TRUE	6.52576e-05	31.1809
6	rs2524075	T	C	T	C	-0.1067	0.00330809	0.267453	0.264439	FALSE	FALSE	FALSE	ukb-b-1489	6	31243859	0.00253994	451486	0.19	Cheese intake || id:ukb-b-1489	Cheese intake	Cheese intake || ||	TRUE	igd	6	31243859	0.0132	7.27947e-16	477784	ebi-a-GCST90018866	IgA nephropathy || id:ebi-a-GCST90018866	TRUE	reported	igd	2	1	TRUE	0.000136738	65.34
7	rs2885134	G	A	G	A	0.2128	-0.000924121	0.0243264	0.029547	FALSE	FALSE	FALSE	ukb-b-1489	1	13921934	0.00670247	451486	0.89	Cheese intake || id:ukb-b-1489	Cheese intake	Cheese intake || ||	TRUE	igd	1	13921934	0.0358	2.73602e-09	477784	ebi-a-GCST90018866	IgA nephropathy || id:ebi-a-GCST90018866	TRUE	reported	igd	2	1	TRUE	7.39458e-05	35.3326
8	rs3129962	A	G	A	G	-0.1401	0.00760198	0.114301	0.129361	FALSE	FALSE	FALSE	ukb-b-1489	6	32379383	0.00332732	451486	0.0219999	Cheese intake || id:ukb-b-1489	Cheese intake	Cheese intake || ||	TRUE	igd	6	32379383	0.0174	7.18125e-16	477784	ebi-a-GCST90018866	IgA nephropathy || id:ebi-a-GCST90018866	TRUE	reported	igd	2	1	TRUE	0.000135671	64.83
9	rs3129962	A	G	G	C	-0.1401	-0.010405	0.114301	0.196282	TRUE	FALSE	FALSE	ukb-b-1489	6	32379383	0.00281636	451486	0.000219999	Cheese intake || id:ukb-b-1489	Cheese intake	Cheese intake || ||	TRUE	igd	6	32379383	0.0174	7.18125e-16	477784	ebi-a-GCST90018866	IgA nephropathy || id:ebi-a-GCST90018866	TRUE	reported	igd	2	2	FALSE	0.000135671	64.83
10	rs519662	C	T	C	T	-0.0822	-0.0049044	0.782075	0.781225	FALSE	FALSE	FALSE	ukb-b-1489	11	121581419	0.00270297	451486	0.0700003	Cheese intake || id:ukb-b-1489	Cheese intake	Cheese intake || ||	TRUE	igd	11	121581419	0.0142	7.31392e-09	477784	ebi-a-GCST90018866	IgA nephropathy || id:ebi-a-GCST90018866	TRUE	reported	igd	2	1	TRUE	7.01302e-05	33.5093
11	rs56254331	C	A	C	A	-0.1281	0.00024334	0.184425	0.167512	FALSE	FALSE	FALSE	ukb-b-1489	19	41826020	0.00299633	451486	0.94	Cheese intake || id:ukb-b-1489	Cheese intake	Cheese intake || ||	TRUE	igd	19	41826020	0.0156	2.09701e-16	477784	ebi-a-GCST90018866	IgA nephropathy || id:ebi-a-GCST90018866	TRUE	reported	igd	2	1	TRUE	0.000141109	67.4291
12	rs9266216	T	C	T	C	0.1292	-0.00538563	0.685248	0.613235	FALSE	FALSE	FALSE	ukb-b-1489	6	31325115	0.00236095	451486	0.0230001	Cheese intake || id:ukb-b-1489	Cheese intake	Cheese intake || ||	TRUE	igd	6	31325090	0.012	5.44628e-27	477784	ebi-a-GCST90018866	IgA nephropathy || id:ebi-a-GCST90018866	TRUE	reported	igd	2	1	TRUE	0.000242564	115.921
Gluten-free
	SNP	effect_allele.exposure	other_allele.exposure	effect_allele.outcome	other_allele.outcome	beta.exposure	beta.outcome	eaf.exposure	eaf.outcome	remove	palindromic	ambiguous	id.outcome	chr	pos	se.outcome	samplesize.outcome	pval.outcome	outcome	originalname.outcome	outcome.deprecated	mr_keep.outcome	data_source.outcome	chr.exposure	pos.exposure	se.exposure	pval.exposure	samplesize.exposure	id.exposure	exposure	mr_keep.exposure	pval_origin.exposure	data_source.exposure	action	SNP_index	mr_keep	r2	F
1	rs1611236	A	G	A	G	-0.0698	0.00270165	0.290306	0.322564	FALSE	FALSE	FALSE	ukb-b-11189	6	29752278	0.000852147	64949	0.0015	Type of special diet followed: Gluten-free || id:ukb-b-11189	Type of special diet followed: Gluten-free	Type of special diet followed: Gluten-free || ||	TRUE	igd	6	29748690	0.0125	2.22198e-08	477784	ebi-a-GCST90018866	IgA nephropathy || id:ebi-a-GCST90018866	TRUE	reported	igd	2	1	TRUE	6.52576e-05	31.1809
2	rs2524075	T	C	T	C	-0.1067	0.00678471	0.267453	0.265004	FALSE	FALSE	FALSE	ukb-b-11189	6	31243859	0.000902977	64949	5.70033e-14	Type of special diet followed: Gluten-free || id:ukb-b-11189	Type of special diet followed: Gluten-free	Type of special diet followed: Gluten-free || ||	TRUE	igd	6	31243859	0.0132	7.27947e-16	477784	ebi-a-GCST90018866	IgA nephropathy || id:ebi-a-GCST90018866	TRUE	reported	igd	2	1	TRUE	0.000136738	65.34
3	rs519662	C	T	C	T	-0.0822	-2.20327e-05	0.782075	0.265952	FALSE	FALSE	FALSE	ukb-b-11189	11	121583718	0.000900144	64949	0.98	Type of special diet followed: Gluten-free || id:ukb-b-11189	Type of special diet followed: Gluten-free	Type of special diet followed: Gluten-free || ||	TRUE	igd	11	121581419	0.0142	7.31392e-09	477784	ebi-a-GCST90018866	IgA nephropathy || id:ebi-a-GCST90018866	TRUE	reported	igd	2	1	TRUE	7.01302e-05	33.5093
4	rs9266216	T	C	T	C	0.1292	-0.00520909	0.685248	0.616698	FALSE	FALSE	FALSE	ukb-b-11189	6	31325115	0.000846872	64949	7.69999e-10	Type of special diet followed: Gluten-free || id:ukb-b-11189	Type of special diet followed: Gluten-free	Type of special diet followed: Gluten-free || ||	TRUE	igd	6	31325090	0.012	5.44628e-27	477784	ebi-a-GCST90018866	IgA nephropathy || id:ebi-a-GCST90018866	TRUE	reported	igd	2	1	TRUE	0.000242564	115.921
Fresh fruit intake
	SNP	effect_allele.exposure	other_allele.exposure	effect_allele.outcome	other_allele.outcome	beta.exposure	beta.outcome	eaf.exposure	eaf.outcome	remove	palindromic	ambiguous	id.outcome	chr	pos	se.outcome	samplesize.outcome	pval.outcome	outcome	originalname.outcome	outcome.deprecated	mr_keep.outcome	data_source.outcome	chr.exposure	pos.exposure	se.exposure	pval.exposure	samplesize.exposure	id.exposure	exposure	mr_keep.exposure	pval_origin.exposure	data_source.exposure	action	SNP_index	mr_keep	r2	F
1	rs1071742	C	T	C	T	-0.103	-0.00133719	0.286687	0.285373	FALSE	FALSE	FALSE	ukb-b-3881	6	29910759	0.00144207	446462	0.35	Fresh fruit intake || id:ukb-b-3881	Fresh fruit intake	Fresh fruit intake || ||	TRUE	igd	6	29910759	0.0138	8.59014e-14	477784	ebi-a-GCST90018866	IgA nephropathy || id:ebi-a-GCST90018866	TRUE	reported	igd	2	1	TRUE	0.000116583	55.7076
2	rs1071742	C	T	T	A	-0.103	-0.00646768	0.286687	0.075473	TRUE	FALSE	FALSE	ukb-b-3881	6	29910759	0.00305942	446462	0.0350002	Fresh fruit intake || id:ukb-b-3881	Fresh fruit intake	Fresh fruit intake || ||	TRUE	igd	6	29910759	0.0138	8.59014e-14	477784	ebi-a-GCST90018866	IgA nephropathy || id:ebi-a-GCST90018866	TRUE	reported	igd	2	2	FALSE	0.000116583	55.7076
3	rs140069999	A	G	A	G	-0.2748	-0.00530475	0.0496837	0.015742	FALSE	FALSE	FALSE	ukb-b-3881	2	227810775	0.00494844	446462	0.28	Fresh fruit intake || id:ukb-b-3881	Fresh fruit intake	Fresh fruit intake || ||	TRUE	igd	2	227810775	0.0471	5.292e-09	477784	ebi-a-GCST90018866	IgA nephropathy || id:ebi-a-GCST90018866	TRUE	reported	igd	2	1	TRUE	7.12409e-05	34.04
4	rs1606888	G	A	G	A	0.0861	0.000620332	0.846015	0.827878	FALSE	FALSE	FALSE	ukb-b-3881	15	71605453	0.00162337	446462	0.7	Fresh fruit intake || id:ukb-b-3881	Fresh fruit intake	Fresh fruit intake || ||	TRUE	igd	15	71605453	0.0154	2.49402e-08	477784	ebi-a-GCST90018866	IgA nephropathy || id:ebi-a-GCST90018866	TRUE	reported	igd	2	1	TRUE	6.54191e-05	31.2581
5	rs1611236	A	G	A	G	-0.0698	-0.000617616	0.290306	0.324553	FALSE	FALSE	FALSE	ukb-b-3881	6	29752278	0.00130416	446462	0.64	Fresh fruit intake || id:ukb-b-3881	Fresh fruit intake	Fresh fruit intake || ||	TRUE	igd	6	29748690	0.0125	2.22198e-08	477784	ebi-a-GCST90018866	IgA nephropathy || id:ebi-a-GCST90018866	TRUE	reported	igd	2	1	TRUE	6.52576e-05	31.1809
6	rs2524075	T	C	T	C	-0.1067	-8.02728e-05	0.267453	0.264326	FALSE	FALSE	FALSE	ukb-b-3881	6	31243859	0.00138933	446462	0.95	Fresh fruit intake || id:ukb-b-3881	Fresh fruit intake	Fresh fruit intake || ||	TRUE	igd	6	31243859	0.0132	7.27947e-16	477784	ebi-a-GCST90018866	IgA nephropathy || id:ebi-a-GCST90018866	TRUE	reported	igd	2	1	TRUE	0.000136738	65.34
7	rs2885134	G	A	G	A	0.2128	0.0032501	0.0243264	0.029621	FALSE	FALSE	FALSE	ukb-b-3881	1	13921934	0.00366106	446462	0.37	Fresh fruit intake || id:ukb-b-3881	Fresh fruit intake	Fresh fruit intake || ||	TRUE	igd	1	13921934	0.0358	2.73602e-09	477784	ebi-a-GCST90018866	IgA nephropathy || id:ebi-a-GCST90018866	TRUE	reported	igd	2	1	TRUE	7.39458e-05	35.3326
8	rs3129962	A	G	G	C	-0.1401	-0.00324176	0.114301	0.196295	TRUE	FALSE	FALSE	ukb-b-3881	6	32379383	0.00154075	446462	0.0350002	Fresh fruit intake || id:ukb-b-3881	Fresh fruit intake	Fresh fruit intake || ||	TRUE	igd	6	32379383	0.0174	7.18125e-16	477784	ebi-a-GCST90018866	IgA nephropathy || id:ebi-a-GCST90018866	TRUE	reported	igd	2	1	FALSE	0.000135671	64.83
9	rs3129962	A	G	A	G	-0.1401	0.0036748	0.114301	0.129376	FALSE	FALSE	FALSE	ukb-b-3881	6	32379383	0.0018199	446462	0.0430002	Fresh fruit intake || id:ukb-b-3881	Fresh fruit intake	Fresh fruit intake || ||	TRUE	igd	6	32379383	0.0174	7.18125e-16	477784	ebi-a-GCST90018866	IgA nephropathy || id:ebi-a-GCST90018866	TRUE	reported	igd	2	2	TRUE	0.000135671	64.83
10	rs519662	C	T	C	T	-0.0822	-0.00316722	0.782075	0.781169	FALSE	FALSE	FALSE	ukb-b-3881	11	121581419	0.00147771	446462	0.032	Fresh fruit intake || id:ukb-b-3881	Fresh fruit intake	Fresh fruit intake || ||	TRUE	igd	11	121581419	0.0142	7.31392e-09	477784	ebi-a-GCST90018866	IgA nephropathy || id:ebi-a-GCST90018866	TRUE	reported	igd	2	1	TRUE	7.01302e-05	33.5093
11	rs56254331	C	A	C	A	-0.1281	-0.00177214	0.184425	0.167521	FALSE	FALSE	FALSE	ukb-b-3881	19	41826020	0.00163804	446462	0.28	Fresh fruit intake || id:ukb-b-3881	Fresh fruit intake	Fresh fruit intake || ||	TRUE	igd	19	41826020	0.0156	2.09701e-16	477784	ebi-a-GCST90018866	IgA nephropathy || id:ebi-a-GCST90018866	TRUE	reported	igd	2	1	TRUE	0.000141109	67.4291
12	rs9266216	T	C	T	C	0.1292	-0.00381728	0.685248	0.61324	FALSE	FALSE	FALSE	ukb-b-3881	6	31325115	0.00129095	446462	0.00309999	Fresh fruit intake || id:ukb-b-3881	Fresh fruit intake	Fresh fruit intake || ||	TRUE	igd	6	31325090	0.012	5.44628e-27	477784	ebi-a-GCST90018866	IgA nephropathy || id:ebi-a-GCST90018866	TRUE	reported	igd	2	1	TRUE	0.000242564	115.921
insomnia
	SNP	effect_allele.exposure	other_allele.exposure	effect_allele.outcome	other_allele.outcome	beta.exposure	beta.outcome	eaf.exposure	eaf.outcome	remove	palindromic	ambiguous	id.outcome	chr	pos	se.outcome	samplesize.outcome	pval.outcome	outcome	originalname.outcome	outcome.deprecated	mr_keep.outcome	data_source.outcome	chr.exposure	pos.exposure	se.exposure	pval.exposure	samplesize.exposure	id.exposure	exposure	mr_keep.exposure	pval_origin.exposure	data_source.exposure	action	SNP_index	mr_keep	r2	F
1	rs1071742	C	T	C	T	-0.103	0.00473999	0.286687	0.285198	FALSE	FALSE	FALSE	ukb-b-3957	6	29910759	0.00175228	462341	0.00680002	Sleeplessness / insomnia || id:ukb-b-3957	Sleeplessness / insomnia	Sleeplessness / insomnia || ||	TRUE	igd	6	29910759	0.0138	8.59014e-14	477784	ebi-a-GCST90018866	IgA nephropathy || id:ebi-a-GCST90018866	TRUE	reported	igd	2	1	TRUE	0.000116583	55.7076
2	rs1071742	C	T	T	A	-0.103	-0.000228543	0.286687	0.075514	TRUE	FALSE	FALSE	ukb-b-3957	6	29910759	0.0037141	462341	0.95	Sleeplessness / insomnia || id:ukb-b-3957	Sleeplessness / insomnia	Sleeplessness / insomnia || ||	TRUE	igd	6	29910759	0.0138	8.59014e-14	477784	ebi-a-GCST90018866	IgA nephropathy || id:ebi-a-GCST90018866	TRUE	reported	igd	2	2	FALSE	0.000116583	55.7076
3	rs140069999	A	G	A	G	-0.2748	-0.0129268	0.0496837	0.015761	FALSE	FALSE	FALSE	ukb-b-3957	2	227810775	0.00600854	462341	0.0309999	Sleeplessness / insomnia || id:ukb-b-3957	Sleeplessness / insomnia	Sleeplessness / insomnia || ||	TRUE	igd	2	227810775	0.0471	5.292e-09	477784	ebi-a-GCST90018866	IgA nephropathy || id:ebi-a-GCST90018866	TRUE	reported	igd	2	1	TRUE	7.12409e-05	34.04
4	rs1606888	G	A	G	A	0.0861	-0.000971069	0.846015	0.827817	FALSE	FALSE	FALSE	ukb-b-3957	15	71605453	0.0019717	462341	0.62	Sleeplessness / insomnia || id:ukb-b-3957	Sleeplessness / insomnia	Sleeplessness / insomnia || ||	TRUE	igd	15	71605453	0.0154	2.49402e-08	477784	ebi-a-GCST90018866	IgA nephropathy || id:ebi-a-GCST90018866	TRUE	reported	igd	2	1	TRUE	6.54191e-05	31.2581
5	rs1611236	A	G	A	G	-0.0698	0.00444457	0.290306	0.324441	FALSE	FALSE	FALSE	ukb-b-3957	6	29752278	0.00158457	462341	0.005	Sleeplessness / insomnia || id:ukb-b-3957	Sleeplessness / insomnia	Sleeplessness / insomnia || ||	TRUE	igd	6	29748690	0.0125	2.22198e-08	477784	ebi-a-GCST90018866	IgA nephropathy || id:ebi-a-GCST90018866	TRUE	reported	igd	2	1	TRUE	6.52576e-05	31.1809
6	rs2524075	T	C	T	C	-0.1067	0.00130541	0.267453	0.264252	FALSE	FALSE	FALSE	ukb-b-3957	6	31243859	0.00168807	462341	0.44	Sleeplessness / insomnia || id:ukb-b-3957	Sleeplessness / insomnia	Sleeplessness / insomnia || ||	TRUE	igd	6	31243859	0.0132	7.27947e-16	477784	ebi-a-GCST90018866	IgA nephropathy || id:ebi-a-GCST90018866	TRUE	reported	igd	2	1	TRUE	0.000136738	65.34
7	rs2885134	G	A	G	A	0.2128	-0.00213494	0.0243264	0.02959	FALSE	FALSE	FALSE	ukb-b-3957	1	13921934	0.00444968	462341	0.630001	Sleeplessness / insomnia || id:ukb-b-3957	Sleeplessness / insomnia	Sleeplessness / insomnia || ||	TRUE	igd	1	13921934	0.0358	2.73602e-09	477784	ebi-a-GCST90018866	IgA nephropathy || id:ebi-a-GCST90018866	TRUE	reported	igd	2	1	TRUE	7.39458e-05	35.3326
8	rs3129962	A	G	G	C	-0.1401	0.000427155	0.114301	0.196235	TRUE	FALSE	FALSE	ukb-b-3957	6	32379383	0.00187178	462341	0.82	Sleeplessness / insomnia || id:ukb-b-3957	Sleeplessness / insomnia	Sleeplessness / insomnia || ||	TRUE	igd	6	32379383	0.0174	7.18125e-16	477784	ebi-a-GCST90018866	IgA nephropathy || id:ebi-a-GCST90018866	TRUE	reported	igd	2	1	FALSE	0.000135671	64.83
9	rs3129962	A	G	A	G	-0.1401	-0.0018135	0.114301	0.129269	FALSE	FALSE	FALSE	ukb-b-3957	6	32379383	0.00221199	462341	0.41	Sleeplessness / insomnia || id:ukb-b-3957	Sleeplessness / insomnia	Sleeplessness / insomnia || ||	TRUE	igd	6	32379383	0.0174	7.18125e-16	477784	ebi-a-GCST90018866	IgA nephropathy || id:ebi-a-GCST90018866	TRUE	reported	igd	2	2	TRUE	0.000135671	64.83
10	rs519662	C	T	C	T	-0.0822	0.000822666	0.782075	0.781227	FALSE	FALSE	FALSE	ukb-b-3957	11	121581419	0.00179572	462341	0.649999	Sleeplessness / insomnia || id:ukb-b-3957	Sleeplessness / insomnia	Sleeplessness / insomnia || ||	TRUE	igd	11	121581419	0.0142	7.31392e-09	477784	ebi-a-GCST90018866	IgA nephropathy || id:ebi-a-GCST90018866	TRUE	reported	igd	2	1	TRUE	7.01302e-05	33.5093
11	rs56254331	C	A	C	A	-0.1281	0.000978734	0.184425	0.167519	FALSE	FALSE	FALSE	ukb-b-3957	19	41826020	0.00199049	462341	0.62	Sleeplessness / insomnia || id:ukb-b-3957	Sleeplessness / insomnia	Sleeplessness / insomnia || ||	TRUE	igd	19	41826020	0.0156	2.09701e-16	477784	ebi-a-GCST90018866	IgA nephropathy || id:ebi-a-GCST90018866	TRUE	reported	igd	2	1	TRUE	0.000141109	67.4291
12	rs9266216	T	C	T	C	0.1292	0.00272517	0.685248	0.613242	FALSE	FALSE	FALSE	ukb-b-3957	6	31325115	0.00156837	462341	0.0819993	Sleeplessness / insomnia || id:ukb-b-3957	Sleeplessness / insomnia	Sleeplessness / insomnia || ||	TRUE	igd	6	31325090	0.012	5.44628e-27	477784	ebi-a-GCST90018866	IgA nephropathy || id:ebi-a-GCST90018866	TRUE	reported	igd	2	1	TRUE	0.000242564	115.921
Cognitive performance
	SNP	effect_allele.exposure	other_allele.exposure	effect_allele.outcome	other_allele.outcome	beta.exposure	beta.outcome	eaf.exposure	eaf.outcome	remove	palindromic	ambiguous	id.outcome	chr	pos	se.outcome	samplesize.outcome	pval.outcome	outcome	originalname.outcome	outcome.deprecated	mr_keep.outcome	data_source.outcome	proxy.outcome	target_snp.outcome	proxy_snp.outcome	target_a1.outcome	target_a2.outcome	proxy_a1.outcome	proxy_a2.outcome	chr.exposure	pos.exposure	se.exposure	pval.exposure	samplesize.exposure	id.exposure	exposure	mr_keep.exposure	pval_origin.exposure	data_source.exposure	action	SNP_index	mr_keep	r2	F
1	rs140069999	A	G	A	G	-0.2748	0.01711	0.0496837	0.01531	FALSE	FALSE	FALSE	ebi-a-GCST006572	2	227810775	0.01137	257841	0.133	Cognitive performance || id:ebi-a-GCST006572	Cognitive performance	Cognitive performance || ||	TRUE	igd	NA	NA	NA	NA	NA	NA	NA	2	227810775	0.0471	5.292e-09	477784	ebi-a-GCST90018866	IgA nephropathy || id:ebi-a-GCST90018866	TRUE	reported	igd	2	1	TRUE	7.12409e-05	34.04
2	rs1606888	G	A	G	A	0.0861	-0.00338	0.846015	0.784	FALSE	FALSE	FALSE	ebi-a-GCST006572	15	71605453	0.00378	257841	0.372	Cognitive performance || id:ebi-a-GCST006572	Cognitive performance	Cognitive performance || ||	TRUE	igd	NA	NA	NA	NA	NA	NA	NA	15	71605453	0.0154	2.49402e-08	477784	ebi-a-GCST90018866	IgA nephropathy || id:ebi-a-GCST90018866	TRUE	reported	igd	2	1	TRUE	6.54191e-05	31.2581
3	rs1611236	A	G	A	G	-0.0698	0.0164	0.290306	0.2874	FALSE	FALSE	FALSE	ebi-a-GCST006572	6	29752278	0.00311	257841	1.34999e-07	Cognitive performance || id:ebi-a-GCST006572	Cognitive performance	Cognitive performance || ||	TRUE	igd	TRUE	rs1611236	rs2394171	A	G	T	C	6	29748690	0.0125	2.22198e-08	477784	ebi-a-GCST90018866	IgA nephropathy || id:ebi-a-GCST90018866	TRUE	reported	igd	2	1	TRUE	6.52576e-05	31.1809
4	rs2885134	G	A	G	A	0.2128	0.00876	0.0243264	0.03401	FALSE	FALSE	FALSE	ebi-a-GCST006572	1	13921934	0.00834	257841	0.294	Cognitive performance || id:ebi-a-GCST006572	Cognitive performance	Cognitive performance || ||	TRUE	igd	NA	NA	NA	NA	NA	NA	NA	1	13921934	0.0358	2.73602e-09	477784	ebi-a-GCST90018866	IgA nephropathy || id:ebi-a-GCST90018866	TRUE	reported	igd	2	1	TRUE	7.39458e-05	35.3326
5	rs519662	C	T	C	T	-0.0822	0.00376	0.782075	0.7585	FALSE	FALSE	FALSE	ebi-a-GCST006572	11	121581419	0.00344	257841	0.274	Cognitive performance || id:ebi-a-GCST006572	Cognitive performance	Cognitive performance || ||	TRUE	igd	NA	NA	NA	NA	NA	NA	NA	11	121581419	0.0142	7.31392e-09	477784	ebi-a-GCST90018866	IgA nephropathy || id:ebi-a-GCST90018866	TRUE	reported	igd	2	1	TRUE	7.01302e-05	33.5093
6	rs56254331	C	A	C	A	-0.1281	0.00525	0.184425	0.1395	FALSE	FALSE	FALSE	ebi-a-GCST006572	19	41826020	0.00384	257841	0.172	Cognitive performance || id:ebi-a-GCST006572	Cognitive performance	Cognitive performance || ||	TRUE	igd	NA	NA	NA	NA	NA	NA	NA	19	41826020	0.0156	2.09701e-16	477784	ebi-a-GCST90018866	IgA nephropathy || id:ebi-a-GCST90018866	TRUE	reported	igd	2	1	TRUE	0.000141109	67.4291
7	rs9266216	T	C	T	C	0.1292	-0.01476	0.685248	0.7109	FALSE	FALSE	FALSE	ebi-a-GCST006572	6	31325115	0.00301	257841	9.04003e-07	Cognitive performance || id:ebi-a-GCST006572	Cognitive performance	Cognitive performance || ||	TRUE	igd	TRUE	rs9266216	rs9266218	C	T	A	G	6	31325090	0.012	5.44628e-27	477784	ebi-a-GCST90018866	IgA nephropathy || id:ebi-a-GCST90018866	TRUE	reported	igd	2	1	TRUE	0.000242564	115.921
Intelligence
	SNP	effect_allele.exposure	other_allele.exposure	effect_allele.outcome	other_allele.outcome	beta.exposure	beta.outcome	eaf.exposure	eaf.outcome	remove	palindromic	ambiguous	id.outcome	chr	pos	se.outcome	samplesize.outcome	pval.outcome	outcome	originalname.outcome	outcome.deprecated	mr_keep.outcome	data_source.outcome	proxy.outcome	target_snp.outcome	proxy_snp.outcome	target_a1.outcome	target_a2.outcome	proxy_a1.outcome	proxy_a2.outcome	chr.exposure	pos.exposure	se.exposure	pval.exposure	samplesize.exposure	id.exposure	exposure	mr_keep.exposure	pval_origin.exposure	data_source.exposure	action	SNP_index	mr_keep	r2	F
1	rs140069999	A	G	A	G	-0.2748	0.0215186	0.0496837	NA	FALSE	FALSE	FALSE	ebi-a-GCST006250	2	227810775	0.0114766	269867	0.0608597	Intelligence || id:ebi-a-GCST006250	Intelligence	Intelligence || ||	TRUE	igd	NA	NA	NA	NA	NA	NA	NA	2	227810775	0.0471	5.292e-09	477784	ebi-a-GCST90018866	IgA nephropathy || id:ebi-a-GCST90018866	TRUE	reported	igd	2	1	TRUE	7.12409e-05	34.04
2	rs1606888	G	A	G	A	0.0861	-0.0033666	0.846015	NA	FALSE	FALSE	FALSE	ebi-a-GCST006250	15	71605453	0.0036045	269867	0.3502	Intelligence || id:ebi-a-GCST006250	Intelligence	Intelligence || ||	TRUE	igd	NA	NA	NA	NA	NA	NA	NA	15	71605453	0.0154	2.49402e-08	477784	ebi-a-GCST90018866	IgA nephropathy || id:ebi-a-GCST90018866	TRUE	reported	igd	2	1	TRUE	6.54191e-05	31.2581
3	rs1611236	A	G	A	G	-0.0698	0.00557421	0.290306	NA	FALSE	FALSE	FALSE	ebi-a-GCST006250	6	29752278	0.00312456	269867	0.0743807	Intelligence || id:ebi-a-GCST006250	Intelligence	Intelligence || ||	TRUE	igd	TRUE	rs1611236	rs2394171	A	G	T	C	6	29748690	0.0125	2.22198e-08	477784	ebi-a-GCST90018866	IgA nephropathy || id:ebi-a-GCST90018866	TRUE	reported	igd	2	1	TRUE	6.52576e-05	31.1809
4	rs2524075	T	C	T	C	-0.1067	0.00605713	0.267453	NA	FALSE	FALSE	FALSE	ebi-a-GCST006250	6	31243859	0.00322188	269867	0.0600703	Intelligence || id:ebi-a-GCST006250	Intelligence	Intelligence || ||	TRUE	igd	NA	NA	NA	NA	NA	NA	NA	6	31243859	0.0132	7.27947e-16	477784	ebi-a-GCST90018866	IgA nephropathy || id:ebi-a-GCST90018866	TRUE	reported	igd	2	1	TRUE	0.000136738	65.34
5	rs2885134	G	A	G	A	0.2128	0.000129186	0.0243264	NA	FALSE	FALSE	FALSE	ebi-a-GCST006250	1	13921934	0.00861243	269867	0.9879	Intelligence || id:ebi-a-GCST006250	Intelligence	Intelligence || ||	TRUE	igd	NA	NA	NA	NA	NA	NA	NA	1	13921934	0.0358	2.73602e-09	477784	ebi-a-GCST90018866	IgA nephropathy || id:ebi-a-GCST90018866	TRUE	reported	igd	2	1	TRUE	7.39458e-05	35.3326
6	rs519662	C	T	C	T	-0.0822	-0.000641483	0.782075	NA	FALSE	FALSE	FALSE	ebi-a-GCST006250	11	121581419	0.00334106	269867	0.8477	Intelligence || id:ebi-a-GCST006250	Intelligence	Intelligence || ||	TRUE	igd	NA	NA	NA	NA	NA	NA	NA	11	121581419	0.0142	7.31392e-09	477784	ebi-a-GCST90018866	IgA nephropathy || id:ebi-a-GCST90018866	TRUE	reported	igd	2	1	TRUE	7.01302e-05	33.5093
7	rs56254331	C	A	C	A	-0.1281	0.00675228	0.184425	NA	FALSE	FALSE	FALSE	ebi-a-GCST006250	19	41826020	0.0040264	269867	0.0935707	Intelligence || id:ebi-a-GCST006250	Intelligence	Intelligence || ||	TRUE	igd	NA	NA	NA	NA	NA	NA	NA	19	41826020	0.0156	2.09701e-16	477784	ebi-a-GCST90018866	IgA nephropathy || id:ebi-a-GCST90018866	TRUE	reported	igd	2	1	TRUE	0.000141109	67.4291
8	rs9266216	T	C	T	C	0.1292	-0.00948966	0.685248	NA	FALSE	FALSE	FALSE	ebi-a-GCST006250	6	31325424	0.00300021	269867	0.001563	Intelligence || id:ebi-a-GCST006250	Intelligence	Intelligence || ||	TRUE	igd	TRUE	rs9266216	rs9266232	C	T	G	T	6	31325090	0.012	5.44628e-27	477784	ebi-a-GCST90018866	IgA nephropathy || id:ebi-a-GCST90018866	TRUE	reported	igd	2	1	TRUE	0.000242564	115.921
Waist circumference
	SNP	effect_allele.exposure	other_allele.exposure	effect_allele.outcome	other_allele.outcome	beta.exposure	beta.outcome	eaf.exposure	eaf.outcome	remove	palindromic	ambiguous	id.outcome	chr	pos	se.outcome	samplesize.outcome	pval.outcome	outcome	originalname.outcome	outcome.deprecated	mr_keep.outcome	data_source.outcome	proxy.outcome	target_snp.outcome	proxy_snp.outcome	target_a1.outcome	target_a2.outcome	proxy_a1.outcome	proxy_a2.outcome	chr.exposure	pos.exposure	se.exposure	pval.exposure	samplesize.exposure	id.exposure	exposure	mr_keep.exposure	pval_origin.exposure	data_source.exposure	action	SNP_index	mr_keep	r2	F
1	rs1071742	C	T	C	T	-0.103	0.000510687	0.286687	0.285143	FALSE	FALSE	FALSE	ukb-b-9405	6	29910759	0.0021097	462166	0.81	Waist circumference || id:ukb-b-9405	Waist circumference	Waist circumference || ||	TRUE	igd	NA	NA	NA	NA	NA	NA	NA	6	29910759	0.0138	8.59014e-14	477784	ebi-a-GCST90018866	IgA nephropathy || id:ebi-a-GCST90018866	TRUE	reported	igd	2	1	TRUE	0.000116583	55.7076
2	rs1071742	C	T	T	A	-0.103	-0.00654969	0.286687	0.075526	TRUE	FALSE	FALSE	ukb-b-9405	6	29910759	0.00447109	462166	0.14	Waist circumference || id:ukb-b-9405	Waist circumference	Waist circumference || ||	TRUE	igd	NA	NA	NA	NA	NA	NA	NA	6	29910759	0.0138	8.59014e-14	477784	ebi-a-GCST90018866	IgA nephropathy || id:ebi-a-GCST90018866	TRUE	reported	igd	2	2	FALSE	0.000116583	55.7076
3	rs140069999	A	G	A	G	-0.2748	-0.00423867	0.0496837	0.015761	FALSE	FALSE	FALSE	ukb-b-9405	2	227810775	0.00722499	462166	0.56	Waist circumference || id:ukb-b-9405	Waist circumference	Waist circumference || ||	TRUE	igd	NA	NA	NA	NA	NA	NA	NA	2	227810775	0.0471	5.292e-09	477784	ebi-a-GCST90018866	IgA nephropathy || id:ebi-a-GCST90018866	TRUE	reported	igd	2	1	TRUE	7.12409e-05	34.04
4	rs1606888	G	A	G	A	0.0861	-0.00317186	0.846015	0.827802	FALSE	FALSE	FALSE	ukb-b-9405	15	71605453	0.0023783	462166	0.18	Waist circumference || id:ukb-b-9405	Waist circumference	Waist circumference || ||	TRUE	igd	NA	NA	NA	NA	NA	NA	NA	15	71605453	0.0154	2.49402e-08	477784	ebi-a-GCST90018866	IgA nephropathy || id:ebi-a-GCST90018866	TRUE	reported	igd	2	1	TRUE	6.54191e-05	31.2581
5	rs1611236	A	G	A	G	-0.0698	0.00315854	0.290306	0.324381	FALSE	FALSE	FALSE	ukb-b-9405	6	29752278	0.00190775	462166	0.0980009	Waist circumference || id:ukb-b-9405	Waist circumference	Waist circumference || ||	TRUE	igd	TRUE	rs1611236	rs2394171	A	G	T	C	6	29748690	0.0125	2.22198e-08	477784	ebi-a-GCST90018866	IgA nephropathy || id:ebi-a-GCST90018866	TRUE	reported	igd	2	1	TRUE	6.52576e-05	31.1809
6	rs2524075	T	C	T	C	-0.1067	-0.0026379	0.267453	0.264266	FALSE	FALSE	FALSE	ukb-b-9405	6	31243859	0.0020322	462166	0.19	Waist circumference || id:ukb-b-9405	Waist circumference	Waist circumference || ||	TRUE	igd	NA	NA	NA	NA	NA	NA	NA	6	31243859	0.0132	7.27947e-16	477784	ebi-a-GCST90018866	IgA nephropathy || id:ebi-a-GCST90018866	TRUE	reported	igd	2	1	TRUE	0.000136738	65.34
7	rs2885134	G	A	G	A	0.2128	-0.000920473	0.0243264	0.029579	FALSE	FALSE	FALSE	ukb-b-9405	1	13921934	0.00535209	462166	0.86	Waist circumference || id:ukb-b-9405	Waist circumference	Waist circumference || ||	TRUE	igd	NA	NA	NA	NA	NA	NA	NA	1	13921934	0.0358	2.73602e-09	477784	ebi-a-GCST90018866	IgA nephropathy || id:ebi-a-GCST90018866	TRUE	reported	igd	2	1	TRUE	7.39458e-05	35.3326
8	rs3129962	A	G	G	C	-0.1401	-0.0024837	0.114301	0.196265	TRUE	FALSE	FALSE	ukb-b-9405	6	32379383	0.00225323	462166	0.27	Waist circumference || id:ukb-b-9405	Waist circumference	Waist circumference || ||	TRUE	igd	NA	NA	NA	NA	NA	NA	NA	6	32379383	0.0174	7.18125e-16	477784	ebi-a-GCST90018866	IgA nephropathy || id:ebi-a-GCST90018866	TRUE	reported	igd	2	1	FALSE	0.000135671	64.83
9	rs3129962	A	G	A	G	-0.1401	0.00466281	0.114301	0.129242	FALSE	FALSE	FALSE	ukb-b-9405	6	32379383	0.0026632	462166	0.08	Waist circumference || id:ukb-b-9405	Waist circumference	Waist circumference || ||	TRUE	igd	NA	NA	NA	NA	NA	NA	NA	6	32379383	0.0174	7.18125e-16	477784	ebi-a-GCST90018866	IgA nephropathy || id:ebi-a-GCST90018866	TRUE	reported	igd	2	2	TRUE	0.000135671	64.83
10	rs519662	C	T	C	T	-0.0822	-0.000492983	0.782075	0.781245	FALSE	FALSE	FALSE	ukb-b-9405	11	121581419	0.00216353	462166	0.82	Waist circumference || id:ukb-b-9405	Waist circumference	Waist circumference || ||	TRUE	igd	NA	NA	NA	NA	NA	NA	NA	11	121581419	0.0142	7.31392e-09	477784	ebi-a-GCST90018866	IgA nephropathy || id:ebi-a-GCST90018866	TRUE	reported	igd	2	1	TRUE	7.01302e-05	33.5093
11	rs56254331	C	A	C	A	-0.1281	-0.000501603	0.184425	0.16751	FALSE	FALSE	FALSE	ukb-b-9405	19	41826020	0.00240106	462166	0.83	Waist circumference || id:ukb-b-9405	Waist circumference	Waist circumference || ||	TRUE	igd	NA	NA	NA	NA	NA	NA	NA	19	41826020	0.0156	2.09701e-16	477784	ebi-a-GCST90018866	IgA nephropathy || id:ebi-a-GCST90018866	TRUE	reported	igd	2	1	TRUE	0.000141109	67.4291
12	rs9266216	T	C	T	C	0.1292	0.000537078	0.685248	0.613259	FALSE	FALSE	FALSE	ukb-b-9405	6	31325115	0.00188815	462166	0.780001	Waist circumference || id:ukb-b-9405	Waist circumference	Waist circumference || ||	TRUE	igd	TRUE	rs9266216	rs9266218	C	T	A	G	6	31325090	0.012	5.44628e-27	477784	ebi-a-GCST90018866	IgA nephropathy || id:ebi-a-GCST90018866	TRUE	reported	igd	2	1	TRUE	0.000242564	115.921
Hip circumference
	SNP	effect_allele.exposure	other_allele.exposure	effect_allele.outcome	other_allele.outcome	beta.exposure	beta.outcome	eaf.exposure	eaf.outcome	remove	palindromic	ambiguous	id.outcome	chr	pos	se.outcome	samplesize.outcome	pval.outcome	outcome	originalname.outcome	outcome.deprecated	mr_keep.outcome	data_source.outcome	proxy.outcome	target_snp.outcome	proxy_snp.outcome	target_a1.outcome	target_a2.outcome	proxy_a1.outcome	proxy_a2.outcome	chr.exposure	pos.exposure	se.exposure	pval.exposure	samplesize.exposure	id.exposure	exposure	mr_keep.exposure	pval_origin.exposure	data_source.exposure	action	SNP_index	mr_keep	r2	F
1	rs1071742	C	T	T	A	-0.103	-0.00151273	0.286687	0.075527	TRUE	FALSE	FALSE	ukb-b-15590	6	29910759	0.00497696	462117	0.760001	Hip circumference || id:ukb-b-15590	Hip circumference	Hip circumference || ||	TRUE	igd	NA	NA	NA	NA	NA	NA	NA	6	29910759	0.0138	8.59014e-14	477784	ebi-a-GCST90018866	IgA nephropathy || id:ebi-a-GCST90018866	TRUE	reported	igd	2	1	FALSE	0.000116583	55.7076
2	rs1071742	C	T	C	T	-0.103	0.00884908	0.286687	0.285142	FALSE	FALSE	FALSE	ukb-b-15590	6	29910759	0.00234852	462117	0.00016	Hip circumference || id:ukb-b-15590	Hip circumference	Hip circumference || ||	TRUE	igd	NA	NA	NA	NA	NA	NA	NA	6	29910759	0.0138	8.59014e-14	477784	ebi-a-GCST90018866	IgA nephropathy || id:ebi-a-GCST90018866	TRUE	reported	igd	2	2	TRUE	0.000116583	55.7076
3	rs140069999	A	G	A	G	-0.2748	-0.000483162	0.0496837	0.015763	FALSE	FALSE	FALSE	ukb-b-15590	2	227810775	0.00804614	462117	0.95	Hip circumference || id:ukb-b-15590	Hip circumference	Hip circumference || ||	TRUE	igd	NA	NA	NA	NA	NA	NA	NA	2	227810775	0.0471	5.292e-09	477784	ebi-a-GCST90018866	IgA nephropathy || id:ebi-a-GCST90018866	TRUE	reported	igd	2	1	TRUE	7.12409e-05	34.04
4	rs1606888	G	A	G	A	0.0861	5.88186e-06	0.846015	0.827804	FALSE	FALSE	FALSE	ukb-b-15590	15	71605453	0.00264971	462117	1	Hip circumference || id:ukb-b-15590	Hip circumference	Hip circumference || ||	TRUE	igd	NA	NA	NA	NA	NA	NA	NA	15	71605453	0.0154	2.49402e-08	477784	ebi-a-GCST90018866	IgA nephropathy || id:ebi-a-GCST90018866	TRUE	reported	igd	2	1	TRUE	6.54191e-05	31.2581
5	rs1611236	A	G	A	G	-0.0698	0.00929778	0.290306	0.32438	FALSE	FALSE	FALSE	ukb-b-15590	6	29752278	0.00212369	462117	1.2e-05	Hip circumference || id:ukb-b-15590	Hip circumference	Hip circumference || ||	TRUE	igd	TRUE	rs1611236	rs2394171	A	G	T	C	6	29748690	0.0125	2.22198e-08	477784	ebi-a-GCST90018866	IgA nephropathy || id:ebi-a-GCST90018866	TRUE	reported	igd	2	1	TRUE	6.52576e-05	31.1809
6	rs2524075	T	C	T	C	-0.1067	0.00505435	0.267453	0.264268	FALSE	FALSE	FALSE	ukb-b-15590	6	31243859	0.00226226	462117	0.025	Hip circumference || id:ukb-b-15590	Hip circumference	Hip circumference || ||	TRUE	igd	NA	NA	NA	NA	NA	NA	NA	6	31243859	0.0132	7.27947e-16	477784	ebi-a-GCST90018866	IgA nephropathy || id:ebi-a-GCST90018866	TRUE	reported	igd	2	1	TRUE	0.000136738	65.34
7	rs2885134	G	A	G	A	0.2128	0.00603487	0.0243264	0.029577	FALSE	FALSE	FALSE	ukb-b-15590	1	13921934	0.00596067	462117	0.31	Hip circumference || id:ukb-b-15590	Hip circumference	Hip circumference || ||	TRUE	igd	NA	NA	NA	NA	NA	NA	NA	1	13921934	0.0358	2.73602e-09	477784	ebi-a-GCST90018866	IgA nephropathy || id:ebi-a-GCST90018866	TRUE	reported	igd	2	1	TRUE	7.39458e-05	35.3326
8	rs3129962	A	G	G	C	-0.1401	-0.0073183	0.114301	0.196261	TRUE	FALSE	FALSE	ukb-b-15590	6	32379383	0.00250835	462117	0.00350002	Hip circumference || id:ukb-b-15590	Hip circumference	Hip circumference || ||	TRUE	igd	NA	NA	NA	NA	NA	NA	NA	6	32379383	0.0174	7.18125e-16	477784	ebi-a-GCST90018866	IgA nephropathy || id:ebi-a-GCST90018866	TRUE	reported	igd	2	1	FALSE	0.000135671	64.83
9	rs3129962	A	G	A	G	-0.1401	0.0252564	0.114301	0.129238	FALSE	FALSE	FALSE	ukb-b-15590	6	32379383	0.00296463	462117	1.59993e-17	Hip circumference || id:ukb-b-15590	Hip circumference	Hip circumference || ||	TRUE	igd	NA	NA	NA	NA	NA	NA	NA	6	32379383	0.0174	7.18125e-16	477784	ebi-a-GCST90018866	IgA nephropathy || id:ebi-a-GCST90018866	TRUE	reported	igd	2	2	TRUE	0.000135671	64.83
10	rs519662	C	T	C	T	-0.0822	-0.00524136	0.782075	0.781248	FALSE	FALSE	FALSE	ukb-b-15590	11	121581419	0.00241037	462117	0.0299999	Hip circumference || id:ukb-b-15590	Hip circumference	Hip circumference || ||	TRUE	igd	NA	NA	NA	NA	NA	NA	NA	11	121581419	0.0142	7.31392e-09	477784	ebi-a-GCST90018866	IgA nephropathy || id:ebi-a-GCST90018866	TRUE	reported	igd	2	1	TRUE	7.01302e-05	33.5093
11	rs56254331	C	A	C	A	-0.1281	-0.000212738	0.184425	0.167504	FALSE	FALSE	FALSE	ukb-b-15590	19	41826020	0.00267571	462117	0.94	Hip circumference || id:ukb-b-15590	Hip circumference	Hip circumference || ||	TRUE	igd	NA	NA	NA	NA	NA	NA	NA	19	41826020	0.0156	2.09701e-16	477784	ebi-a-GCST90018866	IgA nephropathy || id:ebi-a-GCST90018866	TRUE	reported	igd	2	1	TRUE	0.000141109	67.4291
12	rs9266216	T	C	T	C	0.1292	-0.0163627	0.685248	0.613253	FALSE	FALSE	FALSE	ukb-b-15590	6	31325115	0.00210187	462117	7.00003e-15	Hip circumference || id:ukb-b-15590	Hip circumference	Hip circumference || ||	TRUE	igd	TRUE	rs9266216	rs9266218	C	T	A	G	6	31325090	0.012	5.44628e-27	477784	ebi-a-GCST90018866	IgA nephropathy || id:ebi-a-GCST90018866	TRUE	reported	igd	2	1	TRUE	0.000242564	115.921
Body fat percentage
	SNP	effect_allele.exposure	other_allele.exposure	effect_allele.outcome	other_allele.outcome	beta.exposure	beta.outcome	eaf.exposure	eaf.outcome	remove	palindromic	ambiguous	id.outcome	chr	pos	se.outcome	samplesize.outcome	pval.outcome	outcome	originalname.outcome	outcome.deprecated	mr_keep.outcome	data_source.outcome	proxy.outcome	target_snp.outcome	proxy_snp.outcome	target_a1.outcome	target_a2.outcome	proxy_a1.outcome	proxy_a2.outcome	chr.exposure	pos.exposure	se.exposure	pval.exposure	samplesize.exposure	id.exposure	exposure	mr_keep.exposure	pval_origin.exposure	data_source.exposure	action	SNP_index	mr_keep	r2	F
1	rs1071742	C	T	T	A	-0.103	-0.00516962	0.286687	0.075595	TRUE	FALSE	FALSE	ukb-b-8909	6	29910759	0.00384986	454633	0.18	Body fat percentage || id:ukb-b-8909	Body fat percentage	Body fat percentage || ||	TRUE	igd	NA	NA	NA	NA	NA	NA	NA	6	29910759	0.0138	8.59014e-14	477784	ebi-a-GCST90018866	IgA nephropathy || id:ebi-a-GCST90018866	TRUE	reported	igd	2	1	FALSE	0.000116583	55.7076
2	rs1071742	C	T	C	T	-0.103	0.0029969	0.286687	0.285151	FALSE	FALSE	FALSE	ukb-b-8909	6	29910759	0.00181804	454633	0.0990011	Body fat percentage || id:ukb-b-8909	Body fat percentage	Body fat percentage || ||	TRUE	igd	NA	NA	NA	NA	NA	NA	NA	6	29910759	0.0138	8.59014e-14	477784	ebi-a-GCST90018866	IgA nephropathy || id:ebi-a-GCST90018866	TRUE	reported	igd	2	2	TRUE	0.000116583	55.7076
3	rs140069999	A	G	A	G	-0.2748	-0.00563153	0.0496837	0.015753	FALSE	FALSE	FALSE	ukb-b-8909	2	227810775	0.00622536	454633	0.37	Body fat percentage || id:ukb-b-8909	Body fat percentage	Body fat percentage || ||	TRUE	igd	NA	NA	NA	NA	NA	NA	NA	2	227810775	0.0471	5.292e-09	477784	ebi-a-GCST90018866	IgA nephropathy || id:ebi-a-GCST90018866	TRUE	reported	igd	2	1	TRUE	7.12409e-05	34.04
4	rs1606888	G	A	G	A	0.0861	-0.00409254	0.846015	0.827814	FALSE	FALSE	FALSE	ukb-b-8909	15	71605453	0.00205002	454633	0.0460002	Body fat percentage || id:ukb-b-8909	Body fat percentage	Body fat percentage || ||	TRUE	igd	NA	NA	NA	NA	NA	NA	NA	15	71605453	0.0154	2.49402e-08	477784	ebi-a-GCST90018866	IgA nephropathy || id:ebi-a-GCST90018866	TRUE	reported	igd	2	1	TRUE	6.54191e-05	31.2581
5	rs1611236	A	G	A	G	-0.0698	0.00356869	0.290306	0.32435	FALSE	FALSE	FALSE	ukb-b-8909	6	29752278	0.00164413	454633	0.0299999	Body fat percentage || id:ukb-b-8909	Body fat percentage	Body fat percentage || ||	TRUE	igd	TRUE	rs1611236	rs2394171	A	G	T	C	6	29748690	0.0125	2.22198e-08	477784	ebi-a-GCST90018866	IgA nephropathy || id:ebi-a-GCST90018866	TRUE	reported	igd	2	1	TRUE	6.52576e-05	31.1809
6	rs2524075	T	C	T	C	-0.1067	-0.00199286	0.267453	0.264271	FALSE	FALSE	FALSE	ukb-b-8909	6	31243859	0.0017512	454633	0.26	Body fat percentage || id:ukb-b-8909	Body fat percentage	Body fat percentage || ||	TRUE	igd	NA	NA	NA	NA	NA	NA	NA	6	31243859	0.0132	7.27947e-16	477784	ebi-a-GCST90018866	IgA nephropathy || id:ebi-a-GCST90018866	TRUE	reported	igd	2	1	TRUE	0.000136738	65.34
7	rs2885134	G	A	G	A	0.2128	0.00103091	0.0243264	0.029568	FALSE	FALSE	FALSE	ukb-b-8909	1	13921934	0.00461232	454633	0.82	Body fat percentage || id:ukb-b-8909	Body fat percentage	Body fat percentage || ||	TRUE	igd	NA	NA	NA	NA	NA	NA	NA	1	13921934	0.0358	2.73602e-09	477784	ebi-a-GCST90018866	IgA nephropathy || id:ebi-a-GCST90018866	TRUE	reported	igd	2	1	TRUE	7.39458e-05	35.3326
8	rs3129962	A	G	A	G	-0.1401	0.00383814	0.114301	0.129208	FALSE	FALSE	FALSE	ukb-b-8909	6	32379383	0.00229527	454633	0.0940005	Body fat percentage || id:ukb-b-8909	Body fat percentage	Body fat percentage || ||	TRUE	igd	NA	NA	NA	NA	NA	NA	NA	6	32379383	0.0174	7.18125e-16	477784	ebi-a-GCST90018866	IgA nephropathy || id:ebi-a-GCST90018866	TRUE	reported	igd	2	1	TRUE	0.000135671	64.83
9	rs3129962	A	G	G	C	-0.1401	-0.000686301	0.114301	0.196296	TRUE	FALSE	FALSE	ukb-b-8909	6	32379383	0.00194179	454633	0.719999	Body fat percentage || id:ukb-b-8909	Body fat percentage	Body fat percentage || ||	TRUE	igd	NA	NA	NA	NA	NA	NA	NA	6	32379383	0.0174	7.18125e-16	477784	ebi-a-GCST90018866	IgA nephropathy || id:ebi-a-GCST90018866	TRUE	reported	igd	2	2	FALSE	0.000135671	64.83
10	rs519662	C	T	C	T	-0.0822	0.000701574	0.782075	0.78129	FALSE	FALSE	FALSE	ukb-b-8909	11	121581419	0.00186547	454633	0.709999	Body fat percentage || id:ukb-b-8909	Body fat percentage	Body fat percentage || ||	TRUE	igd	NA	NA	NA	NA	NA	NA	NA	11	121581419	0.0142	7.31392e-09	477784	ebi-a-GCST90018866	IgA nephropathy || id:ebi-a-GCST90018866	TRUE	reported	igd	2	1	TRUE	7.01302e-05	33.5093
11	rs56254331	C	A	C	A	-0.1281	-0.000362428	0.184425	0.167482	FALSE	FALSE	FALSE	ukb-b-8909	19	41826020	0.00206965	454633	0.86	Body fat percentage || id:ukb-b-8909	Body fat percentage	Body fat percentage || ||	TRUE	igd	NA	NA	NA	NA	NA	NA	NA	19	41826020	0.0156	2.09701e-16	477784	ebi-a-GCST90018866	IgA nephropathy || id:ebi-a-GCST90018866	TRUE	reported	igd	2	1	TRUE	0.000141109	67.4291
12	rs9266216	T	C	T	C	0.1292	-0.000407071	0.685248	0.613274	FALSE	FALSE	FALSE	ukb-b-8909	6	31325115	0.00162688	454633	0.8	Body fat percentage || id:ukb-b-8909	Body fat percentage	Body fat percentage || ||	TRUE	igd	TRUE	rs9266216	rs9266218	C	T	A	G	6	31325090	0.012	5.44628e-27	477784	ebi-a-GCST90018866	IgA nephropathy || id:ebi-a-GCST90018866	TRUE	reported	igd	2	1	TRUE	0.000242564	115.921
Body mass index (BMI)
	SNP	effect_allele.exposure	other_allele.exposure	effect_allele.outcome	other_allele.outcome	beta.exposure	beta.outcome	eaf.exposure	eaf.outcome	remove	palindromic	ambiguous	id.outcome	chr	pos	se.outcome	samplesize.outcome	pval.outcome	outcome	originalname.outcome	outcome.deprecated	mr_keep.outcome	data_source.outcome	proxy.outcome	target_snp.outcome	proxy_snp.outcome	target_a1.outcome	target_a2.outcome	proxy_a1.outcome	proxy_a2.outcome	chr.exposure	pos.exposure	se.exposure	pval.exposure	samplesize.exposure	id.exposure	exposure	mr_keep.exposure	pval_origin.exposure	data_source.exposure	action	SNP_index	mr_keep	r2	F
1	rs1071742	C	T	T	A	-0.103	-0.00930765	0.286687	0.075528	TRUE	FALSE	FALSE	ukb-b-19953	6	29910759	0.00493996	461460	0.0599998	Body mass index (BMI) || id:ukb-b-19953	Body mass index (BMI)	Body mass index (BMI) || ||	TRUE	igd	NA	NA	NA	NA	NA	NA	NA	6	29910759	0.0138	8.59014e-14	477784	ebi-a-GCST90018866	IgA nephropathy || id:ebi-a-GCST90018866	TRUE	reported	igd	2	1	FALSE	0.000116583	55.7076
2	rs1071742	C	T	C	T	-0.103	0.0047245	0.286687	0.285144	FALSE	FALSE	FALSE	ukb-b-19953	6	29910759	0.00233125	461460	0.0430002	Body mass index (BMI) || id:ukb-b-19953	Body mass index (BMI)	Body mass index (BMI) || ||	TRUE	igd	NA	NA	NA	NA	NA	NA	NA	6	29910759	0.0138	8.59014e-14	477784	ebi-a-GCST90018866	IgA nephropathy || id:ebi-a-GCST90018866	TRUE	reported	igd	2	2	TRUE	0.000116583	55.7076
3	rs140069999	A	G	A	G	-0.2748	-0.00247076	0.0496837	0.015771	FALSE	FALSE	FALSE	ukb-b-19953	2	227810775	0.00797313	461460	0.760001	Body mass index (BMI) || id:ukb-b-19953	Body mass index (BMI)	Body mass index (BMI) || ||	TRUE	igd	NA	NA	NA	NA	NA	NA	NA	2	227810775	0.0471	5.292e-09	477784	ebi-a-GCST90018866	IgA nephropathy || id:ebi-a-GCST90018866	TRUE	reported	igd	2	1	TRUE	7.12409e-05	34.04
4	rs1606888	G	A	G	A	0.0861	-0.000235719	0.846015	0.827813	FALSE	FALSE	FALSE	ukb-b-19953	15	71605453	0.00262989	461460	0.93	Body mass index (BMI) || id:ukb-b-19953	Body mass index (BMI)	Body mass index (BMI) || ||	TRUE	igd	NA	NA	NA	NA	NA	NA	NA	15	71605453	0.0154	2.49402e-08	477784	ebi-a-GCST90018866	IgA nephropathy || id:ebi-a-GCST90018866	TRUE	reported	igd	2	1	TRUE	6.54191e-05	31.2581
5	rs1611236	A	G	A	G	-0.0698	0.00695398	0.290306	0.32438	FALSE	FALSE	FALSE	ukb-b-19953	6	29752278	0.0021081	461460	0.000969996	Body mass index (BMI) || id:ukb-b-19953	Body mass index (BMI)	Body mass index (BMI) || ||	TRUE	igd	TRUE	rs1611236	rs2394171	A	G	T	C	6	29748690	0.0125	2.22198e-08	477784	ebi-a-GCST90018866	IgA nephropathy || id:ebi-a-GCST90018866	TRUE	reported	igd	2	1	TRUE	6.52576e-05	31.1809
6	rs2524075	T	C	T	C	-0.1067	-0.00095983	0.267453	0.264251	FALSE	FALSE	FALSE	ukb-b-19953	6	31243859	0.00224552	461460	0.67	Body mass index (BMI) || id:ukb-b-19953	Body mass index (BMI)	Body mass index (BMI) || ||	TRUE	igd	NA	NA	NA	NA	NA	NA	NA	6	31243859	0.0132	7.27947e-16	477784	ebi-a-GCST90018866	IgA nephropathy || id:ebi-a-GCST90018866	TRUE	reported	igd	2	1	TRUE	0.000136738	65.34
7	rs2885134	G	A	G	A	0.2128	-0.00265139	0.0243264	0.029587	FALSE	FALSE	FALSE	ukb-b-19953	1	13921934	0.00590979	461460	0.649999	Body mass index (BMI) || id:ukb-b-19953	Body mass index (BMI)	Body mass index (BMI) || ||	TRUE	igd	NA	NA	NA	NA	NA	NA	NA	1	13921934	0.0358	2.73602e-09	477784	ebi-a-GCST90018866	IgA nephropathy || id:ebi-a-GCST90018866	TRUE	reported	igd	2	1	TRUE	7.39458e-05	35.3326
8	rs3129962	A	G	A	G	-0.1401	0.0118748	0.114301	0.129247	FALSE	FALSE	FALSE	ukb-b-19953	6	32379383	0.0029428	461460	5.49997e-05	Body mass index (BMI) || id:ukb-b-19953	Body mass index (BMI)	Body mass index (BMI) || ||	TRUE	igd	NA	NA	NA	NA	NA	NA	NA	6	32379383	0.0174	7.18125e-16	477784	ebi-a-GCST90018866	IgA nephropathy || id:ebi-a-GCST90018866	TRUE	reported	igd	2	1	TRUE	0.000135671	64.83
9	rs3129962	A	G	G	C	-0.1401	-0.00220215	0.114301	0.196228	TRUE	FALSE	FALSE	ukb-b-19953	6	32379383	0.00249021	461460	0.38	Body mass index (BMI) || id:ukb-b-19953	Body mass index (BMI)	Body mass index (BMI) || ||	TRUE	igd	NA	NA	NA	NA	NA	NA	NA	6	32379383	0.0174	7.18125e-16	477784	ebi-a-GCST90018866	IgA nephropathy || id:ebi-a-GCST90018866	TRUE	reported	igd	2	2	FALSE	0.000135671	64.83
10	rs519662	C	T	C	T	-0.0822	-0.00481927	0.782075	0.781265	FALSE	FALSE	FALSE	ukb-b-19953	11	121581419	0.00239137	461460	0.0439997	Body mass index (BMI) || id:ukb-b-19953	Body mass index (BMI)	Body mass index (BMI) || ||	TRUE	igd	NA	NA	NA	NA	NA	NA	NA	11	121581419	0.0142	7.31392e-09	477784	ebi-a-GCST90018866	IgA nephropathy || id:ebi-a-GCST90018866	TRUE	reported	igd	2	1	TRUE	7.01302e-05	33.5093
11	rs56254331	C	A	C	A	-0.1281	-0.00185415	0.184425	0.167487	FALSE	FALSE	FALSE	ukb-b-19953	19	41826020	0.00265533	461460	0.49	Body mass index (BMI) || id:ukb-b-19953	Body mass index (BMI)	Body mass index (BMI) || ||	TRUE	igd	NA	NA	NA	NA	NA	NA	NA	19	41826020	0.0156	2.09701e-16	477784	ebi-a-GCST90018866	IgA nephropathy || id:ebi-a-GCST90018866	TRUE	reported	igd	2	1	TRUE	0.000141109	67.4291
12	rs9266216	T	C	T	C	0.1292	-0.00381346	0.685248	0.613261	FALSE	FALSE	FALSE	ukb-b-19953	6	31325115	0.00208643	461460	0.0680002	Body mass index (BMI) || id:ukb-b-19953	Body mass index (BMI)	Body mass index (BMI) || ||	TRUE	igd	TRUE	rs9266216	rs9266218	C	T	A	G	6	31325090	0.012	5.44628e-27	477784	ebi-a-GCST90018866	IgA nephropathy || id:ebi-a-GCST90018866	TRUE	reported	igd	2	1	TRUE	0.000242564	115.921
Systolic blood pressure
	SNP	effect_allele.exposure	other_allele.exposure	effect_allele.outcome	other_allele.outcome	beta.exposure	beta.outcome	eaf.exposure	eaf.outcome	remove	palindromic	ambiguous	id.outcome	chr	pos	se.outcome	samplesize.outcome	pval.outcome	outcome	originalname.outcome	outcome.deprecated	mr_keep.outcome	data_source.outcome	proxy.outcome	target_snp.outcome	proxy_snp.outcome	target_a1.outcome	target_a2.outcome	proxy_a1.outcome	proxy_a2.outcome	chr.exposure	pos.exposure	se.exposure	pval.exposure	samplesize.exposure	id.exposure	exposure	mr_keep.exposure	pval_origin.exposure	data_source.exposure	action	SNP_index	mr_keep	r2	F
1	rs1071742	C	T	C	T	-0.103	0.00230984	0.286687	0.2836	FALSE	FALSE	FALSE	ebi-a-GCST90000062	6	29910759	0.00234599	810865	0.3248	Systolic blood pressure || id:ebi-a-GCST90000062	Systolic blood pressure	Systolic blood pressure || ||	TRUE	igd	NA	NA	NA	NA	NA	NA	NA	6	29910759	0.0138	8.59014e-14	477784	ebi-a-GCST90018866	IgA nephropathy || id:ebi-a-GCST90018866	TRUE	reported	igd	2	1	TRUE	0.000116583	55.7076
2	rs1071742	C	T	T	A	-0.103	0.0116351	0.286687	0.0961	TRUE	FALSE	FALSE	ebi-a-GCST90000062	6	29910759	0.00450708	810865	0.00983603	Systolic blood pressure || id:ebi-a-GCST90000062	Systolic blood pressure	Systolic blood pressure || ||	TRUE	igd	NA	NA	NA	NA	NA	NA	NA	6	29910759	0.0138	8.59014e-14	477784	ebi-a-GCST90018866	IgA nephropathy || id:ebi-a-GCST90018866	TRUE	reported	igd	2	2	FALSE	0.000116583	55.7076
3	rs1611236	A	G	A	G	-0.0698	-0.000265185	0.290306	0.3587	FALSE	FALSE	FALSE	ebi-a-GCST90000062	6	29757000	0.00204091	810865	0.8966	Systolic blood pressure || id:ebi-a-GCST90000062	Systolic blood pressure	Systolic blood pressure || ||	TRUE	igd	TRUE	rs1611236	rs1737010	A	G	C	A	6	29748690	0.0125	2.22198e-08	477784	ebi-a-GCST90018866	IgA nephropathy || id:ebi-a-GCST90018866	TRUE	reported	igd	2	1	TRUE	6.52576e-05	31.1809
Transferrin Saturation
	SNP	effect_allele.exposure	other_allele.exposure	effect_allele.outcome	other_allele.outcome	beta.exposure	beta.outcome	eaf.exposure	eaf.outcome	remove	palindromic	ambiguous	id.outcome	chr	pos	se.outcome	samplesize.outcome	pval.outcome	outcome	originalname.outcome	outcome.deprecated	mr_keep.outcome	data_source.outcome	proxy.outcome	target_snp.outcome	proxy_snp.outcome	target_a1.outcome	target_a2.outcome	proxy_a1.outcome	proxy_a2.outcome	chr.exposure	pos.exposure	se.exposure	pval.exposure	samplesize.exposure	id.exposure	exposure	mr_keep.exposure	pval_origin.exposure	data_source.exposure	action	SNP_index	mr_keep	r2	F
1	rs1606888	G	A	G	A	0.0861	-0.0247	0.846015	NA	FALSE	FALSE	FALSE	ieu-a-1051	15	71628859	0.013	23986	0.0575997	Transferrin Saturation || id:ieu-a-1051	Transferrin Saturation	Transferrin Saturation || ||	TRUE	igd	TRUE	rs1606888	rs1031029	A	G	A	G	15	71605453	0.0154	2.49402e-08	477784	ebi-a-GCST90018866	IgA nephropathy || id:ebi-a-GCST90018866	TRUE	reported	igd	2	1	TRUE	6.54191e-05	31.2581
2	rs1611236	A	G	A	G	-0.0698	-0.0261	0.290306	NA	FALSE	FALSE	FALSE	ieu-a-1051	6	29768780	0.0105	23986	0.0129399	Transferrin Saturation || id:ieu-a-1051	Transferrin Saturation	Transferrin Saturation || ||	TRUE	igd	TRUE	rs1611236	rs1610648	A	G	C	T	6	29748690	0.0125	2.22198e-08	477784	ebi-a-GCST90018866	IgA nephropathy || id:ebi-a-GCST90018866	TRUE	reported	igd	2	1	TRUE	6.52576e-05	31.1809
3	rs2524075	T	C	T	C	-0.1067	-0.0164	0.267453	NA	FALSE	FALSE	FALSE	ieu-a-1051	6	31243884	0.0117	23986	0.1608	Transferrin Saturation || id:ieu-a-1051	Transferrin Saturation	Transferrin Saturation || ||	TRUE	igd	TRUE	rs2524075	rs3130696	T	C	A	G	6	31243859	0.0132	7.27947e-16	477784	ebi-a-GCST90018866	IgA nephropathy || id:ebi-a-GCST90018866	TRUE	reported	igd	2	1	TRUE	0.000136738	65.34
4	rs3129962	A	G	A	G	-0.1401	-0.0294	0.114301	NA	FALSE	FALSE	FALSE	ieu-a-1051	6	32379383	0.0156	23986	0.0592994	Transferrin Saturation || id:ieu-a-1051	Transferrin Saturation	Transferrin Saturation || ||	TRUE	igd	NA	NA	NA	NA	NA	NA	NA	6	32379383	0.0174	7.18125e-16	477784	ebi-a-GCST90018866	IgA nephropathy || id:ebi-a-GCST90018866	TRUE	reported	igd	2	1	TRUE	0.000135671	64.83
5	rs519662	C	T	C	T	-0.0822	-0.0114	0.782075	NA	FALSE	FALSE	FALSE	ieu-a-1051	11	121587461	0.012	23986	0.3433	Transferrin Saturation || id:ieu-a-1051	Transferrin Saturation	Transferrin Saturation || ||	TRUE	igd	TRUE	rs519662	rs558783	T	C	A	C	11	121581419	0.0142	7.31392e-09	477784	ebi-a-GCST90018866	IgA nephropathy || id:ebi-a-GCST90018866	TRUE	reported	igd	2	1	TRUE	7.01302e-05	33.5093
Triglycerides
	SNP	effect_allele.exposure	other_allele.exposure	effect_allele.outcome	other_allele.outcome	beta.exposure	beta.outcome	eaf.exposure	eaf.outcome	remove	palindromic	ambiguous	id.outcome	chr	pos	se.outcome	samplesize.outcome	pval.outcome	outcome	originalname.outcome	outcome.deprecated	mr_keep.outcome	data_source.outcome	chr.exposure	pos.exposure	se.exposure	pval.exposure	samplesize.exposure	id.exposure	exposure	mr_keep.exposure	pval_origin.exposure	data_source.exposure	action	SNP_index	mr_keep	r2	F
1	rs1071742	C	T	C	T	-0.103	-0.0125	0.286687	0.28693	FALSE	FALSE	FALSE	ebi-a-GCST90018975	6	29910759	0.0027	343992	4.55995e-06	Triglycerides || id:ebi-a-GCST90018975	Triglycerides	Triglycerides || ||	TRUE	igd	6	29910759	0.0138	8.59014e-14	477784	ebi-a-GCST90018866	IgA nephropathy || id:ebi-a-GCST90018866	TRUE	reported	igd	2	1	TRUE	0.000116583	55.7076
2	rs140069999	A	G	A	G	-0.2748	-0.0089	0.0496837	0.0462931	FALSE	FALSE	FALSE	ebi-a-GCST90018975	2	227810775	0.0049	343992	0.0718092	Triglycerides || id:ebi-a-GCST90018975	Triglycerides	Triglycerides || ||	TRUE	igd	2	227810775	0.0471	5.292e-09	477784	ebi-a-GCST90018866	IgA nephropathy || id:ebi-a-GCST90018866	TRUE	reported	igd	2	1	TRUE	7.12409e-05	34.04
3	rs1606888	G	A	G	A	0.0861	-0.0034	0.846015	0.836585	FALSE	FALSE	FALSE	ebi-a-GCST90018975	15	71605453	0.0027	343992	0.2149	Triglycerides || id:ebi-a-GCST90018975	Triglycerides	Triglycerides || ||	TRUE	igd	15	71605453	0.0154	2.49402e-08	477784	ebi-a-GCST90018866	IgA nephropathy || id:ebi-a-GCST90018866	TRUE	reported	igd	2	1	TRUE	6.54191e-05	31.2581
4	rs1611236	A	G	A	G	-0.0698	0.0037	0.290306	0.312195	FALSE	FALSE	FALSE	ebi-a-GCST90018975	6	29748690	0.0022	343992	0.0878496	Triglycerides || id:ebi-a-GCST90018975	Triglycerides	Triglycerides || ||	TRUE	igd	6	29748690	0.0125	2.22198e-08	477784	ebi-a-GCST90018866	IgA nephropathy || id:ebi-a-GCST90018866	TRUE	reported	igd	2	1	TRUE	6.52576e-05	31.1809
5	rs2524075	T	C	T	C	-0.1067	-0.0117	0.267453	0.277672	FALSE	FALSE	FALSE	ebi-a-GCST90018975	6	31243859	0.0022	343992	1.72001e-07	Triglycerides || id:ebi-a-GCST90018975	Triglycerides	Triglycerides || ||	TRUE	igd	6	31243859	0.0132	7.27947e-16	477784	ebi-a-GCST90018866	IgA nephropathy || id:ebi-a-GCST90018866	TRUE	reported	igd	2	1	TRUE	0.000136738	65.34
6	rs2885134	G	A	G	A	0.2128	-0.0044	0.0243264	0.0286185	FALSE	FALSE	FALSE	ebi-a-GCST90018975	1	13921934	0.0061	343992	0.4744	Triglycerides || id:ebi-a-GCST90018975	Triglycerides	Triglycerides || ||	TRUE	igd	1	13921934	0.0358	2.73602e-09	477784	ebi-a-GCST90018866	IgA nephropathy || id:ebi-a-GCST90018866	TRUE	reported	igd	2	1	TRUE	7.39458e-05	35.3326
7	rs3129962	A	G	A	G	-0.1401	-0.0416	0.114301	0.13232	FALSE	FALSE	FALSE	ebi-a-GCST90018975	6	32379383	0.0034	343992	6.99842e-34	Triglycerides || id:ebi-a-GCST90018975	Triglycerides	Triglycerides || ||	TRUE	igd	6	32379383	0.0174	7.18125e-16	477784	ebi-a-GCST90018866	IgA nephropathy || id:ebi-a-GCST90018866	TRUE	reported	igd	2	1	TRUE	0.000135671	64.83
8	rs3129962	A	G	G	C	-0.1401	0.0234	0.114301	0.19766	TRUE	FALSE	FALSE	ebi-a-GCST90018975	6	32379383	0.0029	343992	1.05999e-15	Triglycerides || id:ebi-a-GCST90018975	Triglycerides	Triglycerides || ||	TRUE	igd	6	32379383	0.0174	7.18125e-16	477784	ebi-a-GCST90018866	IgA nephropathy || id:ebi-a-GCST90018866	TRUE	reported	igd	2	2	FALSE	0.000135671	64.83
9	rs519662	C	T	C	T	-0.0822	-0.0016	0.782075	0.78204	FALSE	FALSE	FALSE	ebi-a-GCST90018975	11	121581419	0.0028	343992	0.580801	Triglycerides || id:ebi-a-GCST90018975	Triglycerides	Triglycerides || ||	TRUE	igd	11	121581419	0.0142	7.31392e-09	477784	ebi-a-GCST90018866	IgA nephropathy || id:ebi-a-GCST90018866	TRUE	reported	igd	2	1	TRUE	7.01302e-05	33.5093
10	rs56254331	C	A	C	A	-0.1281	-0.0076	0.184425	0.16978	FALSE	FALSE	FALSE	ebi-a-GCST90018975	19	41826020	0.0031	343992	0.0136499	Triglycerides || id:ebi-a-GCST90018975	Triglycerides	Triglycerides || ||	TRUE	igd	19	41826020	0.0156	2.09701e-16	477784	ebi-a-GCST90018866	IgA nephropathy || id:ebi-a-GCST90018866	TRUE	reported	igd	2	1	TRUE	0.000141109	67.4291
11	rs9266216	T	C	T	C	0.1292	0.0196	0.685248	0.66044	FALSE	FALSE	FALSE	ebi-a-GCST90018975	6	31325090	0.0022	343992	5.67806e-19	Triglycerides || id:ebi-a-GCST90018975	Triglycerides	Triglycerides || ||	TRUE	igd	6	31325090	0.012	5.44628e-27	477784	ebi-a-GCST90018866	IgA nephropathy || id:ebi-a-GCST90018866	TRUE	reported	igd	2	1	TRUE	0.000242564	115.921
Effect of MN on environmental factors
Educational attainment
	SNP	effect_allele.exposure	other_allele.exposure	effect_allele.outcome	other_allele.outcome	beta.exposure	beta.outcome	eaf.exposure	eaf.outcome	remove	palindromic	ambiguous	id.outcome	chr	pos	se.outcome	samplesize.outcome	pval.outcome	outcome	originalname.outcome	outcome.deprecated	mr_keep.outcome	data_source.outcome	samplesize.exposure	pval.exposure	pos.exposure	se.exposure	chr.exposure	id.exposure	exposure	mr_keep.exposure	pval_origin.exposure	data_source.exposure	action	SNP_index	mr_keep	r2	F
1	rs1634791	G	A	G	A	-0.5327	-0.0014577	NA	0.547232	FALSE	FALSE	FALSE	ebi-a-GCST90029012	6	31276777	0.0015462	470941	0.34	Educational attainment (college completion) || id:ebi-a-GCST90029012	Educational attainment (college completion)	Educational attainment (college completion) || ||	TRUE	igd	7979	5.34934e-30	31276777	0.0468	6	ebi-a-GCST010005	Membranous nephropathy || id:ebi-a-GCST010005	TRUE	reported	igd	2	1	TRUE	0.0159783	129.528
2	rs6759924	A	G	A	G	-0.6906	0.000496062	NA	0.414058	FALSE	FALSE	FALSE	ebi-a-GCST90029012	2	160912747	0.000936895	470941	0.66	Educational attainment (college completion) || id:ebi-a-GCST90029012	Educational attainment (college completion)	Educational attainment (college completion) || ||	TRUE	igd	7979	1.97515e-48	160912747	0.0472	2	ebi-a-GCST010005	Membranous nephropathy || id:ebi-a-GCST010005	TRUE	reported	igd	2	1	TRUE	0.026129	214.023
3	rs7246292	C	T	C	T	0.2775	-0.000879503	NA	0.460181	FALSE	FALSE	FALSE	ebi-a-GCST90029012	19	36572564	0.000927273	470941	0.37	Educational attainment (college completion) || id:ebi-a-GCST90029012	Educational attainment (college completion)	Educational attainment (college completion) || ||	TRUE	igd	7979	1.09496e-11	36572564	0.0408	19	ebi-a-GCST010005	Membranous nephropathy || id:ebi-a-GCST010005	TRUE	reported	igd	2	1	TRUE	0.0057643	46.2484
4	rs9271541	C	A	C	A	1.0119	4.16e-05	NA	0.226371	FALSE	FALSE	FALSE	ebi-a-GCST90029012	6	32590070	0.00168407	470941	0.99	Educational attainment (college completion) || id:ebi-a-GCST90029012	Educational attainment (college completion)	Educational attainment (college completion) || ||	TRUE	igd	7979	2.18776e-104	32590070	0.0466	6	ebi-a-GCST010005	Membranous nephropathy || id:ebi-a-GCST010005	TRUE	reported	igd	2	1	TRUE	0.0557981	471.405
Waist-to-hip ratio adjusted for BMI
	SNP	effect_allele.exposure	other_allele.exposure	effect_allele.outcome	other_allele.outcome	beta.exposure	beta.outcome	eaf.exposure	eaf.outcome	remove	palindromic	ambiguous	id.outcome	chr	pos	se.outcome	samplesize.outcome	pval.outcome	outcome	originalname.outcome	outcome.deprecated	mr_keep.outcome	data_source.outcome	proxy.outcome	target_snp.outcome	proxy_snp.outcome	target_a1.outcome	target_a2.outcome	proxy_a1.outcome	proxy_a2.outcome	samplesize.exposure	pval.exposure	pos.exposure	se.exposure	chr.exposure	id.exposure	exposure	mr_keep.exposure		r2	F
1	rs6759924	A	G	A	G	-0.6906	0.00384052	NA	0.417853	FALSE	FALSE	FALSE	ebi-a-GCST90025996	2	160917497	0.00201221	458349	0.0490004	Waist-to-hip ratio adjusted for BMI || id:ebi-a-GCST90025996	Waist-to-hip ratio adjusted for BMI	Waist-to-hip ratio adjusted for BMI || ||	TRUE	igd	TRUE	rs6759924	rs4664308	A	G	G	A	7979	1.97515e-48	160912747	0.0472	2	ebi-a-GCST010005	Membranous nephropathy || id:ebi-a-GCST010005	TRUE		0.02683	219.923
2	rs7246292	C	T	C	T	0.2775	0.00345777	NA	0.456701	FALSE	FALSE	FALSE	ebi-a-GCST90025996	19	36572564	0.00201239	458349	0.0779992	Waist-to-hip ratio adjusted for BMI || id:ebi-a-GCST90025996	Waist-to-hip ratio adjusted for BMI	Waist-to-hip ratio adjusted for BMI || ||	TRUE	igd	NA	NA	NA	NA	NA	NA	NA	7979	1.09496e-11	36572564	0.0408	19	ebi-a-GCST010005	Membranous nephropathy || id:ebi-a-GCST010005	TRUE		0.00579772	46.5181
3	rs9271541	C	A	C	A	1.0119	-0.000169604	NA	0.226284	FALSE	FALSE	FALSE	ebi-a-GCST90025996	6	32590070	0.00362559	458349	0.91	Waist-to-hip ratio adjusted for BMI || id:ebi-a-GCST90025996	Waist-to-hip ratio adjusted for BMI	Waist-to-hip ratio adjusted for BMI || ||	TRUE	igd	NA	NA	NA	NA	NA	NA	NA	7979	2.18776e-104	32590070	0.0466	6	ebi-a-GCST010005	Membranous nephropathy || id:ebi-a-GCST010005	TRUE		0.0590956	501.013
Moderate to vigorous physical activity levels
	SNP	effect_allele.exposure	other_allele.exposure	effect_allele.outcome	other_allele.outcome	beta.exposure	beta.outcome	eaf.exposure	eaf.outcome	remove	palindromic	ambiguous	id.outcome	chr	pos	se.outcome	samplesize.outcome	pval.outcome	outcome	originalname.outcome	outcome.deprecated	mr_keep.outcome	data_source.outcome	samplesize.exposure	pval.exposure	pos.exposure	se.exposure	chr.exposure	id.exposure	exposure	mr_keep.exposure	pval_origin.exposure	data_source.exposure	action	SNP_index	mr_keep	r2	F
1	rs1634791	G	A	G	A	-0.5327	0.0045687	NA	0.546203	FALSE	FALSE	FALSE	ebi-a-GCST006097	6	31276777	0.00227351	377234	0.0439997	Moderate to vigorous physical activity levels || id:ebi-a-GCST006097	Moderate to vigorous physical activity levels	Moderate to vigorous physical activity levels || ||	TRUE	igd	7979	5.34934e-30	31276777	0.0468	6	ebi-a-GCST010005	Membranous nephropathy || id:ebi-a-GCST010005	TRUE	reported	igd	2	1	TRUE	0.0159783	129.528
2	rs6759924	A	G	A	G	-0.6906	-0.000338295	NA	0.414187	FALSE	FALSE	FALSE	ebi-a-GCST006097	2	160912747	0.00224444	377234	0.88	Moderate to vigorous physical activity levels || id:ebi-a-GCST006097	Moderate to vigorous physical activity levels	Moderate to vigorous physical activity levels || ||	TRUE	igd	7979	1.97515e-48	160912747	0.0472	2	ebi-a-GCST010005	Membranous nephropathy || id:ebi-a-GCST010005	TRUE	reported	igd	2	1	TRUE	0.026129	214.023
3	rs7246292	C	T	C	T	0.2775	-0.00538322	NA	0.459973	FALSE	FALSE	FALSE	ebi-a-GCST006097	19	36572564	0.00220998	377234	0.015	Moderate to vigorous physical activity levels || id:ebi-a-GCST006097	Moderate to vigorous physical activity levels	Moderate to vigorous physical activity levels || ||	TRUE	igd	7979	1.09496e-11	36572564	0.0408	19	ebi-a-GCST010005	Membranous nephropathy || id:ebi-a-GCST010005	TRUE	reported	igd	2	1	TRUE	0.0057643	46.2484
4	rs9271541	C	A	C	A	1.0119	-0.01507	NA	0.226758	FALSE	FALSE	FALSE	ebi-a-GCST006097	6	32590070	0.00263568	377234	1.09999e-08	Moderate to vigorous physical activity levels || id:ebi-a-GCST006097	Moderate to vigorous physical activity levels	Moderate to vigorous physical activity levels || ||	TRUE	igd	7979	2.18776e-104	32590070	0.0466	6	ebi-a-GCST010005	Membranous nephropathy || id:ebi-a-GCST010005	TRUE	reported	igd	2	1	TRUE	0.0557981	471.405
Beef intake
	SNP	effect_allele.exposure	other_allele.exposure	effect_allele.outcome	other_allele.outcome	beta.exposure	beta.outcome	eaf.exposure	eaf.outcome	remove	palindromic	ambiguous	id.outcome	chr	pos	se.outcome	samplesize.outcome	pval.outcome	outcome	originalname.outcome	outcome.deprecated	mr_keep.outcome	data_source.outcome	samplesize.exposure	pval.exposure	pos.exposure	se.exposure	chr.exposure	id.exposure	exposure	mr_keep.exposure	pval_origin.exposure	data_source.exposure	action	SNP_index	mr_keep	r2	F
1	rs1634791	G	A	G	A	-0.5327	-0.00115094	NA	0.548356	FALSE	FALSE	FALSE	ukb-b-2862	6	31276777	0.00175106	461053	0.51	Beef intake || id:ukb-b-2862	Beef intake	Beef intake || ||	TRUE	igd	7979	5.34934e-30	31276777	0.0468	6	ebi-a-GCST010005	Membranous nephropathy || id:ebi-a-GCST010005	TRUE	reported	igd	2	1	TRUE	0.0159783	129.528
2	rs6759924	A	G	A	G	-0.6906	0.00133516	NA	0.413195	FALSE	FALSE	FALSE	ukb-b-2862	2	160912747	0.00173685	461053	0.44	Beef intake || id:ukb-b-2862	Beef intake	Beef intake || ||	TRUE	igd	7979	1.97515e-48	160912747	0.0472	2	ebi-a-GCST010005	Membranous nephropathy || id:ebi-a-GCST010005	TRUE	reported	igd	2	1	TRUE	0.026129	214.023
3	rs7246292	C	T	C	T	0.2775	0.00261444	NA	0.459686	FALSE	FALSE	FALSE	ukb-b-2862	19	36572564	0.00171509	461053	0.13	Beef intake || id:ukb-b-2862	Beef intake	Beef intake || ||	TRUE	igd	7979	1.09496e-11	36572564	0.0408	19	ebi-a-GCST010005	Membranous nephropathy || id:ebi-a-GCST010005	TRUE	reported	igd	2	1	TRUE	0.0057643	46.2484
4	rs9271541	C	A	C	A	1.0119	-0.00170778	NA	0.226827	FALSE	FALSE	FALSE	ukb-b-2862	6	32590070	0.00204264	461053	0.4	Beef intake || id:ukb-b-2862	Beef intake	Beef intake || ||	TRUE	igd	7979	2.18776e-104	32590070	0.0466	6	ebi-a-GCST010005	Membranous nephropathy || id:ebi-a-GCST010005	TRUE	reported	igd	2	1	TRUE	0.0557981	471.405
Nitrogen dioxide air pollution
	SNP	effect_allele.exposure	other_allele.exposure	effect_allele.outcome	other_allele.outcome	beta.exposure	beta.outcome	eaf.exposure	eaf.outcome	remove	palindromic	ambiguous	id.outcome	chr	pos	se.outcome	samplesize.outcome	pval.outcome	outcome	originalname.outcome	outcome.deprecated	mr_keep.outcome	data_source.outcome	samplesize.exposure	pval.exposure	pos.exposure	se.exposure	chr.exposure	id.exposure	exposure	mr_keep.exposure	pval_origin.exposure	data_source.exposure	action	SNP_index	mr_keep	r2	F
1	rs1634791	G	A	G	A	-0.5327	0.00669029	NA	0.548253	FALSE	FALSE	FALSE	ukb-b-12417	6	31276777	0.00211427	456380	0.0016	Nitrogen oxides air pollution; 2010 || id:ukb-b-12417	Nitrogen oxides air pollution; 2010	Nitrogen oxides air pollution; 2010 || ||	TRUE	igd	7979	5.34934e-30	31276777	0.0468	6	ebi-a-GCST010005	Membranous nephropathy || id:ebi-a-GCST010005	TRUE	reported	igd	2	1	TRUE	0.0159783	129.528
2	rs6759924	A	G	A	G	-0.6906	-0.00180953	NA	0.413279	FALSE	FALSE	FALSE	ukb-b-12417	2	160912747	0.00209741	456380	0.39	Nitrogen oxides air pollution; 2010 || id:ukb-b-12417	Nitrogen oxides air pollution; 2010	Nitrogen oxides air pollution; 2010 || ||	TRUE	igd	7979	1.97515e-48	160912747	0.0472	2	ebi-a-GCST010005	Membranous nephropathy || id:ebi-a-GCST010005	TRUE	reported	igd	2	1	TRUE	0.026129	214.023
3	rs7246292	C	T	C	T	0.2775	-0.00559852	NA	0.459697	FALSE	FALSE	FALSE	ukb-b-12417	19	36572564	0.00207041	456380	0.00680002	Nitrogen oxides air pollution; 2010 || id:ukb-b-12417	Nitrogen oxides air pollution; 2010	Nitrogen oxides air pollution; 2010 || ||	TRUE	igd	7979	1.09496e-11	36572564	0.0408	19	ebi-a-GCST010005	Membranous nephropathy || id:ebi-a-GCST010005	TRUE	reported	igd	2	1	TRUE	0.0057643	46.2484
4	rs9271541	C	A	C	A	1.0119	-0.00140057	NA	0.226794	FALSE	FALSE	FALSE	ukb-b-12417	6	32590070	0.0024663	456380	0.57	Nitrogen oxides air pollution; 2010 || id:ukb-b-12417	Nitrogen oxides air pollution; 2010	Nitrogen oxides air pollution; 2010 || ||	TRUE	igd	7979	2.18776e-104	32590070	0.0466	6	ebi-a-GCST010005	Membranous nephropathy || id:ebi-a-GCST010005	TRUE	reported	igd	2	1	TRUE	0.0557981	471.405
